# Supplementary material for: Comparative Transcriptome Profiling Reveals Defense-Related Genes Against Ralstonia solanacearum Infection in Tobacco
Source: Front Plant Sci. 2021 Dec 14;12:767882. doi: 10.3389/fpls.2021.767882 (PMC8712766; doi:10.3389/fpls.2021.767882)
Supplement: Supplementary Table 1 — Sequences of primers used for RT-qPCR. [file Table_1.xlsx]

## Sheet: Table S1
Supplementary Table S1 Sequences of primers used for RT-qPCR.
Number	Gene ID	Primer (5'-3')	Product size (bp)
1	evm.TU.HIC_ASM_8.1971	TTACCCATCAAGACCAGACC	128
		ATCTTTCAATAAGCCCAGTT
2	evm.TU.HIC_ASM_9.758	AAGATTGGGCAACAAGAGGA	142
		TTGGCTGTGGAATTTATGGA
3	evm.TU.CTG2830.5	AATAATGAGCAGGAGGTGGT	211
		CAAGCCTACGGAAATATGAG
4	evm.TU.CTG1578.24	ATTATTGACATTTGCCCTGGTT	298
		AGAAAGCCTTGTCGCCTGAT
5	evm.TU.HIC_ASM_4.110	GATGGATCTGCCAGTTTCTC	116
		TATGGATACGCTCACGACAA
6	evm.TU.HIC_ASM_2.116	ATCTCCGAAGGTGTTCCAAA	101
		AATAAAGGCGGCCTCAAGTA
7	evm.TU.HIC_ASM_18.640	CCCCTTTGATGCCCACTGAT	296
		TGGACACTTTGCCTCTATGC
8	evm.TU.CTG5143.5	GGCTACTTCAGGAGGCAAAT	280
		TATCTCGCATTCTGGTGGTG
9	evm.TU.HIC_ASM_4.3250	GGGCTCTAAATGTTAAGGGAG	207
		CATAAGGGTCTTGAGGCAAA
10	evm.TU.HIC_ASM_3.3798	AACTTTGAGCAGAGGTGGAG	145
		CATTCGGAACAGAAGAGGAA
11	evm.TU.HIC_ASM_2.2121	GGACAATCAACGGGATTCGT	289
		TTTGGCTACTCCACAACACTCG
12	evm.TU.HIC_ASM_13.204	AAGATAATACCGTCCCAGTG	104
		TAGATCGTAGACATCCCTCC
13	evm.TU.HIC_ASM_0.3951	AAGATTGTGCGAGCTATGAC	111
		ACAGGCTGCTACCTTTGACT
14	evm.TU.HIC_ASM_20.4147	TTTCGTGATGTGCGTAGGTG	214
		TGATGAGGGTGGAGTGGATT
