# Supplementary material for: Comparative Transcriptome Profiling Reveals Defense-Related Genes Against Ralstonia solanacearum Infection in Tobacco
Source: Front Plant Sci. 2021 Dec 14;12:767882. doi: 10.3389/fpls.2021.767882 (PMC8712766; doi:10.3389/fpls.2021.767882)
Supplement: Supplementary Table 5 — List of genes validated by qRT-PCR to verify the reliability of RNA-seq data. [file Table_5.xlsx]

## Sheet: Table S5
Supplementary Table S5. List of genes validated by qRT-PCR to verify the reliability of RNA-seq data.
Gene ID	P value	Fold change	qRT-PCR fold change	Gene Description
HRM_0 vs. MRM_0
evm.TU.HIC_ASM_8.1971	2.4E-04	1.7	1.2±0.04	ABC transporter
evm.TU.HIC_ASM_9.758	6.2E-04	4.4	5.4±0.03	Probable xyloglucan endotransglucosylase/hydrolase protein 23; XTH23
evm.TU.CTG2830.5	7.1E-06	-5.8	-5.5±0.09	Glycerophosphodiester phosphodiesterase GDPD1, chloroplastic
evm.TU.CTG1578.24	7.4E-06	-5.4	-3.7±0.41	Probable pectinesterase 68; PE 68
evm.TU.HIC_ASM_4.1100	2.0E-08	2.7	3.9±0.21	Aspartate aminotransferase, mitochondrial
evm.TU.HIC_ASM_2.116	2.3E-03	5.8	4.3±0.06	Auxin-responsive protein SAUR24
MRI_10 vs. MRM_10
evm.TU.HIC_ASM_18.640	9.0E-04	4.4	4.8±0.66	Probable glutathione S-transferase
evm.TU.CTG5143.5	6.5E-08	6.6	5.2±0.44	Probable xyloglucan endotransglucosylase/hydrolase protein 30;XTH30
evm.TU.HIC_ASM_4.3250	4.0E-06	6.7	7.4±0.61	Probable glutathione S-transferase
HRI_10 vs. HRM_10
evm.TU.HIC_ASM_3.3798	5.3E-13	7.1	10.6±0.91	Phospholipase D delta
evm.TU.HIC_ASM_2.2121	2.2E-07	4.8	5.3±0.42	Probable pectinesterase/pectinesterase inhibitor 51
evm.TU.HIC_ASM_13.204	2.1E-05	1.9	2.8±0.15	Putative lipid phosphate phosphatase 3, chloroplastic
evm.TU.HIC_ASM_0.3951	1.9E-04	3.9	4.5±0.27	Glycosyl hydrolase family protein 3B; BoGH3B
evm.TU.HIC_ASM_20.4147	8.7E-10	4.0	4.2±0.09	Probable alpha,alpha-trehalose-phosphate synthase [UDP-forming] 7
