# Supplementary material for: Comparative Transcriptome Profiling Reveals Defense-Related Genes Against Ralstonia solanacearum Infection in Tobacco
Source: Front Plant Sci. 2021 Dec 14;12:767882. doi: 10.3389/fpls.2021.767882 (PMC8712766; doi:10.3389/fpls.2021.767882)
Supplement: Supplementary Table 6 — List of differentially expressed genes (DEGs) in 4411-3 (HR) vs. K326 (MR) under mock conditions at 0, 10, and 17 days. HR_MR_0 = HRM_0 vs. MRM_0; HR_MR_10 = HRM_10 vs. MRM_10; HR_MR_17 = HRM_17 vs. MRM_17. [file Table_6.xlsx]

## Sheet: HR_MR_0
Supplementary Table S6 List of differentially expressed genes (DEGs) in 4411-3 (HR) versus K326 (MR) under mock conditions at 0, 10, and 17 days.
gene_id	HRM_0dpi_1	HRM_0dpi_2	HRM_0dpi_3	MRM_0dpi_1	MRM_0dpi_2	MRM_0dpi_3	HRM_0dpi	MRM_0dpi	log2FoldChange	pvalue	padj	gene_name	gene_chr	gene_start	gene_end	gene_strand	gene_length	gene_biotype	gene_description	tf_family
novel.929	632.753	486.753	177.609	0	0	0	432.372	0	11.2296	1.7543e-17	4.54521e-14	-	CTG4877	303755	307662	-	3194	-	- && P08770.2 RecName: Full=Putative AC transposase; AltName: Full=ORFA && PF05699:hAT family C-terminal dimerisation region|PF14372:Domain of unknown function (DUF4413)	hATC
evm.TU.HIC_ASM_21.2590	51.2229	1228.05	2.06522	0	0	0	427.114	0	11.2118	0.00034825	0.0120384	-	HIC_ASM_21	90131840	90186346	-	1132	-	- && Q9SAH7.1 RecName: Full=Probable WRKY transcription factor 40; AltName: Full=WRKY DNA-binding protein 40 && PF03106:WRKY DNA -binding domain	WRKY
novel.5943	379.652	298.27	303.587	0	0	0	327.17	0	10.8273	1.75292e-18	6.05553e-15	-	HIC_ASM_20	105331209	105333533	+	1972	-	- && - && PF13976:GAG-pre-integrase domain	-
evm.TU.HIC_ASM_10.60	250.088	304.099	312.881	0	0	0	289.023	0	10.6484	6.74892e-18	1.93245e-14	-	HIC_ASM_10	1283307	1295464	+	2004	-	- && P53118.1 RecName: Full=Putative lipase ROG1; AltName: Full=Revertant of glycogen synthase kinase mutation protein 1 && PF05057:Putative serine esterase (DUF676)	-
novel.4390	187.817	194.312	430.598	0	0	0	270.909	0	10.5548	4.41348e-16	8.79606e-13	-	HIC_ASM_16	110371695	110373803	-	841	-	- && - && -	-
novel.1075	294.281	175.853	232.337	0	0	0	234.157	0	10.3446	2.01124e-16	4.53123e-13	-	CTG5459	237965	246947	-	2368	-	- && - && -	-
evm.TU.HIC_ASM_17.2451	81.354	532.416	1774.02	0	1.81023	0	795.931	0.60341	10.3108	1.6617e-08	5.21855e-06	-	HIC_ASM_17	96258226	96259101	+	876	-	- && P14009.1 RecName: Full=14 kDa proline-rich protein DC2.15; Flags: Precursor && PF14547:Hydrophobic seed protein	-
novel.7095	197.861	159.336	207.554	0	0	0	188.251	0	10.0297	1.00183e-15	1.9227e-12	-	HIC_ASM_3	40425868	40430810	+	1902	-	- && P92519.1 RecName: Full=Uncharacterized mitochondrial protein AtMg00810; AltName: Full=ORF240b && -	-
novel.2691	189.826	98.1278	169.348	0	0	0	152.434	0	9.72519	4.45584e-14	5.63153e-11	-	HIC_ASM_10	111728246	111732410	-	1342	-	- && - && -	-
evm.TU.HIC_ASM_19.251	122.533	159.336	172.446	0	0	0	151.438	0	9.71593	1.39396e-14	2.06378e-11	-	HIC_ASM_19	6056859	6057394	-	330	-	- && - && -	-
evm.TU.HIC_ASM_10.58	157.686	76.7534	213.75	0	0	0	149.397	0	9.69605	2.53859e-13	2.74051e-10	-	HIC_ASM_10	1275125	1275896	+	772	-	- && Q40374.1 RecName: Full=Pathogenesis-related protein PR-1; Flags: Precursor && PF00188:Cysteine-rich secretory protein family	SCP
novel.8911	171.747	155.45	109.457	0	0	0	145.551	0	9.65895	3.07775e-14	4.19692e-11	-	HIC_ASM_9	4788599	4792338	-	3740	-	- && P04146.3 RecName: Full=Copia protein; AltName: Full=Gag-int-pol protein; Contains: RecName: Full=Copia VLP protein; Contains: RecName: Full=Copia protease && PF00665:Integrase core domain	rve
evm.TU.HIC_ASM_3.3072	190.83	77.725	105.326	0	0	0	124.627	0	9.43475	1.09193e-12	1.0478e-09	-	HIC_ASM_3	106749151	106752305	-	3155	-	- && Q058P4.1 RecName: Full=U-box domain-containing protein 30; AltName: Full=Plant U-box protein 30 && PF04564:U-box domain	U-box
novel.910	436.901	194.312	5.16305	0	0.905115	0	212.126	0.301705	9.24041	2.32154e-08	6.79648e-06	-	CTG4804	4628	5505	+	751	-	- && - && -	-
novel.7195	87.3802	116.587	104.294	0	0	0	102.754	0	9.15654	8.27383e-13	8.24488e-10	-	HIC_ASM_3	30442159	30446128	-	938	-	- && - && -	-
evm.TU.HIC_ASM_10.55	64.2797	110.758	56.7935	0	0	0	77.2771	0	8.74581	6.02468e-11	4.05438e-08	-	HIC_ASM_10	1228071	1232547	-	2228	-	- && Q9FHB6.1 RecName: Full=Protein DETOXIFICATION 16; Short=AtDTX16; AltName: Full=Multidrug and toxic compound extrusion protein 16; Short=MATE protein 16 && PF01554:MatE	MatE
evm.TU.CTG5680.12	89.389	88.4121	45.4348	0	0	0	74.412	0	8.69121	9.10089e-11	5.8221e-08	-	CTG5680	248155	253109	+	411	-	- && - && -	-
evm.TU.HIC_ASM_0.1759	66.2885	66.0662	67.1196	0	0	0	66.4914	0	8.52847	6.76708e-11	4.4956e-08	-	HIC_ASM_0	66027666	66031215	-	2047	-	- && Q9SJW9.1 RecName: Full=CDT1-like protein a, chloroplastic; Short=AtCDT1a; Flags: Precursor && PF16679:DNA replication factor Cdt1 C-terminal domain	-
novel.4363	66.2885	39.834	80.5435	0	0	0	62.222	0	8.43227	4.83497e-10	2.48058e-07	-	HIC_ASM_16	86139415	86144089	-	4675	-	- && P10978.1 RecName: Full=Retrovirus-related Pol polyprotein from transposon TNT 1-94; Includes: RecName: Full=Protease; Includes: RecName: Full=Reverse transcriptase; Includes: RecName: Full=Endonuclease && PF00665:Integrase core domain|PF13976:GAG-pre	RVT_2
evm.TU.HIC_ASM_1.2202	6.02622	110.758	45.4348	0	0	0	54.073	0	8.23056	7.20533e-07	0.000115236	-	HIC_ASM_1	88853253	88854281	+	1029	-	- && Q9SZL5.1 RecName: Full=Pentatricopeptide repeat-containing protein At4g38150 && PF13041:PPR repeat family|PF01535:PPR repeat	PPR
evm.TU.HIC_ASM_14.1176	1171.1	205.971	1.03261	2.1018	0.905115	1.97257	459.367	1.65983	8.11788	1.99884e-05	0.00150766	-	HIC_ASM_14	37426582	37428788	+	914	-	- && Q9CA57.1 RecName: Full=Glutathione S-transferase U10; Short=AtGSTU10; AltName: Full=GST class-tau member 10 && PF13417:Glutathione S-transferase, N-terminal domain	-
novel.4877	61.2666	35.9478	51.6305	0	0	0	49.615	0	8.10581	2.87452e-09	1.16374e-06	-	HIC_ASM_17	131377636	131382683	-	1721	-	- && Q9ZSZ8.1 RecName: Full=FKBP12-interacting protein of 37 kDa; Short=FIP-37; AltName: Full=Immunophilin-interacting protein AtFIP37 && -	-
evm.TU.HIC_ASM_17.2453	4.01748	10.6872	113.587	0	0	0	42.7639	0	7.89115	1.96932e-05	0.00149191	-	HIC_ASM_17	96273513	96274388	+	876	-	- && P14009.1 RecName: Full=14 kDa proline-rich protein DC2.15; Flags: Precursor && PF14547:Hydrophobic seed protein	-
evm.TU.HIC_ASM_13.3430	69.3016	14.5734	28.9131	0	0	0	37.596	0	7.70565	5.70895e-07	9.89386e-05	-	HIC_ASM_13	103133072	103135058	-	1987	-	- && Q9FVS9.1 RecName: Full=Alkane hydroxylase MAH1; AltName: Full=Cytochrome P450 96A15; AltName: Full=Protein MID-CHAIN ALKANE HYDROXYLASE 1 && PF00067:Cytochrome P450	p450
evm.TU.HIC_ASM_10.57	11.0481	58.2937	34.0761	0	0	0	34.4726	0	7.58118	1.18914e-06	0.000168358	-	HIC_ASM_10	1256657	1257603	+	947	-	- && Q40374.1 RecName: Full=Pathogenesis-related protein PR-1; Flags: Precursor && PF00188:Cysteine-rich secretory protein family	SCP
evm.TU.HIC_ASM_13.928	36.1573	301.184	13.4239	0	1.81023	0	116.922	0.60341	7.52981	1.13626e-06	0.000162648	-	HIC_ASM_13	24853344	24855805	+	2081	-	- && Q9LJJ7.1 RecName: Full=AAA-ATPase At3g28580 && PF00004:ATPase family associated with various cellular activities (AAA)|PF14363:Domain associated at C-terminal with AAA	AAA
evm.TU.HIC_ASM_5.1798	55.2404	60.2368	74.3479	0	0	0.986285	63.275	0.328762	7.49495	1.06682e-08	3.63686e-06	-	HIC_ASM_5	65925844	65926733	+	381	-	- && P03010.1 RecName: Full=Putative AC9 transposase && PF05699:hAT family C-terminal dimerisation region	hATC
evm.TU.HIC_ASM_4.3250	8.03496	79.6681	9.29348	0	0	0	32.3322	0	7.48907	2.29709e-05	0.00165321	-	HIC_ASM_4	106505583	106506882	-	841	-	- && Q03662.1 RecName: Full=Probable glutathione S-transferase; AltName: Full=Auxin-induced protein PGNT1/PCNT110 && PF13417:Glutathione S-transferase, N-terminal domain|PF00043:Glutathione S-transferase, C-terminal domain	GST_C
novel.1217	38.1661	25.2606	30.9783	0	0	0	31.4683	0	7.44903	1.88437e-07	3.85946e-05	-	CTG6087	70672	73534	-	727	-	- && - && -	-
novel.5375	48.2098	7.7725	27.8804	0	0	0	27.9542	0	7.27794	7.66328e-06	0.000726224	-	HIC_ASM_19	5978621	5983672	+	402	-	- && Q9C5Y2.2 RecName: Full=Ent-kaurenoic acid oxidase 2; Short=AtKAO2; AltName: Full=Cytochrome P450 88A4 && -	-
evm.TU.HIC_ASM_22.888	192.839	209.857	200.326	0	0	3.94514	201.008	1.31505	7.26675	6.5607e-18	1.93245e-14	-	HIC_ASM_22	31512475	31536202	+	1624	-	- && D4N501.1 RecName: Full=Probable 2-oxoglutarate/Fe(II)-dependent dioxygenase && PF03171:2OG-Fe(II) oxygenase superfamily|PF14226:non-haem dioxygenase in morphine synthesis N-terminal	2OG-FeII_Oxy
novel.8525	40.1748	41.7772	0	0	0	0	27.3173	0	7.24544	0.000856314	0.0222196	-	HIC_ASM_8	82210572	82212033	+	1288	-	- && - && -	-
evm.TU.HIC_ASM_1.2565	30.1311	29.1469	100.163	0	0.905115	0	53.147	0.301705	7.24282	5.923e-07	0.00010096	-	HIC_ASM_1	99207284	99211515	-	1848	-	- && Q9C7Z9.2 RecName: Full=Serine carboxypeptidase-like 18; Flags: Precursor && PF00450:Serine carboxypeptidase	Peptidase_S10
novel.3807	38.1661	14.5734	27.8804	0	0	0	26.8733	0	7.22106	1.93659e-06	0.000247168	-	HIC_ASM_14	53831200	53838894	-	1072	-	- && - && -	-
evm.TU.CTG2027.8	21.0918	56.3506	1.03261	0	0	0	26.1583	0	7.18326	0.00020704	0.00846087	-	CTG2027	175349	176556	-	717	-	- && H2DH21.1 RecName: Full=Cytochrome P450 CYP72A219; AltName: Full=Cytochrome P450 CYP72A129 [Panax ginseng] && PF00067:Cytochrome P450	p450
novel.3167	22.0962	22.3459	33.0435	0	0	0	25.8285	0	7.16389	1.22492e-06	0.000172951	-	HIC_ASM_11	170710153	170710845	-	693	-	- && - && -	-
evm.TU.HIC_ASM_16.388	22.0962	25.2606	24.7826	0	0	0	24.0465	0	7.06116	1.77787e-06	0.000232055	-	HIC_ASM_16	7584761	7585114	+	354	-	- && - && -	-
evm.TU.HIC_ASM_13.725	23.1005	25.2606	21.6848	0	0	0	23.3486	0	7.01881	2.31939e-06	0.000288216	-	HIC_ASM_13	19179284	19195595	+	868	-	- && Q8GY84.2 RecName: Full=DEAD-box ATP-dependent RNA helicase 10 && PF00270:DEAD/DEAH box helicase	DEAD
evm.TU.HIC_ASM_18.4783	8.03496	38.8625	15.4891	0	0	0	20.7955	0	6.85237	4.39e-05	0.00273002	-	HIC_ASM_18	160630786	160646500	-	1911	-	- && Q67XZ3.2 RecName: Full=Beta-fructofuranosidase, insoluble isoenzyme CWINV3; AltName: Full=6-fructan exohydrolase; Short=6-FEH; AltName: Full=Beta-fructofuranosidase 5; Short=AtFruct5; AltName: Full=Cell wall beta-fructosidase 3; AltName: Full=Cell wa	-
novel.803	37.1617	24.2891	0	0	0	0	20.4836	0	6.83005	0.00248489	0.0456603	-	CTG4328	298580	299714	-	974	-	- && - && -	-
novel.6035	21.0918	24.2891	9.29348	0	0	0	18.2248	0	6.66191	4.12286e-05	0.00260535	-	HIC_ASM_20	44958569	44962468	-	3900	-	- && - && PF05699:hAT family C-terminal dimerisation region	hATC
evm.TU.CTG151.1	3636.83	15476	372.772	19.9671	99.5626	75.9439	6495.2	65.1579	6.63876	4.69391e-07	8.50102e-05	-	CTG151	8418	9744	+	734	-	- && - && -	-
novel.5479	5.02185	28.1753	19.6196	0	0	0	17.6056	0	6.61171	0.000139764	0.00646912	-	HIC_ASM_19	129527895	129529179	+	1142	-	- && - && -	-
novel.6185	9.03934	9.71562	33.0435	0	0	0	17.2661	0	6.5823	0.000132411	0.00624019	-	HIC_ASM_21	69233339	69240421	+	861	-	- && - && -	-
novel.3468	47.2054	32.0615	17.5544	0	0.905115	0	32.2738	0.301705	6.52424	6.68817e-06	0.000662099	-	HIC_ASM_13	106070235	106071700	+	1119	-	- && - && -	-
novel.8546	31.1355	17.4881	1.03261	0	0	0	16.5521	0	6.52275	0.00105481	0.0258186	-	HIC_ASM_8	99349820	99353454	+	3430	-	- && - && PF13976:GAG-pre-integrase domain	-
evm.TU.HIC_ASM_23.3925	22.0962	4.85781	22.7174	0	0	0	16.5571	0	6.52196	0.000184074	0.00781461	-	HIC_ASM_23	133356016	133356617	+	389	-	- && - && -	-
novel.6598	11.0481	22.3459	15.4891	0	0	0	16.2944	0	6.50011	6.66929e-05	0.00377693	-	HIC_ASM_22	96253964	96257124	-	575	-	- && - && -	-
novel.904	446.945	310.9	263.315	0	7.24092	3.94514	340.387	3.72869	6.47155	1.43777e-23	7.45025e-20	-	CTG4794	232499	238125	-	3382	-	- && P92519.1 RecName: Full=Uncharacterized mitochondrial protein AtMg00810; AltName: Full=ORF240b && -	-
novel.1285	18.0787	20.4028	9.29348	0	0	0	15.925	0	6.46724	8.7656e-05	0.00469076	-	CTG6607	61548	69545	-	1054	-	- && - && -	-
evm.TU.HIC_ASM_20.3283	14.0612	18.4597	14.4565	0	0	0	15.6591	0	6.44259	6.60119e-05	0.00375478	-	HIC_ASM_20	99735386	99742798	+	1359	-	- && - && PF13456:Reverse transcriptase-like|PF14111:Domain of unknown function (DUF4283)	-
evm.TU.HIC_ASM_0.2088	12.0524	24.2891	10.3261	0	0	0	15.5559	0	6.43359	0.000119693	0.00581845	-	HIC_ASM_0	77456013	77456843	+	831	-	- && - && -	-
evm.TU.HIC_ASM_17.119	6.02622	30.1184	9.29348	0	0	0	15.146	0	6.39526	0.000374984	0.0126917	-	HIC_ASM_17	3604569	3606249	-	1428	-	- && - && PF13855:Leucine rich repeat|PF08263:Leucine rich repeat N-terminal domain	LRRNT_2
evm.TU.HIC_ASM_6.1905	2.00874	68.0093	17.5544	0	0.905115	0	29.1908	0.301705	6.3797	0.000367532	0.0125048	-	HIC_ASM_6	66714429	66716944	-	1949	-	- && P47248.1 RecName: Full=DnaJ-like protein MG002 && PF00226:DnaJ domain|PF13370:4Fe-4S single cluster domain of Ferredoxin I	DnaJ
evm.TU.HIC_ASM_19.439	14.0612	18.4597	54.7283	0	0	0.986285	29.083	0.328762	6.37284	3.27103e-05	0.00218329	-	HIC_ASM_19	11243139	11245599	-	1351	-	- && - && -	-
novel.2120	10.0437	26.2322	8.26087	0	0	0	14.8456	0	6.36635	0.000244953	0.00946532	-	HIC_ASM_0	146974594	146988368	-	977	-	- && - && -	-
evm.TU.HIC_ASM_17.378	3.01311	78.6965	152.826	0	0	2.95885	78.1786	0.986285	6.31335	3.35521e-05	0.00222612	-	HIC_ASM_17	12240518	12240905	+	388	-	- && - && -	-
evm.TU.CTG2641_1.1	9.03934	0.971562	143.533	1.0509	0.905115	0	51.1812	0.652006	6.29537	0.000389523	0.0130053	-	CTG2641_1	3652	6156	+	1130	-	- && Q8GY54.1 RecName: Full=Gamma-glutamylcyclotransferase 2-1; Short=AtGGCT2;1; AltName: Full=Gamma-glutamyl cyclotransferase 2;1 && PF04752:ChaC-like protein	ChaC
novel.7176	7.03059	26.2322	8.26087	0	0	0	13.8412	0	6.26532	0.000481581	0.0151332	-	HIC_ASM_3	15802287	15804796	-	764	-	- && Q9SD07.1 RecName: Full=Protein STRICTOSIDINE SYNTHASE-LIKE 4; Short=AtSSL4; Flags: Precursor && -	-
evm.TU.HIC_ASM_11.4136	1.00437	20.4028	19.6196	0	0	0	13.6756	0	6.24697	0.00203688	0.0403678	-	HIC_ASM_11	168665790	168666341	+	552	-	- && - && -	-
evm.TU.HIC_ASM_0.4037	59.2579	500.354	129.076	7.35631	0.905115	0.986285	229.563	3.08257	6.24507	5.5136e-10	2.72099e-07	-	HIC_ASM_0	145466031	145472726	-	2069	-	- && Q93ZN9.1 RecName: Full=LL-diaminopimelate aminotransferase, chloroplastic; Short=AtDAP-AT; Short=DAP-AT; Short=DAP-aminotransferase; Short=LL-DAP-aminotransferase; AltName: Full=Protein ABERRANT GROWTH AND DEATH 2; Flags: Precursor && PF00155:Aminotr	Aminotran_1_2
novel.2093	7.03059	7.7725	23.75	0	0	0	12.851	0	6.1562	0.000665692	0.0187268	-	HIC_ASM_0	117669815	117677061	-	349	-	- && - && -	-
evm.TU.HIC_ASM_1.2980	564.456	385.71	19.6196	0	9.95626	3.94514	323.262	4.6338	6.10885	8.08845e-08	1.95854e-05	-	HIC_ASM_1	111984962	111986002	-	1041	-	- && P13046.1 RecName: Full=Pathogenesis-related protein R major form; AltName: Full=Thaumatin-like protein E22; Flags: Precursor && PF00314:Thaumatin family	Thaumatin
novel.512	11.0481	8.74406	16.5217	0	0	0	12.1046	0	6.07024	0.000480733	0.0151157	-	CTG3103	95742	98272	+	2257	-	- && - && -	-
evm.TU.CTG6040.14	3.01311	7.7725	24.7826	0	0	0	11.8561	0	6.03998	0.00198803	0.039836	-	CTG6040	198865	199445	+	165	-	- && - && -	-
evm.TU.HIC_ASM_13.1338	11.0481	13.6019	10.3261	0	0	0	11.6587	0	6.01701	0.000512251	0.0157064	-	HIC_ASM_13	37918003	37919274	+	1272	-	- && - && PF02365:No apical meristem (NAM) protein	NAM
evm.TU.CTG5063_2.2	60.2622	69.9525	52.6631	0	2.71534	0	60.9593	0.905115	5.987	1.21862e-08	3.99661e-06	-	CTG5063_2	7636	9132	+	408	-	- && Q93ZB6.2 RecName: Full=Uroporphyrinogen decarboxylase 1, chloroplastic; Short=UPD1; Short=URO-D1; Flags: Precursor && PF01208:Uroporphyrinogen decarboxylase (URO-D)	-
evm.TU.HIC_ASM_22.4110	362.578	7006.91	44.4022	48.3415	3.62046	66.0811	2471.3	39.3477	5.97329	0.000813993	0.0216083	-	HIC_ASM_22	128766275	128767944	-	1391	-	- && F4KGU4.1 RecName: Full=ATP-dependent RNA helicase DEAH12, chloroplastic; Flags: Precursor && PF01485:IBR domain, a half RING-finger domain	IBR
novel.952	204.892	158.365	116.685	4.20361	2.71534	0.986285	159.98	2.63508	5.93588	7.08569e-18	1.93245e-14	-	CTG5001	119024	131188	+	2233	-	- && - && -	-
evm.TU.HIC_ASM_18.4121	6.02622	12.6303	13.4239	0	0	0	10.6935	0	5.892	0.00115133	0.0274703	-	HIC_ASM_18	143499301	143500927	+	933	-	- && - && PF14368:Probable lipid transfer	-
evm.TU.HIC_ASM_2.116	4.01748	14.5734	11.3587	0	0	0	9.9832	0	5.79321	0.00225958	0.0431259	-	HIC_ASM_2	1950661	1950939	+	279	-	- && Q9FK62.1 RecName: Full=Auxin-responsive protein SAUR24; AltName: Full=Protein SMALL AUXIN UP RNA 24 && -	-
evm.TU.HIC_ASM_6.2814	10.0437	26.2322	21.6848	0	0.905115	0	19.3202	0.301705	5.78391	0.000179653	0.00769995	-	HIC_ASM_6	100466573	100494028	+	369	-	- && - && -	-
evm.TU.HIC_ASM_13.288	134.586	3634.61	8.26087	16.8144	7.24092	46.3554	1259.15	23.4702	5.74577	0.00180476	0.0374077	-	HIC_ASM_13	6904183	6904621	+	439	-	- && - && -	-
evm.TU.HIC_ASM_7.671	4.01748	46.635	4.13044	0	0.905115	0	18.261	0.301705	5.70353	0.00216239	0.0419508	-	HIC_ASM_7	18150038	18159510	+	1315	-	- && Q0PGJ6.1 RecName: Full=Aldo-keto reductase family 4 member C9 && PF00248:Aldo/keto reductase family	Aldo_ket_red
evm.TU.HIC_ASM_7.3593	60.2622	70.924	67.1196	0	2.71534	0.986285	66.102	1.23388	5.68227	5.43385e-10	2.70741e-07	-	HIC_ASM_7	120681269	120682999	+	727	-	- && O03982.1 RecName: Full=Heavy metal-associated isoprenylated plant protein 39; Short=AtHIP39; Flags: Precursor && PF00403:Heavy-metal-associated domain	HMA
evm.TU.HIC_ASM_22.3837	295.285	1616.68	29.9457	11.5599	1.81023	24.6571	647.303	12.6758	5.67575	0.000176363	0.00761566	-	HIC_ASM_22	122408303	122409565	-	1129	-	- && Q8W468.1 RecName: Full=Probable E3 ubiquitin-protein ligase ARI8; AltName: Full=ARIADNE-like protein ARI8; AltName: Full=Protein ariadne homolog 8; AltName: Full=RING-type E3 ubiquitin transferase ARI8 && PF01485:IBR domain, a half RING-finger domain	IBR
evm.TU.CTG5248_1.9	10.0437	29.1469	13.4239	1.0509	0	0	17.5382	0.350301	5.64494	0.000371433	0.0125962	-	CTG5248_1	282701	286455	-	1244	-	- && F4IQJ6.1 RecName: Full=Protein LIKE COV 3 && PF04367:Protein of unknown function (DUF502)	-
evm.TU.CTG5457_2.4	36.1573	101.042	6.19565	0	0	2.95885	47.7985	0.986285	5.60466	0.000126869	0.00606918	-	CTG5457_2	36087	37444	-	847	-	- && Q03662.1 RecName: Full=Probable glutathione S-transferase; AltName: Full=Auxin-induced protein PGNT1/PCNT110 && PF00043:Glutathione S-transferase, C-terminal domain|PF02798:Glutathione S-transferase, N-terminal domain	GST_N
novel.1273	142.621	260.379	57.8261	7.35631	2.71534	0	153.608	3.35722	5.5339	1.26673e-09	5.65859e-07	-	CTG6499	2141	9954	-	5714	-	- && - && -	-
evm.TU.HIC_ASM_14.1175	166.726	253.578	48.5326	7.35631	3.62046	0	156.279	3.65892	5.42835	3.57062e-09	1.38077e-06	-	HIC_ASM_14	37419731	37421143	+	870	-	- && Q9FUT0.1 RecName: Full=Glutathione S-transferase U9; Short=AtGSTU9; AltName: Full=GST class-tau member 9; AltName: Full=Glutathione S-transferase 14 && PF13417:Glutathione S-transferase, N-terminal domain	-
evm.TU.CTG7564.1	3810.58	4890.84	1585.05	74.6141	115.855	51.2868	3428.83	80.5852	5.4098	6.97052e-27	5.15998e-23	-	CTG7564	6756	15706	+	1938	-	- && Q39817.1 RecName: Full=Calnexin homolog; Flags: Precursor && PF00262:Calreticulin family	-
evm.TU.CTG921.31	5.02185	58.2937	93.9674	0	3.62046	0	52.4277	1.20682	5.39409	0.000167431	0.00734535	-	CTG921	289927	290184	-	258	-	- && P33081.1 RecName: Full=Auxin-induced protein 15A && -	-
evm.TU.HIC_ASM_18.640	114.498	10.6872	36.1413	0	1.81023	1.97257	53.7756	1.26093	5.38923	1.26729e-05	0.00106605	-	HIC_ASM_18	18319315	18321023	-	1021	-	- && Q03666.1 RecName: Full=Probable glutathione S-transferase; AltName: Full=Auxin-induced protein PCNT107 && PF13410:Glutathione S-transferase, C-terminal domain|PF02798:Glutathione S-transferase, N-terminal domain	GST_N
evm.TU.HIC_ASM_2.3110	11.0481	17.4881	15.4891	1.0509	0	0	14.6751	0.350301	5.38708	0.000592491	0.0174145	-	HIC_ASM_2	107536326	107537718	-	988	-	- && - && PF03735:ENT domain	-
evm.TU.CTG4009.3	110.481	169.052	2.06522	0	0	6.90399	93.8659	2.30133	5.35227	0.000546655	0.0164785	-	CTG4009	37905	38396	+	492	-	- && - && -	-
evm.TU.HIC_ASM_14.449	380.656	493.554	236.467	17.8653	0	9.86285	370.226	9.24273	5.33812	5.50044e-11	3.80029e-08	-	HIC_ASM_14	12631005	12634285	-	2691	-	- && Q9FKQ1.1 RecName: Full=Protein DETOXIFICATION 27; Short=AtDTX27; AltName: Full=Multidrug and toxic compound extrusion protein 27; Short=MATE protein 27 && PF03004:Plant transposase (Ptta/En/Spm family)	-
evm.TU.HIC_ASM_13.2701	7.03059	15.545	85.7066	0	2.71534	0	36.094	0.905115	5.26368	0.000539938	0.0163426	-	HIC_ASM_13	84007546	84008475	-	487	-	- && Q02214.1 RecName: Full=Trypsin inhibitor 1; AltName: Full=NSTI-I; AltName: Full=Trypsin inhibitor I; Flags: Precursor && -	-
evm.TU.HIC_ASM_21.2596	28.1224	36.9194	5.16305	0	1.81023	0	23.4016	0.60341	5.20925	0.00078378	0.0210653	-	HIC_ASM_21	90235187	90236807	-	1621	-	- && Q8W1D5.1 RecName: Full=CBL-interacting serine/threonine-protein kinase 25; AltName: Full=SNF1-related kinase 3.25; AltName: Full=SOS2-like protein kinase PKS25 && PF00069:Protein kinase domain|PF03822:NAF domain	Pkinase
evm.TU.CTG8630.10	54.236	13.6019	4.13044	0	0	1.97257	23.9894	0.657523	5.19549	0.00167839	0.0357757	-	CTG8630	125078	126188	-	1111	-	- && Q9SLD4.1 RecName: Full=Zinc finger protein ZAT11 && PF13912:C2H2-type zinc finger	-
novel.2345	14.0612	11.6587	12.3913	0	0.905115	0	12.7037	0.301705	5.17869	0.00120289	0.028371	-	HIC_ASM_1	83649251	83650764	-	1365	-	- && - && -	-
evm.TU.HIC_ASM_9.666	19.083	66.0662	78.4783	0	4.52557	0	54.5425	1.50852	5.12404	1.82148e-05	0.00140874	-	HIC_ASM_9	17797187	17797843	+	159	-	- && - && -	-
novel.8890	440.919	481.895	81.5761	3.15271	7.24092	18.7394	334.797	9.71101	5.10549	1.45086e-10	9.05791e-08	-	HIC_ASM_9	106823532	106831932	+	907	-	- && - && -	-
novel.199	12.0524	14.5734	9.29348	0	0.905115	0	11.9731	0.301705	5.09388	0.0017529	0.0367364	-	CTG1834	397117	398485	+	733	-	- && - && -	-
evm.TU.HIC_ASM_23.1132	10.0437	8.74406	16.5217	0	0.905115	0	11.7698	0.301705	5.0678	0.00211781	0.0413026	-	HIC_ASM_23	29055360	29056184	+	825	-	- && - && PF14111:Domain of unknown function (DUF4283)	-
evm.TU.HIC_ASM_17.4465	146.638	1195.99	49.5652	15.7635	21.7228	4.93142	464.065	14.1392	5.03503	5.45324e-07	9.54648e-05	-	HIC_ASM_17	154441017	154448931	+	278	-	- && - && -	-
evm.TU.CTG7652.1	3587.61	21170.3	1078.04	52.5451	429.024	306.735	8612	262.768	5.0342	1.42842e-07	3.03352e-05	-	CTG7652	22203	23529	+	734	-	- && - && -	-
evm.TU.HIC_ASM_3.634	20.0874	7.7725	34.0761	0	1.81023	0	20.6453	0.60341	5.02383	0.000859957	0.0222806	-	HIC_ASM_3	15695347	15698201	-	669	-	- && Q9FFN2.2 RecName: Full=Probable glycosyltransferase At5g03795 && PF03016:Exostosin family	-
evm.TU.HIC_ASM_3.674	19.083	139.905	371.739	6.30541	9.95626	0	176.909	5.42056	5.02312	7.87004e-06	0.000742823	-	HIC_ASM_3	16482353	16483233	+	881	-	- && - && -	-
evm.TU.HIC_ASM_5.3673	4.01748	21.3744	35.1087	0	1.81023	0	20.1669	0.60341	4.99664	0.00190343	0.0386791	-	HIC_ASM_5	118840163	118842366	+	1388	-	- && Q9ZVK1.1 RecName: Full=Probable xyloglucan endotransglucosylase/hydrolase protein 10; Short=At-XTH10; Short=XTH-10; Flags: Precursor && PF00722:Glycosyl hydrolases family 16|PF06955:Xyloglucan endo-transglycosylase (XET) C-terminus	-
novel.7335	148.647	154.478	64.0218	0	9.95626	1.97257	122.382	3.97628	4.91271	5.14459e-08	1.31321e-05	-	HIC_ASM_4	93177996	93183335	+	5091	-	- && - && -	-
evm.TU.HIC_ASM_16.1021	10.0437	22.3459	21.6848	0	1.81023	0	18.0248	0.60341	4.82626	0.000986639	0.0246466	-	HIC_ASM_16	25347261	25354427	-	1087	-	- && Q9FJ47.1 RecName: Full=Senescence-specific cysteine protease SAG12; AltName: Full=Cysteine proteinase SAG12; AltName: Full=Protein SENESCENCE-ASSOCIATED GENE 12; Flags: Precursor && PF08246:Cathepsin propeptide inhibitor domain (I29)|PF00112:Papain f	Peptidase_C1
evm.TU.HIC_ASM_0.1963	13.0568	22.3459	17.5544	0	1.81023	0	17.6524	0.60341	4.79466	0.000865815	0.0223988	-	HIC_ASM_0	73754876	73756849	-	1974	-	- && - && PF14009:Domain of unknown function (DUF4228)	-
novel.6699	42.1836	18.4597	34.0761	0	3.62046	0	31.5731	1.20682	4.64931	0.000136646	0.00639631	-	HIC_ASM_23	29211156	29222264	+	714	-	- && - && -	-
evm.TU.CTG2325.6	66.2885	55.379	42.337	0	5.43069	0.986285	54.6682	2.13899	4.62694	6.72894e-07	0.000111045	-	CTG2325	145825	155324	+	919	-	- && Q84JL2.1 RecName: Full=2-oxoisovalerate dehydrogenase subunit alpha 2, mitochondrial; AltName: Full=Branched-chain alpha-keto acid dehydrogenase E1 component alpha chain; Short=BCKDE1A; Short=BCKDH E1-alpha; Flags: Precursor && PF00676:Dehydrogenase	-
evm.TU.HIC_ASM_2.651	7.03059	22.3459	17.5544	0	1.81023	0	15.6436	0.60341	4.62677	0.002669	0.0478554	-	HIC_ASM_2	15333652	15335052	-	1174	-	- && Q9SJM6.1 RecName: Full=Zinc finger A20 and AN1 domain-containing stress-associated protein 4; Short=AtSAP4 && PF01428:AN1-like Zinc finger|PF01754:A20-like zinc finger	zf-A20
evm.TU.HIC_ASM_18.4117	35.153	34.9762	112.554	0	7.24092	0	60.8945	2.41364	4.6223	0.000170585	0.00743873	-	HIC_ASM_18	143439744	143446568	+	750	-	- && - && -	-
evm.TU.HIC_ASM_0.911	90.3934	129.218	149.728	0	8.14603	6.90399	123.113	5.01668	4.59453	3.20699e-10	1.73104e-07	-	HIC_ASM_0	34740192	34753916	+	698	-	- && P37221.1 RecName: Full=NAD-dependent malic enzyme 62 kDa isoform, mitochondrial; Short=NAD-ME; Flags: Precursor && PF00390:Malic enzyme, N-terminal domain|PF03949:Malic enzyme, NAD binding domain	Malic_M
novel.1406	22.0962	14.5734	32.0109	0	2.71534	0	22.8935	0.905115	4.5943	0.000478028	0.015058	-	CTG7510	148617	152161	-	807	-	- && - && -	-
novel.6114	9.03934	12.6303	47.5	0	0	2.95885	23.0566	0.986285	4.55134	0.00217342	0.0420861	-	HIC_ASM_20	149186717	149190222	-	1368	-	- && - && -	-
evm.TU.HIC_ASM_19.1622	28.1224	10.6872	27.8804	0	0.905115	1.97257	22.23	0.959228	4.51617	0.000280306	0.0104421	-	HIC_ASM_19	39424087	39424548	+	462	-	- && P31674.2 RecName: Full=40S ribosomal protein S15 && PF00203:Ribosomal protein S19	-
novel.4255	20.0874	11.6587	55.7609	0	1.81023	1.97257	29.169	1.26093	4.50487	0.000189017	0.00795008	-	HIC_ASM_16	156917606	156918153	+	456	-	- && - && -	-
evm.TU.HIC_ASM_20.4062	14.0612	20.4028	29.9457	0	2.71534	0	21.4699	0.905115	4.50296	0.000715168	0.0196077	-	HIC_ASM_20	119834374	119838013	+	1017	-	- && Q570P7.1 RecName: Full=Probable inactive dual specificity protein phosphatase-like At4g18593 && -	-
evm.TU.HIC_ASM_23.1259	18.0787	205	58.8587	0	12.6716	0	93.979	4.22387	4.45921	0.00149259	0.0329259	-	HIC_ASM_23	33455451	33455729	+	279	-	- && Q9FJG0.1 RecName: Full=Auxin-responsive protein SAUR20; AltName: Full=Protein SMALL AUXIN UP RNA 20 && -	-
novel.1929	134.586	108.815	119.783	8.40722	8.14603	0	121.061	5.51775	4.45418	9.31292e-10	4.34754e-07	-	HIC_ASM_0	190460573	190464336	+	1454	-	- && - && -	-
novel.7664	809.523	578.079	483.261	27.3235	47.066	10.8491	623.621	28.4129	4.45169	3.15137e-17	7.77608e-14	-	HIC_ASM_5	33230481	33247108	-	6474	-	- && - && -	-
novel.1528	63.2753	29.1469	44.4022	0	6.3358	0	45.6081	2.11193	4.39122	0.000190175	0.00797933	-	CTG8386	166794	168951	-	855	-	- && - && -	-
evm.TU.HIC_ASM_13.2406	39.1705	340.047	7.22826	5.25451	7.24092	5.91771	128.815	6.13771	4.38992	0.000101178	0.00515523	-	HIC_ASM_13	76224285	76230420	-	1711	-	- && Q9SX98.1 RecName: Full=Lysine histidine transporter-like 8; AltName: Full=Amino acid transporter-like protein 1 && PF01490:Transmembrane amino acid transporter protein	Aa_trans
evm.TU.CTG4708.4	103.45	15.545	162.12	12.6108	0	0.986285	93.7049	4.53237	4.38689	0.000419448	0.0136612	-	CTG4708	240423	242517	+	993	-	- && - && -	-
evm.TU.CTG9471.3	444.936	662.605	14.4565	25.2217	9.05115	19.7257	373.999	17.9995	4.37956	8.34801e-06	0.000778349	-	CTG9471	90844	91878	+	1035	-	- && P07052.1 RecName: Full=Pathogenesis-related protein R minor form; Short=PR-R; AltName: Full=PROB12; AltName: Full=Thaumatin-like protein E2; Flags: Precursor && PF00314:Thaumatin family	Thaumatin
evm.TU.HIC_ASM_9.758	14.0612	211.801	389.294	0	26.2483	3.94514	205.052	10.0645	4.34089	0.000620402	0.0179297	-	HIC_ASM_9	21618872	21621571	+	1326	-	- && Q38910.1 RecName: Full=Probable xyloglucan endotransglucosylase/hydrolase protein 23; Short=At-XTH23; Short=XTH-23; Flags: Precursor && PF06955:Xyloglucan endo-transglycosylase (XET) C-terminus|PF00722:Glycosyl hydrolases family 16	-
evm.TU.HIC_ASM_3.3545	22.0962	11.6587	18.587	0	2.71534	0	17.4473	0.905115	4.20692	0.00236917	0.0442718	-	HIC_ASM_3	119187820	119190843	+	1693	-	- && Q8VZG2.1 RecName: Full=Protein HYPER-SENSITIVITY-RELATED 4; Short=AtHSR4; AltName: Full=BCS1-like protein && PF00004:ATPase family associated with various cellular activities (AAA)|PF14363:Domain associated at C-terminal with AAA	AAA
novel.604	23.1005	18.4597	10.3261	1.0509	1.81023	0	17.2954	0.953711	4.16022	0.00105086	0.0257601	-	CTG3532	13700	26338	-	755	-	- && - && -	-
evm.TU.HIC_ASM_2.3023	6.02622	7.7725	120.815	2.1018	1.81023	3.94514	44.8713	2.61906	4.09963	0.00139976	0.0316048	-	HIC_ASM_2	105003090	105006740	+	2201	-	- && Q9XI90.2 RecName: Full=Probable WRKY transcription factor 4; AltName: Full=WRKY DNA-binding protein 4 && PF03106:WRKY DNA -binding domain	WRKY
evm.TU.HIC_ASM_10.973	69.3016	36.9194	20.6522	0	7.24092	0	42.291	2.41364	4.09898	0.0013737	0.0312204	-	HIC_ASM_10	33267630	33271383	-	2665	-	- && C0LGU0.1 RecName: Full=Pollen receptor-like kinase 1; Short=AtPRK1; AltName: Full=LRR receptor-like serine/threonine-protein kinase RLK; Flags: Precursor && PF00069:Protein kinase domain|PF13855:Leucine rich repeat	Pkinase
evm.TU.HIC_ASM_8.3330	99.4327	112.701	8.26087	5.25451	0	7.89028	73.4649	4.3816	4.07747	0.000493412	0.0153652	-	HIC_ASM_8	112899335	112900771	+	1437	-	- && Q66PF3.1 RecName: Full=Putative UDP-glucose flavonoid 3-O-glucosyltransferase 3; Short=FaGT3; AltName: Full=Flavonol 3-O-glucosyltransferase 3 && PF00201:UDP-glucoronosyl and UDP-glucosyl transferase	UDPGT
novel.5082	260.132	86.469	65.0544	3.15271	17.1972	3.94514	137.218	8.09834	4.06891	1.04679e-06	0.000153661	-	HIC_ASM_18	119756469	119759009	+	2127	-	- && - && -	-
evm.TU.HIC_ASM_19.2302	30.1311	65.0947	83.6413	1.0509	9.95626	0	59.6224	3.66906	3.99774	0.000233003	0.00918854	-	HIC_ASM_19	55078774	55080725	+	1377	-	- && Q9ZVK1.1 RecName: Full=Probable xyloglucan endotransglucosylase/hydrolase protein 10; Short=At-XTH10; Short=XTH-10; Flags: Precursor && PF00722:Glycosyl hydrolases family 16|PF06955:Xyloglucan endo-transglycosylase (XET) C-terminus	-
novel.6698	91.3977	59.2653	161.087	7.35631	12.6716	0	103.917	6.67597	3.95263	1.13254e-05	0.000976716	-	HIC_ASM_23	29179155	29186020	+	1253	-	- && - && -	-
evm.TU.HIC_ASM_23.144	28.1224	184.597	114.62	0	14.4818	6.90399	109.113	7.12861	3.92427	0.000142598	0.00653906	-	HIC_ASM_23	2961990	2962655	+	666	-	- && F4I1I4.1 RecName: Full=Auxin-responsive protein SAUR67; AltName: Full=Protein SMALL AUXIN UP RNA 67 && PF02519:Auxin responsive protein	Auxin_inducible
evm.TU.HIC_ASM_23.341	62.271	426.516	10.3261	1.0509	26.2483	5.91771	166.371	11.0723	3.90318	0.00162601	0.0349468	-	HIC_ASM_23	6516068	6516418	-	351	-	- && - && -	-
evm.TU.HIC_ASM_11.1070	25.1093	6.80093	25.8152	3.15271	0.905115	0	19.2418	1.35261	3.85576	0.0027698	0.0490385	-	HIC_ASM_11	38621321	38624272	+	565	-	- && Q948Z4.1 RecName: Full=Snakin-1; Flags: Precursor && PF02704:Gibberellin regulated protein	-
evm.TU.HIC_ASM_21.1871	923.017	845.259	944.837	75.665	52.4967	60.1634	904.371	62.775	3.85185	1.53439e-43	3.97545e-39	-	HIC_ASM_21	63263604	63271128	-	999	-	- && Q9SMC4.1 RecName: Full=Dolichyl-diphosphooligosaccharide--protein glycosyltransferase subunit DAD1; Short=Oligosaccharyl transferase subunit DAD1; AltName: Full=Defender against cell death 1; Short=DAD-1 && PF02109:DAD family	-
evm.TU.HIC_ASM_20.5332	44.1923	70.924	59.8913	4.20361	8.14603	0	58.3359	4.11655	3.81086	1.14623e-05	0.000983368	-	HIC_ASM_20	150632928	150635351	+	813	-	- && Q9FHP6.1 RecName: Full=Protein C2-DOMAIN ABA-RELATED 1; Contains: RecName: Full=Protein C2-DOMAIN ABA-RELATED 1, N-terminally processed && PF00168:C2 domain	C2
evm.TU.CTG7363.4	398.735	2230.71	48.5326	27.3235	120.38	58.1908	892.658	68.6315	3.70027	0.000259836	0.00990012	-	CTG7363	83890	85957	+	1278	-	- && P52398.1 RecName: Full=Glucan endo-1,3-beta-glucosidase, acidic isoform GL161; AltName: Full=(1->3)-beta-glucan endohydrolase; Short=(1->3)-beta-glucanase; AltName: Full=Beta-1,3-endoglucanase; Flags: Precursor && PF00332:Glycosyl hydrolases family 1	Glyco_hydro_17
evm.TU.HIC_ASM_23.343	169.739	1143.53	51.6305	18.9162	58.8325	28.6023	454.966	35.4503	3.68028	9.80617e-05	0.00507122	-	HIC_ASM_23	6519341	6522099	-	435	-	- && - && -	-
evm.TU.CTG5404.4	206.9	224.431	134.239	5.25451	9.05115	30.5748	188.523	14.9602	3.65484	2.55119e-08	7.31827e-06	-	CTG5404	133230	138785	+	1569	-	- && Q9AWM9.1 RecName: Full=Ribosome production factor 2 homolog; AltName: Full=Brix domain-containing protein 1 homolog; AltName: Full=Ribosome biogenesis protein RPF2 homolog && PF04427:Brix domain	-
novel.693	40.1748	50.5212	42.337	8.40722	1.81023	0.986285	44.3443	3.73458	3.59458	2.6193e-05	0.00184663	-	CTG3808	16515	17200	-	686	-	- && Q9SYH1.1 RecName: Full=Probable GTP diphosphokinase RSH3, chloroplastic; AltName: Full=RelA/SpoT homolog 3; Short=AtRSH3; AltName: Full=ppGpp synthetase RSH3; Flags: Precursor && -	-
novel.2909	81.354	100.071	27.8804	5.25451	9.05115	2.95885	69.7685	5.75484	3.59161	2.9725e-06	0.000343049	-	HIC_ASM_11	144090195	144091475	+	1281	-	- && - && -	-
evm.TU.HIC_ASM_15.2654	8674.75	1164.9	3917.72	378.325	524.967	238.681	4585.79	380.657	3.59047	3.60343e-08	9.67476e-06	-	HIC_ASM_15	93174866	93177130	-	955	-	- && P93735.1 RecName: Full=Early light-induced protein 1, chloroplastic; Flags: Precursor && -	-
novel.3277	4.01748	175.853	29.9457	6.30541	7.24092	4.93142	69.9386	6.15925	3.50478	0.0020463	0.0404194	-	HIC_ASM_12	6406824	6408552	-	549	-	- && - && -	-
evm.TU.HIC_ASM_3.13	126.551	278.838	296.359	15.7635	46.1609	0	233.916	20.6415	3.49887	0.000605336	0.017632	-	HIC_ASM_3	165549	171363	+	1499	-	- && Q9SIN2.1 RecName: Full=Protein trichome birefringence-like 39 && PF14416:PMR5 N terminal Domain|PF13839:GDSL/SGNH-like Acyl-Esterase family found in Pmr5 and Cas1p	-
evm.TU.HIC_ASM_20.4041	585.548	3190.61	72.2826	135.566	160.205	47.3417	1282.81	114.371	3.48743	0.000387287	0.0129782	-	HIC_ASM_20	119059802	119061305	-	1251	-	- && Q7XWK5.2 RecName: Full=Senescence-specific cysteine protease SAG39; AltName: Full=Cysteine proteinase SAG39; AltName: Full=Protein SENESCENCE-ASSOCIATED GENE 39; Flags: Precursor && PF00112:Papain family cysteine protease|PF08246:Cathepsin propeptide	Peptidase_C1
novel.8619	37.1617	42.7487	91.9022	2.1018	5.43069	7.89028	57.2709	5.14092	3.46935	5.12325e-06	0.000540686	-	HIC_ASM_8	25545104	25547264	-	1345	-	- && - && -	-
evm.TU.HIC_ASM_6.1555	85.3715	171.966	13.4239	16.8144	6.3358	1.97257	90.254	8.37427	3.4366	0.000637332	0.0182561	-	HIC_ASM_6	53851100	53852405	-	1204	-	- && - && -	-
evm.TU.CTG5063_2.1	41.1792	57.3222	111.522	1.0509	12.6716	5.91771	70.0077	6.54674	3.40179	4.71801e-05	0.0028864	-	CTG5063_2	1054	1654	+	601	-	- && - && -	-
novel.1076	109.476	141.848	33.0435	4.20361	9.05115	13.808	94.7893	9.02091	3.38983	5.25433e-06	0.000551152	-	CTG5459	264267	268827	-	1513	-	- && - && -	-
evm.TU.CTG4877.10	23457.1	6279.21	6701.63	772.413	2108.01	626.291	12146	1168.91	3.37713	1.96325e-07	3.97389e-05	-	CTG4877	302121	303563	-	974	-	- && P27880.1 RecName: Full=18.2 kDa class I heat shock protein && PF00011:Hsp20/alpha crystallin family	-
evm.TU.HIC_ASM_9.549	11.0481	29.1469	142.5	4.20361	4.52557	8.87656	60.8983	5.86858	3.37474	0.000846565	0.0221105	-	HIC_ASM_9	13746828	13748366	+	1027	-	- && Q5VRR0.1 RecName: Full=Auxin-responsive protein IAA20; AltName: Full=Indoleacetic acid-induced protein 20 && PF02309:AUX/IAA family	-
novel.5891	155.677	67.0378	89.837	10.509	8.14603	11.8354	104.184	10.1635	3.36067	3.64078e-09	1.39746e-06	-	HIC_ASM_20	55010541	55012640	+	1611	-	- && - && -	-
novel.2561	86.3759	65.0947	17.5544	3.15271	3.62046	9.86285	56.3416	5.54534	3.34552	0.00010174	0.00516833	-	HIC_ASM_10	7142221	7150200	-	752	-	- && - && -	-
evm.TU.HIC_ASM_22.3864	998.344	1362.13	589.62	30.4762	255.242	5.91771	983.365	97.2121	3.33727	0.000629653	0.0181566	-	HIC_ASM_22	123221004	123221267	-	264	-	- && Q2Q493.1 RecName: Full=Mini zinc finger protein 3; Short=AtMIF3 && -	-
novel.2155	252.097	238.033	259.185	32.578	23.533	20.712	249.772	25.6076	3.29007	1.5882e-20	6.85812e-17	-	HIC_ASM_0	187075020	187080690	-	776	-	- && - && -	-
evm.TU.HIC_ASM_0.3700	31.1355	102.014	81.5761	12.6108	9.95626	0	71.5752	7.52236	3.25172	0.00088643	0.0227956	-	HIC_ASM_0	135290296	135301088	-	2053	-	- && Q9FF55.1 RecName: Full=Protein disulfide isomerase-like 1-4; Short=AtPDIL1-4; AltName: Full=Protein disulfide isomerase 2; Short=AtPDI2; AltName: Full=Protein disulfide isomerase-like 2-2; Short=AtPDIL2-2; Flags: Precursor && PF13848:Thioredoxin-like	-
evm.TU.HIC_ASM_17.388	69.3016	205	349.022	32.578	24.4381	8.87656	207.774	21.9642	3.24291	4.26749e-06	0.000460694	-	HIC_ASM_17	12489493	12494030	+	516	-	- && - && -	-
evm.TU.HIC_ASM_16.1749	78.3409	220.545	74.3479	21.018	11.7665	6.90399	124.411	13.2295	3.23841	1.84199e-06	0.000237569	-	HIC_ASM_16	48129229	48135287	+	2002	-	- && Q9FKY4.1 RecName: Full=Protein PIN-LIKES 7; AltName: Full=Auxin efflux carrier-like protein 7 && PF03547:Membrane transport protein	-
novel.4700	1106.82	847.202	357.283	44.1379	124.906	77.9165	770.434	82.3201	3.2245	3.38245e-09	1.31783e-06	-	HIC_ASM_17	7033444	7109025	-	33239	-	- && Q7LHG5.2 RecName: Full=Transposon Ty3-I Gag-Pol polyprotein; AltName: Full=Gag3-Pol3; AltName: Full=Transposon Ty3-2 TYA-TYB polyprotein; Contains: RecName: Full=Capsid protein; Short=CA; AltName: Full=p24; Contains: RecName: Full=Spacer peptide p3;	rve
novel.3943	27.118	34.9762	57.8261	8.40722	3.62046	0.986285	39.9734	4.33799	3.21628	0.000192893	0.00803321	-	HIC_ASM_15	72704087	72706187	+	876	-	- && - && -	-
novel.5759	145.634	405.141	705.272	7.35631	117.665	9.86285	418.682	44.9614	3.2162	0.000948645	0.0240494	-	HIC_ASM_2	23610288	23611191	-	747	-	- && - && -	-
evm.TU.HIC_ASM_1.3797	278.211	525.615	213.75	55.6978	21.7228	33.5337	339.192	36.9848	3.20139	1.24688e-09	5.61834e-07	-	HIC_ASM_1	131277298	131280622	-	1099	-	- && - && -	-
evm.TU.HIC_ASM_16.3491	733.191	116.587	67.1196	39.9343	36.2046	23.6708	305.633	33.2699	3.19967	0.00011232	0.00556425	-	HIC_ASM_16	104425891	104428072	+	660	-	- && P31673.2 RecName: Full=17.4 kDa class I heat shock protein; AltName: Full=17.4 kDa heat shock protein; Short=OsHsp17.4 && PF00011:Hsp20/alpha crystallin family	-
evm.TU.HIC_ASM_9.101	87.3802	198.199	317.011	31.5271	19.9125	15.7806	200.863	22.4067	3.16683	8.24128e-08	1.96796e-05	-	HIC_ASM_9	2185454	2187608	+	2155	-	- && Q9FKP1.1 RecName: Full=Cation/calcium exchanger 1; Short=AtCCX1; AltName: Full=Protein CATION EXCHANGER 7 && PF01699:Sodium/calcium exchanger protein	Na_Ca_ex
evm.TU.HIC_ASM_16.3092	227.992	331.303	192.065	44.1379	5.43069	34.52	250.453	28.0295	3.16485	2.34373e-06	0.000289851	-	HIC_ASM_16	90772770	90773799	-	867	-	- && - && -	-
novel.4565	76.3322	153.507	80.5435	10.509	4.52557	19.7257	103.461	11.5868	3.16422	1.46661e-06	0.000199466	-	HIC_ASM_17	69284216	69291700	+	1037	-	- && - && -	-
evm.TU.HIC_ASM_9.1893	35.153	15.545	19.6196	3.15271	1.81023	2.95885	23.4392	2.6406	3.15888	0.00055644	0.0166861	-	HIC_ASM_9	72228856	72235128	-	2323	-	- && Q9C9W9.1 RecName: Full=Adagio protein 3; AltName: Full=F-box only protein 2a; Short=FBX2a; AltName: Full=Flavin-binding kelch repeat F-box protein 1 && PF13418:Galactose oxidase, central domain|PF13426:PAS domain|PF13415:Galactose oxidase, central do	-
evm.TU.HIC_ASM_19.5083	13.0568	77.725	29.9457	5.25451	7.24092	0.986285	40.2425	4.4939	3.15818	0.00153778	0.0336232	-	HIC_ASM_19	142752035	142752949	-	915	-	- && - && -	-
evm.TU.HIC_ASM_23.4180	1003.37	1765.33	145.598	90.3776	139.388	98.6285	971.431	109.465	3.14933	1.3807e-05	0.00113925	-	HIC_ASM_23	138713967	138716473	+	1532	-	- && P29061.1 RecName: Full=Basic endochitinase; Flags: Precursor && PF00704:Glycosyl hydrolases family 18	-
evm.TU.HIC_ASM_12.100	303.32	84.5259	44.4022	9.45812	29.8688	9.86285	144.083	16.3966	3.13016	0.00015216	0.00688015	-	HIC_ASM_12	2557350	2558891	-	1542	-	- && O80653.1 RecName: Full=SNW/SKI-interacting protein; Short=AtSKIP; AltName: Full=Protein EARLY FLOWERING AND INSENSITIVE TO PHOTOPERIOD 1; AltName: Full=SNW domain-containing protein && PF02731:SKIP/SNW domain	-
novel.2910	63.2753	55.379	122.88	4.20361	12.6716	10.8491	80.5116	9.24145	3.11287	1.71542e-06	0.000225608	-	HIC_ASM_11	144158559	144172759	+	1439	-	- && - && -	-
evm.TU.HIC_ASM_21.4045	405.766	346.848	410.978	59.9014	50.6864	28.6023	387.864	46.3967	3.06442	2.32914e-16	5.02881e-13	-	HIC_ASM_21	134220650	134221411	+	321	-	- && Q8LGD1.1 RecName: Full=Protein SPIRAL1-like 5 && -	-
evm.TU.HIC_ASM_4.795	24.1049	22.3459	34.0761	4.20361	4.52557	0.986285	26.8423	3.23849	3.04728	0.000414189	0.0135239	-	HIC_ASM_4	22264422	22264933	+	512	-	- && - && -	-
evm.TU.CTG5143.5	23.1005	82.5828	469.837	26.2726	29.8688	13.808	191.84	23.3164	3.03977	0.00117031	0.0277542	-	CTG5143	172377	175549	-	1335	-	- && Q38908.2 RecName: Full=Probable xyloglucan endotransglucosylase/hydrolase protein 30; Short=At-XTH30; Short=XTH-30; Flags: Precursor && PF00722:Glycosyl hydrolases family 16|PF06955:Xyloglucan endo-transglycosylase (XET) C-terminus	-
evm.TU.HIC_ASM_1.3174	69.3016	83.5543	83.6413	9.45812	2.71534	16.7668	78.8324	9.64677	3.03869	5.20386e-06	0.000546965	-	HIC_ASM_1	116843783	116851525	+	1183	-	- && Q6Z844.1 RecName: Full=Coatomer subunit zeta-2; AltName: Full=Non-clathrin coat protein zeta2-COP; AltName: Full=Zeta-2-coat protein; AltName: Full=Zeta-COP 2 && PF01217:Clathrin adaptor complex small chain	-
evm.TU.CTG1741.4	1372.97	1174.62	187.935	92.4794	125.811	115.395	911.843	111.229	3.035	2.53783e-06	0.000306844	-	CTG1741	86908	96888	+	1788	-	- && Q84K11.1 RecName: Full=Serine/threonine-protein phosphatase 5; AltName: Full=LePP5 && PF08321:PPP5 TPR repeat region|PF00149:Calcineurin-like phosphoesterase|PF00515:Tetratricopeptide repeat|PF13414:TPR repeat	Metallophos
novel.6947	52.2273	21.3744	21.6848	5.25451	1.81023	4.93142	31.7621	3.99872	3.00202	0.000488899	0.0153108	-	HIC_ASM_23	56146096	56149057	-	847	-	- && O24381.2 RecName: Full=Plastidic ATP/ADP-transporter && PF03219:TLC ATP/ADP transporter	-
novel.927	44.1923	13.6019	21.6848	6.30541	2.71534	0.986285	26.493	3.33568	3.00174	0.00236845	0.0442718	-	CTG4876	381331	383669	+	882	-	- && Q07346.1 RecName: Full=Glutamate decarboxylase; Short=GAD && -	-
evm.TU.HIC_ASM_18.3814	194.848	117.559	252.989	25.2217	32.5841	13.808	188.465	23.8713	2.97804	5.45634e-09	1.97718e-06	-	HIC_ASM_18	133699426	133702071	+	1987	-	- && A6YIH8.1 RecName: Full=Premnaspirodiene oxygenase; Short=HPO; AltName: Full=Cytochrome P450 71D55 && PF00067:Cytochrome P450	p450
evm.TU.HIC_ASM_9.1798	164.717	52.4644	37.1739	4.20361	21.7228	6.90399	84.785	10.9435	2.94445	0.00054201	0.0163862	-	HIC_ASM_9	68641939	68642737	+	799	-	- && P30236.1 RecName: Full=22.0 kDa class IV heat shock protein; Flags: Precursor && PF00011:Hsp20/alpha crystallin family	-
evm.TU.HIC_ASM_3.2112	274.193	763.648	207.554	91.4285	41.6353	31.5611	415.132	54.875	2.92138	3.66665e-06	0.000404252	-	HIC_ASM_3	77034270	77037321	+	444	-	- && Q43515.1 RecName: Full=Metallothionein-like protein type 2 && PF01439:Metallothionein	-
novel.1644	20.0874	40.8056	72.2826	6.30541	2.71534	8.87656	44.3919	5.96577	2.90219	0.000360815	0.0123394	-	CTG9152	74647	86612	-	1519	-	- && - && -	-
evm.TU.HIC_ASM_6.1897	188.822	102.014	25.8152	22.0689	9.95626	10.8491	105.55	14.2914	2.88922	0.000217841	0.00874385	-	HIC_ASM_6	66394329	66396069	+	689	-	- && P52855.1 RecName: Full=60S acidic ribosomal protein P1; AltName: Full=L12 && PF00428:60s Acidic ribosomal protein	-
novel.322	195.852	64.1231	64.0218	21.018	19.0074	3.94514	107.999	14.6569	2.88159	0.00015866	0.00708135	-	CTG2356	191005	191882	-	878	-	- && - && -	-
evm.TU.HIC_ASM_7.3546	113.494	109.787	933.479	68.3086	9.95626	78.9028	385.586	52.3892	2.8808	0.00217604	0.042121	-	HIC_ASM_7	119774829	119777326	-	2498	-	- && O65351.1 RecName: Full=Subtilisin-like protease SBT1.7; AltName: Full=Cucumisin-like serine protease; AltName: Full=Subtilase subfamily 1 member 7; Short=AtSBT1.7; AltName: Full=Subtilisin-like serine protease 1; Short=At-SLP1; Flags: Precursor && PF	Peptidase_S8
evm.TU.HIC_ASM_3.2856	166.726	121.445	395.489	22.0689	29.8688	41.424	227.887	31.1206	2.87107	4.66297e-07	8.4781e-05	-	HIC_ASM_3	100056516	100073491	-	3309	-	- && Q6IMT1.1 RecName: Full=Protein SABRE; AltName: Full=Protein HYPERSENSITIVE TO PI STARVATION 4; Flags: Precursor && -	-
evm.TU.HIC_ASM_2.3	244.062	116.587	217.881	23.1198	47.9711	7.89028	192.843	26.3271	2.8685	1.27644e-05	0.00107027	-	HIC_ASM_2	24627	25760	+	1134	-	- && Q9SV07.1 RecName: Full=Acyl-CoA--sterol O-acyltransferase 1; AltName: Full=Sterol O-acyltransferase 1 && PF13813:Membrane bound O-acyl transferase family	-
novel.705	33.1442	26.2322	49.5652	7.35631	1.81023	5.91771	36.3139	5.02808	2.86697	0.000242717	0.0094352	-	CTG3876_2	327849	330600	-	1244	-	- && - && -	-
evm.TU.CTG5028.4	36.1573	21.3744	33.0435	3.15271	7.24092	1.97257	30.1917	4.12206	2.85694	0.000496553	0.0154444	-	CTG5028	41817	44014	-	1332	-	- && Q9LNG5.1 RecName: Full=Serine/threonine-protein phosphatase 7 long form homolog && PF10536:Plant mobile domain	-
evm.TU.HIC_ASM_13.3319	124.542	299.241	252.989	17.8653	46.1609	29.5885	225.591	31.2049	2.84925	8.78253e-08	2.05925e-05	-	HIC_ASM_13	99934218	99937974	+	709	-	- && - && -	-
evm.TU.HIC_ASM_13.3631	3972.29	4415.75	3240.33	584.302	499.623	538.511	3876.12	540.812	2.84168	9.17471e-32	1.18854e-27	-	HIC_ASM_13	108693235	108700284	+	873	-	- && - && PF14200:Ricin-type beta-trefoil lectin domain-like	-
evm.TU.HIC_ASM_15.479	11419.7	3129.4	4090.16	355.205	1893.5	359.994	6213.09	869.566	2.83675	0.000123294	0.00595977	-	HIC_ASM_15	12333658	12335165	+	933	-	- && P27880.1 RecName: Full=18.2 kDa class I heat shock protein && PF00011:Hsp20/alpha crystallin family	-
novel.7368	115.503	69.9525	48.5326	8.40722	13.5767	10.8491	77.9959	10.9444	2.8282	1.68907e-06	0.000223315	-	HIC_ASM_4	7331023	7343420	-	2887	-	- && Q6AVI0.1 RecName: Full=Zinc finger BED domain-containing protein RICESLEEPER 2; AltName: Full=Transposase-like protein RICESLEEPER 2 && PF14372:Domain of unknown function (DUF4413)|PF02892:BED zinc finger|PF05699:hAT family C-terminal dimerisation re	hATC
evm.TU.HIC_ASM_15.43	79.3453	78.6965	20.6522	2.1018	18.1023	4.93142	59.5647	8.37851	2.81772	0.00210146	0.0411385	-	HIC_ASM_15	639449	641516	-	922	-	- && Q9LT17.1 RecName: Full=E3 ubiquitin ligase BIG BROTHER-related; Short=AtBBR; AltName: Full=RING-type E3 ubiquitin transferase BIG BROTHER-related && PF13639:Ring finger domain	-
evm.TU.HIC_ASM_22.193	1145.99	593.624	347.989	65.1559	187.359	43.3965	695.867	98.6371	2.81711	1.27261e-05	0.00106878	-	HIC_ASM_22	5409169	5413250	-	1125	-	- && Q9FPT1.2 RecName: Full=Ubiquitin carboxyl-terminal hydrolase 12; AltName: Full=Deubiquitinating enzyme 12; Short=AtUBP12; AltName: Full=Ubiquitin thioesterase 12; AltName: Full=Ubiquitin-specific-processing protease 12 && PF00917:MATH domain	MATH
evm.TU.HIC_ASM_13.3181	67.2928	60.2368	22.7174	4.20361	7.24092	9.86285	50.0824	7.10246	2.81441	0.000121612	0.00588945	-	HIC_ASM_13	95577199	95579808	-	1292	-	- && O80932.1 RecName: Full=Expansin-A3; Short=AtEXPA3; AltName: Full=Alpha-expansin-3; Short=At-EXP3; Short=AtEx3; AltName: Full=Ath-ExpAlpha-1.9; Flags: Precursor && PF01357:Pollen allergen|PF03330:Rare lipoprotein A (RlpA)-like double-psi beta-barrel	-
evm.TU.HIC_ASM_21.3595	274.193	2415.3	4803.7	228.046	627.245	211.065	2497.73	355.452	2.81264	0.000644686	0.0184071	-	HIC_ASM_21	122247631	122249948	-	2318	-	- && Q940R4.1 RecName: Full=Probable aspartyl protease At4g16563; Flags: Precursor && PF14543:Xylanase inhibitor N-terminal|PF14541:Xylanase inhibitor C-terminal	-
evm.TU.CTG2488.6	116.507	305.07	1115.22	74.6141	104.088	40.4377	512.265	73.0466	2.80937	0.000216209	0.00871192	-	CTG2488	128985	130648	+	988	-	- && - && -	-
evm.TU.HIC_ASM_4.3418	40895	1466.09	3396.25	2033.5	2109.82	2444.01	15252.4	2195.78	2.79623	0.00285897	0.0499818	-	HIC_ASM_4	111113377	111115588	-	1185	-	- && P27322.1 RecName: Full=Heat shock cognate 70 kDa protein 2 && PF00012:Hsp70 protein	HSP70
novel.7188	21.0918	112.701	56.7935	6.30541	18.1023	2.95885	63.5288	9.12219	2.79188	0.00176298	0.0368809	-	HIC_ASM_3	21868717	21873218	-	849	-	- && - && -	-
novel.5926	939.086	774.335	384.131	26.2726	257.958	19.7257	699.184	101.319	2.7853	0.00142117	0.0319211	-	HIC_ASM_20	92934588	92936119	+	702	-	- && - && -	-
novel.3839	1069.65	143.791	99.1305	86.174	38.9199	66.0811	437.525	63.725	2.78023	0.000895925	0.0230055	-	HIC_ASM_14	85220688	85226831	-	867	-	- && - && -	-
novel.3901	1570.84	142.82	204.457	74.6141	108.614	96.6559	639.371	93.2946	2.77649	0.00063548	0.0182508	-	HIC_ASM_15	14522586	14525372	+	1360	-	- && Q9LU89.1 RecName: Full=Serine/threonine protein phosphatase 2A 59 kDa regulatory subunit B' eta isoform; Short=AtB' eta; Short=PP2A, B' subunit, eta isoform && PF01603:Protein phosphatase 2A regulatory B subunit (B56 family)	-
evm.TU.HIC_ASM_5.1917	524.281	73.8387	117.717	8.40722	74.2194	21.6983	238.613	34.775	2.77531	0.00227912	0.0433908	-	HIC_ASM_5	69169391	69170849	-	1459	-	- && Q9LF64.1 RecName: Full=RING-H2 finger protein ATL52; AltName: Full=RING-type E3 ubiquitin transferase ATL52 && PF13639:Ring finger domain	-
evm.TU.HIC_ASM_19.3447	713.103	1829.45	2094.13	48.3415	591.945	37.4788	1545.56	225.922	2.77359	0.0025926	0.0469254	-	HIC_ASM_19	85867857	85873951	+	2740	-	- && Q94KD8.1 RecName: Full=Probable beta-D-xylosidase 2; Short=AtBXL2; Flags: Precursor && PF01915:Glycosyl hydrolase family 3 C-terminal domain|PF00933:Glycosyl hydrolase family 3 N terminal domain|PF14310:Fibronectin type III-like domain	Glyco_hydro_3_C
novel.1359	20.0874	53.4359	51.6305	4.20361	7.24092	6.90399	41.7179	6.11617	2.76411	0.00017762	0.00765078	-	CTG7099	352097	371644	+	853	-	- && - && -	-
novel.4501	213.931	193.341	59.8913	16.8144	25.3432	26.6297	155.721	22.9291	2.76207	3.27155e-06	0.000370143	-	HIC_ASM_17	22247768	22249964	+	1165	-	- && - && -	-
novel.1609	586.552	86.469	39.2391	18.9162	29.8688	56.2182	237.42	35.0011	2.76158	0.00257715	0.0467416	-	CTG8939	33495	39174	+	2514	-	- && - && PF10536:Plant mobile domain	-
evm.TU.HIC_ASM_20.1642	5558.19	1900.38	2415.27	475.008	789.26	198.243	3291.28	487.504	2.75495	2.8164e-06	0.000327956	-	HIC_ASM_20	57057989	57058468	-	480	-	- && P27880.1 RecName: Full=18.2 kDa class I heat shock protein && PF00011:Hsp20/alpha crystallin family	-
evm.TU.CTG2628.24	230.001	164.194	542.12	16.8144	109.519	12.8217	312.105	46.385	2.7471	0.000977624	0.0245201	-	CTG2628	410350	412973	+	1736	-	- && Q9LFT0.1 RecName: Full=Protein trichome birefringence-like 19 && PF14416:PMR5 N terminal Domain|PF13839:GDSL/SGNH-like Acyl-Esterase family found in Pmr5 and Cas1p	-
evm.TU.HIC_ASM_7.3515	3150.71	5060.87	5123.81	899.572	701.464	387.61	4445.13	662.882	2.74551	8.64919e-12	6.89028e-09	-	HIC_ASM_7	119365895	119368775	+	813	-	- && - && PF14368:Probable lipid transfer	-
evm.TU.HIC_ASM_11.28	270.176	370.165	32.0109	23.1198	28.0586	49.3142	224.117	33.4975	2.74214	0.000513464	0.0157343	-	HIC_ASM_11	333205	339567	-	2169	-	- && H2DH21.1 RecName: Full=Cytochrome P450 CYP72A219; AltName: Full=Cytochrome P450 CYP72A129 [Panax ginseng] && PF00067:Cytochrome P450	p450
evm.TU.HIC_ASM_21.2958	224.979	171.966	116.685	22.0689	14.4818	40.4377	171.21	25.6628	2.74049	2.00526e-07	4.01192e-05	-	HIC_ASM_21	102544578	102545502	-	925	-	- && O82013.1 RecName: Full=17.3 kDa class II heat shock protein; AltName: Full=Hsp17.3; AltName: Full=Hsp20.2 && PF00011:Hsp20/alpha crystallin family	-
evm.TU.HIC_ASM_0.4098	54.236	107.843	182.772	5.25451	34.3944	11.8354	114.95	17.1614	2.73582	0.000396721	0.0131759	-	HIC_ASM_0	146999336	147000975	+	1035	-	- && Q7Y1Z0.1 RecName: Full=Chitinase 5; AltName: Full=Class IV chitinase a; Short=OsChia4a; AltName: Full=Pathogenesis related (PR)-3 chitinase 5; Flags: Precursor && PF00182:Chitinase class I|PF00187:Chitin recognition protein	-
evm.TU.HIC_ASM_18.2412	15.0656	107.843	93.9674	8.40722	17.1972	6.90399	72.2921	10.8361	2.73301	0.00109522	0.0265322	-	HIC_ASM_18	85854352	85855635	-	1284	-	- && - && PF04520:Senescence regulator	-
evm.TU.HIC_ASM_17.1041	108.472	28.1753	13.4239	9.45812	7.24092	5.91771	50.0237	7.53892	2.7322	0.00264305	0.0475019	-	HIC_ASM_17	40877336	40882901	+	1978	-	- && Q9SKB3.2 RecName: Full=Poly(ADP-ribose) glycohydrolase 1 && PF05028:Poly (ADP-ribose) glycohydrolase (PARG)	-
evm.TU.HIC_ASM_1.842	84.3671	24.2891	18.587	3.15271	9.05115	6.90399	42.4144	6.36928	2.72739	0.00198321	0.0397776	-	HIC_ASM_1	26174683	26177139	+	1203	-	- && - && -	-
evm.TU.HIC_ASM_10.3390	38.1661	56.3506	58.8587	11.5599	7.24092	4.93142	51.1251	7.91076	2.69871	1.55126e-05	0.00123857	-	HIC_ASM_10	117039699	117049527	-	3306	-	- && Q8BKC5.3 RecName: Full=Importin-5; Short=Imp5; AltName: Full=Importin subunit beta-3; AltName: Full=Karyopherin beta-3; AltName: Full=Ran-binding protein 5; Short=RanBP5 && PF13646:HEAT repeats	-
evm.TU.HIC_ASM_15.1075	105.459	105.9	175.544	33.6289	14.4818	11.8354	128.968	19.982	2.69646	1.39137e-06	0.000191241	-	HIC_ASM_15	29644163	29648827	-	2947	-	- && O81832.4 RecName: Full=G-type lectin S-receptor-like serine/threonine-protein kinase At4g27290; Flags: Precursor && PF07714:Protein tyrosine kinase|PF08276:PAN-like domain|PF00954:S-locus glycoprotein domain|PF11883:Domain of unknown function (DUF340	Pkinase_Tyr
evm.TU.HIC_ASM_17.2470	51.2229	153.507	106.359	11.5599	32.5841	3.94514	103.696	16.0297	2.68731	0.000691452	0.01915	-	HIC_ASM_17	96746889	96751330	-	1714	-	- && Q9FWX2.2 RecName: Full=NAC domain-containing protein 7; Short=ANAC007; AltName: Full=Protein EMBRYO DEFECTIVE 2749; AltName: Full=Protein VASCULAR RELATED NAC-DOMAIN 4 && PF02365:No apical meristem (NAM) protein	NAM
evm.TU.HIC_ASM_4.1100	958.17	536.302	1231.9	170.246	181.023	73.9714	908.791	141.747	2.68036	2.00113e-08	6.064e-06	-	HIC_ASM_4	30125867	30131005	-	1628	-	- && P46643.1 RecName: Full=Aspartate aminotransferase, mitochondrial; AltName: Full=Transaminase A; Flags: Precursor && PF00155:Aminotransferase class I and II	Aminotran_1_2
evm.TU.HIC_ASM_23.1514	185.809	195.284	398.587	23.1198	87.7961	10.8491	259.893	40.5884	2.67511	0.000310754	0.011198	-	HIC_ASM_23	42881280	42885514	+	1701	-	- && Q94AJ5.1 RecName: Full=Probable polygalacturonase At1g80170; Short=PG; AltName: Full=Pectinase At1g80170; Flags: Precursor && PF00295:Glycosyl hydrolases family 28	-
evm.TU.HIC_ASM_16.121	65.2841	114.644	15.4891	8.40722	16.2921	5.91771	65.1392	10.2057	2.6698	0.00161221	0.0347654	-	HIC_ASM_16	2030390	2035867	-	1660	-	- && Q6NQK2.1 RecName: Full=NAC domain-containing protein 8; Short=ANAC008 && PF02365:No apical meristem (NAM) protein	NAM
evm.TU.HIC_ASM_0.3628	1071.66	2556.18	1594.35	134.515	661.639	25.6434	1740.73	273.933	2.66734	0.00243108	0.0449745	-	HIC_ASM_0	133405874	133407141	-	1063	-	- && O82598.1 RecName: Full=Aquaporin TIP1-3; AltName: Full=Gamma-tonoplast intrinsic protein 3; Short=Gamma-TIP3; AltName: Full=Tonoplast intrinsic protein 1-3; Short=AtTIP1;3; Contains: RecName: Full=Aquaporin TIP1-3, N-terminally processed && PF00230:M	-
novel.2054	84.3671	148.649	42.337	14.7126	16.2921	12.8217	91.7844	14.6088	2.65118	1.87931e-05	0.00144468	-	HIC_ASM_0	86416604	86418309	-	1706	-	- && - && -	-
evm.TU.HIC_ASM_8.1300	287.25	239.976	208.587	33.6289	60.6427	22.6845	245.271	38.9854	2.64929	7.37284e-09	2.59895e-06	-	HIC_ASM_8	46369643	46371184	+	1542	-	- && - && -	-
evm.TU.HIC_ASM_4.3092	404.761	282.725	184.837	33.6289	95.9422	9.86285	290.774	46.478	2.64259	0.000306507	0.0110757	-	HIC_ASM_4	101831817	101835468	+	1093	-	- && Q7XKE9.1 RecName: Full=Clathrin light chain 1 && PF01086:Clathrin light chain	-
evm.TU.HIC_ASM_22.1413	4534.73	1312.58	2048.7	441.379	589.23	245.585	2632	425.398	2.62911	9.55217e-07	0.000144729	-	HIC_ASM_22	54693834	54694661	+	828	-	- && P27880.1 RecName: Full=18.2 kDa class I heat shock protein && PF00011:Hsp20/alpha crystallin family	-
evm.TU.HIC_ASM_20.3658	27.118	79.6681	219.946	11.5599	32.5841	8.87656	108.911	17.6735	2.61865	0.00216482	0.0419815	-	HIC_ASM_20	109355143	109357864	-	2722	-	- && - && -	-
evm.TU.HIC_ASM_19.1180	647.819	414.857	201.359	58.8505	110.424	36.4925	421.345	68.589	2.61734	5.55491e-06	0.000574539	-	HIC_ASM_19	29022698	29026081	+	1758	-	- && O80494.2 RecName: Full=F-box protein PP2-B15; AltName: Full=Protein PHLOEM PROTEIN 2-LIKE B15; Short=AtPP2-B15 && PF14299:Phloem protein 2	-
evm.TU.HIC_ASM_7.27	62.271	62.18	11.3587	5.25451	9.95626	6.90399	45.2699	7.37159	2.61389	0.00194172	0.0391502	-	HIC_ASM_7	992998	994330	+	718	-	- && - && PF00011:Hsp20/alpha crystallin family	-
evm.TU.HIC_ASM_16.2116	253.101	538.245	724.892	62.0032	174.687	12.8217	505.413	83.1707	2.60194	0.000979692	0.0245354	-	HIC_ASM_16	60827275	60828483	+	1209	-	- && Q9LZP8.1 RecName: Full=bZIP transcription factor 53; Short=AtbZIP53 && PF00170:bZIP transcription factor	bZIP_1
evm.TU.HIC_ASM_20.4442	71.3103	344.905	106.359	25.2217	55.212	6.90399	174.191	29.1125	2.57856	0.00189444	0.0385267	-	HIC_ASM_20	128917478	128919744	+	2267	-	- && Q9FKU8.1 RecName: Full=Berberine bridge enzyme-like 26; Short=AtBBE-like 26; Flags: Precursor && PF01565:FAD binding domain|PF08031:Berberine and berberine like	FAD_binding_4
evm.TU.HIC_ASM_4.2327	714.107	512.985	462.609	96.683	145.723	42.4102	563.234	94.9389	2.56745	1.44266e-07	3.05126e-05	-	HIC_ASM_4	64876798	64878331	-	1534	-	- && - && -	-
evm.TU.CTG8572.19	12.0524	58.2937	34.0761	5.25451	4.52557	7.89028	34.8074	5.89012	2.56544	0.00252699	0.0460673	-	CTG8572	294777	295034	+	258	-	- && - && -	-
novel.4350	134.586	34.9762	111.522	28.3744	16.2921	2.95885	93.6946	15.8751	2.5637	0.00210524	0.0411812	-	HIC_ASM_16	78493588	78516482	-	1092	-	- && - && -	-
evm.TU.CTG1780_1.3	155.677	150.592	338.696	10.509	69.6938	28.6023	214.988	36.2684	2.56286	0.000226041	0.00900309	-	CTG1780_1	76516	78587	-	2072	-	- && F4K6F1.1 RecName: Full=Xyloglucan galactosyltransferase XLT2; AltName: Full=Glycosyltransferase 18; Short=AtGT18; AltName: Full=Protein XYLOGLUCAN L-SIDE CHAIN GALACTOSYLTRANSFERASE POSITION 2 && PF03016:Exostosin family	-
evm.TU.HIC_ASM_13.3705	20.0874	24.2891	46.4674	3.15271	8.14603	3.94514	30.2813	5.08129	2.56181	0.00159996	0.0345302	-	HIC_ASM_13	110490785	110498589	-	1320	-	- && Q9SKB3.2 RecName: Full=Poly(ADP-ribose) glycohydrolase 1 && PF05028:Poly (ADP-ribose) glycohydrolase (PARG)	-
novel.1316	18.0787	23.3175	55.7609	4.20361	6.3358	5.91771	32.3857	5.48571	2.55606	0.00153876	0.0336294	-	CTG6809	167929	175123	+	2221	-	- && - && -	-
evm.TU.HIC_ASM_20.434	231.005	232.203	375.87	29.4253	68.7887	44.3828	279.693	47.5323	2.55272	1.60075e-08	5.0578e-06	-	HIC_ASM_20	11825284	11833678	-	5749	-	- && O82392.1 RecName: Full=Phosphomethylpyrimidine synthase, chloroplastic; AltName: Full=Hydroxymethylpyrimidine phosphate synthase; Short=HMP-P synthase; Short=HMP-phosphate synthase; Short=HMPP synthase; AltName: Full=Protein PYRIMIDINE REQUIRING; Alt	-
novel.45	96.4196	92.2984	78.4783	5.25451	24.4381	15.7806	89.0654	15.1577	2.54494	2.51385e-05	0.00178687	-	CTG122	267671	291458	-	1772	-	- && - && -	-
novel.710	48.2098	10.6872	44.4022	7.35631	4.52557	5.91771	34.4331	5.9332	2.5408	0.00268301	0.0480734	-	CTG3912	166838	192179	-	1800	-	- && - && -	-
evm.TU.HIC_ASM_5.3421	13161.3	10337.4	8936.2	1141.28	3816.87	637.14	10811.6	1865.1	2.53515	3.4713e-05	0.00228849	-	HIC_ASM_5	112256137	112256406	-	270	-	- && - && -	-
novel.164	253.101	235.118	199.294	60.9523	31.679	26.6297	229.171	39.7537	2.53159	4.8596e-09	1.77334e-06	-	CTG1697	248688	252765	+	1561	-	- && - && -	-
evm.TU.HIC_ASM_10.250	415.809	335.189	162.12	60.9523	40.7302	57.2045	304.373	52.9623	2.52458	4.80931e-08	1.23371e-05	-	HIC_ASM_10	7706286	7724304	+	1537	-	- && - && PF12874:Zinc-finger of C2H2 type	-
evm.TU.CTG8652.10	153.669	268.151	49.5652	15.7635	55.212	10.8491	157.128	27.2749	2.52249	0.00158503	0.0343365	-	CTG8652	128432	130326	-	914	-	- && P18670.2 RecName: Full=Agglutinin alpha chain; AltName: Full=Jacalin alpha chain && PF01419:Jacalin-like lectin domain	-
evm.TU.HIC_ASM_0.2885	14.0612	45.6634	52.6631	9.45812	5.43069	4.93142	37.4626	6.60674	2.50916	0.00176883	0.0369438	-	HIC_ASM_0	109582644	109585294	-	1001	-	- && Q9FLE9.1 RecName: Full=Transcription factor PRE1; AltName: Full=Basic helix-loop-helix protein 136; Short=AtbHLH136; Short=bHLH 136; AltName: Full=Protein BANQUO 1; AltName: Full=Protein PACLOBUTRAZOL RESISTANCE 1; AltName: Full=bHLH transcription fa	-
evm.TU.CTG2449_1.19	180.787	1764.36	487.391	84.0722	265.199	78.9028	810.845	142.725	2.50555	0.00168428	0.0358423	-	CTG2449_1	409546	414282	-	1059	-	- && - && PF13962:Domain of unknown function	-
evm.TU.HIC_ASM_17.4025	23.1005	142.82	132.174	29.4253	7.24092	16.7668	99.3647	17.811	2.48496	0.00216882	0.0420128	-	HIC_ASM_17	144019164	144021313	+	728	-	- && O82204.1 RecName: Full=60S ribosomal protein L28-1 && PF01778:Ribosomal L28e protein family	-
evm.TU.HIC_ASM_19.278	41.1792	32.0615	49.5652	3.15271	11.7665	6.90399	40.9353	7.2744	2.47814	0.000424625	0.0137865	-	HIC_ASM_19	6993637	6998834	-	841	-	- && - && PF17123:RING-like zinc finger	-
evm.TU.CTG5429.12	359.565	255.521	173.478	66.2068	17.1972	59.1771	262.855	47.527	2.47074	1.49651e-05	0.00120413	-	CTG5429	240746	244538	+	1440	-	- && P10967.1 RecName: Full=1-aminocyclopropane-1-carboxylate oxidase homolog; AltName: Full=Protein E8 && PF03171:2OG-Fe(II) oxygenase superfamily|PF14226:non-haem dioxygenase in morphine synthesis N-terminal	2OG-FeII_Oxy
evm.TU.HIC_ASM_1.2613	164.717	100.071	161.087	12.6108	39.8251	24.6571	141.958	25.6977	2.459	4.2474e-06	0.000459482	-	HIC_ASM_1	100875460	100878871	-	1216	-	- && - && -	-
evm.TU.HIC_ASM_14.2373	298.298	291.469	130.109	19.9671	96.8473	13.808	239.958	43.5408	2.45888	0.00107141	0.0261077	-	HIC_ASM_14	85762439	85765804	-	1210	-	- && - && PF02230:Phospholipase/Carboxylesterase	Abhydrolase_2
evm.TU.CTG9452.1	48.2098	79.6681	78.4783	17.8653	9.05115	10.8491	68.7854	12.5885	2.45751	1.06191e-05	0.000932645	-	CTG9452	9893	25461	-	2151	-	- && Q8L706.1 RecName: Full=Synaptotagmin-5; AltName: Full=NTMC2T2.1; AltName: Full=Synaptotagmin E && PF00168:C2 domain|PF17047:Synaptotagmin-like mitochondrial-lipid-binding domain	C2
evm.TU.HIC_ASM_14.3219	45.1967	61.2084	70.2174	8.40722	8.14603	15.7806	58.8742	10.7779	2.45043	2.09338e-05	0.00155235	-	HIC_ASM_14	111086619	111092406	+	1275	-	- && P80299.1 RecName: Full=Bifunctional epoxide hydrolase 2; Includes: RecName: Full=Cytosolic epoxide hydrolase 2; Short=CEH; AltName: Full=Epoxide hydratase; AltName: Full=Soluble epoxide hydrolase; Short=SEH; Includes: RecName: Full=Lipid-phosphate ph	-
evm.TU.HIC_ASM_18.1791	61.2666	34.0047	16.5217	10.509	6.3358	3.94514	37.2643	6.92999	2.4325	0.00266521	0.0478207	-	HIC_ASM_18	61919365	61920379	-	603	-	- && Q9LYY2.1 RecName: Full=Mitochondrial import inner membrane translocase subunit TIM14-3; AltName: Full=Chaperone DnaJ-domain containing protein 3 && -	-
novel.5574	170.743	153.507	61.9565	30.4762	7.24092	34.52	128.735	24.079	2.423	0.000406804	0.013384	-	HIC_ASM_19	102527178	102534164	-	927	-	- && - && -	-
evm.TU.HIC_ASM_16.1217	313.364	97.1562	80.5435	10.509	54.3069	26.6297	163.688	30.4819	2.42099	0.00131481	0.0303287	-	HIC_ASM_16	30967227	30970063	+	2153	-	- && Q8LGS1.2 RecName: Full=Protein MARD1; AltName: Full=Mediator of ABA-regulated dormancy1; AltName: Full=Senescence-associated protein SAG102 && PF04570:zinc-finger of the FCS-type, C2-C2	-
evm.TU.HIC_ASM_2.425	90.3934	166.137	26.8478	12.6108	21.7228	18.7394	94.4594	17.691	2.41482	0.00087085	0.0224842	-	HIC_ASM_2	9397005	9399016	+	1361	-	- && - && PF00917:MATH domain	MATH
evm.TU.HIC_ASM_3.3813	125.546	125.332	110.489	9.45812	40.7302	17.7531	120.456	22.6471	2.40299	4.10351e-05	0.00260019	-	HIC_ASM_3	127246801	127255910	+	3797	-	- && Q9QUR6.1 RecName: Full=Prolyl endopeptidase; Short=PE; AltName: Full=Post-proline cleaving enzyme && PF02897:Prolyl oligopeptidase, N-terminal beta-propeller domain|PF00326:Prolyl oligopeptidase family	-
evm.TU.HIC_ASM_18.3242	25.1093	46.635	30.9783	7.35631	8.14603	3.94514	34.2408	6.4825	2.39951	0.000678262	0.0189563	-	HIC_ASM_18	112716605	112718390	-	357	-	- && P37829.1 RecName: Full=Fructokinase && PF00294:pfkB family carbohydrate kinase	PfkB
novel.1265	90.3934	88.4121	83.6413	19.9671	23.533	6.90399	87.4823	16.8014	2.378	1.84946e-05	0.00142612	-	CTG6441	123829	125379	+	1551	-	- && - && -	-
evm.TU.HIC_ASM_19.203	351.53	461.492	305.652	46.2397	151.154	18.7394	372.891	72.0444	2.36966	0.000536999	0.0162726	-	HIC_ASM_19	4906940	4907911	+	864	-	- && Q9FQA3.1 RecName: Full=Glutathione transferase GST 23; AltName: Full=Glutathione transferase GST 36 && PF02798:Glutathione S-transferase, N-terminal domain|PF00043:Glutathione S-transferase, C-terminal domain	GST_N
evm.TU.HIC_ASM_4.1022	3299.36	669.406	716.631	292.151	403.681	217.969	1561.8	304.6	2.35806	0.000240005	0.0093649	-	HIC_ASM_4	28242659	28247248	-	1859	-	- && Q9SIN2.1 RecName: Full=Protein trichome birefringence-like 39 && PF13839:GDSL/SGNH-like Acyl-Esterase family found in Pmr5 and Cas1p|PF14416:PMR5 N terminal Domain	-
novel.5368	121.529	91.3268	30.9783	18.9162	8.14603	20.712	81.278	15.9248	2.35622	0.000704032	0.0193741	-	HIC_ASM_18	157846012	157857781	-	9650	-	- && P10978.1 RecName: Full=Retrovirus-related Pol polyprotein from transposon TNT 1-94; Includes: RecName: Full=Protease; Includes: RecName: Full=Reverse transcriptase; Includes: RecName: Full=Endonuclease && PF07727:Reverse transcriptase (RNA-dependent	RVT_2
evm.TU.HIC_ASM_9.2175	51.2229	90.3553	20.6522	5.25451	14.4818	11.8354	54.0768	10.5239	2.35609	0.0022033	0.0424268	-	HIC_ASM_9	80527799	80532660	-	1744	-	- && O64511.2 RecName: Full=Protein TWIN LOV 1 && PF13426:PAS domain	-
evm.TU.HIC_ASM_1.2277	186.813	96.1846	266.413	28.3744	72.4092	7.89028	183.137	36.2246	2.33472	0.00206423	0.0405936	-	HIC_ASM_1	90879740	90882236	-	1178	-	- && O65493.1 RecName: Full=Cysteine protease XCP1; AltName: Full=Xylem cysteine peptidase 1; Short=AtXCP1; Flags: Precursor && PF00112:Papain family cysteine protease|PF08246:Cathepsin propeptide inhibitor domain (I29)	Peptidase_C1
evm.TU.HIC_ASM_22.2422	20.0874	28.1753	44.4022	3.15271	7.24092	7.89028	30.8883	6.09463	2.33332	0.0022193	0.0426398	-	HIC_ASM_22	84885692	84886210	-	519	-	- && - && -	-
novel.2702	48.2098	68.9809	56.7935	7.35631	17.1972	9.86285	57.9947	11.4721	2.32836	5.45887e-05	0.00325135	-	HIC_ASM_10	115651059	115662235	-	796	-	- && - && -	-
novel.3384	318.385	521.729	342.826	83.0213	66.0734	87.7793	394.314	78.958	2.32148	3.54062e-11	2.54817e-08	-	HIC_ASM_13	6559581	6581345	+	1694	-	- && - && -	-
evm.TU.HIC_ASM_20.569	517.251	230.26	179.674	47.2906	85.9859	52.2731	309.062	61.8499	2.3193	9.70587e-06	0.000864156	-	HIC_ASM_20	15504508	15508442	-	1841	-	- && P81795.2 RecName: Full=Eukaryotic translation initiation factor 2 subunit 3, X-linked; AltName: Full=Eukaryotic translation initiation factor 2 subunit gamma, X-linked; Short=eIF-2-gamma; Short=eIF-2-gamma X; AltName: Full=PP42 && PF03144:Elongation	GTP_EFTU
evm.TU.HIC_ASM_0.3501	11331.3	6566.79	6409.4	1591.07	1870.87	1408.41	8102.5	1623.45	2.31925	2.97773e-12	2.70701e-09	-	HIC_ASM_0	130103082	130103992	-	911	-	- && O82012.1 RecName: Full=17.6 kDa class I heat shock protein; AltName: Full=Hsp20.0 && PF00011:Hsp20/alpha crystallin family	-
novel.5226	415.809	156.421	157.989	36.7816	65.1683	44.3828	243.407	48.7776	2.31708	1.51618e-05	0.00121243	-	HIC_ASM_18	58571844	58574244	-	2401	-	- && - && -	-
evm.TU.HIC_ASM_0.4296	1687.34	2656.25	3050.33	432.972	651.683	399.445	2464.64	494.7	2.31639	1.03947e-10	6.5687e-08	-	HIC_ASM_0	153565151	153567922	+	1932	-	- && P14675.1 RecName: Full=Alcohol dehydrogenase 3 && PF08240:Alcohol dehydrogenase GroES-like domain|PF00107:Zinc-binding dehydrogenase	ADH_zinc_N
evm.TU.HIC_ASM_8.2943	261.136	585.852	180.707	48.3415	86.891	71.0125	342.565	68.7483	2.31588	1.31588e-05	0.00109329	-	HIC_ASM_8	101163875	101164362	+	488	-	- && Q9LRM4.1 RecName: Full=B-box domain protein 31; Short=AtBBX31; AltName: Full=Microprotein 1B && -	-
evm.TU.HIC_ASM_9.2149	53492.8	8553.63	5591.58	5130.5	3674.77	4806.17	22546	4537.15	2.31302	0.00186652	0.0382653	-	HIC_ASM_9	79864972	79867598	+	952	-	- && Q9FLF0.1 RecName: Full=40S ribosomal protein S9-2 && PF01479:S4 domain|PF00163:Ribosomal protein S4/S9 N-terminal domain	S4
evm.TU.HIC_ASM_5.3911	345.503	201.113	157.989	33.6289	58.8325	49.3142	234.869	47.2585	2.31084	5.00101e-07	8.93594e-05	-	HIC_ASM_5	123546836	123549244	-	630	-	- && - && -	-
evm.TU.HIC_ASM_14.261	295.285	235.118	270.544	27.3235	87.7961	46.3554	266.982	53.825	2.30613	1.82563e-06	0.000236501	-	HIC_ASM_14	7825356	7827724	-	2369	-	- && - && -	-
evm.TU.HIC_ASM_3.2337	28.1224	105.9	113.587	14.7126	23.533	11.8354	82.5365	16.6937	2.30245	0.000800772	0.0213889	-	HIC_ASM_3	84813408	84850084	-	1662	-	- && Q10DV7.1 RecName: Full=Actin-1; AltName: Full=OsRAC1 >A2XLF2.1 RecName: Full=Actin-1 && PF00022:Actin	Actin
evm.TU.HIC_ASM_10.1754	67.2928	47.6065	110.489	10.509	28.0586	6.90399	75.1295	15.1572	2.30138	0.000966333	0.0243483	-	HIC_ASM_10	65701350	65713391	-	2337	-	- && Q9C9W9.1 RecName: Full=Adagio protein 3; AltName: Full=F-box only protein 2a; Short=FBX2a; AltName: Full=Flavin-binding kelch repeat F-box protein 1 && PF13415:Galactose oxidase, central domain|PF13426:PAS domain|PF13418:Galactose oxidase, central do	-
evm.TU.HIC_ASM_6.3286	14222.9	9154.06	12888	2008.27	2019.31	3337.59	12088.3	2455.06	2.29978	1.14763e-11	8.87579e-09	-	HIC_ASM_6	113964485	113967718	+	2394	-	- && Q9LHA8.1 RecName: Full=Probable mediator of RNA polymerase II transcription subunit 37c; AltName: Full=Heat shock 70 kDa protein 4; AltName: Full=Heat shock cognate 70 kDa protein 4; AltName: Full=Heat shock cognate protein 70-4; Short=AtHsc70-4; Alt	HSP70
evm.TU.HIC_ASM_8.133	407.774	593.624	341.794	97.7339	144.818	31.5611	447.731	91.3711	2.29192	4.25016e-05	0.00266306	-	HIC_ASM_8	4095410	4103839	-	699	-	- && Q9SR72.1 RecName: Full=Germin-like protein subfamily 3 member 2; Flags: Precursor && PF00190:Cupin	-
evm.TU.HIC_ASM_10.282	103.45	92.2984	180.707	18.9162	28.9637	29.5885	125.485	25.8228	2.27753	2.46488e-06	0.000299824	-	HIC_ASM_10	8497601	8500060	-	1043	-	- && Q8RWS9.1 RecName: Full=Probable cyclic nucleotide-gated ion channel 5; Short=AtCNGC5; AltName: Full=Cyclic nucleotide- and calmodulin-regulated ion channel 5 && PF00520:Ion transport protein	Ion_trans
evm.TU.HIC_ASM_18.3240	24.1049	34.9762	20.6522	5.25451	7.24092	3.94514	26.5778	5.48019	2.27337	0.00224078	0.0429411	-	HIC_ASM_18	112714617	112715737	-	588	-	- && - && PF09331:Domain of unknown function (DUF1985)	-
evm.TU.HIC_ASM_7.912	2182.5	2303.57	3249.62	375.172	1127.77	115.395	2578.56	539.447	2.25672	0.0010329	0.0255113	-	HIC_ASM_7	25010344	25012874	+	1748	-	- && P37122.1 RecName: Full=Cytochrome P450 76A2; AltName: Full=CYPLXXVIA2; AltName: Full=Cytochrome P-450EG7 [Solanum melongena] && PF00067:Cytochrome P450	p450
novel.2953	87.3802	101.042	72.2826	7.35631	33.4892	13.808	86.9018	18.2178	2.24525	0.000400674	0.0132496	-	HIC_ASM_11	11116513	11121383	-	1062	-	- && - && -	-
evm.TU.HIC_ASM_13.2993	615.679	918.126	1552.01	159.737	429.024	62.1359	1028.61	216.966	2.24446	0.000790807	0.0211663	-	HIC_ASM_13	91465883	91468389	-	1971	-	- && P37122.1 RecName: Full=Cytochrome P450 76A2; AltName: Full=CYPLXXVIA2; AltName: Full=Cytochrome P-450EG7 [Solanum melongena] && PF00067:Cytochrome P450	p450
evm.TU.CTG4410.1	438.91	586.823	471.902	49.3924	213.607	54.2457	499.212	105.748	2.237	0.000181991	0.00777255	-	CTG4410	162545	166575	+	2151	-	- && Q8L9J7.1 RecName: Full=Bidirectional sugar transporter SWEET1; Short=AtSWEET1; AltName: Full=Protein SUGARS WILL EVENTUALLY BE EXPORTED TRANSPORTERS 1 && PF03083:Sugar efflux transporter for intercellular exchange	-
evm.TU.CTG5472.16	369.608	604.312	1190.6	112.447	277.87	69.0399	721.506	153.119	2.23537	0.000322523	0.0114632	-	CTG5472	373102	385735	-	3571	-	- && O81020.1 RecName: Full=Non-specific phospholipase C2; Flags: Precursor && PF04185:Phosphoesterase family	Phosphoesterase
evm.TU.HIC_ASM_10.281	533.321	444.975	282.935	62.0032	142.103	65.0948	420.41	89.7337	2.22594	2.01834e-06	0.000253296	-	HIC_ASM_10	8493374	8497518	-	1101	-	- && Q9M0A4.1 RecName: Full=Putative cyclic nucleotide-gated ion channel 9; AltName: Full=Cyclic nucleotide- and calmodulin-regulated ion channel 9 && PF00027:Cyclic nucleotide-binding domain|PF00520:Ion transport protein	Ion_trans
evm.TU.HIC_ASM_20.2202	318.385	250.663	65.0544	25.2217	57.9273	52.2731	211.368	45.1407	2.22568	0.000576127	0.0171156	-	HIC_ASM_20	71556451	71559973	-	2449	-	- && Q1PDW5.1 RecName: Full=ATP-dependent zinc metalloprotease FTSH 6, chloroplastic; Short=AtFTSH6; Flags: Precursor && PF00004:ATPase family associated with various cellular activities (AAA)|PF01434:Peptidase family M41	AAA
evm.TU.HIC_ASM_17.91	475.067	273.009	382.065	98.7848	76.0296	67.0674	376.714	80.6273	2.22514	9.01736e-10	4.24783e-07	-	HIC_ASM_17	3146211	3147968	+	1106	-	- && Q58FV0.1 RecName: Full=Protein DOG1-like 3 && PF14144:Seed dormancy control	-
evm.TU.HIC_ASM_3.787	111.485	107.843	298.424	26.2726	71.5041	12.8217	172.584	36.8661	2.22348	0.00208937	0.0409791	-	HIC_ASM_3	19863866	19864681	-	816	-	- && - && -	-
novel.5280	253.101	103.957	238.533	53.596	43.4455	30.5748	198.53	42.5388	2.22311	6.56842e-06	0.000654543	-	HIC_ASM_18	99630351	99649928	-	4315	-	- && - && -	-
evm.TU.HIC_ASM_20.3294	162.708	195.284	168.315	22.0689	59.7376	30.5748	175.436	37.4605	2.22199	2.56647e-06	0.000308159	-	HIC_ASM_20	100235073	100242472	-	1863	-	- && - && -	-
evm.TU.CTG1301.11	68.2972	180.711	137.337	12.6108	31.679	39.4514	128.782	27.9137	2.20316	0.000246254	0.00949434	-	CTG1301	237316	239052	+	671	-	- && - && -	-
evm.TU.HIC_ASM_16.178	411.792	452.748	396.522	93.5303	69.6938	111.45	420.354	91.5581	2.20044	8.96771e-13	8.76771e-10	-	HIC_ASM_16	3043555	3044635	+	400	-	- && P19173.3 RecName: Full=Cytochrome c oxidase subunit 5C; AltName: Full=Cytochrome c oxidase polypeptide Vc && -	-
evm.TU.HIC_ASM_0.3687	52.2273	248.72	181.739	34.6798	49.7813	20.712	160.895	35.0577	2.19697	0.000806111	0.021477	-	HIC_ASM_0	134878173	134881849	+	1287	-	- && Q9LSS4.1 RecName: Full=Tetraspanin-4 && PF00335:Tetraspanin family	Tetraspannin
evm.TU.HIC_ASM_16.1472	297.294	387.653	295.326	78.8177	76.0296	59.1771	326.758	71.3415	2.19572	3.19553e-12	2.85493e-09	-	HIC_ASM_16	38159202	38160514	+	1313	-	- && Q9LFR7.1 RecName: Full=Probable carboxylesterase 17; AltName: Full=AtCXE17 && PF07859:alpha/beta hydrolase fold	Abhydrolase_3
novel.6687	49.2142	68.9809	50.5978	12.6108	15.387	8.87656	56.2643	12.2914	2.19194	5.0497e-05	0.00303909	-	HIC_ASM_23	20334054	20346311	+	689	-	- && - && -	-
evm.TU.HIC_ASM_3.632	1157.03	1527.3	3983.81	331.034	976.619	154.847	2222.71	487.5	2.18854	0.00185841	0.0381987	-	HIC_ASM_3	15607993	15611418	-	1440	-	- && Q8LDS2.2 RecName: Full=Probable xyloglucan endotransglucosylase/hydrolase protein 27; Short=At-XTH27; Short=XTH-27; Flags: Precursor && PF00722:Glycosyl hydrolases family 16|PF06955:Xyloglucan endo-transglycosylase (XET) C-terminus	-
novel.1603	55.2404	68.9809	46.4674	10.509	19.9125	6.90399	56.8962	12.4418	2.18588	0.000324034	0.0115005	-	CTG8900	107617	108611	+	995	-	- && - && -	-
evm.TU.HIC_ASM_17.1260	677.95	1122.15	776.522	258.522	228.994	79.8891	858.875	189.135	2.18317	7.68016e-06	0.000726224	-	HIC_ASM_17	49794841	49817511	+	1343	-	- && D4N500.1 RecName: Full=Thebaine 6-O-demethylase && PF03171:2OG-Fe(II) oxygenase superfamily|PF14226:non-haem dioxygenase in morphine synthesis N-terminal	2OG-FeII_Oxy
evm.TU.HIC_ASM_4.3881	317.381	72.8672	92.9348	23.1198	43.4455	40.4377	161.061	35.6677	2.1732	0.00107774	0.0262189	-	HIC_ASM_4	124247034	124247588	+	555	-	- && - && -	-
novel.7239	120.524	76.7534	119.783	4.20361	35.2995	30.5748	105.687	23.3593	2.17255	0.00240392	0.0446474	-	HIC_ASM_3	101834304	101839268	-	4013	-	- && P04146.3 RecName: Full=Copia protein; AltName: Full=Gag-int-pol protein; Contains: RecName: Full=Copia VLP protein; Contains: RecName: Full=Copia protease && PF07727:Reverse transcriptase (RNA-dependent DNA polymerase)|PF13976:GAG-pre-integrase domai	RVT_2
evm.TU.HIC_ASM_9.1647	7772.82	13352.2	11269.9	2235.27	4028.67	956.696	10798.3	2406.88	2.16551	3.21357e-05	0.00215421	-	HIC_ASM_9	62271185	62273384	+	1141	-	- && - && -	-
evm.TU.HIC_ASM_23.917	47.2054	40.8056	20.6522	5.25451	9.05115	9.86285	36.2211	8.05617	2.16456	0.00190773	0.0387211	-	HIC_ASM_23	21653994	21669199	+	5417	-	- && F4HWY6.1 RecName: Full=Myosin-11; AltName: Full=Myosin XI E; Short=AtXIE && -	-
evm.TU.HIC_ASM_23.3908	69.3016	254.549	170.38	30.4762	66.0734	13.808	164.744	36.7858	2.16042	0.00204489	0.0404127	-	HIC_ASM_23	132835509	132838552	+	1939	-	- && U3U992.1 RecName: Full=7-deoxyloganetic acid glucosyltransferase; AltName: Full=UDP-glucose glucosyltransferase 8; Short=CrUGT8; AltName: Full=UDP-glycosyltransferase 709C2 && PF00201:UDP-glucoronosyl and UDP-glucosyl transferase	UDPGT
evm.TU.CTG78.4	288.254	518.814	396.522	59.9014	153.87	56.2182	401.197	89.9964	2.15418	1.98303e-05	0.0015001	-	CTG78	118939	121184	+	2246	-	- && Q9ZUH1.1 RecName: Full=BTB/POZ domain-containing protein At2g24240 && PF02214:BTB/POZ domain	K_tetra
novel.3400	1029.48	595.568	691.848	162.89	295.067	66.0811	772.298	174.679	2.14367	8.97527e-05	0.00474759	-	HIC_ASM_13	18788861	18789942	+	1082	-	- && - && -	-
evm.TU.HIC_ASM_18.3188	82.3584	90.3553	43.3696	22.0689	19.0074	7.89028	72.0277	16.3222	2.14314	0.000440118	0.0142094	-	HIC_ASM_18	111699962	111700803	-	842	-	- && Q9SS03.1 RecName: Full=Dirigent protein 21; Short=AtDIR21; Flags: Precursor && PF03018:Dirigent-like protein	-
novel.7246	73.3191	61.2084	75.3805	7.35631	28.0586	11.8354	69.9693	15.7501	2.14135	0.000564124	0.016858	-	HIC_ASM_3	114276716	114278198	-	699	-	- && - && -	-
evm.TU.HIC_ASM_13.2799	211.922	496.468	532.826	46.2397	195.505	39.4514	413.739	93.732	2.14027	0.00170658	0.0361832	-	HIC_ASM_13	86295725	86302532	-	3770	-	- && Q9LT96.1 RecName: Full=Probable leucine-rich repeat receptor-like protein kinase At5g49770; Flags: Precursor && PF07714:Protein tyrosine kinase|PF08263:Leucine rich repeat N-terminal domain	Pkinase_Tyr
novel.871	829.61	511.042	338.696	164.992	67.8836	150.902	559.783	127.926	2.1308	1.60549e-05	0.00127207	-	CTG465	97496	98595	-	1100	-	- && - && -	-
evm.TU.HIC_ASM_2.1133	921.008	1156.16	827.12	146.075	462.514	55.2319	968.096	221.274	2.12859	0.00147102	0.0326726	-	HIC_ASM_2	28835456	28844351	-	1272	-	- && - && PF04570:zinc-finger of the FCS-type, C2-C2	-
evm.TU.CTG4818.1	31.1355	75.7818	57.8261	10.509	16.2921	10.8491	54.9145	12.5501	2.12545	0.000524711	0.0160162	-	CTG4818	18580	21378	+	1497	-	- && Q9S784.1 RecName: Full=HVA22-like protein c; Short=AtHVA22c && PF12874:Zinc-finger of C2H2 type|PF03134:TB2/DP1, HVA22 family	TB2_DP1_HVA22
evm.TU.HIC_ASM_10.2562	169.739	150.592	144.565	38.8834	34.3944	33.5337	154.965	35.6038	2.12311	5.32839e-10	2.68064e-07	-	HIC_ASM_10	91002503	91009369	-	1682	-	- && Q9FGP9.1 RecName: Full=Protein RETICULATA-RELATED 1, chloroplastic; Flags: Precursor && PF11891:Domain of unknown function (DUF3411)	-
evm.TU.CTG1767_1.10	268.167	702.439	246.794	50.4433	140.293	89.7519	405.8	93.496	2.11646	0.000208414	0.00849074	-	CTG1767_1	307867	310804	+	1013	-	- && Q9SDN0.2 RecName: Full=Chaperone protein dnaJ 20, chloroplastic; Short=AtDjC20; Short=AtJ20; Flags: Precursor && PF00226:DnaJ domain	DnaJ
evm.TU.HIC_ASM_16.4094	66.2885	135.047	169.348	27.3235	34.3944	23.6708	123.561	28.4629	2.11626	3.52302e-05	0.00231377	-	HIC_ASM_16	126234876	126236808	-	1933	-	- && Q9SVG0.1 RecName: Full=Amino acid transporter ANTL2; AltName: Full=Aromatic and neutral amino acid transporter-like protein 2 && PF01490:Transmembrane amino acid transporter protein	Aa_trans
evm.TU.HIC_ASM_2.502	644.806	1826.54	3533.59	426.666	806.457	155.833	2001.64	462.986	2.11194	0.00261689	0.0471823	-	HIC_ASM_2	11346026	11352908	-	2309	-	- && Q93Z04.1 RecName: Full=Probable pectate lyase 13; AltName: Full=Powdery mildew susceptibility protein; AltName: Full=Powdery mildew-resistant mutant 6; Flags: Precursor && PF00544:Pectate lyase	-
evm.TU.CTG5467.18	43.1879	41.7772	80.5435	11.5599	20.8176	5.91771	55.1695	12.7651	2.10501	0.00186146	0.0382311	-	CTG5467	175385	179039	-	856	-	- && P80196.2 RecName: Full=Intracellular ribonuclease LX; Short=RNase LX; Flags: Precursor && PF00445:Ribonuclease T2 family	Ribonuclease_T2
evm.TU.HIC_ASM_17.3047	36.1573	170.023	146.63	35.7307	32.5841	13.808	117.604	27.3743	2.10333	0.00246202	0.0453702	-	HIC_ASM_17	117241917	117242947	-	1031	-	- && Q9FIR9.1 RecName: Full=Protein RESPONSE TO LOW SULFUR 2; AltName: Full=Protein ENHANCED DE-ETIOLATION 6 && -	-
evm.TU.HIC_ASM_16.2848	286.246	218.601	249.891	66.2068	58.8325	51.2868	251.579	58.7754	2.09844	3.49169e-11	2.54817e-08	-	HIC_ASM_16	83443285	83447670	+	2473	-	- && - && PF14389:Leucine-zipper of ternary complex factor MIP1|PF04784:Protein of unknown function, DUF547	-
evm.TU.CTG7465.2	1234.37	1779.9	4610.6	538.062	977.524	265.311	2541.62	593.632	2.09791	0.000671899	0.0188401	-	CTG7465	77461	80403	+	1486	-	- && Q38909.1 RecName: Full=Probable xyloglucan endotransglucosylase/hydrolase protein 28; Short=At-XTH28; Short=XTH-28; Flags: Precursor && PF06955:Xyloglucan endo-transglycosylase (XET) C-terminus|PF00722:Glycosyl hydrolases family 16	-
evm.TU.HIC_ASM_0.3120	128.559	197.227	62.9892	17.8653	45.2557	27.616	129.592	30.2457	2.09575	0.000472567	0.0149223	-	HIC_ASM_0	117913477	117915208	+	880	-	- && Q9LYY2.1 RecName: Full=Mitochondrial import inner membrane translocase subunit TIM14-3; AltName: Full=Chaperone DnaJ-domain containing protein 3 && -	-
evm.TU.CTG4294_1.9	43.1879	100.071	80.5435	10.509	30.7739	10.8491	74.6008	17.3774	2.09492	0.00149777	0.03297	-	CTG4294_1	116566	120713	-	1844	-	- && O64511.2 RecName: Full=Protein TWIN LOV 1 && PF13426:PAS domain	-
evm.TU.CTG1907.22	60.2622	206.943	172.446	25.2217	58.8325	18.7394	146.55	34.2645	2.0934	0.00139112	0.0314782	-	CTG1907	304941	308031	-	3091	-	- && - && PF13855:Leucine rich repeat|PF08263:Leucine rich repeat N-terminal domain	LRRNT_2
novel.6186	169.739	99.0993	124.946	51.4942	34.3944	6.90399	131.261	30.9309	2.08674	0.0022976	0.0434833	-	HIC_ASM_21	69788411	69794053	+	1617	-	- && - && -	-
evm.TU.CTG2104.23	73.3191	58.2937	162.12	13.6617	42.5404	12.8217	97.9108	23.0079	2.08342	0.00273262	0.0485593	-	CTG2104	401300	401926	+	627	-	- && - && -	-
evm.TU.HIC_ASM_10.354	1475.42	667.463	904.566	148.177	478.806	91.7245	1015.82	239.569	2.08337	0.000921232	0.0235039	-	HIC_ASM_10	10365832	10367561	+	1028	-	- && Q9FGT8.1 RecName: Full=Temperature-induced lipocalin-1; Short=AtTIL1 && PF08212:Lipocalin-like domain	Lipocalin_2
evm.TU.HIC_ASM_7.318	41.1792	23.3175	76.4131	11.5599	10.8614	10.8491	46.9699	11.0901	2.0818	0.00214104	0.0416516	-	HIC_ASM_7	7714881	7717012	-	1379	-	- && - && -	-
evm.TU.HIC_ASM_4.109	221.966	330.331	151.794	40.9852	100.468	24.6571	234.697	55.37	2.0811	0.000511742	0.0157001	-	HIC_ASM_4	3419217	3420363	-	465	-	- && Q9CAJ0.1 RecName: Full=Protein phosphatase 2C 16; Short=AtPP2C16; AltName: Full=AtP2C-HA; AltName: Full=Protein HYPERSENSITIVE TO ABA 1; AltName: Full=Protein phosphatase 2C HAB1; Short=PP2C HAB1; Flags: Precursor && PF00481:Protein phosphatase 2C	PP2C
evm.TU.HIC_ASM_21.273	1459.35	465.378	800.272	251.166	328.557	65.0948	908.334	214.939	2.07902	0.00107213	0.0261077	-	HIC_ASM_21	6968571	6970286	-	862	-	- && - && PF00582:Universal stress protein family	Usp
evm.TU.HIC_ASM_18.4070	44.1923	47.6065	77.4457	6.30541	20.8176	12.8217	56.4148	13.3149	2.07369	0.00120758	0.0284688	-	HIC_ASM_18	142069131	142072317	+	1040	-	- && P33491.1 RecName: Full=Auxin-binding protein T92; Short=ABP; Flags: Precursor && PF02041:Auxin binding protein	-
evm.TU.HIC_ASM_7.3138	42.1836	58.2937	29.9457	9.45812	12.6716	8.87656	43.4743	10.3354	2.06983	0.000682182	0.0189846	-	HIC_ASM_7	108463892	108481154	+	1201	-	- && O22850.1 RecName: Full=Probable glutathione peroxidase 3, mitochondrial; Flags: Precursor && PF00255:Glutathione peroxidase	GSHPx
evm.TU.HIC_ASM_3.1523	360.569	174.881	376.902	125.057	62.4529	30.5748	304.118	72.695	2.0661	0.000387459	0.0129782	-	HIC_ASM_3	51472330	51477102	-	546	-	- && - && -	-
novel.458	29.1267	24.2891	28.9131	8.40722	5.43069	5.91771	27.443	6.5852	2.06483	0.00237894	0.0443744	-	CTG2836	29432	36858	+	767	-	- && - && -	-
evm.TU.HIC_ASM_2.393	82.3584	92.2984	137.337	18.9162	32.5841	23.6708	103.998	25.0571	2.0484	1.23612e-05	0.00104562	-	HIC_ASM_2	8565504	8569450	+	584	-	- && - && -	-
novel.6083	131.573	73.8387	68.1522	26.2726	14.4818	25.6434	91.1878	22.1326	2.04676	0.000101414	0.00516215	-	HIC_ASM_20	114212849	114265006	-	3953	-	- && - && -	-
novel.4184	47.2054	51.4928	62.9892	16.8144	14.4818	7.89028	53.8958	13.0622	2.04583	0.000222431	0.00889346	-	HIC_ASM_16	91892026	91893318	+	1293	-	- && - && -	-
novel.3764	175.765	225.402	277.772	24.1707	107.709	32.5474	226.313	54.8089	2.04216	0.00084909	0.0221319	-	HIC_ASM_14	29108390	29115618	-	2033	-	- && - && -	-
evm.TU.CTG217.13	52.2273	44.6919	25.8152	7.35631	15.387	6.90399	40.9115	9.88242	2.04191	0.00252453	0.0460459	-	CTG217	321532	324858	-	1719	-	- && Q9CA63.1 RecName: Full=F-box/kelch-repeat protein At1g74510 && PF01344:Kelch motif	Kelch_1
novel.5551	58.2535	58.2937	133.207	33.6289	18.1023	9.86285	83.2513	20.5313	2.02273	0.00203239	0.0403678	-	HIC_ASM_19	69665463	69667139	-	835	-	- && Q9FJF9.1 RecName: Full=Auxin-responsive protein SAUR21; AltName: Full=Protein SMALL AUXIN UP RNA 21 && -	-
evm.TU.HIC_ASM_16.326	130.568	227.346	139.402	22.0689	64.2632	36.4925	165.772	40.9415	2.01348	0.000113779	0.00561267	-	HIC_ASM_16	6269116	6273678	+	1068	-	- && Q9GKX6.1 RecName: Full=Aldose 1-epimerase; AltName: Full=Galactose mutarotase && PF01263:Aldose 1-epimerase	Aldose_epim
evm.TU.HIC_ASM_20.4906	42.1836	52.4644	32.0109	12.6108	9.05115	9.86285	42.2196	10.5083	2.01111	0.000589516	0.0173862	-	HIC_ASM_20	139575756	139576459	-	330	-	- && - && -	-
evm.TU.HIC_ASM_18.3367	116.507	160.308	152.826	15.7635	74.2194	16.7668	143.214	35.5833	2.00392	0.00282494	0.0496717	-	HIC_ASM_18	116117977	116120221	+	1414	-	- && P14675.1 RecName: Full=Alcohol dehydrogenase 3 && PF08240:Alcohol dehydrogenase GroES-like domain|PF00107:Zinc-binding dehydrogenase	ADH_zinc_N
novel.1484	487.12	478.98	868.424	100.887	282.396	73.9714	611.508	152.418	2.00303	0.000389157	0.0130015	-	CTG81	2390	4482	+	710	-	- && - && -	-
evm.TU.HIC_ASM_1.3287	263.145	266.208	649.511	188.111	40.7302	66.0811	392.955	98.3076	2.00057	0.00205023	0.0404411	-	HIC_ASM_1	119134562	119136798	-	988	-	- && P13088.1 RecName: Full=Auxin-induced protein AUX22 && PF02309:AUX/IAA family	-
novel.2461	29.1267	73.8387	89.837	11.5599	21.7228	14.7943	64.2675	16.0257	1.99912	0.00180033	0.0373604	-	HIC_ASM_10	52420092	52424395	+	1309	-	- && - && -	-
evm.TU.HIC_ASM_21.2579	284.237	229.289	860.163	149.228	124.906	71.0125	457.896	115.049	1.9928	0.00068629	0.019058	-	HIC_ASM_21	89826451	89827060	-	610	-	- && A2ZAT0.1 RecName: Full=Non-specific lipid-transfer protein 2; Short=LTP 2; Flags: Precursor >Q7XJ39.2 RecName: Full=Non-specific lipid-transfer protein 2A; Short=LTP 2A; Flags: Precursor && PF00234:Protease inhibitor/seed storage/LTP family	-
evm.TU.CTG5221.3	1543.72	7086.57	3884.68	900.623	1770.4	480.321	4171.66	1050.45	1.98952	0.00157518	0.0341947	-	CTG5221	20842	25546	+	1506	-	- && Q9SN95.1 RecName: Full=UDP-glucuronic acid decarboxylase 5; AltName: Full=UDP-XYL synthase 5; AltName: Full=UDP-glucuronate decarboxylase 5; Short=UGD; Short=UXS-5 && PF16363:GDP-mannose 4,6 dehydratase	-
novel.8629	176.769	168.08	272.609	72.5122	48.8762	34.52	205.819	51.9695	1.98729	5.93685e-06	0.000606777	-	HIC_ASM_8	29478744	29481443	-	959	-	- && - && -	-
evm.TU.HIC_ASM_2.446	8447.76	3802.69	2001.2	1081.38	1573.99	951.765	4750.55	1202.38	1.98214	0.000191313	0.00801411	-	HIC_ASM_2	10003867	10015245	-	4978	-	- && Q3EBC8.2 RecName: Full=Endoribonuclease Dicer homolog 2; AltName: Full=Dicer-like protein 2; Short=AtDCL2 && PF00636:Ribonuclease III domain|PF03368:Dicer dimerisation domain|PF00270:DEAD/DEAH box helicase|PF02170:PAZ domain|PF00271:Helicase conserve	Ribonuclease_3
evm.TU.HIC_ASM_21.428	10758.8	8599.3	6970.11	2273.1	1575.8	2832.61	8776.07	2227.17	1.97843	2.95513e-09	1.17791e-06	-	HIC_ASM_21	10764964	10768590	-	2738	-	- && Q9LHA8.1 RecName: Full=Probable mediator of RNA polymerase II transcription subunit 37c; AltName: Full=Heat shock 70 kDa protein 4; AltName: Full=Heat shock cognate 70 kDa protein 4; AltName: Full=Heat shock cognate protein 70-4; Short=AtHsc70-4; Alt	HSP70
evm.TU.HIC_ASM_9.323	10899.4	4686.82	5109.35	1744.5	1990.35	1530.71	6898.53	1755.19	1.97464	8.74027e-07	0.0001356	-	HIC_ASM_9	6878112	6879965	+	972	-	- && Q9FGT8.1 RecName: Full=Temperature-induced lipocalin-1; Short=AtTIL1 && PF08212:Lipocalin-like domain	Lipocalin_2
evm.TU.HIC_ASM_15.285	271.18	581.966	434.728	69.3595	139.388	119.34	429.291	109.363	1.97152	7.22826e-06	0.000693618	-	HIC_ASM_15	7648310	7651322	-	2009	-	- && - && -	-
novel.3892	369.608	349.762	688.75	88.2758	158.395	112.436	469.374	119.702	1.9698	3.35126e-06	0.000377512	-	HIC_ASM_15	5413179	5415272	+	1899	-	- && P03010.1 RecName: Full=Putative AC9 transposase && PF05699:hAT family C-terminal dimerisation region	hATC
evm.TU.HIC_ASM_16.4676	1142.97	1019.17	2314.08	296.354	705.99	146.956	1492.07	383.1	1.96109	0.00109903	0.026587	-	HIC_ASM_16	149851885	149856276	+	2372	-	- && Q56WF8.2 RecName: Full=Serine carboxypeptidase-like 48; Flags: Precursor && PF00450:Serine carboxypeptidase	Peptidase_S10
evm.TU.CTG3195.5	120.524	300.213	784.783	85.1231	114.95	109.478	401.84	103.183	1.96094	0.00210501	0.0411812	-	CTG3195	126832	128831	+	2000	-	- && Q9FKP1.1 RecName: Full=Cation/calcium exchanger 1; Short=AtCCX1; AltName: Full=Protein CATION EXCHANGER 7 && PF01699:Sodium/calcium exchanger protein	Na_Ca_ex
evm.TU.HIC_ASM_21.307	818.562	986.135	898.37	148.177	394.63	156.819	901.022	233.209	1.94884	1.55818e-05	0.00124218	-	HIC_ASM_21	7739819	7744907	+	2178	-	- && Q8H1D6.1 RecName: Full=Receptor-like cytosolic serine/threonine-protein kinase RBK1; AltName: Full=Protein ROP BINDING PROTEIN KINASES 1 && PF07714:Protein tyrosine kinase	Pkinase_Tyr
evm.TU.CTG7263.7	105.459	63.1515	49.5652	25.2217	9.95626	21.6983	72.7252	18.9587	1.94532	0.00107137	0.0261077	-	CTG7263	295889	297604	+	551	-	- && - && PF17032:zinc-ribbon family	-
evm.TU.HIC_ASM_12.29	280.219	641.231	406.848	88.2758	210.892	46.3554	442.766	115.174	1.94148	0.00121442	0.028604	-	HIC_ASM_12	650541	653650	-	1737	-	- && Q9LSE7.1 RecName: Full=Cytochrome b561 and DOMON domain-containing protein At3g25290; AltName: Full=Protein b561A.tha3; Flags: Precursor && PF04526:Protein of unknown function (DUF568)|PF03188:Eukaryotic cytochrome b561	Cytochrom_B561
evm.TU.HIC_ASM_3.2200	71.3103	130.189	180.707	21.018	57.9273	20.712	127.402	33.2191	1.93481	0.0015765	0.034209	-	HIC_ASM_3	80099883	80102843	-	1125	-	- && Q8L9J7.1 RecName: Full=Bidirectional sugar transporter SWEET1; Short=AtSWEET1; AltName: Full=Protein SUGARS WILL EVENTUALLY BE EXPORTED TRANSPORTERS 1 && PF03083:Sugar efflux transporter for intercellular exchange	-
evm.TU.HIC_ASM_17.3054	467.032	511.042	467.772	79.8686	237.14	62.1359	481.949	126.382	1.92939	0.000330625	0.011623	-	HIC_ASM_17	117384601	117384954	-	354	-	- && Q9FIR9.1 RecName: Full=Protein RESPONSE TO LOW SULFUR 2; AltName: Full=Protein ENHANCED DE-ETIOLATION 6 && -	-
novel.8757	72.3147	62.18	56.7935	10.509	19.9125	19.7257	63.7627	16.7157	1.92619	0.000150691	0.0068256	-	HIC_ASM_8	105184142	105187218	-	923	-	- && - && -	-
evm.TU.HIC_ASM_1.852	248.08	335.189	127.011	62.0032	48.8762	76.9302	236.76	62.6032	1.92027	4.71503e-05	0.0028864	-	HIC_ASM_1	26672230	26678664	+	2463	-	- && Q9C757.1 RecName: Full=Probable inositol transporter 2 && PF00083:Sugar (and other) transporter	Sugar_tr
evm.TU.HIC_ASM_12.210	797.47	958.932	193.098	203.875	147.534	168.655	649.833	173.354	1.90673	0.00080609	0.021477	-	HIC_ASM_12	5048145	5051521	-	1501	-	- && Q93ZN2.1 RecName: Full=Probable aldo-keto reductase 4 && PF00248:Aldo/keto reductase family	Aldo_ket_red
evm.TU.HIC_ASM_0.5288	163.712	141.848	177.609	25.2217	77.8399	25.6434	161.056	42.9016	1.90377	0.000534944	0.0162275	-	HIC_ASM_0	179627945	179629036	-	977	-	- && Q94AW5.1 RecName: Full=Ethylene-responsive transcription factor ERF003 && PF00847:AP2 domain	AP2
evm.TU.CTG2449_1.10	632.753	290.497	363.478	111.396	136.672	97.6422	428.91	115.237	1.89542	3.12512e-06	0.000355907	-	CTG2449_1	146920	147926	-	1007	-	- && Q01545.1 RecName: Full=18.8 kDa class II heat shock protein && PF00011:Hsp20/alpha crystallin family	-
evm.TU.HIC_ASM_4.4010	2034.85	2813.64	6712.99	727.224	1907.08	485.252	3853.83	1039.85	1.88975	0.00232002	0.0437477	-	HIC_ASM_4	127746804	127752296	-	1728	-	- && - && PF12697:Alpha/beta hydrolase family	-
evm.TU.HIC_ASM_1.1612	86.3759	71.8956	56.7935	18.9162	26.2483	12.8217	71.6883	19.3288	1.88751	0.000219944	0.00882125	-	HIC_ASM_1	64412500	64416142	+	507	-	- && - && -	-
novel.5084	39.1705	61.2084	66.087	11.5599	24.4381	8.87656	55.4886	14.9582	1.8841	0.00237016	0.044274	-	HIC_ASM_18	120455313	120458230	+	1166	-	- && - && -	-
evm.TU.HIC_ASM_0.1853	1250.44	903.553	1114.19	256.42	403.681	231.777	1089.39	297.293	1.87278	1.96479e-08	5.98893e-06	-	HIC_ASM_0	69235640	69245034	-	2178	-	- && - && PF11107:Fanconi anemia group F protein (FANCF)	-
evm.TU.HIC_ASM_20.3072	624.718	572.25	1020.22	210.18	313.17	85.8068	739.062	203.052	1.86327	0.000293097	0.0107865	-	HIC_ASM_20	95082644	95084652	-	972	-	- && Q8GW32.1 RecName: Full=Transcription factor PRE6; AltName: Full=Basic helix-loop-helix protein 163; Short=AtbHLH163; Short=bHLH 163; AltName: Full=Protein KIDARI; AltName: Full=Protein PACLOBUTRAZOL RESISTANCE 6; AltName: Full=bHLH transcription fact	-
novel.346	407.774	233.175	179.674	75.665	67.8836	84.8205	273.541	76.123	1.84582	1.30526e-05	0.00109266	-	CTG2426	77037	84632	-	2833	-	- && - && -	-
evm.TU.HIC_ASM_4.110	92.4021	136.99	139.402	15.7635	55.212	31.5611	122.932	34.1789	1.84157	0.000917218	0.0234477	-	HIC_ASM_4	3420444	3421646	-	1032	-	- && O04719.1 RecName: Full=Protein phosphatase 2C 77; Short=AtPP2C77; AltName: Full=Protein ABSCISIC ACID-INSENSITIVE 2; AltName: Full=Protein phosphatase 2C ABI2; Short=PP2C ABI2 && PF00481:Protein phosphatase 2C	PP2C
evm.TU.CTG4691.2	75.3278	70.924	50.5978	19.9671	15.387	19.7257	65.6166	18.3599	1.84064	0.000125315	0.0060349	-	CTG4691	61193	62387	+	1195	-	- && - && -	-
evm.TU.HIC_ASM_4.1929	2444.64	1723.55	1791.58	715.664	522.251	427.061	1986.59	554.992	1.84002	8.51123e-09	2.94023e-06	-	HIC_ASM_4	53174675	53179752	+	645	-	- && Q8GYN5.1 RecName: Full=RPM1-interacting protein 4 && PF05627:Cleavage site for pathogenic type III effector avirulence factor Avr	-
evm.TU.HIC_ASM_4.4008	1043.54	554.762	223.044	132.414	150.249	234.736	607.116	172.466	1.81565	0.00142394	0.0319567	-	HIC_ASM_4	127603060	127608497	-	1679	-	- && - && PF12697:Alpha/beta hydrolase family	-
evm.TU.CTG5692.1	280.219	333.246	439.891	74.6141	97.7524	128.217	351.119	100.194	1.80833	7.07215e-07	0.000114175	-	CTG5692	14673	15384	-	712	-	- && Q9LTV3.1 RecName: Full=Auxin-responsive protein SAUR72; AltName: Full=Protein SMALL AUXIN UP RNA 72 && PF02519:Auxin responsive protein	Auxin_inducible
evm.TU.HIC_ASM_0.4407	553.408	308.957	262.283	84.0722	148.439	88.7656	374.883	107.092	1.8062	4.53563e-05	0.00280128	-	HIC_ASM_0	157735591	157737260	+	639	-	- && - && PF17032:zinc-ribbon family	-
novel.4019	74.3234	84.5259	50.5978	14.7126	25.3432	19.7257	69.8157	19.9272	1.80475	0.000343899	0.0119217	-	HIC_ASM_15	59070544	59110088	-	2261	-	- && - && -	-
evm.TU.HIC_ASM_22.37	115.503	273.009	226.141	35.7307	91.4166	49.3142	204.884	58.8205	1.79775	0.000687524	0.0190755	-	HIC_ASM_22	1169936	1175899	-	3458	-	- && Q94A08.2 RecName: Full=Probable galactinol--sucrose galactosyltransferase 2; AltName: Full=Protein SEED IMBIBITION 2; AltName: Full=Raffinose synthase 2 && PF05691:Raffinose synthase or seed imbibition protein Sip1	-
novel.2317	184.804	101.042	175.544	28.3744	41.6353	63.1222	153.797	44.3773	1.7917	0.000184959	0.00781744	-	HIC_ASM_1	41972717	42001251	-	1056	-	- && - && -	-
evm.TU.HIC_ASM_22.2452	7638.24	7309.06	4052.99	1695.11	2568.72	1238.77	6333.43	1834.2	1.78776	9.19167e-06	0.00083414	-	HIC_ASM_22	85953814	85955841	-	2028	-	- && Q9STP2.1 RecName: Full=Phytolongin Phyl2.1 && -	-
evm.TU.HIC_ASM_9.2855	230.001	106.872	264.348	59.9014	90.5115	23.6708	200.407	58.0279	1.7865	0.00269874	0.0482552	-	HIC_ASM_9	100230425	100233703	-	2032	-	- && Q56WF8.2 RecName: Full=Serine carboxypeptidase-like 48; Flags: Precursor && PF00450:Serine carboxypeptidase	Peptidase_S10
evm.TU.CTG8572.16	425.853	603.34	465.707	133.465	200.935	98.6285	498.3	144.343	1.78642	2.01796e-06	0.000253296	-	CTG8572	239497	240385	+	889	-	- && - && PF13499:EF-hand domain pair	-
novel.8509	485.111	268.151	313.913	92.4794	129.431	87.7793	355.725	103.23	1.78364	2.61851e-06	0.000310494	-	HIC_ASM_8	67838076	67841476	+	1099	-	- && - && -	-
evm.TU.HIC_ASM_8.2438	2512.94	6339.44	1514.84	1037.24	984.765	1000.09	3455.74	1007.37	1.77844	0.000601574	0.0175817	-	HIC_ASM_8	84882143	84884200	-	1005	-	- && P49332.1 RecName: Full=Probable glutathione S-transferase parC; AltName: Full=Auxin-regulated protein parC && PF13410:Glutathione S-transferase, C-terminal domain|PF02798:Glutathione S-transferase, N-terminal domain	GST_N
evm.TU.CTG4051.10	461.006	386.682	416.141	98.7848	198.22	71.9988	421.276	123.001	1.77438	6.1743e-05	0.00356281	-	CTG4051	182043	185292	+	2086	-	- && Q9ZQC5.1 RecName: Full=Interactor of constitutive active ROPs 2, chloroplastic; AltName: Full=ROP-interactive partner 2; Flags: Precursor && -	-
novel.3660	167.73	143.791	173.478	48.3415	20.8176	72.9851	161.666	47.3814	1.77295	0.000573418	0.0170766	-	HIC_ASM_14	68878858	68895851	+	1445	-	- && - && -	-
evm.TU.HIC_ASM_19.3162	208.909	325.473	230.272	29.4253	135.767	58.1908	254.885	74.4611	1.77262	0.00228022	0.0433908	-	HIC_ASM_19	77276164	77277364	+	1201	-	- && Q5NUF4.1 RecName: Full=2-hydroxyisoflavanone dehydratase; AltName: Full=Carboxylesterase HIDM && PF07859:alpha/beta hydrolase fold	Abhydrolase_3
evm.TU.HIC_ASM_3.246	932.056	1961.58	1606.74	459.244	546.689	311.666	1500.13	439.2	1.77199	6.76439e-06	0.000665844	-	HIC_ASM_3	5265475	5269580	+	1026	-	- && Q6NQE2.1 RecName: Full=Probable NAD(P)H dehydrogenase (quinone) FQR1-like 1 && PF03358:NADPH-dependent FMN reductase	FMN_red
evm.TU.HIC_ASM_16.4395	865.767	1180.45	1550.98	485.517	396.44	173.586	1199.06	351.848	1.76899	9.99e-05	0.00512552	-	HIC_ASM_16	135507836	135508899	+	582	-	- && Q41001.1 RecName: Full=Blue copper protein; Flags: Precursor && PF02298:Plastocyanin-like domain	Cu_bind_like
evm.TU.CTG627.1	66.2885	120.474	71.25	27.3235	19.0074	29.5885	86.0041	25.3065	1.76811	0.000331385	0.0116418	-	CTG627	8283	9433	+	651	-	- && - && -	-
evm.TU.HIC_ASM_22.1414	2385.38	1084.26	1192.66	533.858	425.404	410.294	1554.1	456.519	1.76748	7.08075e-06	0.000687785	-	HIC_ASM_22	54719680	54720418	+	739	-	- && P27880.1 RecName: Full=18.2 kDa class I heat shock protein && PF00011:Hsp20/alpha crystallin family	-
evm.TU.HIC_ASM_19.723	1272.54	408.056	2139.57	372.019	438.981	317.584	1273.39	376.195	1.75897	0.00163462	0.0350736	-	HIC_ASM_19	17295516	17302408	+	2328	-	- && Q940G0.1 RecName: Full=Transmembrane 9 superfamily member 1; AltName: Full=Endomembrane protein 12; AltName: Full=Transmembrane nine protein 1; Short=AtTMN1; Flags: Precursor && PF02990:Endomembrane protein 70	-
evm.TU.HIC_ASM_16.2792	250.088	233.175	363.478	55.6978	152.059	42.4102	282.247	83.3891	1.75664	0.00144272	0.0322375	-	HIC_ASM_16	81639725	81642315	-	1140	-	- && Q9FH99.1 RecName: Full=F-box protein At5g67140 && PF12937:F-box-like	-
evm.TU.HIC_ASM_18.1240	129.564	64.1231	66.087	31.5271	32.5841	12.8217	86.5913	25.6443	1.75499	0.00263563	0.0474047	-	HIC_ASM_18	40394066	40400440	+	5322	-	- && Q8VY00.1 RecName: Full=Pre-mRNA-splicing factor ATP-dependent RNA helicase DEAH1; AltName: Full=DEAH RNA helicase homolog PRP2; AltName: Full=Protein EMBRYO DEFECTIVE 2733; AltName: Full=Protein ENHANCED SILENCING PHENOTYPE 3 && PF04408:Helicase asso	HA2
evm.TU.HIC_ASM_0.4357	47.2054	50.5212	47.5	7.35631	20.8176	14.7943	48.4089	14.3227	1.74866	0.00283718	0.0497856	-	HIC_ASM_0	155663671	155664584	+	914	-	- && - && -	-
evm.TU.HIC_ASM_12.540	754.282	544.075	767.229	194.417	219.038	201.202	688.529	204.886	1.74819	2.04419e-10	1.21754e-07	-	HIC_ASM_12	15162407	15164091	+	1685	-	- && Q9XIW0.1 RecName: Full=CBL-interacting serine/threonine-protein kinase 7; AltName: Full=SNF1-related kinase 3.10; AltName: Full=SOS2-like protein kinase PKS7; AltName: Full=Serine/threonine-protein kinase SR2; Short=AtSR2; Short=AtSRPK1 && PF00069:Pr	Pkinase
evm.TU.HIC_ASM_3.486	757.295	1015.28	596.848	179.704	338.513	187.394	789.809	235.204	1.74675	8.44341e-06	0.000781549	-	HIC_ASM_3	11798005	11799893	+	1889	-	- && Q9LHE3.1 RecName: Full=Protein ASPARTIC PROTEASE IN GUARD CELL 2; Short=AtASPG2; Flags: Precursor && PF14541:Xylanase inhibitor C-terminal|PF14543:Xylanase inhibitor N-terminal	-
evm.TU.CTG6613.6	174.76	130.189	75.3805	36.7816	47.9711	28.6023	126.777	37.785	1.74503	0.000363824	0.0124112	-	CTG6613	85074	88464	-	1591	-	- && P81795.2 RecName: Full=Eukaryotic translation initiation factor 2 subunit 3, X-linked; AltName: Full=Eukaryotic translation initiation factor 2 subunit gamma, X-linked; Short=eIF-2-gamma; Short=eIF-2-gamma X; AltName: Full=PP42 && PF00009:Elongation	GTP_EFTU
evm.TU.HIC_ASM_3.1284	740.221	478.98	688.75	201.773	154.775	213.038	635.984	189.862	1.74459	3.06102e-08	8.39238e-06	-	HIC_ASM_3	38970776	38971555	-	780	-	- && P46293.1 RecName: Full=40S ribosomal protein S16 && PF00380:Ribosomal protein S9/S16	-
novel.3588	69.3016	77.725	93.9674	22.0689	38.9199	10.8491	80.3313	23.946	1.74161	0.00260277	0.0470094	-	HIC_ASM_14	17851139	17853210	+	754	-	- && - && -	-
novel.6583	89.389	134.076	124.946	25.2217	43.4455	35.5063	116.137	34.7245	1.73819	4.80727e-05	0.00293063	-	HIC_ASM_22	86375507	86377265	-	1272	-	- && - && -	-
evm.TU.HIC_ASM_8.2886	189.826	441.089	128.044	60.9523	101.373	65.0948	252.986	75.8067	1.73786	0.0015598	0.0339889	-	HIC_ASM_8	99186976	99188765	-	1688	-	- && Q1G3I2.1 RecName: Full=B-box domain protein 30; Short=AtBBX30; AltName: Full=Microprotein 1A && -	-
evm.TU.HIC_ASM_20.2095	3860.8	994.88	1303.15	583.251	691.508	573.031	2052.94	615.93	1.73679	0.00100231	0.0248983	-	HIC_ASM_20	68548238	68551717	+	1789	-	- && Q8GX84.2 RecName: Full=Zinc finger CCCH domain-containing protein 1; Short=AtC3H1 && PF00642:Zinc finger C-x8-C-x5-C-x3-H type (and similar)|PF13920:Zinc finger, C3HC4 type (RING finger)	zf-CCCH
evm.TU.HIC_ASM_20.2337	644.806	471.208	460.544	99.8357	228.089	144.984	525.519	157.636	1.73559	1.43738e-05	0.0011656	-	HIC_ASM_20	75918475	75921152	+	1138	-	- && Q9FH99.1 RecName: Full=F-box protein At5g67140 && PF12937:F-box-like	-
evm.TU.HIC_ASM_5.488	1534.68	1852.77	2978.04	535.96	988.385	388.596	2121.83	637.647	1.73417	0.000126132	0.00605178	-	HIC_ASM_5	15134705	15136386	-	845	-	- && P17642.1 RecName: Full=Pathogenesis-related protein STH-2 && PF00407:Pathogenesis-related protein Bet v I family	-
novel.6288	78.3409	50.5212	81.5761	10.509	30.7739	21.6983	70.1461	20.9937	1.73363	0.00242098	0.0448839	-	HIC_ASM_21	36170414	36171090	-	574	-	- && - && -	-
evm.TU.HIC_ASM_1.3411	111.485	209.857	161.087	25.2217	71.5041	48.328	160.81	48.3512	1.73037	0.000731877	0.0199602	-	HIC_ASM_1	122500028	122501146	-	1119	-	- && P93604.1 RecName: Full=Rust resistance kinase Lr10; AltName: Full=Probable receptor-like serine/threonine-protein kinase LRK10; Flags: Precursor && PF00069:Protein kinase domain	Pkinase
evm.TU.HIC_ASM_22.3023	3005.08	1728.41	3137.07	727.224	987.48	659.825	2623.52	791.51	1.72861	6.98906e-07	0.000114175	-	HIC_ASM_22	101538806	101539690	+	542	-	- && - && -	-
novel.4477	64.2797	129.218	79.5109	30.4762	24.4381	27.616	91.0028	27.5101	1.72813	0.000307018	0.0110787	-	HIC_ASM_17	12357419	12364727	+	1732	-	- && - && -	-
evm.TU.HIC_ASM_4.1773	1777.74	427.487	690.815	257.471	361.141	255.448	965.346	291.353	1.72804	0.00142906	0.0320152	-	HIC_ASM_4	49280154	49281559	+	1232	-	- && - && PF03942:DTW domain	DTW
evm.TU.HIC_ASM_0.4536	892.885	628.601	732.12	236.453	204.556	239.667	751.202	226.892	1.72756	1.79152e-10	1.10515e-07	-	HIC_ASM_0	161213402	161214460	+	522	-	- && - && -	-
novel.3725	123.538	56.3506	80.5435	30.4762	20.8176	27.616	86.8106	26.3033	1.72485	0.000648232	0.0184561	-	HIC_ASM_14	110918549	110923266	+	695	-	- && - && -	-
evm.TU.CTG7795.5	5536.09	12458.3	8585.11	2541.08	3656.66	1869.01	8859.85	2688.92	1.72021	3.23268e-05	0.00216423	-	CTG7795	142298	144144	-	1410	-	- && - && -	-
evm.TU.HIC_ASM_9.3612	98.4283	192.369	86.7392	45.1888	43.4455	26.6297	125.846	38.4213	1.71228	0.000703561	0.0193715	-	HIC_ASM_9	119368829	119369560	-	732	-	- && Q9C523.1 RecName: Full=Dirigent protein 19; Short=AtDIR19; Flags: Precursor && PF03018:Dirigent-like protein	-
evm.TU.HIC_ASM_11.4022	242.053	234.146	212.717	76.7159	79.6501	54.2457	229.639	70.2039	1.70938	1.04569e-07	2.37655e-05	-	HIC_ASM_11	165159067	165166702	+	1629	-	- && - && -	-
evm.TU.HIC_ASM_0.3231	140.612	107.843	84.6739	22.0689	57.9273	21.6983	111.043	33.8982	1.70707	0.0021128	0.0412358	-	HIC_ASM_0	121595952	121598153	+	1963	-	- && Q8LPH6.1 RecName: Full=Transcription factor MYB86; AltName: Full=Myb homolog 4; Short=AtMyb4; AltName: Full=Myb-related protein 86; Short=AtMYB86 && PF00249:Myb-like DNA-binding domain	Myb_DNA-binding
evm.TU.HIC_ASM_11.4157	991.314	1182.39	959.294	212.282	601.901	146.956	1044.33	320.38	1.70407	0.00147206	0.0326818	-	HIC_ASM_11	169305739	169306788	+	1050	-	- && - && -	-
evm.TU.CTG7377.1	68.2972	117.559	215.815	31.5271	39.8251	52.2731	133.891	41.2084	1.69904	0.00196369	0.0395163	-	CTG7377	21768	25273	-	1369	-	- && Q0WRW8.1 RecName: Full=Cytochrome b561 and DOMON domain-containing protein At3g07570; AltName: Full=Protein b561A.tha11; Flags: Precursor && PF03351:DOMON domain	-
evm.TU.HIC_ASM_18.3515	174.76	168.08	135.272	76.7159	32.5841	38.4651	159.371	49.255	1.6981	0.000210552	0.00855717	-	HIC_ASM_18	122941216	122941892	-	677	-	- && - && -	-
evm.TU.CTG8519.3	406.77	647.06	729.022	236.453	178.308	135.121	594.284	183.294	1.69749	6.74243e-06	0.000665484	-	CTG8519	91508	93493	+	653	-	- && - && -	-
evm.TU.HIC_ASM_10.3161	609.653	404.17	574.131	181.806	234.425	73.9714	529.318	163.401	1.69516	0.000345847	0.0119713	-	HIC_ASM_10	110177479	110180451	+	853	-	- && - && PF02298:Plastocyanin-like domain	Cu_bind_like
evm.TU.HIC_ASM_19.2047	99.4327	157.393	121.848	39.9343	24.4381	53.2594	126.225	39.2106	1.68935	0.000248758	0.00954825	-	HIC_ASM_19	49148681	49151737	+	1317	-	- && Q9M2E2.1 RecName: Full=(+)-neomenthol dehydrogenase; AltName: Full=Menthone:neomenthol reductase; AltName: Full=Short-chain dehydrogenase/reductase 1; Short=AtSDR1 && PF00106:short chain dehydrogenase	adh_short
evm.TU.HIC_ASM_7.363	178.778	115.616	230.272	64.105	62.4529	36.4925	174.889	54.3502	1.68564	0.000167218	0.0073436	-	HIC_ASM_7	9151056	9155164	-	2084	-	- && Q9M8R7.1 RecName: Full=Probable protein phosphatase 2C 33; Short=AtPP2C33; AltName: Full=AtPPC6;1 && PF00481:Protein phosphatase 2C	PP2C
evm.TU.CTG8798.17	1654.2	5358.16	2177.77	1019.38	840.852	1006.01	3063.38	955.412	1.681	0.000393797	0.0131058	-	CTG8798	361819	365592	-	1262	-	- && Q9SVM8.1 RecName: Full=Glycine-rich RNA-binding protein 2, mitochondrial; Short=AtGR-RBP2; AltName: Full=AtRBG2; AltName: Full=Glycine-rich protein 2; Short=AtGRP2; AltName: Full=Mitochondrial RNA-binding protein 1a; Short=At-mRBP1a; Flags: Precursor	RRM_1
evm.TU.HIC_ASM_8.1971	166.726	146.706	336.631	81.9704	59.7376	61.1497	216.687	67.6192	1.68077	0.000239301	0.00936117	-	HIC_ASM_8	69525504	69528952	-	3081	-	- && Q6YUU5.1 RecName: Full=Putative multidrug resistance protein; AltName: Full=P-glycoprotein && PF00664:ABC transporter transmembrane region|PF00005:ABC transporter	ABC_membrane
novel.7104	4957.57	4320.54	3571.79	1251.62	944.94	1816.74	4283.3	1337.77	1.67899	6.14544e-07	0.000103391	-	HIC_ASM_3	55948572	55951882	+	1016	-	- && - && -	-
evm.TU.HIC_ASM_11.1217	744.239	354.62	358.315	133.465	160.205	163.723	485.725	152.464	1.67134	3.89343e-05	0.00249409	-	HIC_ASM_11	45802201	45806763	+	661	-	- && Q93WY4.1 RecName: Full=Probable WRKY transcription factor 12; AltName: Full=WRKY DNA-binding protein 12 && PF03106:WRKY DNA -binding domain	WRKY
evm.TU.HIC_ASM_9.1890	635.767	568.364	693.913	192.315	320.411	84.8205	632.681	199.182	1.66665	0.00067098	0.0188401	-	HIC_ASM_9	72180302	72182408	-	1255	-	- && - && PF06966:Protein of unknown function (DUF1295)	-
novel.5550	227.992	141.848	207.554	66.2068	85.9859	29.5885	192.465	60.5938	1.66595	0.000708425	0.0194847	-	HIC_ASM_19	69544004	69547232	-	1150	-	- && O04369.1 RecName: Full=Rac-like GTP-binding protein RAC1; Flags: Precursor && -	-
evm.TU.HIC_ASM_22.2956	204.892	165.166	458.478	68.3086	128.526	64.1085	276.179	86.9812	1.66515	0.00177907	0.0370827	-	HIC_ASM_22	100378363	100381808	+	1793	-	- && P54767.1 RecName: Full=Glutamate decarboxylase; Short=GAD; AltName: Full=ERT D1 && PF00282:Pyridoxal-dependent decarboxylase conserved domain	-
evm.TU.CTG579.1	741.225	632.487	556.576	81.9704	242.571	284.05	643.43	202.864	1.66453	0.000584304	0.0172718	-	CTG579	277	1898	-	658	-	- && - && -	-
evm.TU.HIC_ASM_13.2273	1160.05	1962.56	1698.64	432.972	438.076	653.907	1607.08	508.318	1.66068	8.69705e-07	0.0001356	-	HIC_ASM_13	73074407	73075997	+	1165	-	- && Q03250.1 RecName: Full=Glycine-rich RNA-binding protein 7; Short=AtGR-RBP7; AltName: Full=AtRBG7; AltName: Full=Glycine-rich protein 7; Short=AtGRP7; AltName: Full=Protein COLD, CIRCADIAN RHYTHM, AND RNA BINDING 2; Short=Protein CCR2 && PF00076:RNA r	RRM_1
evm.TU.CTG1518.6	342.49	561.563	371.739	129.261	171.067	103.56	425.264	134.629	1.65865	6.00943e-06	0.000611781	-	CTG1518	196995	199742	+	1565	-	- && Q94EG9.1 RecName: Full=Zinc transporter 11; AltName: Full=ZRT/IRT-like protein 11; Flags: Precursor && PF02535:ZIP Zinc transporter	-
evm.TU.HIC_ASM_0.3500	4679.36	2842.79	2383.26	1350.41	507.769	1280.2	3301.8	1046.13	1.65838	0.000377846	0.0127618	-	HIC_ASM_0	130074137	130075008	-	872	-	- && O82012.1 RecName: Full=17.6 kDa class I heat shock protein; AltName: Full=Hsp20.0 && PF00011:Hsp20/alpha crystallin family	-
evm.TU.CTG5582.5	382.665	1244.57	677.392	143.974	306.834	280.105	768.209	243.637	1.65636	0.00135345	0.0309365	-	CTG5582	197151	200326	-	1182	-	- && Q7XKE9.1 RecName: Full=Clathrin light chain 1 && PF01086:Clathrin light chain	-
evm.TU.HIC_ASM_6.563	181.791	237.061	208.587	55.6978	97.7524	45.3691	209.146	66.2731	1.65537	7.07689e-05	0.00393889	-	HIC_ASM_6	17652710	17658341	-	1349	-	- && - && -	-
novel.1330	411.792	199.17	148.696	93.5303	44.3506	103.56	253.219	80.4803	1.65503	0.00220201	0.042419	-	CTG6878	59617	64332	+	997	-	- && - && -	-
evm.TU.HIC_ASM_20.3946	990.309	753.932	736.25	271.133	212.702	304.762	826.831	262.866	1.65379	1.20174e-08	3.96637e-06	-	HIC_ASM_20	116255917	116258624	+	1457	-	- && Q5R8J8.1 RecName: Full=DnaJ homolog subfamily B member 4 && PF01556:DnaJ C terminal domain|PF00226:DnaJ domain	DnaJ_C
evm.TU.HIC_ASM_18.4011	1715.46	2669.85	3469.57	873.3	1109.67	521.745	2618.29	834.905	1.64882	6.21297e-05	0.00358113	-	HIC_ASM_18	140427698	140428594	-	297	-	- && Q93WF6.1 RecName: Full=Protein SENESCENCE-ASSOCIATED GENE 21, mitochondrial; AltName: Full=Late embryogenensis abundant like 5; Short=AtLEA5; Flags: Precursor && -	-
novel.4227	48.2098	113.673	127.011	32.578	36.2046	23.6708	96.2978	30.8178	1.6429	0.00224819	0.0430263	-	HIC_ASM_16	127239489	127245835	+	1023	-	- && - && -	-
evm.TU.HIC_ASM_3.907	54.236	79.6681	107.391	31.5271	27.1534	18.7394	80.4318	25.8066	1.64062	0.00109302	0.0264911	-	HIC_ASM_3	24122934	24124943	+	1695	-	- && - && PF07797:Protein of unknown function (DUF1639)	-
evm.TU.HIC_ASM_3.2812	323.407	382.795	381.033	109.294	98.6575	141.039	362.412	116.33	1.63996	2.78086e-08	7.83145e-06	-	HIC_ASM_3	98714158	98721496	-	825	-	- && - && -	-
evm.TU.CTG8820.7	187.817	291.469	358.315	73.5631	117.665	77.9165	279.2	89.7149	1.63615	5.1101e-05	0.00306831	-	CTG8820	61883	63842	-	1075	-	- && Q8GW32.1 RecName: Full=Transcription factor PRE6; AltName: Full=Basic helix-loop-helix protein 163; Short=AtbHLH163; Short=bHLH 163; AltName: Full=Protein KIDARI; AltName: Full=Protein PACLOBUTRAZOL RESISTANCE 6; AltName: Full=bHLH transcription fact	-
evm.TU.CTG2449_1.6	7332.91	3708.45	3426.2	1810.7	1100.62	1746.71	4822.52	1552.68	1.63512	6.04615e-05	0.00352418	-	CTG2449_1	107048	107850	-	803	-	- && O82013.1 RecName: Full=17.3 kDa class II heat shock protein; AltName: Full=Hsp17.3; AltName: Full=Hsp20.2 && PF00011:Hsp20/alpha crystallin family	-
novel.175	99.4327	74.8103	98.0979	16.8144	38.0148	32.5474	90.7803	29.1256	1.63501	0.000670129	0.0188317	-	CTG174	110418	123199	-	594	-	- && - && -	-
evm.TU.CTG2408.1	212.927	562.534	258.152	81.9704	163.826	87.7793	344.538	111.192	1.63058	0.00151715	0.0332739	-	CTG2408	28465	29713	+	1040	-	- && Q9SH27.1 RecName: Full=Protein LURP-one-related 4 && PF04525:LURP-one-related	-
novel.7543	304.324	232.203	125.978	95.6321	61.5478	57.2045	220.835	71.4615	1.62932	0.000466046	0.0147704	-	HIC_ASM_5	70684621	70689902	+	1908	-	- && - && -	-
evm.TU.HIC_ASM_19.2351	88.3846	98.1278	202.391	28.3744	59.7376	37.4788	129.635	41.8636	1.62726	0.00235282	0.0441414	-	HIC_ASM_19	56125413	56145757	-	5115	-	- && Q9SZJ6.1 RecName: Full=Agamous-like MADS-box protein AGL21 && PF01486:K-box region|PF00319:SRF-type transcription factor (DNA-binding and dimerisation domain)	K-box
evm.TU.HIC_ASM_4.118	187.817	269.123	167.283	40.9852	87.7961	72.9851	208.074	67.2555	1.62709	0.000167617	0.00734535	-	HIC_ASM_4	3522597	3540429	-	1026	-	- && Q94AF0.1 RecName: Full=Pre-mRNA cleavage factor Im 25 kDa subunit 1; AltName: Full=Cleavage and polyadenylation specificity factor 25 kDa subunit; Short=AtCFI-25; Short=CFIm-25; Short=CPSF 25 kDa subunit; AltName: Full=Cleavage and polyadenylation sp	-
evm.TU.HIC_ASM_5.2850	213.931	426.516	299.457	68.3086	157.49	78.9028	313.301	101.567	1.62335	0.000607825	0.0176747	-	HIC_ASM_5	98548664	98549491	-	828	-	- && - && -	-
evm.TU.HIC_ASM_5.2924	692.011	707.297	862.229	164.992	150.249	420.157	753.846	245.133	1.62081	0.000490113	0.0153108	-	HIC_ASM_5	100469261	100473374	+	2341	-	- && Q6P642.1 RecName: Full=DnaJ homolog subfamily B member 6 && PF00226:DnaJ domain	DnaJ
evm.TU.HIC_ASM_1.2330	434.892	564.478	213.75	128.21	143.008	124.272	404.373	131.83	1.61701	0.000155814	0.00699173	-	HIC_ASM_1	92538255	92542519	+	2106	-	- && Q00624.1 RecName: Full=L-ascorbate oxidase homolog; Flags: Precursor && PF07732:Multicopper oxidase|PF07731:Multicopper oxidase|PF00394:Multicopper oxidase	-
evm.TU.HIC_ASM_0.466	943.104	1472.89	808.533	407.75	435.36	209.092	1074.84	350.734	1.61564	8.90479e-05	0.00473289	-	HIC_ASM_0	14321955	14322866	+	912	-	- && - && -	-
evm.TU.HIC_ASM_17.4637	140.612	271.066	162.12	59.9014	51.5915	75.9439	191.266	62.479	1.61518	0.000119697	0.00581845	-	HIC_ASM_17	158423039	158426195	+	1413	-	- && - && -	-
novel.18	64.2797	62.18	60.9239	14.7126	18.1023	28.6023	62.4612	20.4724	1.60829	0.00107216	0.0261077	-	CTG1112	38679	41887	+	823	-	- && - && -	-
evm.TU.HIC_ASM_16.4135	812.536	901.61	1937.17	285.845	656.208	255.448	1217.11	399.167	1.6079	0.00196844	0.0395697	-	HIC_ASM_16	126786838	126789837	-	2933	-	- && O65554.1 RecName: Full=CBL-interacting serine/threonine-protein kinase 6; AltName: Full=SNF1-related kinase 3.14; AltName: Full=SOS2-like protein kinase PKS4; AltName: Full=SOS3-interacting protein 3 && PF00069:Protein kinase domain|PF03822:NAF domai	Pkinase
novel.8799	279.215	140.876	85.7066	67.2577	47.066	52.2731	168.599	55.5323	1.6034	0.00253913	0.0462144	-	HIC_ASM_9	9091969	9108351	+	1494	-	- && - && PF07727:Reverse transcriptase (RNA-dependent DNA polymerase)	RVT_2
evm.TU.HIC_ASM_10.2757	725.156	1268.86	1333.1	218.588	562.076	317.584	1109.04	366.083	1.59844	0.000385146	0.0129594	-	HIC_ASM_10	98028961	98033839	-	1345	-	- && Q9LSS4.1 RecName: Full=Tetraspanin-4 && PF00335:Tetraspanin family	Tetraspannin
evm.TU.HIC_ASM_19.3038	113.494	178.767	131.141	64.105	55.212	20.712	141.134	46.6763	1.59695	0.00224737	0.0430263	-	HIC_ASM_19	74798978	74802651	+	1583	-	- && O23207.1 RecName: Full=Probable NAD(P)H dehydrogenase (quinone) FQR1-like 2 && PF03358:NADPH-dependent FMN reductase	FMN_red
evm.TU.HIC_ASM_20.4238	153.669	107.843	181.739	50.4433	73.3143	22.6845	147.75	48.8141	1.59569	0.00249606	0.0457681	-	HIC_ASM_20	124763479	124772171	+	1570	-	- && Q39224.1 RecName: Full=Protein SRG1; Short=AtSRG1; AltName: Full=Protein SENESCENCE-RELATED GENE 1 && PF14226:non-haem dioxygenase in morphine synthesis N-terminal|PF03171:2OG-Fe(II) oxygenase superfamily	2OG-FeII_Oxy
evm.TU.HIC_ASM_5.3945	1849.05	1860.54	2304.78	594.811	1016.44	384.651	2004.79	665.302	1.59106	9.38205e-05	0.00490574	-	HIC_ASM_5	124137693	124138505	-	813	-	- && - && -	-
evm.TU.HIC_ASM_7.1295	151.66	76.7534	93.9674	22.0689	52.4967	32.5474	107.46	35.7043	1.58544	0.00257289	0.0466813	-	HIC_ASM_7	39241354	39242788	-	696	-	- && Q0JHZ2.2 RecName: Full=Zinc finger CCCH domain-containing protein 11; Short=OsC3H11 && PF16543:DRG Family Regulatory Proteins, Tma46	-
evm.TU.HIC_ASM_0.3641	428.866	790.852	296.359	218.588	165.636	121.313	505.359	168.512	1.58501	0.000655147	0.0185409	-	HIC_ASM_0	133768857	133769578	-	722	-	- && - && -	-
evm.TU.HIC_ASM_3.2936	200.874	145.734	172.446	70.4104	71.5041	31.5611	173.018	57.8252	1.58074	0.000358794	0.01228	-	HIC_ASM_3	102905121	102909611	+	753	-	- && Q9FGF0.1 RecName: Full=Phosphoglycerate mutase-like protein 1 && -	-
evm.TU.HIC_ASM_18.3082	614.675	391.54	390.326	101.938	276.965	87.7793	465.514	155.561	1.58	0.00244932	0.045225	-	HIC_ASM_18	108116119	108119328	+	2292	-	- && Q6AVI0.1 RecName: Full=Zinc finger BED domain-containing protein RICESLEEPER 2; AltName: Full=Transposase-like protein RICESLEEPER 2 && -	-
evm.TU.HIC_ASM_15.618	706.073	1141.59	1476.63	355.205	515.01	242.626	1108.1	370.947	1.57843	0.000192917	0.00803321	-	HIC_ASM_15	16478344	16487505	+	1953	-	- && Q9LVD9.1 RecName: Full=Protein DETOXIFICATION 40; Short=AtDTX40; AltName: Full=Multidrug and toxic compound extrusion protein 40; Short=MATE protein 40 && PF01554:MatE	MatE
evm.TU.HIC_ASM_10.1580	4083.77	8062.99	6138.86	1746.6	2758.79	1622.44	6095.21	2042.61	1.57718	2.80072e-05	0.00194509	-	HIC_ASM_10	58504251	58506427	-	862	-	- && - && -	-
evm.TU.HIC_ASM_6.3439	534.325	352.677	583.424	192.315	213.607	86.7931	490.142	164.238	1.57702	0.000332453	0.0116714	-	HIC_ASM_6	118138661	118143224	-	2125	-	- && Q8W034.1 RecName: Full=Heterogeneous nuclear ribonucleoprotein 1; Short=hnRNP1 && PF00076:RNA recognition motif. (a.k.a. RRM, RBD, or RNP domain)	RRM_1
evm.TU.HIC_ASM_16.4738	203.887	158.365	252.989	71.4613	88.7013	46.3554	205.08	68.8393	1.5734	0.000107427	0.00538881	-	HIC_ASM_16	152235929	152236252	-	279	-	- && - && -	-
evm.TU.HIC_ASM_19.3069	165.721	284.668	323.207	93.5303	120.38	46.3554	257.865	86.7553	1.57069	0.00115698	0.027539	-	HIC_ASM_19	75501459	75503155	-	1156	-	- && Q9SVL6.1 RecName: Full=Cold-regulated 413 plasma membrane protein 2; Short=AtCOR413-PM2 && PF05562:Cold acclimation protein WCOR413	-
evm.TU.HIC_ASM_7.195	172.752	144.763	60.9239	40.9852	43.4455	43.3965	126.146	42.6091	1.56604	0.0019691	0.0395697	-	HIC_ASM_7	4583110	4586389	+	711	-	- && Q9XIA7.1 RecName: Full=Mitochondrial import receptor subunit TOM6 homolog; AltName: Full=Translocase of outer membrane 6 kDa subunit homolog && -	-
evm.TU.HIC_ASM_4.144	201.878	196.256	496.685	124.006	102.278	75.9439	298.273	100.743	1.56604	0.00143738	0.032146	-	HIC_ASM_4	4258169	4294612	+	3772	-	- && F4K5K6.1 RecName: Full=Protein PLASTID MOVEMENT IMPAIRED 1-RELATED 1 && PF10358:N-terminal C2 in EEIG1 and EHBP1 proteins|PF01476:LysM domain	LysM
evm.TU.HIC_ASM_17.1524	359.565	680.093	406.848	134.515	175.592	178.518	482.169	162.875	1.56544	2.19722e-05	0.00159685	-	HIC_ASM_17	60256988	60258555	+	1165	-	- && Q03250.1 RecName: Full=Glycine-rich RNA-binding protein 7; Short=AtGR-RBP7; AltName: Full=AtRBG7; AltName: Full=Glycine-rich protein 7; Short=AtGRP7; AltName: Full=Protein COLD, CIRCADIAN RHYTHM, AND RNA BINDING 2; Short=Protein CCR2 && PF00076:RNA r	RRM_1
evm.TU.HIC_ASM_22.4086	1024.46	841.373	394.457	319.474	201.841	243.612	753.429	254.976	1.56365	0.000315546	0.0112999	-	HIC_ASM_22	128354513	128357062	-	2550	-	- && P26413.1 RecName: Full=Heat shock 70 kDa protein && PF00012:Hsp70 protein	HSP70
evm.TU.HIC_ASM_10.3107	175.765	208.886	177.609	67.2577	78.745	44.3828	187.42	63.4618	1.56127	2.02777e-05	0.00152503	-	HIC_ASM_10	108842803	108848023	+	1714	-	- && Q9SN95.1 RecName: Full=UDP-glucuronic acid decarboxylase 5; AltName: Full=UDP-XYL synthase 5; AltName: Full=UDP-glucuronate decarboxylase 5; Short=UGD; Short=UXS-5 && PF16363:GDP-mannose 4,6 dehydratase	-
evm.TU.HIC_ASM_10.3094	12186	7138.07	9550.6	3503.71	3235.79	3067.35	9624.9	3268.95	1.55795	5.93551e-08	1.49304e-05	-	HIC_ASM_10	108395100	108398705	-	2572	-	- && P09189.1 RecName: Full=Heat shock cognate 70 kDa protein && PF00012:Hsp70 protein	HSP70
evm.TU.HIC_ASM_2.457	145.634	154.478	323.207	57.7996	87.7961	66.0811	207.773	70.5589	1.55639	0.000783178	0.0210612	-	HIC_ASM_2	10302312	10303931	-	333	-	- && - && PF01490:Transmembrane amino acid transporter protein	Aa_trans
evm.TU.HIC_ASM_16.205	731.182	663.577	426.468	277.438	161.11	183.449	607.075	207.333	1.55094	3.07758e-05	0.00209038	-	HIC_ASM_16	3713730	3717169	+	966	-	- && P27141.1 RecName: Full=Carbonic anhydrase, chloroplastic; AltName: Full=Carbonate dehydratase; Flags: Precursor && PF00484:Carbonic anhydrase	-
evm.TU.HIC_ASM_5.3520	224.979	235.118	366.576	67.2577	156.585	58.1908	275.558	94.0111	1.54927	0.00182345	0.0377498	-	HIC_ASM_5	114389147	114393274	+	1008	-	- && - && PF02298:Plastocyanin-like domain	Cu_bind_like
evm.TU.HIC_ASM_13.770	1423.19	967.676	930.381	283.744	505.054	348.159	1107.08	378.985	1.54594	1.11111e-05	0.000964409	-	HIC_ASM_13	20522017	20523928	+	1912	-	- && - && -	-
evm.TU.HIC_ASM_8.785	749.26	909.382	1089.4	230.148	383.769	328.433	916.015	314.116	1.54332	1.68936e-06	0.000223315	-	HIC_ASM_8	24196135	24202036	+	2339	-	- && Q9SR96.1 RecName: Full=DnaJ protein ERDJ3A; AltName: Full=Chaperone protein dnaJ 63; Short=AtDjA63; Short=AtJ63; AltName: Full=Endoplasmic reticulum dnaJ domain-containing protein 3A; Short=AtERdj3A; AltName: Full=Protein SCJ1 homolog ERDJ3A; AltName	DnaJ
evm.TU.HIC_ASM_4.1769	239.04	197.227	329.402	60.9523	146.629	56.2182	255.223	87.9331	1.53487	0.00195877	0.0394421	-	HIC_ASM_4	49262329	49268217	+	1578	-	- && - && -	-
evm.TU.HIC_ASM_23.3762	415.809	1009.45	606.142	216.486	248.001	237.695	677.135	234.061	1.53251	0.000114273	0.00562873	-	HIC_ASM_23	129110083	129113927	-	1551	-	- && O04331.1 RecName: Full=Prohibitin-3, mitochondrial; Short=Atphb3; AltName: Full=Protein ENHANCED ETHYLENE RESPONSE 3 && PF01145:SPFH domain / Band 7 family	-
evm.TU.HIC_ASM_0.5164	171.747	302.156	265.381	69.3595	94.1319	92.7108	246.428	85.4007	1.52784	3.82607e-05	0.00246898	-	HIC_ASM_0	176879336	176881473	+	1073	-	- && - && -	-
evm.TU.HIC_ASM_20.2685	652.841	876.349	829.185	327.881	249.812	240.653	786.125	272.782	1.52763	6.37815e-08	1.58896e-05	-	HIC_ASM_20	87377718	87378573	-	856	-	- && - && PF03879:Cgr1 family	-
evm.TU.HIC_ASM_16.595	2078.04	2214.19	3167.01	852.282	1182.08	556.265	2486.41	863.542	1.52554	4.69173e-05	0.00287711	-	HIC_ASM_16	13800210	13801346	-	756	-	- && - && PF04398:Protein of unknown function, DUF538	-
evm.TU.HIC_ASM_9.2220	936.073	1711.89	1381.63	525.451	661.639	215.996	1343.2	467.695	1.52189	0.00131142	0.0302966	-	HIC_ASM_9	81803883	81804710	+	828	-	- && - && -	-
evm.TU.HIC_ASM_7.3315	18524.6	5582.6	7822.01	3809.52	3805.1	3524	10643.1	3712.87	1.5193	0.00115637	0.027539	-	HIC_ASM_7	114329834	114332602	-	1554	-	- && Q84Y18.2 RecName: Full=CAX-interacting protein 4 && PF13917:Zinc knuckle	-
evm.TU.CTG2311.6	332.447	509.099	476.033	101.938	240.761	118.354	439.193	153.684	1.51339	0.000534314	0.0162275	-	CTG2311	122891	126156	-	1691	-	- && P92980.2 RecName: Full=5'-adenylylsulfate reductase 3, chloroplastic; AltName: Full=3'-phosphoadenosine-5'-phosphosulfate reductase homolog 26; Short=PAPS reductase homolog 26; Short=Prh-26; AltName: Full=Adenosine 5'-phosphosulfate 5'-adenylylsulfat	-
evm.TU.CTG240.23	1480.44	1146.44	1379.57	484.466	734.953	199.23	1335.48	472.883	1.49753	0.00178577	0.0371777	-	CTG240	265696	270621	-	1301	-	- && P92963.1 RecName: Full=Ras-related protein RABB1c; Short=AtRABB1c; AltName: Full=Ras-related protein Rab2A; Short=AtRab2A && PF00071:Ras family	Ras
evm.TU.HIC_ASM_18.2155	1949.48	1283.43	1083.21	653.661	305.929	575.004	1438.71	511.531	1.49228	0.000245899	0.00948908	-	HIC_ASM_18	75279665	75280700	-	1036	-	- && O82012.1 RecName: Full=17.6 kDa class I heat shock protein; AltName: Full=Hsp20.0 && PF00011:Hsp20/alpha crystallin family	-
evm.TU.HIC_ASM_19.1644	132.577	127.275	145.598	40.9852	47.9711	55.2319	135.15	48.0627	1.49038	1.43519e-05	0.0011656	-	HIC_ASM_19	40071848	40078437	+	3976	-	- && Q9SFB8.1 RecName: Full=Phosphatidylinositol 4-phosphate 5-kinase 6; Short=AtPIP5K6; AltName: Full=1-phosphatidylinositol 4-phosphate kinase 6; AltName: Full=Diphosphoinositide kinase 6; AltName: Full=PtdIns(4)P-5-kinase 6 && PF01504:Phosphatidylinosi	PIP5K
evm.TU.HIC_ASM_6.290	1481.45	1075.52	1219.51	434.023	486.952	423.116	1258.83	448.03	1.49017	3.0184e-09	1.19395e-06	-	HIC_ASM_6	7048671	7052715	+	1254	-	- && - && -	-
evm.TU.CTG52.6	732.186	849.145	1645.98	321.576	486.952	340.268	1075.77	382.932	1.4898	0.000303614	0.011025	-	CTG52	197875	203059	-	1857	-	- && Q99JW2.1 RecName: Full=Aminoacylase-1; Short=ACY-1; AltName: Full=N-acyl-L-amino-acid amidohydrolase && PF01546:Peptidase family M20/M25/M40	Peptidase_M20
evm.TU.HIC_ASM_4.4006	514.238	711.183	473.968	273.235	203.651	130.19	566.463	202.358	1.48566	0.000107747	0.00539805	-	HIC_ASM_4	127585100	127586092	+	993	-	- && Q9SR72.1 RecName: Full=Germin-like protein subfamily 3 member 2; Flags: Precursor && PF00190:Cupin	-
evm.TU.CTG3723.5	270.176	165.166	175.544	43.087	108.614	67.0674	203.628	72.9227	1.47879	0.00161855	0.0348417	-	CTG3723	230240	234348	+	2076	-	- && - && PF06219:Protein of unknown function (DUF1005)	-
evm.TU.HIC_ASM_0.3257	88.3846	141.848	206.522	56.7487	43.4455	57.2045	145.585	52.4662	1.47325	0.00121768	0.0286678	-	HIC_ASM_0	122718702	122719373	+	672	-	- && - && PF07816:Protein of unknown function (DUF1645)	-
evm.TU.HIC_ASM_16.751	194.848	283.696	496.685	112.447	156.585	82.8479	325.076	117.293	1.46973	0.00186091	0.0382311	-	HIC_ASM_16	18135780	18138628	+	1443	-	- && P34913.2 RecName: Full=Bifunctional epoxide hydrolase 2; Includes: RecName: Full=Cytosolic epoxide hydrolase 2; Short=CEH; AltName: Full=Epoxide hydratase; AltName: Full=Soluble epoxide hydrolase; Short=SEH; Includes: RecName: Full=Lipid-phosphate ph	Abhydrolase_1
evm.TU.HIC_ASM_3.137	395.722	701.468	621.631	175.501	201.841	243.612	572.94	206.985	1.4687	1.7573e-05	0.00136727	-	HIC_ASM_3	3058488	3061989	-	1068	-	- && Q9LXT3.1 RecName: Full=Multiprotein-bridging factor 1b && PF01381:Helix-turn-helix|PF08523:Multiprotein bridging factor 1	HTH_3
evm.TU.CTG5635.14	374.63	412.914	432.663	136.617	172.877	133.148	406.736	147.548	1.46177	6.54876e-08	1.61592e-05	-	CTG5635	184711	190373	-	1043	-	- && - && -	-
evm.TU.HIC_ASM_19.3142	54.236	54.4075	49.5652	21.018	20.8176	15.7806	52.7362	19.2054	1.45731	0.00202423	0.0403085	-	HIC_ASM_19	76928988	76932333	+	534	-	- && - && -	-
evm.TU.HIC_ASM_14.3301	325.416	462.464	413.044	122.956	181.023	134.135	400.308	146.038	1.45354	5.19783e-06	0.000546965	-	HIC_ASM_14	112439313	112442260	+	2948	-	- && Q9LPR8.1 RecName: Full=Scarecrow-like protein 3; Short=AtSCL3; AltName: Full=GRAS family protein 5; Short=AtGRAS-5 && PF03514:GRAS domain family	GRAS
novel.8825	458.997	243.862	314.946	116.65	162.016	92.7108	339.268	123.792	1.45346	0.000278288	0.0103779	-	HIC_ASM_9	37258543	37273449	+	2278	-	- && - && -	-
novel.8137	68.2972	61.2084	101.196	33.6289	28.0586	22.6845	76.9004	28.124	1.45181	0.00179216	0.0372806	-	HIC_ASM_7	27437823	27439909	+	1557	-	- && - && -	-
evm.TU.HIC_ASM_0.3502	5048.97	2855.42	2066.25	1382.99	775.683	1488.3	3323.55	1215.66	1.4511	0.000977216	0.0245201	-	HIC_ASM_0	130116397	130117294	-	898	-	- && O82012.1 RecName: Full=17.6 kDa class I heat shock protein; AltName: Full=Hsp20.0 && PF00011:Hsp20/alpha crystallin family	-
evm.TU.HIC_ASM_22.1380	1817.91	2596.99	4923.48	853.333	1112.39	1452.8	3112.79	1139.51	1.44973	0.00104494	0.0256984	-	HIC_ASM_22	53027717	53040106	-	2842	-	- && Q96480.1 RecName: Full=Delta-1-pyrroline-5-carboxylate synthase; Short=P5CS; Includes: RecName: Full=Glutamate 5-kinase; Short=GK; AltName: Full=Gamma-glutamyl kinase; Includes: RecName: Full=Gamma-glutamyl phosphate reductase; Short=GPR; AltName: Fu	AA_kinase
novel.5681	243.058	274.952	235.435	63.0541	117.665	94.6833	251.148	91.8008	1.44968	4.54203e-05	0.00280189	-	HIC_ASM_2	56890157	56901709	+	2172	-	- && - && -	-
novel.1889	137.599	150.592	239.565	72.5122	66.0734	55.2319	175.919	64.6059	1.44517	0.000213137	0.00862166	-	HIC_ASM_0	146377115	146380173	+	1112	-	- && - && -	-
novel.1467	729.173	883.15	688.75	343.645	159.3	344.213	767.024	282.386	1.44243	0.000182154	0.00777255	-	CTG7985	346551	349918	+	411	-	- && Q09020.1 RecName: Full=Wound-induced basic protein && -	-
novel.4399	369.608	524.644	451.25	134.515	195.505	164.71	448.501	164.91	1.4424	2.76687e-06	0.000324375	-	HIC_ASM_16	114629194	114634611	-	1013	-	- && - && -	-
novel.3866	49.2142	56.3506	60.9239	17.8653	22.6279	20.712	55.4962	20.4017	1.44121	0.00185246	0.0380915	-	HIC_ASM_14	99699332	99704008	-	1663	-	- && - && -	-
evm.TU.HIC_ASM_19.2344	1241.4	1236.8	1593.32	542.266	619.099	341.255	1357.17	500.873	1.43788	1.10868e-05	0.000964409	-	HIC_ASM_19	55938198	55940175	+	1978	-	- && - && PF00564:PB1 domain	-
novel.6593	227.992	208.886	178.641	79.8686	110.424	37.4788	205.173	75.9238	1.43296	0.00219455	0.0423528	-	HIC_ASM_22	92633579	92634963	-	1385	-	- && - && -	-
evm.TU.HIC_ASM_20.2904	248.08	322.559	273.641	105.09	128.526	78.9028	281.427	104.173	1.43287	1.69368e-05	0.00132573	-	HIC_ASM_20	91816249	91821413	+	327	-	- && P19173.3 RecName: Full=Cytochrome c oxidase subunit 5C; AltName: Full=Cytochrome c oxidase polypeptide Vc && -	-
evm.TU.HIC_ASM_11.4062	776.378	956.989	436.794	334.187	268.819	202.188	723.387	268.398	1.43076	0.000355944	0.0121986	-	HIC_ASM_11	166444278	166444820	-	180	-	- && - && -	-
evm.TU.HIC_ASM_4.3569	2874.51	1875.11	1854.57	666.272	1121.44	663.77	2201.4	817.16	1.42946	6.09822e-05	0.0035386	-	HIC_ASM_4	115325465	115329770	+	1195	-	- && Q1PER6.3 RecName: Full=L-ascorbate peroxidase 2, cytosolic; AltName: Full=L-ascorbate peroxidase 1b; Short=APX1b; Short=AtAPx02 && PF00141:Peroxidase	-
evm.TU.HIC_ASM_10.1402	847.689	798.624	287.065	291.1	240.761	190.353	644.459	240.738	1.4209	0.00256334	0.0465897	-	HIC_ASM_10	52069512	52073893	-	1594	-	- && Q94AP3.1 RecName: Full=Protein WALLS ARE THIN 1 && PF00892:EamA-like transporter family	DUF6
evm.TU.HIC_ASM_11.150	719.129	1425.28	1359.95	526.502	477.901	307.721	1168.12	437.374	1.41731	0.000293106	0.0107865	-	HIC_ASM_11	2820255	2824233	+	1010	-	- && Q6NQE2.1 RecName: Full=Probable NAD(P)H dehydrogenase (quinone) FQR1-like 1 && PF03358:NADPH-dependent FMN reductase	FMN_red
evm.TU.HIC_ASM_5.1285	285.241	173.91	275.707	91.4285	109.519	74.9576	244.952	91.9683	1.41218	0.000116544	0.00570802	-	HIC_ASM_5	42904079	42904827	-	749	-	- && - && -	-
evm.TU.HIC_ASM_19.4769	108.472	73.8387	101.196	48.3415	30.7739	27.616	94.5021	35.5771	1.41208	0.00155185	0.0338869	-	HIC_ASM_19	131125039	131125856	-	818	-	- && Q07761.1 RecName: Full=60S ribosomal protein L23a; AltName: Full=L25 && PF00276:Ribosomal protein L23|PF03939:Ribosomal protein L23, N-terminal domain	-
evm.TU.HIC_ASM_10.2645	390.7	407.085	295.326	111.396	177.403	122.299	364.37	137.032	1.40953	2.72793e-05	0.00190763	-	HIC_ASM_10	93773797	93774783	-	987	-	- && - && -	-
evm.TU.HIC_ASM_17.4757	2954.86	1190.16	1057.39	559.08	794.691	604.593	1734.14	652.788	1.4094	0.0023352	0.043938	-	HIC_ASM_17	161038511	161042832	+	3151	-	- && P42730.2 RecName: Full=Chaperone protein ClpB1; AltName: Full=ATP-dependent Clp protease ATP-binding subunit ClpB homolog 1; AltName: Full=Casein lytic proteinase B1; AltName: Full=Heat shock protein 101; AltName: Full=Protein DEFECTIVE IN LONG-TERM	AAA
evm.TU.HIC_ASM_21.2840	382.665	555.734	1011.96	231.198	308.644	196.271	650.119	245.371	1.40529	0.0015098	0.0331785	-	HIC_ASM_21	98305167	98312478	+	1985	-	- && P49043.1 RecName: Full=Vacuolar-processing enzyme; Short=VPE; Flags: Precursor && PF01650:Peptidase C13 family	-
novel.4878	147.642	110.758	112.554	51.4942	57.9273	30.5748	123.652	46.6655	1.40481	0.000831604	0.02192	-	HIC_ASM_17	132375327	132378277	-	2951	-	- && - && -	-
evm.TU.HIC_ASM_18.4721	84.3671	136.019	103.261	29.4253	57.0222	35.5063	107.882	40.6512	1.40464	0.0022222	0.0426798	-	HIC_ASM_18	159587476	159589117	-	1642	-	- && P0C035.1 RecName: Full=RING-H2 finger protein ATL60; AltName: Full=RING-type E3 ubiquitin transferase ATL60 && PF13639:Ring finger domain	-
evm.TU.HIC_ASM_9.1771	315.372	377.938	277.772	139.77	149.344	77.9165	323.694	122.343	1.4035	0.000166123	0.00731993	-	HIC_ASM_9	67647049	67648108	-	1060	-	- && - && -	-
evm.TU.HIC_ASM_12.1807	94.4108	99.0993	112.554	37.8325	29.8688	48.328	102.022	38.6764	1.40096	0.000417697	0.0136299	-	HIC_ASM_12	54512971	54513744	+	774	-	- && O23342.1 RecName: Full=Preprotein translocase subunit SECE1; Flags: Precursor && -	-
evm.TU.HIC_ASM_7.2882	481.094	514.928	407.881	127.159	275.155	129.203	467.967	177.172	1.39991	0.000619431	0.0179216	-	HIC_ASM_7	99178036	99184793	-	1278	-	- && Q9M1Y3.1 RecName: Full=Ankyrin repeat protein SKIP35; AltName: Full=SKP1-interacting partner 35 && -	-
evm.TU.HIC_ASM_4.810	148.647	218.601	172.446	58.8505	100.468	45.3691	179.898	68.2291	1.39653	0.00138289	0.0313603	-	HIC_ASM_4	22839098	22840506	+	1409	-	- && - && -	-
evm.TU.HIC_ASM_0.3753	340.482	382.795	603.044	221.74	186.454	95.6696	442.107	167.955	1.39645	0.00140557	0.0316394	-	HIC_ASM_0	136928653	136931922	-	1934	-	- && Q56WF8.2 RecName: Full=Serine carboxypeptidase-like 48; Flags: Precursor && PF00450:Serine carboxypeptidase	Peptidase_S10
evm.TU.HIC_ASM_6.463	41576.9	29185.7	59878.9	17710.9	22804.4	9208.94	43547.2	16574.7	1.39359	0.00146594	0.0326343	-	HIC_ASM_6	13866056	13871032	-	3843	-	- && P33629.1 RecName: Full=Tubulin alpha chain && PF00091:Tubulin/FtsZ family, GTPase domain|PF03953:Tubulin C-terminal domain	Tubulin
novel.3017	63.2753	84.5259	89.837	31.5271	21.7228	37.4788	79.2127	30.2429	1.39169	0.00209901	0.0411059	-	HIC_ASM_11	49692630	49696135	-	1417	-	- && - && -	-
evm.TU.HIC_ASM_22.3307	272.184	141.848	410.978	97.7339	109.519	107.505	275.004	104.919	1.38958	0.00236114	0.0442334	-	HIC_ASM_22	108112292	108114731	+	2440	-	- && Q9M9E0.1 RecName: Full=L-type lectin-domain containing receptor kinase S.1; Short=LecRK-S.1; Flags: Precursor && PF00139:Legume lectin domain|PF00069:Protein kinase domain	Pkinase
evm.TU.HIC_ASM_19.1134	2293.98	2445.42	1552.01	689.392	915.071	796.918	2097.14	800.46	1.38937	2.47643e-06	0.000300524	-	HIC_ASM_19	27965503	27967899	+	1530	-	- && Q6P642.1 RecName: Full=DnaJ homolog subfamily B member 6 && PF00226:DnaJ domain	DnaJ
evm.TU.HIC_ASM_9.124	940.091	1701.21	1852.5	746.141	623.624	347.172	1497.93	572.312	1.38817	0.000965219	0.0243483	-	HIC_ASM_9	2611730	2612854	+	1125	-	- && - && -	-
novel.407	152.664	153.507	152.826	63.0541	58.8325	54.2457	152.999	58.7108	1.38233	8.35157e-06	0.000778349	-	CTG2700	33083	51827	-	897	-	- && - && -	-
novel.4728	71.3103	168.08	136.304	45.1888	51.5915	47.3417	125.232	48.0407	1.38188	0.00266897	0.0478554	-	HIC_ASM_17	36344250	36346332	-	2083	-	- && - && -	-
evm.TU.HIC_ASM_23.3593	2279.92	3235.3	2264.51	786.075	1539.6	666.728	2593.24	997.468	1.3782	0.000671559	0.0188401	-	HIC_ASM_23	124561894	124563692	+	1799	-	- && O60870.2 RecName: Full=DNA/RNA-binding protein KIN17; AltName: Full=Binding to curved DNA; AltName: Full=KIN, antigenic determinant of recA protein homolog && PF10357:Domain of Kin17 curved DNA-binding protein	-
evm.TU.CTG2410.8	395.722	498.411	529.728	248.013	194.6	106.519	474.621	183.044	1.37498	0.000507422	0.0156254	-	CTG2410	146968	148920	-	504	-	- && Q8VYN9.1 RecName: Full=Universal stress protein PHOS32; AltName: Full=Phosphorylated protein of 32 kDa; Short=AtPHOS32; Flags: Precursor && PF00582:Universal stress protein family	Usp
evm.TU.HIC_ASM_19.1110	1003.37	1097.87	1048.1	567.487	359.331	287.995	1049.78	404.938	1.37482	4.51303e-05	0.00279334	-	HIC_ASM_19	27472341	27483031	-	4544	-	- && O22267.1 RecName: Full=Histidine kinase CKI1; AltName: Full=Protein CYTOKININ-INDEPENDENT 1 && PF02518:Histidine kinase-, DNA gyrase B-, and HSP90-like ATPase|PF00582:Universal stress protein family|PF00072:Response regulator receiver domain	Usp
novel.2897	769.348	448.862	702.174	312.118	284.206	144.984	640.128	247.103	1.37325	0.000853896	0.0221977	-	HIC_ASM_11	133907617	133910953	+	578	-	- && - && -	-
evm.TU.HIC_ASM_20.3331	999.349	1276.63	1032.61	447.684	505.054	324.488	1102.86	425.742	1.37304	2.44492e-06	0.000298775	-	HIC_ASM_20	100958270	100966522	-	1875	-	- && Q54FM3.1 RecName: Full=Translation initiation factor eIF-2B subunit delta; AltName: Full=eIF-2B GDP-GTP exchange factor subunit delta && PF01008:Initiation factor 2 subunit family|PF05348:Proteasome maturation factor UMP1	-
evm.TU.CTG1208.2	602.622	598.482	641.25	236.453	345.754	129.203	614.118	237.137	1.37216	0.000797526	0.0213131	-	CTG1208	26733	27316	+	584	-	- && - && -	-
evm.TU.CTG4928.6	432.884	1214.45	813.696	336.289	372.907	241.64	820.344	316.945	1.37195	0.00189805	0.038585	-	CTG4928	485158	495244	-	2274	-	- && A7WM73.1 RecName: Full=Beta-hexosaminidase 1; AltName: Full=Beta-GlcNAcase 1; AltName: Full=Beta-N-acetylhexosaminidase 1; AltName: Full=Beta-hexosaminidase 2; Short=AtHEX2; AltName: Full=N-acetyl-beta-glucosaminidase 1; Flags: Precursor && PF14845:b	Glyco_hydro_20
evm.TU.HIC_ASM_13.2710	140.612	200.142	249.891	75.665	104.088	48.328	196.882	76.027	1.37129	0.00192358	0.0389303	-	HIC_ASM_13	84084056	84087504	+	2156	-	- && Q9ZQC5.1 RecName: Full=Interactor of constitutive active ROPs 2, chloroplastic; AltName: Full=ROP-interactive partner 2; Flags: Precursor && -	-
evm.TU.HIC_ASM_17.781	4414.21	4907.36	5189.89	1920	1814.76	1880.85	4837.15	1871.87	1.36971	4.85401e-12	4.05686e-09	-	HIC_ASM_17	29333378	29348763	-	2872	-	- && Q96480.1 RecName: Full=Delta-1-pyrroline-5-carboxylate synthase; Short=P5CS; Includes: RecName: Full=Glutamate 5-kinase; Short=GK; AltName: Full=Gamma-glutamyl kinase; Includes: RecName: Full=Gamma-glutamyl phosphate reductase; Short=GPR; AltName: Fu	AA_kinase
evm.TU.HIC_ASM_21.291	1902.28	1235.83	1307.28	703.054	483.331	534.566	1481.8	573.65	1.36942	1.20893e-05	0.00102695	-	HIC_ASM_21	7331972	7333386	-	828	-	- && Q9FHQ3.1 RecName: Full=15.7 kDa heat shock protein, peroxisomal; Short=AtHsp15.7 && PF00011:Hsp20/alpha crystallin family	-
evm.TU.HIC_ASM_14.165	405.766	523.672	453.315	107.192	226.279	202.188	460.918	178.553	1.36697	0.000277065	0.0103609	-	HIC_ASM_14	4261890	4265515	+	1190	-	- && Q9C717.1 RecName: Full=Protein FLX-like 3; Short=AtFLXL3 && -	-
evm.TU.HIC_ASM_13.2926	10404.3	4681.96	5434.62	3067.58	2030.17	2902.64	6840.28	2666.8	1.35899	0.000611163	0.0177618	-	HIC_ASM_13	89335355	89338050	+	781	-	- && Q9CAX6.1 RecName: Full=40S ribosomal protein S14-2 && PF00411:Ribosomal protein S11	-
evm.TU.HIC_ASM_0.78	149.651	173.91	309.783	74.6141	104.088	68.0536	211.115	82.252	1.35842	0.00173649	0.036563	-	HIC_ASM_0	2146900	2149966	+	1810	-	- && Q8VWZ7.1 RecName: Full=Geraniol 8-hydroxylase; AltName: Full=Cytochrome P450 76B6; AltName: Full=Geraniol 10-hydroxylase; Short=CrG10H && PF00067:Cytochrome P450	p450
evm.TU.HIC_ASM_22.2693	748.256	691.752	646.413	286.896	288.732	238.681	695.474	271.436	1.35735	1.418e-08	4.53569e-06	-	HIC_ASM_22	93012403	93013271	-	869	-	- && Q9FIR9.1 RecName: Full=Protein RESPONSE TO LOW SULFUR 2; AltName: Full=Protein ENHANCED DE-ETIOLATION 6 && -	-
novel.4244	167.73	184.597	210.652	58.8505	101.373	59.1771	187.66	73.1335	1.35674	0.000361479	0.0123394	-	HIC_ASM_16	146766839	146774000	+	1377	-	- && - && -	-
novel.812	172.752	118.531	168.315	71.4613	57.9273	50.3005	153.199	59.8964	1.3557	0.000234974	0.00924516	-	CTG4383	148938	166357	-	1121	-	- && - && -	-
evm.TU.HIC_ASM_12.2981	466.028	420.686	475	172.348	167.446	192.326	453.905	177.373	1.35567	2.52647e-08	7.31377e-06	-	HIC_ASM_12	105309818	105315569	+	1403	-	- && Q9ZS51.1 RecName: Full=Peroxisomal membrane protein PMP22; AltName: Full=22 kDa peroxisomal membrane protein && PF04117:Mpv17 / PMP22 family	Mpv17_PMP22
novel.3143	327.425	246.777	200.326	97.7339	81.4603	124.272	258.176	101.155	1.35255	0.000183023	0.00779285	-	HIC_ASM_11	149964149	149967974	-	1074	-	- && - && -	-
evm.TU.CTG8899.11	164.717	105.9	120.815	47.2906	61.5478	44.3828	130.477	51.0737	1.35124	0.000530881	0.0161439	-	CTG8899	292355	292940	-	586	-	- && Q6NN02.1 RecName: Full=Uncharacterized protein At4g14450, chloroplastic; Flags: Precursor && -	-
evm.TU.HIC_ASM_3.2855	698.038	468.293	1308.32	311.067	372.002	287.009	824.882	323.359	1.35076	0.0019209	0.0389008	-	HIC_ASM_3	100040382	100056499	-	4602	-	- && Q6IMT1.1 RecName: Full=Protein SABRE; AltName: Full=Protein HYPERSENSITIVE TO PI STARVATION 4; Flags: Precursor && PF10347:RNA pol II promoter Fmp27 protein domain|PF10351:Golgi-body localisation protein domain	-
novel.1351	110.481	117.559	106.359	46.2397	40.7302	44.3828	111.466	43.7842	1.3494	8.9859e-05	0.00474759	-	CTG7061	34868	77223	+	1333	-	- && - && -	-
evm.TU.CTG618.1	482.098	574.193	498.75	109.294	304.119	197.257	518.347	203.556	1.34727	0.001518	0.0332739	-	CTG618	664	3389	+	1079	-	- && - && -	-
evm.TU.HIC_ASM_9.3081	2831.32	3151.75	4168.64	1288.41	1855.49	846.232	3383.9	1330.04	1.34708	0.000305293	0.011055	-	HIC_ASM_9	106144826	106149815	-	1309	-	- && Q9LSS4.1 RecName: Full=Tetraspanin-4 && PF00335:Tetraspanin family	Tetraspannin
evm.TU.HIC_ASM_12.2551	298.298	386.682	369.674	102.988	192.789	119.34	351.551	138.373	1.34347	0.00021422	0.00865196	-	HIC_ASM_12	91431600	91434435	-	2154	-	- && P38758.2 RecName: Full=Putative oxidoreductase TDA3; AltName: Full=Batten disease protein 3; AltName: Full=Topoisomerase I damage affected protein 3 && -	-
novel.541	126.551	121.445	122.88	38.8834	47.066	60.1634	123.625	48.7042	1.34285	0.000211055	0.00857088	-	CTG3241	274096	276791	-	1011	-	- && Q93ZJ3.1 RecName: Full=Protein NUCLEAR FUSION DEFECTIVE 6, chloroplastic/mitochondrial; Flags: Precursor && -	-
evm.TU.CTG6005_2.3	212.927	242.891	227.174	63.0541	122.191	83.8342	227.664	89.6929	1.3413	0.000265767	0.0100849	-	CTG6005_2	287420	289590	+	2171	-	- && Q689D6.1 RecName: Full=Protein ROOT PRIMORDIUM DEFECTIVE 1 && PF11955:Plant organelle RNA recognition domain	-
novel.523	239.04	256.492	314.946	95.6321	128.526	95.6696	270.159	106.609	1.33988	1.92212e-05	0.0014712	-	CTG3166	354774	365748	-	2203	-	- && - && -	-
evm.TU.CTG4300.12	127.555	225.402	163.152	72.5122	58.8325	72.9851	172.037	68.1099	1.3381	0.000425088	0.0137929	-	CTG4300	244923	250097	+	891	-	- && Q84TE6.2 RecName: Full=NAC domain-containing protein 21/22; Short=ANAC021/ANAC022 && PF02365:No apical meristem (NAM) protein	NAM
evm.TU.CTG1523.5	275.198	282.725	236.467	93.5303	89.6064	131.176	264.797	104.771	1.33809	2.22373e-05	0.0016116	-	CTG1523	223957	224955	-	999	-	- && Q9MBA2.1 RecName: Full=Putative septum site-determining protein minD homolog, chloroplastic; Short=AtMinD1; AltName: Full=Protein ACCUMULATION AND REPLICATION OF CHLOROPLASTS 11; AltName: Full=Septum site-determining protein MinD1; Flags: Precursor &	CbiA
evm.TU.HIC_ASM_23.3328	5424.61	7025.37	4430.93	2722.89	1134.11	2828.66	5626.97	2228.55	1.33635	0.00153973	0.0336364	-	HIC_ASM_23	116699145	116701077	-	957	-	- && P34893.1 RecName: Full=10 kDa chaperonin, mitochondrial; AltName: Full=Chaperonin 10; Short=CPN10; AltName: Full=Protein groES; Flags: Precursor && -	-
evm.TU.HIC_ASM_17.3387	805.505	912.297	1479.73	476.059	470.66	321.529	1065.84	422.749	1.33403	0.000205157	0.00841046	-	HIC_ASM_17	126083840	126085426	+	1587	-	- && Q3MKY2.1 RecName: Full=Acetylajmalan esterase; Flags: Precursor && PF00657:GDSL-like Lipase/Acylhydrolase	Lipase_GDSL
novel.5827	135.59	123.388	131.141	50.4433	57.0222	47.3417	130.04	51.6024	1.33223	5.55283e-05	0.00328842	-	HIC_ASM_2	106064877	106069798	-	836	-	- && - && -	-
novel.220	83.3628	127.275	105.326	52.5451	38.0148	35.5063	105.321	42.0221	1.32797	0.00122668	0.0287369	-	CTG1933	169657	179575	-	2989	-	- && - && -	-
evm.TU.HIC_ASM_17.2144	1212.28	1375.73	2256.25	595.862	923.217	416.212	1614.75	645.097	1.32345	0.00156512	0.0340645	-	HIC_ASM_17	86533939	86539993	+	1995	-	- && Q8VXZ7.1 RecName: Full=Alpha-galactosidase 3; Short=AtAGAL3; AltName: Full=Alpha-D-galactoside galactohydrolase 3; AltName: Full=Melibiase; Flags: Precursor && PF16499:Alpha galactosidase A	-
evm.TU.HIC_ASM_7.2129	23200	19840.3	24801.2	10680.3	8802.24	7642.72	22613.8	9041.76	1.32254	1.16153e-07	2.61095e-05	-	HIC_ASM_7	68619363	68621639	-	1351	-	- && Q9FYF7.1 RecName: Full=REF/SRPP-like protein At1g67360 && PF05755:Rubber elongation factor protein (REF)	-
evm.TU.HIC_ASM_7.1437	164.717	196.256	183.804	85.1231	81.4603	51.2868	181.592	72.6234	1.32234	0.000206031	0.00843515	-	HIC_ASM_7	43706003	43708732	-	1865	-	- && - && -	-
evm.TU.HIC_ASM_18.510	152.664	145.734	193.098	73.5631	66.9785	56.2182	163.832	65.5866	1.32093	8.84319e-05	0.00472054	-	HIC_ASM_18	14884028	14889891	+	2272	-	- && F4JTN2.1 RecName: Full=Protein LAZ1; AltName: Full=Lazarus1 && PF03619:Organic solute transporter Ostalpha	-
novel.6713	136.594	146.706	85.7066	57.7996	38.0148	52.2731	123.002	49.3625	1.31986	0.00169817	0.0360933	-	HIC_ASM_23	35528949	35530284	+	1336	-	- && - && -	-
evm.TU.HIC_ASM_15.373	8633.57	8273.82	9602.23	4558.81	3561.63	2499.25	8836.54	3539.9	1.31981	1.46277e-05	0.00118065	-	HIC_ASM_15	9875346	9877726	-	807	-	- && O65812.1 RecName: Full=Profilin-1; AltName: Full=Pollen allergen Hev b 8.0101; AltName: Allergen=Hev b 8.0101 && PF00235:Profilin	-
evm.TU.HIC_ASM_22.1488	7922.48	6457	5950.93	3428.04	2528.89	2189.55	6776.8	2715.5	1.31946	4.58729e-06	0.000489103	-	HIC_ASM_22	57331471	57332776	-	1173	-	- && Q9ST43.2 RecName: Full=Pleckstrin homology domain-containing protein 1; Short=AtPH1 && PF00169:PH domain	PH
evm.TU.HIC_ASM_21.3856	2607.35	1299.95	1078.04	633.694	599.186	770.288	1661.78	667.723	1.31544	0.00121267	0.0285759	-	HIC_ASM_21	128696505	128697464	-	960	-	- && Q84Y18.2 RecName: Full=CAX-interacting protein 4 && PF13917:Zinc knuckle	-
evm.TU.HIC_ASM_10.3056	7183.26	6219.94	6322.67	2132.28	4169.86	1652.03	6575.29	2651.39	1.31021	0.00104557	0.0257018	-	HIC_ASM_10	107405995	107409467	-	2297	-	- && Q94B55.1 RecName: Full=Putative E3 ubiquitin-protein ligase XBAT31; AltName: Full=Ankyrin repeat domain and RING finger-containing protein XBAT31; AltName: Full=Protein XB3 homolog 1 && PF12796:Ankyrin repeats (3 copies)	-
novel.1437	519.26	416.8	566.902	166.043	293.257	147.943	500.987	202.414	1.30627	0.000514334	0.0157516	-	CTG7753	220705	225667	+	1064	-	- && - && -	-
novel.1238	114.498	129.218	142.5	51.4942	65.1683	39.4514	128.739	52.038	1.30488	0.000556345	0.0166861	-	CTG6201	49972	57841	-	1393	-	- && - && -	-
evm.TU.CTG2250.7	1202.23	2601.84	1037.77	725.122	704.179	531.607	1613.95	653.636	1.30411	0.00223116	0.0428043	-	CTG2250	64906	68326	+	1364	-	- && - && -	-
evm.TU.HIC_ASM_10.2212	275.198	266.208	159.022	70.4104	109.519	103.56	233.476	94.4964	1.30388	0.000818261	0.0216883	-	HIC_ASM_10	80326268	80381084	+	2916	-	- && Q8S8F2.2 RecName: Full=BTB/POZ domain-containing protein FBL11 && -	-
evm.TU.HIC_ASM_1.2314	1676.29	1255.26	1470.44	606.371	645.347	532.594	1467.33	594.77	1.30265	1.18063e-07	2.61443e-05	-	HIC_ASM_1	92165571	92166900	-	1330	-	- && - && PF01612:3'-5' exonuclease	3_5_exonuc
evm.TU.CTG3911.25	574.5	721.871	836.413	220.689	442.601	201.202	710.928	288.164	1.30197	0.00138271	0.0313603	-	CTG3911	361873	364856	-	1502	-	- && - && PF03763:Remorin, C-terminal region	-
evm.TU.HIC_ASM_2.1806	1598.96	2906.91	3733.91	1130.77	1113.29	1116.47	2746.6	1120.18	1.2939	0.000407619	0.0134023	-	HIC_ASM_2	51950616	51953868	-	1893	-	- && P37392.1 RecName: Full=Tubulin beta-1 chain; AltName: Full=Beta-1-tubulin && PF00091:Tubulin/FtsZ family, GTPase domain|PF03953:Tubulin C-terminal domain	Tubulin
evm.TU.HIC_ASM_15.2150	195.852	181.682	169.348	84.0722	70.599	69.0399	182.294	74.5704	1.29082	2.15077e-05	0.00157545	-	HIC_ASM_15	77683736	77688187	-	1384	-	- && Q9FJX3.1 RecName: Full=Mitochondrial outer membrane protein porin 2; AltName: Full=Voltage-dependent anion-selective channel protein 2; Short=AtVDAC2; Short=VDAC-2 && PF01459:Eukaryotic porin	-
novel.4459	321.399	193.341	181.739	76.7159	88.7013	119.34	232.16	94.9192	1.29005	0.00118224	0.0279731	-	HIC_ASM_17	1565101	1575769	+	7398	-	- && - && -	-
evm.TU.HIC_ASM_11.3657	285.241	286.611	200.326	102.988	135.767	76.9302	257.393	105.229	1.2895	0.000463865	0.0147209	-	HIC_ASM_11	153449960	153454280	-	1001	-	- && O04905.1 RecName: Full=UMP-CMP kinase 3; AltName: Full=Deoxycytidylate kinase; Short=CK; Short=dCMP kinase; AltName: Full=Uridine monophosphate/cytidine monophosphate kinase; Short=UMP/CMP kinase; Short=UMP/CMPK && PF00406:Adenylate kinase	ADK
novel.6957	166.726	312.843	208.587	107.192	64.2632	110.464	229.385	93.973	1.28909	0.00203073	0.040364	-	HIC_ASM_23	62411020	62430033	-	3380	-	- && - && -	-
novel.6762	250.088	305.07	448.152	175.501	109.519	126.244	334.437	137.088	1.2876	0.000694155	0.0191941	-	HIC_ASM_23	75923176	75930171	+	2525	-	- && - && PF00665:Integrase core domain	rve
evm.TU.HIC_ASM_17.3070	13639.4	11718	8674.95	4828.9	4287.53	4824.91	11344.1	4647.11	1.28756	1.51505e-06	0.000205515	-	HIC_ASM_17	117791353	117795294	-	1227	-	- && - && -	-
novel.5912	2284.94	2495.94	2455.54	1115.01	861.669	993.189	2412.14	989.955	1.28513	8.4438e-09	2.93652e-06	-	HIC_ASM_20	78134243	78136288	+	596	-	- && O64818.1 RecName: Full=Uncharacterized protein At2g23090 && -	-
evm.TU.HIC_ASM_19.1853	982.274	1157.13	903.533	338.39	643.537	272.215	1014.31	418.047	1.27824	0.00134315	0.0307826	-	HIC_ASM_19	44578647	44581036	+	994	-	- && Q84MC7.1 RecName: Full=Abscisic acid receptor PYL9; AltName: Full=ABI1-binding protein 4; AltName: Full=PYR1-like protein 9; AltName: Full=Regulatory components of ABA receptor 1 && PF10604:Polyketide cyclase / dehydrase and lipid transport	-
evm.TU.CTG5250.12	836.641	873.434	971.685	357.307	515.01	240.653	893.92	370.99	1.26826	0.000353271	0.0121553	-	CTG5250	346854	350595	-	642	-	- && Q8LDI5.2 RecName: Full=Thioredoxin-like protein CXXS1; Short=AtCXXS1; AltName: Full=Mono-cysteine thioredoxin 1 && PF00085:Thioredoxin	-
evm.TU.HIC_ASM_0.2007	146.638	147.677	229.239	80.9195	80.5552	56.2182	174.518	72.5643	1.26557	0.000980126	0.0245354	-	HIC_ASM_0	75213152	75215006	+	1855	-	- && Q9ZS34.1 RecName: Full=Geranylgeranyl diphosphate reductase, chloroplastic; AltName: Full=Geranylgeranyl reductase; Flags: Precursor && -	-
novel.4531	85.3715	71.8956	74.3479	32.578	37.1097	26.6297	77.205	32.1058	1.26441	0.00194168	0.0391502	-	HIC_ASM_17	52595783	52597015	+	1233	-	- && Q9LSF1.1 RecName: Full=Serine/threonine-protein kinase OXI1; AltName: Full=AGC serine/threonine-protein kinase subfamily 2 member 1; AltName: Full=Protein OXIDATIVE SIGNAL-INDUCIBLE 1 && -	-
evm.TU.HIC_ASM_1.3753	11075.2	6829.11	11750.1	3175.83	3156.14	6067.62	9884.79	4133.2	1.25795	0.00137507	0.0312376	-	HIC_ASM_1	130322844	130327050	+	1854	-	- && Q9LSP9.1 RecName: Full=Chitinase-like protein 2; Short=AtCTL2; Flags: Precursor && PF00182:Chitinase class I	-
evm.TU.HIC_ASM_3.3841	2279.92	1363.1	1714.13	705.155	583.799	951.765	1785.72	746.906	1.25759	0.000182246	0.00777255	-	HIC_ASM_3	127793445	127799581	-	1633	-	- && - && -	-
novel.357	253.101	369.194	513.207	169.195	159.3	147.943	378.501	158.813	1.25294	0.000550179	0.0165366	-	CTG2459	68771	73447	-	2539	-	- && P04146.3 RecName: Full=Copia protein; AltName: Full=Gag-int-pol protein; Contains: RecName: Full=Copia VLP protein; Contains: RecName: Full=Copia protease && PF07727:Reverse transcriptase (RNA-dependent DNA polymerase)|PF00665:Integrase core domain	RVT_2
novel.1507	145.634	155.45	208.587	58.8505	86.891	68.0536	169.89	71.2651	1.25104	0.000530641	0.0161439	-	CTG8235	278444	301418	-	649	-	- && - && -	-
novel.4969	181.791	243.862	178.641	89.3267	87.7961	76.9302	201.432	84.6843	1.2505	8.96398e-05	0.00474759	-	HIC_ASM_18	40098326	40104576	+	1011	-	- && - && -	-
evm.TU.HIC_ASM_7.408	1460.35	1422.37	1486.96	587.454	753.056	500.046	1456.56	613.519	1.24704	1.81671e-06	0.000235936	-	HIC_ASM_7	10188430	10198371	-	345	-	- && - && -	-
evm.TU.HIC_ASM_21.2885	1811.88	1000.71	1553.04	554.876	851.713	434.952	1455.21	613.847	1.24497	0.0012944	0.0300126	-	HIC_ASM_21	99710330	99714634	-	2105	-	- && O04089.1 RecName: Full=Zinc transporter 4, chloroplastic; AltName: Full=ZRT/IRT-like protein 4; Flags: Precursor && PF02535:ZIP Zinc transporter	-
evm.TU.HIC_ASM_10.325	150.656	120.474	90.8696	62.0032	39.8251	51.2868	120.666	51.0384	1.24396	0.00245971	0.0453702	-	HIC_ASM_10	9491610	9499965	+	303	-	- && - && PF02297:Cytochrome oxidase c subunit VIb	-
evm.TU.HIC_ASM_21.205	280.219	284.668	498.75	146.075	187.359	115.395	354.546	149.61	1.24391	0.00148994	0.0329096	-	HIC_ASM_21	4982490	4987424	+	1959	-	- && Q9M088.1 RecName: Full=Glucan endo-1,3-beta-glucosidase 5; AltName: Full=(1->3)-beta-glucan endohydrolase 5; Short=(1->3)-beta-glucanase 5; AltName: Full=Beta-1,3-endoglucanase 5; Short=Beta-1,3-glucanase 5; Flags: Precursor && PF07983:X8 domain|PF00	Glyco_hydro_17
novel.1148	206.9	168.08	125.978	74.6141	75.1245	62.1359	166.986	70.6248	1.2416	0.000583914	0.0172701	-	CTG5822	279902	283012	-	973	-	- && - && -	-
evm.TU.HIC_ASM_0.5305	848.693	1114.38	710.435	388.834	460.703	282.077	891.17	377.205	1.24019	0.00017915	0.00768476	-	HIC_ASM_0	179837690	179841380	+	1446	-	- && Q9S9N9.1 RecName: Full=Cinnamoyl-CoA reductase 1; Short=AtCCR1; AltName: Full=Protein IRREGULAR XYLEM 4 && PF01370:NAD dependent epimerase/dehydratase family	Epimerase
evm.TU.HIC_ASM_4.444	971.226	886.065	1457.01	522.298	500.528	381.692	1104.77	468.173	1.23856	0.000108727	0.00541731	-	HIC_ASM_4	12271965	12274964	-	375	-	- && Q8GYN5.1 RecName: Full=RPM1-interacting protein 4 && PF05627:Cleavage site for pathogenic type III effector avirulence factor Avr	-
novel.5467	533.321	566.421	528.696	246.962	134.862	309.693	542.812	230.506	1.23644	0.00105192	0.0257601	-	HIC_ASM_19	110209593	110212935	+	492	-	- && Q09020.1 RecName: Full=Wound-induced basic protein && -	-
novel.945	328.429	269.123	359.348	180.755	109.519	116.382	318.967	135.552	1.23591	0.000322538	0.0114632	-	CTG495	85558	96232	-	2339	-	- && P10978.1 RecName: Full=Retrovirus-related Pol polyprotein from transposon TNT 1-94; Includes: RecName: Full=Protease; Includes: RecName: Full=Reverse transcriptase; Includes: RecName: Full=Endonuclease && PF13976:GAG-pre-integrase domain|PF00665:Inte	rve
evm.TU.HIC_ASM_4.3664	152.664	165.166	262.283	59.9014	91.4166	95.6696	193.371	82.3292	1.23029	0.00229573	0.0434833	-	HIC_ASM_4	118023864	118028382	-	1035	-	- && Q8L8B8.1 RecName: Full=Cytokinin riboside 5'-monophosphate phosphoribohydrolase LOG3; AltName: Full=Protein LONELY GUY 3 && PF03641:Possible lysine decarboxylase	-
novel.517	527.295	374.051	286.033	179.704	192.789	134.135	395.793	168.876	1.22864	0.000679565	0.0189627	-	CTG3139	329515	342017	-	9575	-	- && - && -	-
novel.7352	198.865	406.113	278.804	113.497	134.862	129.203	294.594	125.854	1.22676	0.00112019	0.0269241	-	HIC_ASM_4	118195670	118196980	+	579	-	- && - && -	-
evm.TU.CTG6897.8	137.599	151.564	116.685	55.6978	72.4092	45.3691	135.282	57.8254	1.22466	0.000987898	0.0246466	-	CTG6897	244419	246574	-	2156	-	- && - && PF13837:Myb/SANT-like DNA-binding domain	-
evm.TU.CTG5606.6	519.26	385.71	243.696	147.126	204.556	140.052	382.888	163.912	1.22344	0.00200967	0.0401145	-	CTG5606	137624	142261	+	2170	-	- && Q9LMU1.1 RecName: Full=Probable zinc metallopeptidase EGY3, chloroplastic; AltName: Full=Protein ETHYLENE-DEPENDENT GRAVITROPISM-DEFICIENT AND YELLOW-GREEN 3; Short=AtEGY3; Flags: Precursor && -	-
evm.TU.CTG2209.4	2381.36	1608.91	1644.95	787.126	990.196	642.071	1878.41	806.464	1.21965	9.32214e-05	0.00488922	-	CTG2209	94563	104119	+	1471	-	- && Q8GWL1.1 RecName: Full=Protein HEAT-STRESS-ASSOCIATED 32; Short=Heat-stress-associated 32-kDa protein && PF02679:(2R)-phospho-3-sulfolactate synthase (ComA)	ComA
novel.2952	100.437	95.2131	108.424	38.8834	55.212	36.4925	101.358	43.5293	1.21641	0.00161627	0.0348096	-	HIC_ASM_11	11069327	11082301	-	820	-	- && - && -	-
evm.TU.HIC_ASM_10.1113	500.177	379.881	416.141	212.282	165.636	180.49	432.066	186.136	1.21565	1.19176e-05	0.0010157	-	HIC_ASM_10	38922746	38925211	+	2466	-	- && P37116.1 RecName: Full=NADPH--cytochrome P450 reductase; Short=CPR; Short=P450R && PF00258:Flavodoxin|PF00175:Oxidoreductase NAD-binding domain|PF00667:FAD binding domain	NAD_binding_1
novel.8749	377.643	398.34	334.565	193.366	128.526	158.792	370.183	160.228	1.20959	4.16635e-05	0.00262643	-	HIC_ASM_8	100307108	100310967	-	857	-	- && - && -	-
evm.TU.HIC_ASM_18.494	126.551	168.08	180.707	47.2906	86.891	71.0125	158.446	68.398	1.20939	0.0022118	0.0425432	-	HIC_ASM_18	14079940	14083953	+	2269	-	- && - && PF04646:Protein of unknown function, DUF604	-
evm.TU.HIC_ASM_22.3108	401.748	472.179	884.946	296.354	250.717	214.024	586.291	253.698	1.20855	0.0025442	0.0462906	-	HIC_ASM_22	103290669	103297018	+	2499	-	- && - && PF06813:Nodulin-like	-
evm.TU.HIC_ASM_3.2849	225.983	161.279	315.978	104.039	104.088	96.6559	234.414	101.594	1.20579	0.00119732	0.0282784	-	HIC_ASM_3	99816465	99817899	-	1435	-	- && - && PF00515:Tetratricopeptide repeat	TPR_1
evm.TU.HIC_ASM_4.1894	513.233	703.411	795.109	269.031	410.017	193.312	670.584	290.787	1.20485	0.0018005	0.0373604	-	HIC_ASM_4	52301116	52304061	-	1501	-	- && Q94EG9.1 RecName: Full=Zinc transporter 11; AltName: Full=ZRT/IRT-like protein 11; Flags: Precursor && PF02535:ZIP Zinc transporter	-
evm.TU.HIC_ASM_5.3632	1963.54	954.074	1083.21	642.101	522.251	574.018	1333.61	579.457	1.20268	0.000966998	0.0243483	-	HIC_ASM_5	117747603	117749993	-	879	-	- && Q9D967.1 RecName: Full=Magnesium-dependent phosphatase 1; Short=MDP-1 && PF12689:Acid Phosphatase	-
novel.7522	164.717	184.597	211.685	67.2577	65.1683	111.45	186.999	81.2921	1.20203	0.00135802	0.0309863	-	HIC_ASM_5	55918243	55940572	+	1283	-	- && - && -	-
evm.TU.HIC_ASM_1.1701	214.935	136.99	216.848	73.5631	99.5626	73.9714	189.591	82.3657	1.20104	0.00112621	0.0270176	-	HIC_ASM_1	69833841	69835276	+	1436	-	- && - && -	-
evm.TU.HIC_ASM_3.3227	1497.52	1043.46	1093.53	520.197	565.697	498.074	1211.5	527.989	1.19808	6.39552e-06	0.000642254	-	HIC_ASM_3	111170484	111176135	+	1245	-	- && - && -	-
evm.TU.HIC_ASM_21.1029	1115.86	599.454	555.544	364.663	281.491	344.213	756.951	330.122	1.19747	0.0014099	0.0317231	-	HIC_ASM_21	25973890	25974842	-	953	-	- && Q9ZPX9.2 RecName: Full=Calcium-binding protein KIC; AltName: Full=KCBP-interacting calcium-binding protein && PF13833:EF-hand domain pair	-
evm.TU.HIC_ASM_21.4236	426.857	346.848	312.881	180.755	135.767	158.792	362.195	158.438	1.19388	4.97895e-05	0.00300699	-	HIC_ASM_21	139263217	139267942	+	917	-	- && - && -	-
novel.6846	274.193	426.516	278.804	158.686	171.972	97.6422	326.504	142.767	1.19334	0.00170345	0.0361676	-	HIC_ASM_23	129828378	129829597	+	1220	-	- && - && -	-
novel.8696	135.59	126.303	167.283	74.6141	56.1171	57.2045	143.059	62.6452	1.19271	0.000635217	0.0182508	-	HIC_ASM_8	78005353	78017754	-	1553	-	- && - && -	-
evm.TU.HIC_ASM_21.1168	248.08	258.436	200.326	117.701	106.804	85.8068	235.614	103.437	1.18829	0.000132817	0.00624019	-	HIC_ASM_21	30307183	30309343	-	249	-	- && - && -	-
evm.TU.HIC_ASM_21.1386	590.57	426.516	496.685	197.57	278.775	188.38	504.59	221.575	1.18639	0.00013	0.00616998	-	HIC_ASM_21	38602668	38606966	+	778	-	- && Q93WY4.1 RecName: Full=Probable WRKY transcription factor 12; AltName: Full=WRKY DNA-binding protein 12 && PF03106:WRKY DNA -binding domain	WRKY
evm.TU.CTG2378.29	383.67	410.971	396.522	157.635	226.279	140.052	397.054	174.655	1.18365	0.000119502	0.00581845	-	CTG2378	468792	474887	-	2303	-	- && Q94BV7.1 RecName: Full=External alternative NAD(P)H-ubiquinone oxidoreductase B2, mitochondrial; AltName: Full=External alternative NADH dehydrogenase NDB2; AltName: Full=NADH:ubiquinone reductase (non-electrogenic) NDB2; Flags: Precursor && PF07992:	Pyr_redox_2
evm.TU.HIC_ASM_6.3055	683.976	630.544	460.544	246.962	218.133	316.597	591.688	260.564	1.18356	0.000140682	0.00648564	-	HIC_ASM_6	108038827	108040455	-	807	-	- && Q9FE62.1 RecName: Full=Thioredoxin-like protein YLS8; AltName: Full=Protein YELLOW-LEAF-SPECIFIC GENE 8 && PF02966:Mitosis protein DIM1	-
evm.TU.HIC_ASM_19.1634	171.747	229.289	267.446	97.7339	117.665	78.9028	222.827	98.1005	1.1826	0.000811217	0.0215678	-	HIC_ASM_19	39715160	39716441	+	1282	-	- && - && -	-
evm.TU.HIC_ASM_6.59	175.765	180.711	178.641	63.0541	112.234	60.1634	178.372	78.4839	1.18182	0.00229121	0.0434416	-	HIC_ASM_6	1293121	1295366	+	2246	-	- && O82266.1 RecName: Full=Protein SLOW WALKER 1; AltName: Full=Protein EMBRYO SAC DEVELOPMENT ARREST 13; AltName: Full=Protein EMBRYO SAC DEVELOPMENT ARREST 19 && PF09384:UTP15 C terminal	-
novel.1310	297.294	275.924	423.37	138.719	171.972	129.203	332.196	146.631	1.17885	0.00031164	0.0112065	-	CTG6774	216491	226890	-	2174	-	- && - && -	-
evm.TU.HIC_ASM_20.3202	1650.18	1887.75	1879.35	691.494	829.99	874.835	1805.76	798.773	1.17656	2.61241e-07	5.1083e-05	-	HIC_ASM_20	97802861	97805751	+	1378	-	- && Q9FNR1.1 RecName: Full=Glycine-rich RNA-binding protein 3, mitochondrial; Short=AtGR-RBP3; AltName: Full=AtRBG3; AltName: Full=Mitochondrial RNA-binding protein 2a; Short=At-mRBP2a; Flags: Precursor && PF00076:RNA recognition motif. (a.k.a. RRM, RBD,	RRM_1
evm.TU.HIC_ASM_20.2250	511.225	501.326	428.533	210.18	257.958	169.641	480.361	212.593	1.17544	5.18933e-05	0.00310509	-	HIC_ASM_20	73000065	73007023	+	1981	-	- && Q75H77.1 RecName: Full=Serine/threonine-protein kinase SAPK10; AltName: Full=Osmotic stress/abscisic acid-activated protein kinase 10 && PF00069:Protein kinase domain	Pkinase
novel.2507	179.782	260.379	250.924	125.057	85.9859	95.6696	230.362	102.238	1.1735	0.000606854	0.0176563	-	HIC_ASM_10	87834494	87846256	+	1275	-	- && - && PF10536:Plant mobile domain	-
evm.TU.HIC_ASM_18.242	206.9	373.08	236.467	132.414	140.293	89.7519	272.149	120.819	1.17156	0.00264378	0.0475019	-	HIC_ASM_18	6032506	6041435	+	547	-	- && Q22799.1 RecName: Full=Dynein light chain 1, cytoplasmic && PF01221:Dynein light chain type 1	-
evm.TU.HIC_ASM_11.84	166.726	96.1846	129.076	53.596	66.0734	54.2457	130.662	57.9717	1.17095	0.00271739	0.0484382	-	HIC_ASM_11	1446259	1449478	+	1627	-	- && Q9SZ83.1 RecName: Full=Uncharacterized oxidoreductase At4g09670 && PF01408:Oxidoreductase family, NAD-binding Rossmann fold	GFO_IDH_MocA
novel.2945	124.542	125.332	138.37	72.5122	47.9711	52.2731	129.414	57.5855	1.17071	0.00106548	0.0260306	-	HIC_ASM_11	7517429	7520901	-	1057	-	- && - && -	-
evm.TU.HIC_ASM_20.3570	2433.59	1878.03	1653.21	885.91	1103.33	660.811	1988.28	883.352	1.17032	0.00022438	0.00895758	-	HIC_ASM_20	106942774	106947504	-	1455	-	- && Q8GWL1.1 RecName: Full=Protein HEAT-STRESS-ASSOCIATED 32; Short=Heat-stress-associated 32-kDa protein && PF02679:(2R)-phospho-3-sulfolactate synthase (ComA)	ComA
novel.6086	356.552	280.781	363.478	167.093	135.767	142.025	333.604	148.295	1.17028	3.54194e-05	0.00232031	-	HIC_ASM_20	115863450	115864749	-	605	-	- && - && -	-
evm.TU.HIC_ASM_16.3502	4484.51	7357.64	5992.23	2457.01	3219.49	2248.73	5944.79	2641.74	1.17009	0.0001363	0.00638591	-	HIC_ASM_16	104731952	104734431	-	2055	-	- && Q8W3M4.1 RecName: Full=Uncharacterized protein At4g06744; Flags: Precursor && -	-
novel.482	1467.39	1505.92	1487.99	691.494	843.567	452.705	1487.1	662.588	1.16612	0.000188798	0.00794731	-	CTG3003_2	251004	252434	+	1431	-	- && - && -	-
evm.TU.HIC_ASM_5.3909	35665.2	35816.6	39083.2	16212.3	19799.4	13262.6	36855	16424.7	1.16598	3.39303e-06	0.000377908	-	HIC_ASM_5	123500704	123502200	+	1151	-	- && Q03878.1 RecName: Full=Glycine-rich RNA-binding protein && PF00076:RNA recognition motif. (a.k.a. RRM, RBD, or RNP domain)	RRM_1
evm.TU.HIC_ASM_1.3143	404.761	398.34	273.641	151.33	151.154	177.531	358.914	160.005	1.16578	0.000132949	0.00624019	-	HIC_ASM_1	115902462	115905813	+	1515	-	- && P0A9Q0.1 RecName: Full=Gluconate 5-dehydrogenase; AltName: Full=5-keto-D-gluconate 5-reductase >P0A9P9.1 RecName: Full=Gluconate 5-dehydrogenase; AltName: Full=5-keto-D-gluconate 5-reductase && PF00106:short chain dehydrogenase	adh_short
novel.1306	219.957	180.711	275.707	99.8357	117.665	83.8342	225.458	100.445	1.16532	0.000623492	0.017999	-	CTG6760	1069	41235	-	983	-	- && - && -	-
evm.TU.HIC_ASM_4.1704	7348.98	7677.28	7913.92	3428.04	3720.02	3084.11	7646.73	3410.73	1.16473	7.80495e-09	2.73268e-06	-	HIC_ASM_4	47712582	47716693	-	1954	-	- && Q0D5W6.1 RecName: Full=Protein translation factor SUI1 homolog; AltName: Full=Protein GOS2; AltName: Full=Protein eIF1; AltName: Full=Translation initiation factor 1 >A6MZM2.1 RecName: Full=Protein translation factor SUI1 homolog; AltName: Full=Prote	SUI1
evm.TU.HIC_ASM_0.334	10017.6	6684.35	8673.92	3313.49	4651.39	3362.24	8458.62	3775.71	1.16361	6.33313e-05	0.00363653	-	HIC_ASM_0	9619043	9622063	-	1257	-	- && P27081.1 RecName: Full=ADP,ATP carrier protein, mitochondrial; AltName: Full=ADP/ATP translocase; AltName: Full=Adenine nucleotide translocator; Short=ANT; Flags: Precursor && PF00153:Mitochondrial carrier protein	Mito_carr
evm.TU.HIC_ASM_1.3907	506.203	621.8	626.794	252.217	191.884	340.268	584.932	261.456	1.16216	0.000337933	0.0118004	-	HIC_ASM_1	133838232	133842002	-	1628	-	- && P27081.1 RecName: Full=ADP,ATP carrier protein, mitochondrial; AltName: Full=ADP/ATP translocase; AltName: Full=Adenine nucleotide translocator; Short=ANT; Flags: Precursor && PF00153:Mitochondrial carrier protein	Mito_carr
evm.TU.HIC_ASM_20.2486	2227.69	1524.38	1944.4	1007.82	897.874	640.099	1898.83	848.596	1.16199	0.000141205	0.00649242	-	HIC_ASM_20	79221723	79225454	+	855	-	- && Q8VY57.1 RecName: Full=ADP-ribosylation factor-like protein 8a; Short=AtARL8a; AltName: Full=ADP-ribosylation factor-like A1C; Short=AtARLA1C && PF00025:ADP-ribosylation factor family	Arf
evm.TU.HIC_ASM_2.2060	485.111	852.06	501.848	263.776	295.067	263.338	613.006	274.061	1.1614	0.000556847	0.0166874	-	HIC_ASM_2	64091212	64093155	-	1126	-	- && Q8W487.1 RecName: Full=Uncharacterized protein At2g39795, mitochondrial; Flags: Precursor && PF02330:Mitochondrial glycoprotein	-
evm.TU.HIC_ASM_10.3335	821.575	749.074	686.685	318.423	304.119	387.61	752.445	336.717	1.16022	2.83472e-06	0.000329349	-	HIC_ASM_10	115775215	115777327	-	1217	-	- && Q9LUJ5.1 RecName: Full=Probable rRNA-processing protein EBP2 homolog && PF05890:Eukaryotic rRNA processing protein EBP2	-
evm.TU.HIC_ASM_19.1552	898.912	783.079	690.815	271.133	514.105	276.16	790.935	353.799	1.15991	0.0013862	0.031408	-	HIC_ASM_19	38009105	38012812	-	625	-	- && Q8GY31.1 RecName: Full=Dual specificity phosphatase Cdc25; AltName: Full=Arath;CDC25; AltName: Full=Arsenate reductase 2; AltName: Full=Sulfurtransferase 5; Short=AtStr5 && PF00581:Rhodanese-like domain	Rhodanese
novel.4537	160.699	143.791	178.641	51.4942	90.5115	73.9714	161.044	71.9923	1.15875	0.0016638	0.0355378	-	HIC_ASM_17	54091858	54095195	+	898	-	- && - && -	-
evm.TU.HIC_ASM_4.3104	5011.81	4834.49	4029.24	2225.81	2272.74	1726	4625.18	2074.85	1.1565	2.45048e-06	0.000298775	-	HIC_ASM_4	101998783	102002232	+	913	-	- && O49595.1 RecName: Full=High mobility group B protein 1; AltName: Full=High mobility group protein A; Short=AtHMGalpha; Short=HMG alpha; AltName: Full=Nucleosome/chromatin assembly factor group D 01; Short=Nucleosome/chromatin assembly factor group D	HMG_box
evm.TU.HIC_ASM_17.3821	972.231	1580.73	1221.58	657.865	440.791	605.579	1258.18	568.078	1.14755	0.00032403	0.0115005	-	HIC_ASM_17	138528835	138532109	+	715	-	- && Q06450.2 RecName: Full=ATP synthase subunit epsilon, mitochondrial; Short=ATPase subunit epsilon && -	-
novel.4497	146.638	109.787	177.609	58.8505	79.6501	57.2045	144.678	65.235	1.14702	0.00270973	0.0483682	-	HIC_ASM_17	19763331	19771380	+	2545	-	- && - && -	-
evm.TU.HIC_ASM_19.2798	2378.35	2190.87	2428.7	1023.58	1286.17	861.027	2332.64	1056.92	1.14189	9.44621e-06	0.000849445	-	HIC_ASM_19	69712103	69713702	-	1600	-	- && - && -	-
evm.TU.CTG4276.7	654.85	893.837	723.859	456.092	237.14	337.309	757.515	343.514	1.14171	0.00095439	0.0241595	-	CTG4276	86150	96331	+	219	-	- && - && -	-
evm.TU.HIC_ASM_9.2861	399.739	618.885	850.87	272.184	316.79	259.393	623.165	282.789	1.13959	0.00175824	0.0368115	-	HIC_ASM_9	100377529	100379889	-	1838	-	- && Q9FMK9.1 RecName: Full=Probable inactive purple acid phosphatase 29; Flags: Precursor && PF00149:Calcineurin-like phosphoesterase	Metallophos
evm.TU.CTG5577.9	1585.9	1498.15	1743.04	733.53	808.268	648.975	1609.03	730.258	1.13953	4.24969e-07	7.80888e-05	-	CTG5577	337102	345994	+	1883	-	- && - && PF00564:PB1 domain	-
novel.1154	325.416	186.54	218.913	135.566	109.519	86.7931	243.623	110.626	1.13949	0.00272431	0.0485114	-	CTG5849	1	8435	+	3754	-	- && - && -	-
evm.TU.HIC_ASM_18.3831	660.876	609.169	1157.55	367.816	421.784	314.625	809.2	368.075	1.1362	0.00157001	0.0341111	-	HIC_ASM_18	133973300	133987615	+	2413	-	- && Q0V7V2.1 RecName: Full=Probable protein phosphatase 2C 42; Short=AtPP2C42 && PF00481:Protein phosphatase 2C	PP2C
evm.TU.HIC_ASM_4.2985	788.431	828.742	976.848	273.235	573.843	333.364	864.674	393.481	1.13512	0.00195721	0.0394318	-	HIC_ASM_4	98664783	98670542	-	2327	-	- && Q9SR96.1 RecName: Full=DnaJ protein ERDJ3A; AltName: Full=Chaperone protein dnaJ 63; Short=AtDjA63; Short=AtJ63; AltName: Full=Endoplasmic reticulum dnaJ domain-containing protein 3A; Short=AtERdj3A; AltName: Full=Protein SCJ1 homolog ERDJ3A; AltName	DnaJ
evm.TU.HIC_ASM_6.3416	224.979	306.042	169.348	86.174	119.475	113.423	233.456	106.357	1.13363	0.00228434	0.0433908	-	HIC_ASM_6	117561269	117565285	+	1348	-	- && H9BFQ2.1 RecName: Full=Tropinone reductase-like 3 && PF00106:short chain dehydrogenase	adh_short
evm.TU.CTG3813.1	188.822	225.402	239.565	77.7668	122.191	97.6422	217.93	99.1998	1.13348	0.000659601	0.0185858	-	CTG3813	71055	73119	-	687	-	- && B0G107.1 RecName: Full=Deoxynucleoside triphosphate triphosphohydrolase SAMHD1 homolog; Short=dNTPase; AltName: Full=HD phosphohydrolase domain-containing protein && -	-
evm.TU.HIC_ASM_18.2203	678.955	691.752	872.555	422.463	352.995	248.544	747.754	341.334	1.13156	0.000326886	0.0115385	-	HIC_ASM_18	77414216	77414650	+	435	-	- && Q9ST43.2 RecName: Full=Pleckstrin homology domain-containing protein 1; Short=AtPH1 && PF00169:PH domain	PH
evm.TU.HIC_ASM_19.2929	215.94	223.459	176.576	70.4104	101.373	109.478	205.325	93.7536	1.1298	0.000819976	0.0217116	-	HIC_ASM_19	72470464	72471735	+	1272	-	- && - && -	-
evm.TU.HIC_ASM_10.2961	2269.88	1713.84	1962.99	1051.95	881.582	788.042	1982.23	907.192	1.12777	1.06667e-05	0.000935241	-	HIC_ASM_10	104633821	104638466	+	857	-	- && - && -	-
evm.TU.HIC_ASM_3.3002	856.728	778.221	997.5	387.783	539.448	277.146	877.483	401.459	1.12764	0.000901897	0.0231244	-	HIC_ASM_3	104712377	104715910	+	3270	-	- && O82289.2 RecName: Full=Probable inactive poly [ADP-ribose] polymerase SRO1; AltName: Full=Protein SIMILAR TO RCD ONE 1 && PF00644:Poly(ADP-ribose) polymerase catalytic domain|PF12174:RCD1-SRO-TAF4 (RST) plant domain	-
evm.TU.HIC_ASM_22.4204	744.239	927.842	528.696	362.561	385.579	260.379	733.592	336.173	1.12579	0.000939352	0.0238371	-	HIC_ASM_22	131257671	131260271	+	823	-	- && Q9LVH4.1 RecName: Full=Protein C2-DOMAIN ABA-RELATED 4; AltName: Full=C2 domain-containing protein; Short=AtC2; AltName: Full=GTPase activating protein 1; Short=AtGAP1 && PF00168:C2 domain	C2
evm.TU.HIC_ASM_19.3735	261.136	252.606	329.402	134.515	136.672	115.395	281.048	128.861	1.12463	9.60634e-05	0.00500432	-	HIC_ASM_19	93062027	93063582	-	807	-	- && P26861.2 RecName: Full=60S ribosomal protein L6, mitochondrial (mitochondrion) [Marchantia polymorpha] && PF00347:Ribosomal protein L6	-
evm.TU.CTG1907.18	701.051	553.79	459.511	256.42	321.316	212.051	571.451	263.262	1.1177	0.000469236	0.0148387	-	CTG1907	208346	220580	+	1539	-	- && Q9ZUX4.1 RecName: Full=Uncharacterized protein At2g27730, mitochondrial && -	-
evm.TU.HIC_ASM_22.3297	6474.17	3886.25	4979.24	2733.4	2377.74	1974.54	5113.22	2361.89	1.11431	0.000232045	0.0091647	-	HIC_ASM_22	107819767	107824663	-	3579	-	- && Q9SB64.1 RecName: Full=Protein NBR1 homolog; Short=AtNBR1; AltName: Full=At4g24690 && PF00564:PB1 domain|PF16158:Ig-like domain from next to BRCA1 gene|PF00569:Zinc finger, ZZ type	ZZ
evm.TU.HIC_ASM_12.3331	2253.81	1894.55	2277.94	1110.8	1168.5	694.344	2142.1	991.217	1.11168	0.0002394	0.00936117	-	HIC_ASM_12	115915398	115924406	+	1406	-	- && Q55AD9.1 RecName: Full=ADP-ribosylation factor-like protein 5 && PF00025:ADP-ribosylation factor family	Arf
evm.TU.HIC_ASM_20.1614	9424.01	8675.08	9276.96	4559.86	4487.56	3641.36	9125.35	4229.6	1.10936	2.45188e-07	4.8493e-05	-	HIC_ASM_20	56365990	56369962	-	234	-	- && O64818.1 RecName: Full=Uncharacterized protein At2g23090 && -	-
novel.2652	266.158	332.274	329.402	112.447	173.782	143.998	309.278	143.409	1.10735	0.000410343	0.0134492	-	HIC_ASM_10	86290593	86316650	-	1101	-	- && - && -	-
evm.TU.HIC_ASM_3.10	6135.7	3521.91	2857.23	2237.37	1850.96	1723.04	4171.61	1937.12	1.10673	0.00249991	0.0458225	-	HIC_ASM_3	103267	110356	+	1225	-	- && P93214.2 RecName: Full=14-3-3 protein 9 && PF00244:14-3-3 protein	-
evm.TU.HIC_ASM_1.207	1595.94	1151.3	2068.32	944.761	790.165	521.745	1605.19	752.224	1.09353	0.00279609	0.0493318	-	HIC_ASM_1	5367731	5370934	+	3204	-	- && - && -	-
novel.3622	279.215	209.857	209.62	111.396	109.519	106.519	232.897	109.144	1.09351	0.000239729	0.00936117	-	HIC_ASM_14	41782465	41784643	+	1032	-	- && - && -	-
evm.TU.HIC_ASM_17.3436	688.998	727.7	1094.57	403.546	463.419	310.68	837.088	392.548	1.09221	0.000859438	0.0222783	-	HIC_ASM_17	127434741	127441086	+	2465	-	- && - && -	-
evm.TU.CTG152.9	383.67	439.146	328.37	181.806	186.454	173.586	383.728	180.615	1.08728	4.18195e-05	0.00263306	-	CTG152	88923	91213	+	1386	-	- && Q96CT7.1 RecName: Full=Coiled-coil domain-containing protein 124 && PF06244:Protein of unknown function (DUF1014)	-
novel.4301	287.25	238.033	264.348	95.6321	124.906	150.902	263.21	123.813	1.08717	0.000611791	0.01777	-	HIC_ASM_16	37824115	37861981	-	9245	-	- && - && -	-
novel.3193	197.861	205	225.109	98.7848	77.8399	119.34	209.323	98.655	1.08629	0.00068604	0.019058	-	HIC_ASM_12	17916952	17928483	+	767	-	- && - && -	-
evm.TU.HIC_ASM_16.978	866.772	901.61	1011.96	451.888	442.601	415.226	926.779	436.572	1.08599	6.01038e-07	0.000101922	-	HIC_ASM_16	23996947	24007325	+	1904	-	- && Q9SF32.1 RecName: Full=Protein IQ-DOMAIN 1 && -	-
evm.TU.CTG754_2.1	520.264	689.809	526.631	353.103	182.833	284.05	578.901	273.329	1.08366	0.00205192	0.0404591	-	CTG754_2	4823	5954	+	1132	-	- && Q8LPN7.1 RecName: Full=E3 ubiquitin-protein ligase RING1-like; AltName: Full=RING finger protein 1 && PF13639:Ring finger domain	-
evm.TU.HIC_ASM_21.267	356.552	566.421	464.674	232.249	261.578	162.737	462.549	218.855	1.07941	0.00159308	0.034439	-	HIC_ASM_21	6793043	6797570	-	1292	-	- && H9BFQ2.1 RecName: Full=Tropinone reductase-like 3 && PF00106:short chain dehydrogenase	adh_short
evm.TU.HIC_ASM_3.2052	1416.16	799.596	1014.02	589.556	443.506	499.06	1076.59	510.707	1.07612	0.000843315	0.022103	-	HIC_ASM_3	75156062	75161143	-	913	-	- && Q5Q995.1 RecName: Full=Protein KRTCAP2 homolog && PF09775:Keratinocyte-associated protein 2	-
evm.TU.HIC_ASM_0.4077	531.312	662.605	438.859	264.827	239.855	270.242	544.259	258.308	1.07563	0.000140015	0.00646912	-	HIC_ASM_0	146667272	146669058	+	671	-	- && - && -	-
evm.TU.HIC_ASM_17.284	551.399	652.89	604.076	331.034	265.199	262.352	602.788	286.195	1.07528	1.95945e-05	0.0014866	-	HIC_ASM_17	9087174	9090561	+	691	-	- && - && -	-
evm.TU.HIC_ASM_3.2541	196.857	189.455	238.533	84.0722	129.431	82.8479	208.281	98.7838	1.07411	0.00203542	0.0403678	-	HIC_ASM_3	91623732	91626671	-	1616	-	- && A1A4L5.1 RecName: Full=Alkylated DNA repair protein alkB homolog 8; AltName: Full=Probable alpha-ketoglutarate-dependent dioxygenase ABH8; AltName: Full=S-adenosyl-L-methionine-dependent tRNA methyltransferase ABH8; AltName: Full=tRNA (carboxymethylu	Methyltransf_11
evm.TU.HIC_ASM_19.3078	372.621	374.051	328.37	222.791	178.308	112.436	358.348	171.178	1.06641	0.00249257	0.0457366	-	HIC_ASM_19	75748899	75752960	-	1432	-	- && Q1LXS2.1 RecName: Full=Proteasome assembly chaperone 2; AltName: Full=Tumor necrosis factor superfamily member 5-induced protein 1 homolog && PF09754:PAC2 family	-
evm.TU.HIC_ASM_7.3205	11969.1	5708.9	7446.14	4169.98	3617.74	4211.44	8374.71	3999.72	1.06615	0.00205851	0.0405273	-	HIC_ASM_7	110272527	110274594	+	750	-	- && P51430.3 RecName: Full=40S ribosomal protein S6-2; AltName: Full=Protein EMBRYO DEFECTIVE 3010 && PF01092:Ribosomal protein S6e	-
evm.TU.CTG6316.2	1545.73	1127.01	1435.33	714.613	606.427	643.058	1369.35	654.699	1.06473	2.0817e-05	0.00155208	-	CTG6316	36777	38037	+	1261	-	- && A7RP64.1 RecName: Full=RNA-binding protein pno1 && PF00013:KH domain	KH_1
evm.TU.HIC_ASM_9.2752	3264.2	3685.13	3833.04	1622.59	2424.8	1110.56	3594.13	1719.32	1.06369	0.00252321	0.0460459	-	HIC_ASM_9	97019038	97020494	+	1344	-	- && - && -	-
evm.TU.HIC_ASM_20.228	401.748	581.966	630.924	270.082	186.454	316.597	538.213	257.711	1.06294	0.00230552	0.0435854	-	HIC_ASM_20	6667188	6671292	-	1079	-	- && Q9C7Y2.1 RecName: Full=Multiple organellar RNA editing factor 5, mitochondrial; AltName: Full=RNA editing-interacting protein 5; Flags: Precursor && -	-
evm.TU.CTG6966.1	421.836	555.734	621.631	216.486	338.513	211.065	533.067	255.355	1.06096	0.00175076	0.036729	-	CTG6966	82711	83675	-	965	-	- && - && -	-
evm.TU.HIC_ASM_1.3989	193.844	243.862	212.717	89.3267	114.95	107.505	216.808	103.927	1.0598	0.000420724	0.0136856	-	HIC_ASM_1	135893996	135914437	+	1671	-	- && - && -	-
evm.TU.HIC_ASM_15.1085	643.802	1174.62	852.935	501.28	340.323	441.856	890.452	427.82	1.05797	0.00202748	0.04033	-	HIC_ASM_15	29987000	29993886	+	1015	-	- && Q9FNR1.1 RecName: Full=Glycine-rich RNA-binding protein 3, mitochondrial; Short=AtGR-RBP3; AltName: Full=AtRBG3; AltName: Full=Mitochondrial RNA-binding protein 2a; Short=At-mRBP2a; Flags: Precursor && PF00076:RNA recognition motif. (a.k.a. RRM, RBD,	RRM_1
evm.TU.HIC_ASM_12.445	9520.43	7906.57	8956.85	5375.36	2967.87	4336.69	8794.62	4226.64	1.05718	0.00054191	0.0163862	-	HIC_ASM_12	12457253	12459072	-	1082	-	- && - && PF04419:4F5 protein family	-
evm.TU.HIC_ASM_10.2981	331.442	526.587	380	177.602	217.228	200.216	412.676	198.349	1.05667	0.000687657	0.0190755	-	HIC_ASM_10	105269793	105271757	+	1965	-	- && Q3E6S9.1 RecName: Full=Probable L-cysteine desulfhydrase, chloroplastic; AltName: Full=Chloroplastic cysteine desulfurase-like protein 3; AltName: Full=NIFS-like protein 3; Short=CpNifS3; Flags: Precursor && PF00266:Aminotransferase class-V	Aminotran_5
evm.TU.HIC_ASM_13.461	248.08	307.014	288.098	112.447	115.855	177.531	281.064	135.277	1.05507	0.00145005	0.0323512	-	HIC_ASM_13	12543020	12545243	+	2224	-	- && Q9LZD8.1 RecName: Full=UDP-glycosyltransferase 89A2 && PF00201:UDP-glucoronosyl and UDP-glucosyl transferase	UDPGT
evm.TU.HIC_ASM_5.916	9038.33	7030.22	6682.01	4313.95	3293.71	3350.41	7583.52	3652.69	1.05396	5.57999e-05	0.00330073	-	HIC_ASM_5	28569606	28572851	-	1646	-	- && P43349.2 RecName: Full=Translationally-controlled tumor protein homolog; Short=TCTP; AltName: Full=p23 && PF00838:Translationally controlled tumour protein	-
novel.7377	220.962	286.611	364.511	143.974	156.585	119.34	290.694	139.966	1.05394	0.00161577	0.0348096	-	HIC_ASM_4	23051231	23052356	-	800	-	- && - && -	-
evm.TU.CTG4218.8	1013.41	990.022	844.674	427.717	464.324	481.307	949.369	457.783	1.05222	3.00221e-06	0.000345708	-	CTG4218	132207	135307	+	646	-	- && Q9FE62.1 RecName: Full=Thioredoxin-like protein YLS8; AltName: Full=Protein YELLOW-LEAF-SPECIFIC GENE 8 && PF02966:Mitosis protein DIM1	-
evm.TU.CTG2036.14	1289.61	2097.6	1719.29	817.602	727.712	918.231	1702.17	821.182	1.05172	0.000297519	0.0108569	-	CTG2036	388359	391885	-	2055	-	- && Q0D5W6.1 RecName: Full=Protein translation factor SUI1 homolog; AltName: Full=Protein GOS2; AltName: Full=Protein eIF1; AltName: Full=Translation initiation factor 1 >A6MZM2.1 RecName: Full=Protein translation factor SUI1 homolog; AltName: Full=Prote	-
evm.TU.HIC_ASM_19.4337.1	587.557	889.951	599.946	312.118	379.243	310.68	692.485	334.014	1.05168	0.000462447	0.0147103	-	HIC_ASM_19	110634642	110643598	+	2069	-	- && Q8VWI1.1 RecName: Full=ER lumen protein-retaining receptor B && PF00810:ER lumen protein retaining receptor	ER_lumen_recept
evm.TU.HIC_ASM_13.2435	1174.11	847.202	909.729	429.819	640.821	343.227	977.013	471.289	1.05133	0.00219061	0.0423083	-	HIC_ASM_13	76875914	76881413	-	1919	-	- && Q32LJ2.1 RecName: Full=ADP-ribosylation factor-related protein 1; Short=ARF-related protein 1 && PF00025:ADP-ribosylation factor family	Arf
evm.TU.HIC_ASM_10.321	3422.89	3301.37	3161.85	1142.33	2315.28	1314.72	3295.37	1590.78	1.05052	0.0023932	0.0445108	-	HIC_ASM_10	9415392	9417312	+	1921	-	- && O65554.1 RecName: Full=CBL-interacting serine/threonine-protein kinase 6; AltName: Full=SNF1-related kinase 3.14; AltName: Full=SOS2-like protein kinase PKS4; AltName: Full=SOS3-interacting protein 3 && PF00069:Protein kinase domain|PF03822:NAF domai	Pkinase
evm.TU.HIC_ASM_9.1592	322.403	307.014	397.554	190.213	162.921	143.011	342.324	165.382	1.04988	0.000265425	0.0100834	-	HIC_ASM_9	60595896	60602327	+	1146	-	- && - && PF14712:Snapin/Pallidin	-
evm.TU.HIC_ASM_8.2125	246.071	463.435	390.326	171.297	184.643	175.559	366.611	177.166	1.04908	0.00229065	0.0434416	-	HIC_ASM_8	74846703	74847516	-	814	-	- && - && -	-
evm.TU.HIC_ASM_10.3436	630.745	427.487	365.544	266.929	217.228	204.161	474.592	229.439	1.049	0.00172028	0.0363546	-	HIC_ASM_10	118194360	118198452	+	1455	-	- && - && PF03004:Plant transposase (Ptta/En/Spm family)	-
novel.5139	326.42	270.094	329.402	186.01	103.183	158.792	308.639	149.328	1.04885	0.00225558	0.0431034	-	HIC_ASM_18	10606477	10613318	-	2937	-	- && - && -	-
novel.34	376.639	389.596	303.587	149.228	209.082	159.778	356.607	172.696	1.04515	0.000436481	0.0141095	-	CTG1148	37851	53906	-	2169	-	- && - && -	-
evm.TU.HIC_ASM_12.2873	13753.9	13999.2	19115.7	7611.68	9061.1	6084.39	15622.9	7585.73	1.04228	0.000269225	0.0101682	-	HIC_ASM_12	101785696	101794340	-	2118	-	- && Q9SHL8.1 RecName: Full=Protein PIN-LIKES 5; AltName: Full=Auxin efflux carrier-like protein 5 && PF03547:Membrane transport protein	-
evm.TU.HIC_ASM_15.757	324.412	339.075	240.598	122.956	123.096	193.312	301.362	146.454	1.04133	0.00281909	0.0495857	-	HIC_ASM_15	19669259	19672933	-	1063	-	- && O49460.1 RecName: Full=Prohibitin-1, mitochondrial; Short=Atphb1 && PF01145:SPFH domain / Band 7 family	-
evm.TU.HIC_ASM_9.3463	172.752	145.734	165.217	65.1559	97.7524	71.9988	161.234	78.3024	1.03968	0.00220545	0.0424518	-	HIC_ASM_9	115956348	115959261	+	780	-	- && - && PF12681:Glyoxalase-like domain	-
evm.TU.CTG5571.3	1789.79	1450.54	1419.84	826.009	924.122	516.813	1553.39	755.648	1.03953	0.00114385	0.0273395	-	CTG5571	74129	75501	-	1373	-	- && Q9STX3.1 RecName: Full=F-box protein GID2; AltName: Full=Protein SLEEPY 1 && -	-
evm.TU.HIC_ASM_9.1660	197.861	214.715	181.739	99.8357	77.8399	112.436	198.105	96.704	1.03601	0.00101346	0.0251149	-	HIC_ASM_9	62735670	62738993	-	1212	-	- && Q9Z2V5.3 RecName: Full=Histone deacetylase 6; Short=HD6; AltName: Full=Histone deacetylase mHDA2 && PF02148:Zn-finger in ubiquitin-hydrolases and other protein	-
novel.8563	792.448	636.373	739.348	417.208	285.111	356.049	722.723	352.789	1.03525	0.000176559	0.00761777	-	HIC_ASM_8	112361671	112363593	+	768	-	- && - && -	-
novel.8183	223.975	356.563	383.098	133.465	179.213	157.806	321.212	156.828	1.03357	0.00282827	0.0497134	-	HIC_ASM_7	60982847	61004770	+	1792	-	- && - && -	-
evm.TU.HIC_ASM_19.4841	10630.3	7071.03	7540.11	3575.17	3912.81	4861.4	8413.8	4116.46	1.03134	0.000327635	0.0115492	-	HIC_ASM_19	133616578	133621480	+	3178	-	- && Q0VCZ3.1 RecName: Full=YTH domain-containing family protein 2 && PF04146:YT521-B-like domain	YTH
evm.TU.HIC_ASM_13.2606	2249.79	1707.03	1780.22	857.536	994.721	958.669	1912.35	936.975	1.02912	1.80906e-05	0.00140122	-	HIC_ASM_13	81477221	81481110	-	1175	-	- && Q6P8E9.1 RecName: Full=NHP2-like protein 1; AltName: Full=High mobility group-like nuclear protein 2 homolog 1; AltName: Full=U4/U6.U5 small nuclear ribonucleoprotein SNU13; AltName: Full=U4/U6.U5 tri-snRNP 15.5 kDa protein && PF01248:Ribosomal prote	-
evm.TU.HIC_ASM_1.1439	8570.29	7192.47	9213.97	5018.06	3990.65	3269.53	8325.58	4092.75	1.02451	0.000184572	0.00781744	-	HIC_ASM_1	54256675	54259295	+	1212	-	- && Q9FYF7.1 RecName: Full=REF/SRPP-like protein At1g67360 && PF05755:Rubber elongation factor protein (REF)	-
evm.TU.HIC_ASM_20.4559	765.33	799.596	1024.35	457.142	411.827	404.377	863.091	424.449	1.02401	4.75956e-05	0.00290838	-	HIC_ASM_20	131679905	131685439	-	2534	-	- && - && PF00327:Ribosomal protein L30p/L7e	-
evm.TU.HIC_ASM_7.1967	477.076	518.814	583.424	286.896	298.688	191.339	526.438	258.974	1.02325	0.000678605	0.0189563	-	HIC_ASM_7	61961872	61966660	-	1611	-	- && - && -	-
evm.TU.HIC_ASM_22.2404	4875.21	6603.71	3986.9	3089.65	2293.56	2228.02	5155.28	2537.08	1.02296	0.000933177	0.0237152	-	HIC_ASM_22	84522912	84525517	+	1560	-	- && Q9SUT9.1 RecName: Full=Reticulon-like protein B2; Short=AtRTNLB2; AltName: Full=VirB2-interacting protein 2 && PF02453:Reticulon	-
evm.TU.HIC_ASM_15.121	656.858	643.174	814.729	313.169	427.214	301.803	704.92	347.395	1.0202	0.00032568	0.0115352	-	HIC_ASM_15	2237095	2240105	+	899	-	- && Q9FGT8.1 RecName: Full=Temperature-induced lipocalin-1; Short=AtTIL1 && PF08212:Lipocalin-like domain	Lipocalin_2
evm.TU.HIC_ASM_14.553	320.394	321.587	317.011	149.228	143.913	180.49	319.664	157.877	1.01799	9.40899e-05	0.00490992	-	HIC_ASM_14	15735011	15742000	+	2640	-	- && F4KDN0.1 RecName: Full=KH domain-containing protein HEN4; AltName: Full=Protein HUA ENHANCER 4 && PF00013:KH domain	KH_1
evm.TU.HIC_ASM_5.57	5083.12	4492.5	4764.46	2827.98	1697.09	2589	4780.03	2371.36	1.01142	0.000432272	0.0140127	-	HIC_ASM_5	1810486	1811858	-	628	-	- && - && PF04419:4F5 protein family	-
evm.TU.CTG5012.9	12542.6	8323.37	10819.7	5592.9	5675.07	4450.12	10561.9	5239.36	1.01139	0.000200813	0.00825853	-	CTG5012	142891	146424	-	1594	-	- && Q9LSP9.1 RecName: Full=Chitinase-like protein 2; Short=AtCTL2; Flags: Precursor && PF00182:Chitinase class I	-
evm.TU.HIC_ASM_5.1173	351.53	321.587	374.837	181.806	190.074	147.943	349.318	173.274	1.0111	0.000154936	0.00696313	-	HIC_ASM_5	37460434	37462484	+	2051	-	- && Q5ZIK6.1 RecName: Full=BSD domain-containing protein 1 && PF03909:BSD domain	-
evm.TU.HIC_ASM_7.787	1015.42	850.117	950	469.753	510.485	417.198	938.512	465.812	1.01039	1.44398e-05	0.00116913	-	HIC_ASM_7	21519077	21522063	-	2121	-	- && - && -	-
evm.TU.HIC_ASM_5.1656	895.899	1173.65	752.772	395.139	609.142	397.473	940.773	467.251	1.00929	0.00233704	0.0439566	-	HIC_ASM_5	59399360	59403015	+	839	-	- && D7T737.1 RecName: Full=1,2-dihydroxy-3-keto-5-methylthiopentene dioxygenase 1; AltName: Full=Acireductone dioxygenase (Fe(2+)-requiring) 1; Short=ARD 1; Short=Fe-ARD 1 && PF03079:ARD/ARD' family	-
evm.TU.HIC_ASM_15.999	1006.38	1406.82	1391.96	641.05	585.609	669.687	1268.39	632.116	1.00485	0.000101084	0.00515523	-	HIC_ASM_15	26535724	26541876	-	2633	-	- && Q9LKA5.1 RecName: Full=Multiple organellar RNA editing factor 8, chloroplastic/mitochondrial; AltName: Full=RNA editing-interacting protein 1; Flags: Precursor && -	-
evm.TU.CTG9651.1	491.137	425.544	605.109	298.456	197.315	264.324	507.263	253.365	1.00217	0.00122393	0.0287369	-	CTG9651	84334	85476	+	1143	-	- && - && -	-
novel.8811	207.905	201.113	289.131	121.905	110.424	116.382	232.716	116.237	1.00158	0.00131902	0.0303907	-	HIC_ASM_9	21047848	21050246	+	1320	-	- && - && -	-
evm.TU.HIC_ASM_1.3818	611.662	816.112	754.837	270.082	476.09	344.213	727.537	363.462	1.00052	0.00211233	0.0412358	-	HIC_ASM_1	131976691	131981368	+	1362	-	- && Q9LSP7.1 RecName: Full=Ubiquitin-conjugating enzyme E2 32; AltName: Full=E2 ubiquitin-conjugating enzyme 32; AltName: Full=Ubiquitin carrier protein 32 && PF00179:Ubiquitin-conjugating enzyme	UQ_con
evm.TU.HIC_ASM_21.608	691.007	439.146	448.152	1082.43	818.224	1257.51	526.102	1052.72	-1.00061	0.00243464	0.0450242	-	HIC_ASM_21	14585920	14593024	+	3262	-	- && B8BKI8.1 RecName: Full=DNA replication licensing factor MCM2; AltName: Full=Minichromosome maintenance protein 2 && PF12619:Mini-chromosome maintenance protein 2|PF14551:MCM N-terminal domain|PF00493:MCM2/3/5 family	MCM
evm.TU.HIC_ASM_21.365	451.967	307.985	318.044	830.213	620.909	706.18	359.332	719.1	-1.00068	0.000726512	0.0198452	-	HIC_ASM_21	8922261	8928180	+	3035	-	- && Q9SJ20.1 RecName: Full=Ribonucleoside-diphosphate reductase large subunit; AltName: Full=Protein DEFECTIVE IN POLLEN DNA DEGRADATION 2; AltName: Full=Ribonucleoside-diphosphate reductase R1 subunit; Short=AtRNR1 && -	-
evm.TU.HIC_ASM_6.121	359.565	292.44	236.467	478.16	623.624	677.578	296.157	593.121	-1.00204	0.00109061	0.026445	-	HIC_ASM_6	2678870	2683684	+	2600	-	- && Q9MAJ7.1 RecName: Full=Beta-galactosidase 5; Short=Lactase 5; Flags: Precursor && PF01301:Glycosyl hydrolases family 35	-
evm.TU.HIC_ASM_0.4233	94.4108	91.3268	73.3152	171.297	189.169	159.778	86.351	173.415	-1.00581	0.00114246	0.0273315	-	HIC_ASM_0	151640029	151650195	-	744	-	- && P26357.1 RecName: Full=TATA-box-binding protein; AltName: Full=TATA sequence-binding protein; Short=TBP; AltName: Full=TATA-binding factor; AltName: Full=TATA-box factor; AltName: Full=Transcription initiation factor TFIID TBP subunit && PF00352:Tran	-
evm.TU.HIC_ASM_6.2924	284.237	266.208	309.783	547.52	473.375	708.152	286.743	576.349	-1.00715	0.000355882	0.0121986	-	HIC_ASM_6	103897710	103906399	-	3822	-	- && Q3TZZ7.1 RecName: Full=Extended synaptotagmin-2; Short=E-Syt2 && PF00168:C2 domain	C2
evm.TU.CTG923.2	165.721	136.019	119.783	314.22	225.374	310.68	140.507	283.424	-1.0116	0.00140388	0.0316365	-	CTG923	43642	49325	-	1814	-	- && P49642.1 RecName: Full=DNA primase small subunit; AltName: Full=DNA primase 49 kDa subunit; Short=p49 && PF01896:Eukaryotic and archaeal DNA primase small subunit	-
evm.TU.HIC_ASM_7.2268	332.447	269.123	269.511	528.604	629.055	600.647	290.36	586.102	-1.01355	5.09898e-05	0.00306518	-	HIC_ASM_7	73312889	73322402	+	3835	-	- && C0LGI2.1 RecName: Full=Probable LRR receptor-like serine/threonine-protein kinase At1g67720; Flags: Precursor && -	-
evm.TU.HIC_ASM_4.1746	152.664	158.365	135.272	308.965	286.016	311.666	148.767	302.216	-1.02201	6.56791e-05	0.00373996	-	HIC_ASM_4	48495855	48502704	+	1940	-	- && Q9LX51.1 RecName: Full=F-box/LRR-repeat protein At3g59200 && PF08387:FBD|PF00646:F-box domain	F-box
evm.TU.HIC_ASM_5.827	258.123	170.023	169.348	382.528	461.609	370.843	199.165	404.993	-1.02421	0.00115826	0.0275455	-	HIC_ASM_5	25437011	25446453	-	4563	-	- && C6L7U1.2 RecName: Full=Putative E3 ubiquitin-protein ligase LIN-1; AltName: Full=Protein cerberus && PF00400:WD domain, G-beta repeat	WD40
evm.TU.HIC_ASM_1.3854	233.014	133.104	206.522	439.277	320.411	405.363	190.88	388.35	-1.02472	0.00276792	0.0490385	-	HIC_ASM_1	132629896	132638788	+	3246	-	- && Q940B8.1 RecName: Full=Kinesin-like protein KIN-13A; AltName: Full=AtKINESIN-13A; Short=AtKIN13A && PF00225:Kinesin motor domain	Kinesin
evm.TU.HIC_ASM_19.3673	94.4108	117.559	125.978	210.18	186.454	291.94	112.649	229.525	-1.02665	0.0026515	0.047624	-	HIC_ASM_19	91226488	91251914	-	2509	-	- && O82261.2 RecName: Full=Protease Do-like 2, chloroplastic; Flags: Precursor && PF13365:Trypsin-like peptidase domain	-
evm.TU.CTG5033_1.4	111.485	95.2131	93.9674	222.791	165.636	224.873	100.222	204.433	-1.02769	0.0010466	0.0257027	-	CTG5033_1	68081	78083	-	3031	-	- && O24617.1 RecName: Full=DNA mismatch repair protein MSH2; Short=AtMSH2; AltName: Full=MutS protein homolog 2 && PF01624:MutS domain I|PF05192:MutS domain III|PF05190:MutS family domain IV|PF05188:MutS domain II|PF00488:MutS domain V	-
evm.TU.HIC_ASM_23.2455	78.3409	72.8672	90.8696	129.261	175.592	188.38	80.6926	164.411	-1.02797	0.00246051	0.0453702	-	HIC_ASM_23	79732568	79738690	-	3594	-	- && - && -	-
evm.TU.HIC_ASM_21.651	321.399	251.635	366.576	720.919	594.66	601.634	313.203	639.071	-1.02899	0.00020685	0.00845981	-	HIC_ASM_21	16037550	16043882	-	3012	-	- && Q8RWG2.1 RecName: Full=Protein high chlorophyll fluorescent 107; Flags: Precursor && -	-
evm.TU.HIC_ASM_0.5797	4421.24	4241.84	3782.45	8139.24	10195.2	7069.69	4148.51	8468.05	-1.02945	3.88579e-05	0.00249409	-	HIC_ASM_0	192870332	192871771	-	1213	-	- && P37218.1 RecName: Full=Histone H1 && PF00538:linker histone H1 and H5 family	-
evm.TU.HIC_ASM_19.3792	215.94	137.962	136.304	377.274	293.257	333.364	163.402	334.632	-1.03383	0.00180194	0.0373641	-	HIC_ASM_19	94453713	94458397	-	2188	-	- && Q9M651.2 RecName: Full=RAN GTPase-activating protein 2; Short=AtRanGAP2; Short=RanGAP2 && PF13943:WPP domain	-
evm.TU.HIC_ASM_1.3085	1426.21	1487.46	1826.69	3457.47	2517.12	3790.29	1580.12	3254.96	-1.04258	0.0001688	0.00738134	-	HIC_ASM_1	114626835	114630750	+	1550	-	- && Q43187.1 RecName: Full=Soluble inorganic pyrophosphatase PPA1; AltName: Full=Pyrophosphate phospho-hydrolase; Short=PPase && PF00719:Inorganic pyrophosphatase	Pyrophosphatase
evm.TU.HIC_ASM_0.1969	337.469	244.834	274.674	561.182	422.689	787.055	285.659	590.309	-1.04706	0.00251163	0.0459074	-	HIC_ASM_0	73971618	73977734	-	2640	-	- && B8BMI1.1 RecName: Full=DNA replication licensing factor MCM7; AltName: Full=Minichromosome maintenance protein 7 && PF00493:MCM2/3/5 family|PF14551:MCM N-terminal domain	MCM
evm.TU.HIC_ASM_12.1525	368.604	325.473	321.141	775.566	441.696	882.725	338.406	699.996	-1.0483	0.0026998	0.0482575	-	HIC_ASM_12	42383051	42391238	+	2704	-	- && Q40541.1 RecName: Full=Mitogen-activated protein kinase kinase kinase NPK1; AltName: Full=Nicotiana protein kinase 1 && PF00069:Protein kinase domain	Pkinase
evm.TU.CTG4172_2.2	95.4152	79.6681	109.457	213.333	171.067	205.147	94.8466	196.516	-1.05106	0.000832588	0.0219334	-	CTG4172_2	18512	23227	-	953	-	- && - && PF13661:2OG-Fe(II) oxygenase superfamily	-
evm.TU.CTG6721.1	109.476	109.787	109.457	203.875	244.381	232.763	109.573	227.006	-1.05135	0.000130019	0.00616998	-	CTG6721	17562	23691	-	1290	-	- && Q7XA73.1 RecName: Full=Protein TIFY 4A; AltName: Full=Protein PEAPOD 1 && PF06200:tify domain	Zim
evm.TU.HIC_ASM_18.310	326.42	360.45	283.967	506.535	663.449	847.219	323.612	672.401	-1.05506	0.00065146	0.0184972	-	HIC_ASM_18	7928436	7938851	+	3430	-	- && O82188.2 RecName: Full=Probable RNA-dependent RNA polymerase 5; Short=AtRDRP5; AltName: Full=RNA-directed RNA polymerase 5 && PF05183:RNA dependent RNA polymerase	-
evm.TU.HIC_ASM_5.3513	173.756	140.876	129.076	276.387	300.498	345.2	147.903	307.362	-1.05531	0.000255404	0.00975996	-	HIC_ASM_5	114277205	114284653	-	2587	-	- && Q8GX78.1 RecName: Full=Ascorbate transporter, chloroplastic; AltName: Full=Phosphate transporter PHT4;4; Short=AtPHT4;4; AltName: Full=Probable anion transporter 2; Flags: Precursor && PF07690:Major Facilitator Superfamily	MFS_1
evm.TU.HIC_ASM_17.4319	363.582	318.672	545.218	1035.14	658.924	858.068	409.157	850.71	-1.05602	0.00219772	0.0423981	-	HIC_ASM_17	150825542	150828587	+	1822	-	- && Q9LV33.1 RecName: Full=Beta-glucosidase 44; Short=AtBGLU44; Flags: Precursor && PF00232:Glycosyl hydrolase family 1	Glyco_hydro_1
evm.TU.HIC_ASM_21.2103	1070.66	1525.35	1227.77	3296.68	1672.65	2997.32	1274.59	2655.55	-1.05885	0.00271834	0.0484384	-	HIC_ASM_21	71636267	71638529	+	1056	-	- && - && -	-
evm.TU.HIC_ASM_14.638	433.888	341.99	364.511	860.689	518.631	999.106	380.13	792.809	-1.06027	0.0020247	0.0403085	-	HIC_ASM_14	17959651	17965740	-	2199	-	- && P52551.2 RecName: Full=Myb-related protein B; Short=B-Myb; AltName: Full=Myb-like protein 2; AltName: Full=Myb-related protein 1; AltName: Full=XMYB1 && PF13921:Myb-like DNA-binding domain	-
evm.TU.HIC_ASM_0.3470	317.381	209.857	267.446	626.338	379.243	659.825	264.895	555.135	-1.06723	0.00241436	0.0448235	-	HIC_ASM_0	129462022	129464934	-	2183	-	- && Q8S9H7.1 RecName: Full=Transcription factor DIVARICATA && PF00249:Myb-like DNA-binding domain	Myb_DNA-binding
evm.TU.HIC_ASM_0.4005	614.675	583.909	412.011	1136.03	796.501	1443.92	536.865	1125.48	-1.06769	0.00184331	0.0379938	-	HIC_ASM_0	144331468	144339410	-	3305	-	- && Q9ZVD5.2 RecName: Full=Protein argonaute 4; AltName: Full=Protein OVEREXPRESSOR OF CATIONIC PEROXIDASE 11 && PF16487:Mid domain of argonaute|PF08699:Argonaute linker 1 domain|PF16488:Argonaute linker 2 domain|PF02171:Piwi domain|PF02170:PAZ domain|PF	Piwi
evm.TU.HIC_ASM_4.1510	127.555	178.767	145.598	324.729	324.936	298.844	150.64	316.17	-1.06922	0.000143029	0.00655303	-	HIC_ASM_4	41365332	41367103	+	1065	-	- && - && PF14215:bHLH-MYC and R2R3-MYB transcription factors N-terminal	-
evm.TU.HIC_ASM_9.2844	166.726	130.189	130.109	303.711	239.855	353.09	142.341	298.885	-1.06986	0.000636837	0.0182561	-	HIC_ASM_9	99836199	99840485	-	3023	-	- && Q9LX14.1 RecName: Full=Protein UPSTREAM OF FLC && PF06136:Domain of unknown function (DUF966)	-
evm.TU.HIC_ASM_8.3039	108.472	127.275	154.891	271.133	228.089	322.515	130.213	273.912	-1.07282	0.000777041	0.0209276	-	HIC_ASM_8	104875026	104878202	+	1145	-	- && Q96324.1 RecName: Full=Glutathione S-transferase F11; Short=AtGSTF11; AltName: Full=AtGSTF6; AltName: Full=GST class-phi; AltName: Full=GST class-phi member 11 && PF02798:Glutathione S-transferase, N-terminal domain|PF00043:Glutathione S-transferase,	GST_N
evm.TU.HIC_ASM_4.1063	702.055	628.601	914.892	1671.99	1613.82	1469.56	748.516	1585.12	-1.08263	2.88632e-05	0.00198458	-	HIC_ASM_4	29405373	29413448	-	3560	-	- && P29196.2 RecName: Full=Phosphoenolpyruvate carboxylase; Short=PEPC; Short=PEPCase && PF00311:Phosphoenolpyruvate carboxylase	-
evm.TU.HIC_ASM_19.921	271.18	197.227	227.174	541.215	425.404	509.909	231.86	492.176	-1.08576	9.0915e-05	0.00479251	-	HIC_ASM_19	22585517	22592959	-	4737	-	- && O64728.2 RecName: Full=Protein STICHEL && PF12169:DNA polymerase III subunits gamma and tau domain III|PF13177:DNA polymerase III, delta subunit	-
evm.TU.HIC_ASM_21.1118	139.608	135.047	121.848	303.711	201.841	338.296	132.168	281.282	-1.0889	0.00106711	0.0260581	-	HIC_ASM_21	28600939	28606745	-	2342	-	- && Q40784.1 RecName: Full=Putative glucose-6-phosphate 1-epimerase; AltName: Full=Putative D-hexose-6-phosphate mutarotase; AltName: Full=Putative apospory-associated protein C && PF01263:Aldose 1-epimerase	Aldose_epim
evm.TU.HIC_ASM_21.2612	392.709	336.16	275.707	595.862	612.763	934.012	334.859	714.212	-1.0927	0.000713419	0.0196012	-	HIC_ASM_21	90628128	90665965	-	5401	-	- && Q5N870.1 RecName: Full=Endoribonuclease Dicer homolog 3a; AltName: Full=Dicer-like protein 3a; Short=OsDCL3a && PF00270:DEAD/DEAH box helicase|PF02170:PAZ domain|PF00636:Ribonuclease III domain|PF00271:Helicase conserved C-terminal domain|PF03368:Dic	Ribonuclease_3
evm.TU.HIC_ASM_3.255	879.829	1176.56	774.457	2293.07	1418.31	2337.49	943.616	2016.29	-1.09525	0.000930236	0.0236637	-	HIC_ASM_3	5477244	5478301	+	402	-	- && Q9C681.1 RecName: Full=Probable histone H2A.1; AltName: Full=HTA10 && PF16211:C-terminus of histone H2A|PF00125:Core histone H2A/H2B/H3/H4	Histone
evm.TU.HIC_ASM_21.3732	322.403	262.322	223.044	652.61	393.725	684.482	269.256	576.939	-1.09902	0.00148018	0.0327638	-	HIC_ASM_21	125894103	125906378	+	3428	-	- && Q5VQ09.1 RecName: Full=Kinesin-like protein KIN-UB; AltName: Full=Protein ARMADILLO REPEAT KINESIN2 && PF00225:Kinesin motor domain|PF00514:Armadillo/beta-catenin-like repeat	Kinesin
evm.TU.HIC_ASM_10.1057	88.3846	76.7534	82.6087	170.246	176.497	184.435	82.5822	177.06	-1.10065	0.000153069	0.00690917	-	HIC_ASM_10	36548734	36549731	+	903	-	- && Q6ICX4.1 RecName: Full=Polypyrimidine tract-binding protein homolog 3 && PF13893:RNA recognition motif. (a.k.a. RRM, RBD, or RNP domain)|PF00076:RNA recognition motif. (a.k.a. RRM, RBD, or RNP domain)	RRM_1
evm.TU.CTG2459.7	201.878	196.256	265.381	568.538	390.104	464.54	221.172	474.394	-1.1008	0.000276923	0.0103609	-	CTG2459	112411	124075	+	4686	-	- && Q9CAF4.1 RecName: Full=Nuclear pore complex protein NUP1; AltName: Full=Nuclear pore complex protein NUP136; AltName: Full=Nucleoporin 1; AltName: Full=Nucleoporin 136 && -	-
evm.TU.HIC_ASM_0.1464	97.4239	86.469	66.087	155.534	160.205	220.928	83.3266	178.889	-1.10178	0.00191793	0.038867	-	HIC_ASM_0	55477988	55503897	-	2498	-	- && O82261.2 RecName: Full=Protease Do-like 2, chloroplastic; Flags: Precursor && PF13365:Trypsin-like peptidase domain	-
evm.TU.CTG1516.7	233.014	225.402	286.033	631.592	580.179	386.624	248.15	532.798	-1.10251	0.000502637	0.015558	-	CTG1516	97692	102203	-	1595	-	- && Q9FN48.1 RecName: Full=Calcium sensing receptor, chloroplastic; AltName: Full=Sulfurtransferase 3; Short=AtStr3; Flags: Precursor && -	-
evm.TU.HIC_ASM_10.1115	259.128	251.635	208.587	588.505	416.353	543.443	239.783	516.1	-1.10533	8.95537e-05	0.00474759	-	HIC_ASM_10	38972172	38978324	+	1248	-	- && Q9ZQ19.2 RecName: Full=Replication protein A 32 kDa subunit A; Short=AtRPA32A; Short=RP-A p32 A; AltName: Full=DNA replication protein A2 subunit A; AltName: Full=Protein SUPPRESSOR OF ROS1; AltName: Full=Replication factor A protein 2 A; Short=AtRPA	tRNA_anti
evm.TU.HIC_ASM_5.3218	434.892	330.331	341.794	746.141	709.61	928.094	369.006	794.615	-1.10659	4.24124e-05	0.00266069	-	HIC_ASM_5	107518674	107530210	+	3265	-	- && A2ZMH2.1 RecName: Full=Serine/threonine-protein kinase Nek2; Short=OsNek2; AltName: Full=NimA-related protein kinase 2 && PF00069:Protein kinase domain	Pkinase
evm.TU.HIC_ASM_1.832	2254.81	1355.33	1550.98	3929.32	3559.82	3631.5	1720.37	3706.88	-1.10749	0.000120988	0.0058702	-	HIC_ASM_1	25903651	25911735	-	3825	-	- && Q9ZTX8.2 RecName: Full=Auxin response factor 6 && PF02362:B3 DNA binding domain|PF06507:Auxin response factor|PF02309:AUX/IAA family	Auxin_resp
evm.TU.HIC_ASM_19.1510	566.465	456.634	362.446	977.339	749.435	1265.4	461.848	997.392	-1.11055	0.000869003	0.0224477	-	HIC_ASM_19	36699083	36710890	+	2349	-	- && A2ZMH2.1 RecName: Full=Serine/threonine-protein kinase Nek2; Short=OsNek2; AltName: Full=NimA-related protein kinase 2 && PF00069:Protein kinase domain	Pkinase
evm.TU.HIC_ASM_3.3413	138.603	153.507	144.565	402.496	227.184	314.625	145.558	314.768	-1.11183	0.000906281	0.0232254	-	HIC_ASM_3	116692260	116699596	+	2063	-	- && Q8W4F0.3 RecName: Full=Protein DA1-related 1 && PF12315:Protein of unknown function (DUF3633)|PF00412:LIM domain	LIM
evm.TU.HIC_ASM_21.3771	95.4152	138.933	181.739	307.914	304.119	287.995	138.696	300.009	-1.11341	0.00127269	0.029653	-	HIC_ASM_21	126637364	126643128	+	1489	-	- && Q8H112.1 RecName: Full=PGR5-like protein 1A, chloroplastic; AltName: Full=Ferredoxin-plastoquinone reductase 1; Flags: Precursor && -	-
evm.TU.HIC_ASM_23.201	48.2098	37.8909	50.5978	92.4794	96.8473	106.519	45.5662	98.6151	-1.11487	0.00234878	0.0440815	-	HIC_ASM_23	3914113	3921351	-	2047	-	- && Q93WJ9.1 RecName: Full=Transcription repressor KAN1; AltName: Full=Protein KANADI 1 && PF00249:Myb-like DNA-binding domain	Myb_DNA-binding
evm.TU.HIC_ASM_18.63	149.651	119.502	81.5761	251.166	208.176	300.817	116.91	253.386	-1.11529	0.00251257	0.0459084	-	HIC_ASM_18	1801790	1807482	-	1738	-	- && Q9LW00.1 RecName: Full=Methyl-CpG-binding domain-containing protein 11; Short=AtMBD11; Short=MBD11; AltName: Full=Methyl-CpG-binding protein MBD11 && PF01429:Methyl-CpG binding domain	MBD
evm.TU.HIC_ASM_0.5644	174.76	194.312	143.533	411.954	248.907	451.718	170.869	370.86	-1.11722	0.00169301	0.0360134	-	HIC_ASM_0	188786747	188798295	-	2211	-	- && Q0WQE7.1 RecName: Full=AUGMIN subunit 3 && PF14932:HAUS augmin-like complex subunit 3	-
evm.TU.HIC_ASM_11.3503	220.962	208.886	149.728	388.834	458.893	410.294	193.192	419.34	-1.11797	0.000116044	0.00569821	-	HIC_ASM_11	148772238	148782979	+	5267	-	- && Q9Y7R4.1 RecName: Full=Histone-lysine N-methyltransferase, H3 lysine-4 specific; AltName: Full=COMPASS component set1; AltName: Full=Lysine N-methyltransferase 2; AltName: Full=SET domain-containing protein 1; AltName: Full=Set1 complex component set	SET
evm.TU.HIC_ASM_19.4422	244.062	236.09	188.967	586.403	347.564	519.772	223.04	484.58	-1.11878	0.000600166	0.0175783	-	HIC_ASM_19	113789535	113791752	+	1508	-	- && - && -	-
evm.TU.HIC_ASM_19.517	559.434	886.065	827.12	1480.72	1802.08	1653.01	757.54	1645.27	-1.11897	9.2664e-05	0.00486491	-	HIC_ASM_19	12954009	12959587	-	1850	-	- && Q0WUA3.2 RecName: Full=2-carboxy-1,4-naphthoquinone phytyltransferase, chloroplastic; AltName: Full=1,4-dihydroxy-2-naphthoate phytyltransferase; AltName: Full=1,4-dihydroxy-2-naphthoate polyprenyltransferase; AltName: Full=Protein ABERRANT CHLOROPLA	UbiA
evm.TU.HIC_ASM_19.3148	264.149	426.516	329.402	824.958	842.662	554.292	340.023	740.637	-1.12301	0.000719357	0.0196913	-	HIC_ASM_19	77019631	77030440	-	2307	-	- && Q9ZQQ0.1 RecName: Full=Serine carboxypeptidase-like 26; Flags: Precursor && PF00450:Serine carboxypeptidase	Peptidase_S10
evm.TU.HIC_ASM_20.2411	290.263	402.227	349.022	781.871	526.777	961.628	347.171	756.759	-1.12389	0.000857708	0.0222446	-	HIC_ASM_20	77457147	77459103	+	1365	-	- && O22176.1 RecName: Full=Probable WRKY transcription factor 15; AltName: Full=WRKY DNA-binding protein 15 && PF03106:WRKY DNA -binding domain|PF10533:Plant zinc cluster domain	WRKY
evm.TU.HIC_ASM_9.903	279.215	298.27	470.87	896.42	749.435	641.085	349.451	762.313	-1.12544	0.000714294	0.0196045	-	HIC_ASM_9	27320096	27325957	-	2112	-	- && Q43062.1 RecName: Full=Pectinesterase/pectinesterase inhibitor PPE8B; Includes: RecName: Full=Pectinesterase inhibitor PPE8B; AltName: Full=Pectin methylesterase inhibitor PPE8B; Includes: RecName: Full=Pectinesterase PPE8B; Short=PE PPE8B; AltName:	-
evm.TU.CTG99.10	370.613	444.975	574.131	961.575	762.107	1308.8	463.24	1010.83	-1.12571	0.000843719	0.022103	-	CTG99	223028	229957	-	3866	-	- && Q6ZI17.1 RecName: Full=Protein MEI2-like 2; Short=OML2; AltName: Full=MEI2-like protein 2 && -	-
evm.TU.HIC_ASM_22.4523	588.561	952.131	1269.08	2154.35	1684.42	2300.02	936.59	2046.26	-1.12751	0.00184978	0.0380756	-	HIC_ASM_22	139230166	139233714	+	1535	-	- && Q8LAL2.2 RecName: Full=Auxin-responsive protein IAA26; AltName: Full=Indoleacetic acid-induced protein 26; AltName: Full=Phytochrome-associated protein 1 && PF02309:AUX/IAA family	-
evm.TU.HIC_ASM_11.2708	452.971	274.952	318.044	863.842	631.77	791	348.656	762.204	-1.12826	0.000378288	0.0127618	-	HIC_ASM_11	119786266	119792849	+	2604	-	- && - && PF04782:Protein of unknown function (DUF632)|PF04783:Protein of unknown function (DUF630)	-
evm.TU.HIC_ASM_23.55	118.516	119.502	73.3152	236.453	186.454	258.407	103.778	227.104	-1.1288	0.00159396	0.0344436	-	HIC_ASM_23	1394870	1410224	+	2417	-	- && - && -	-
evm.TU.HIC_ASM_15.1169	212.927	178.767	153.859	322.627	413.637	456.65	181.851	397.638	-1.12884	0.000184288	0.00781461	-	HIC_ASM_15	32942659	32948313	-	2052	-	- && - && PF13088:BNR repeat-like domain	-
evm.TU.HIC_ASM_8.1261	383.67	346.848	482.228	1263.18	625.434	768.316	404.249	885.645	-1.13132	0.00204807	0.0404228	-	HIC_ASM_8	45065103	45071967	-	1497	-	- && - && PF04970:Lecithin retinol acyltransferase	-
evm.TU.HIC_ASM_8.2366	511.225	413.885	433.696	1074.02	695.128	1215.1	452.935	994.751	-1.13485	0.000330069	0.0116113	-	HIC_ASM_8	82769597	82775100	-	2625	-	- && Q9LUC3.2 RecName: Full=Mitogen-activated protein kinase 19; Short=AtMPK19; Short=MAP kinase 19 && PF00069:Protein kinase domain	Pkinase
evm.TU.HIC_ASM_14.2543	1014.41	898.695	979.946	2566.3	1335.04	2462.75	964.352	2121.37	-1.13726	0.000677218	0.0189482	-	HIC_ASM_14	91872169	91875643	+	2346	-	- && Q43187.1 RecName: Full=Soluble inorganic pyrophosphatase PPA1; AltName: Full=Pyrophosphate phospho-hydrolase; Short=PPase && PF00719:Inorganic pyrophosphatase	Pyrophosphatase
evm.TU.HIC_ASM_9.3619	369.608	331.303	327.337	688.341	1030.02	547.388	342.749	755.25	-1.14008	0.000600973	0.0175786	-	HIC_ASM_9	119570155	119572269	+	1146	-	- && O64864.1 RecName: Full=Protein YLS3; AltName: Full=Protein YELLOW-LEAF-SPECIFIC GENE 3; AltName: Full=Xylogen-like protein 9; Short=AtXYLP9; Flags: Precursor && PF14368:Probable lipid transfer	-
evm.TU.HIC_ASM_16.2681	315.372	195.284	218.913	732.479	377.433	499.06	243.19	536.324	-1.14068	0.00285559	0.0499565	-	HIC_ASM_16	78467857	78473515	+	2952	-	- && O80970.1 RecName: Full=BTB/POZ domain-containing protein NPY2; AltName: Full=Protein NAKED PINS IN YUC MUTANTS 2 && PF00651:BTB/POZ domain|PF03000:NPH3 family	BTB
evm.TU.HIC_ASM_0.1967	238.036	162.251	176.576	346.798	395.535	530.621	192.288	424.318	-1.14206	0.000510174	0.0156705	-	HIC_ASM_0	73899802	73910746	-	4529	-	- && O04716.2 RecName: Full=DNA mismatch repair protein MSH6; Short=AtMSH6; AltName: Full=MutS protein homolog 6 && PF01624:MutS domain I|PF05188:MutS domain II|PF00488:MutS domain V|PF05190:MutS family domain IV|PF05192:MutS domain III	-
evm.TU.HIC_ASM_19.3058	67.2928	117.559	120.815	208.079	243.476	223.887	101.889	225.147	-1.14415	0.00149208	0.0329259	-	HIC_ASM_19	75316192	75320095	+	1596	-	- && - && PF04784:Protein of unknown function, DUF547|PF14389:Leucine-zipper of ternary complex factor MIP1	-
evm.TU.HIC_ASM_22.1349	405.766	404.17	452.283	1089.79	707.8	1005.02	420.739	934.203	-1.1506	4.12158e-05	0.00260535	-	HIC_ASM_22	51943522	51948255	-	1951	-	- && O48902.1 RecName: Full=Malate dehydrogenase [NADP], chloroplastic; AltName: Full=NADP-MDH; Flags: Precursor && PF00056:lactate/malate dehydrogenase, NAD binding domain|PF02866:lactate/malate dehydrogenase, alpha/beta C-terminal domain	-
evm.TU.HIC_ASM_14.842	65.2841	75.7818	54.7283	125.057	126.716	183.449	65.2647	145.074	-1.15166	0.0018898	0.0385003	-	HIC_ASM_14	24361517	24363269	+	393	-	- && - && PF03004:Plant transposase (Ptta/En/Spm family)	-
evm.TU.HIC_ASM_0.1308	47.2054	57.3222	43.3696	97.7339	107.709	123.286	49.2991	109.576	-1.15172	0.00147552	0.0327165	-	HIC_ASM_0	50700754	50706310	-	2002	-	- && Q8L4H0.1 RecName: Full=Wee1-like protein kinase; AltName: Full=Wee1-At && PF00069:Protein kinase domain	Pkinase
evm.TU.HIC_ASM_14.1943	72.3147	82.5828	87.7718	188.111	140.293	212.051	80.8897	180.152	-1.1546	0.000655957	0.0185425	-	HIC_ASM_14	66503085	66505854	-	1891	-	- && - && PF09177:Syntaxin 6, N-terminal	-
evm.TU.HIC_ASM_0.1865	281.224	264.265	252.989	708.308	375.623	694.344	266.159	592.758	-1.15473	0.000873709	0.0225467	-	HIC_ASM_0	69532101	69540402	+	3963	-	- && F4IL57.1 RecName: Full=Kinesin-like protein KIN-14I && PF00307:Calponin homology (CH) domain|PF00225:Kinesin motor domain	Kinesin
evm.TU.CTG6922.9	618.692	636.373	312.881	1479.67	973.904	1058.28	522.649	1170.62	-1.16308	0.00234278	0.0440288	-	CTG6922	157485	162434	-	2209	-	- && Q0JMD4.2 RecName: Full=Probable protein phosphatase 2C 3; Short=OsPP2C03 && PF00481:Protein phosphatase 2C	PP2C
evm.TU.HIC_ASM_5.843	237.031	187.511	161.087	535.96	317.695	459.609	195.21	437.755	-1.1645	0.000660947	0.0186136	-	HIC_ASM_5	26138331	26141753	+	1064	-	- && - && -	-
evm.TU.HIC_ASM_0.5271	347.512	341.018	373.804	595.862	712.325	1075.05	354.112	794.412	-1.1658	0.000292008	0.0107773	-	HIC_ASM_0	179216466	179225760	+	4593	-	- && F4JKH6.1 RecName: Full=Protein TSS; AltName: Full=TPR-domain suppressor of STIMPY && PF12807:Translation initiation factor eIF3 subunit 135|PF13424:Tetratricopeptide repeat	-
evm.TU.HIC_ASM_18.3470	91.3977	109.787	84.6739	175.501	203.651	262.352	95.2861	213.834	-1.16589	0.000464199	0.0147209	-	HIC_ASM_18	121348078	121361039	+	4273	-	- && Q4QY64.1 RecName: Full=ATPase family AAA domain-containing protein 5; AltName: Full=Chromosome fragility-associated gene 1 protein && -	-
evm.TU.HIC_ASM_8.2371	203.887	155.45	200.326	518.095	308.644	431.993	186.554	419.577	-1.16904	0.000388232	0.0129873	-	HIC_ASM_8	82899142	82901848	-	1377	-	- && Q9C8L2.1 RecName: Full=Fatty-acid-binding protein 3, chloroplastic; Short=AtFAP3; AltName: Full=Chalcone-flavanone isomerase family protein 3; Flags: Precursor && PF02431:Chalcone-flavanone isomerase	-
evm.TU.HIC_ASM_13.1097	68.2972	68.9809	57.8261	138.719	149.344	150.902	65.0347	146.322	-1.16961	0.000196243	0.00812862	-	HIC_ASM_13	31119491	31120615	+	1125	-	- && O04536.1 RecName: Full=Probable galacturonosyltransferase-like 9; AltName: Full=Like glycosyl transferase 8 && PF01501:Glycosyl transferase family 8	Glyco_transf_8
evm.TU.HIC_ASM_12.1555	99.4327	68.9809	71.25	210.18	133.052	196.271	79.8879	179.834	-1.16982	0.00174355	0.0366371	-	HIC_ASM_12	44016533	44033872	-	1998	-	- && - && -	-
evm.TU.HIC_ASM_20.3371	182.795	161.279	127.011	225.944	414.543	422.13	157.029	354.205	-1.17388	0.00187925	0.0384227	-	HIC_ASM_20	102003950	102011366	+	3912	-	- && B6SFA4.1 RecName: Full=Probable helicase MAGATAMA 3; AltName: Full=SEN1-like protein && PF13086:AAA domain|PF13087:AAA domain	-
evm.TU.CTG4671.3	142.621	154.478	153.859	339.441	331.272	349.145	150.319	339.953	-1.17722	1.3971e-06	0.00019152	-	CTG4671	93255	103312	-	2712	-	- && F4KEW8.1 RecName: Full=Protein NETWORKED 4A && PF07765:KIP1-like protein	-
novel.6388	325.416	406.113	183.804	648.407	655.303	768.316	305.111	690.675	-1.17832	0.00138695	0.0314112	-	HIC_ASM_22	12745648	12752798	+	3543	-	- && - && -	-
evm.TU.HIC_ASM_22.487	194.848	182.654	154.891	447.684	295.973	462.568	177.464	402.075	-1.17928	0.000200194	0.00824615	-	HIC_ASM_22	15075051	15100124	+	1859	-	- && P53800.1 RecName: Full=Squalene synthase; Short=SQS; Short=SS; AltName: Full=FPP:FPP farnesyltransferase; AltName: Full=Farnesyl-diphosphate farnesyltransferase && PF00494:Squalene/phytoene synthase	-
evm.TU.HIC_ASM_0.5826	246.071	258.436	427.5	685.188	864.385	581.908	310.669	710.494	-1.19387	0.000693671	0.019191	-	HIC_ASM_0	193379066	193388651	-	3349	-	- && Q9SV13.1 RecName: Full=Sulfate transporter 3.1; AltName: Full=AST12; AltName: Full=AtST1 && PF00916:Sulfate permease family|PF01740:STAS domain	Sulfate_transp
evm.TU.HIC_ASM_9.2707	236.027	153.507	137.337	416.157	305.929	484.266	175.624	402.117	-1.1948	0.00104635	0.0257027	-	HIC_ASM_9	95749902	95797755	-	7566	-	- && F4HW04.1 RecName: Full=DNA polymerase epsilon catalytic subunit A; AltName: Full=DNA polymerase 2 a; Short=AtPOL2a; AltName: Full=DNA polymerase II subunit a; AltName: Full=Protein ABA OVERLY SENSITIVE a; AltName: Full=Protein EARLY IN SHORT DAYS 7;	DNA_pol_B_exo
evm.TU.HIC_ASM_16.2806	197.861	117.559	138.37	346.798	238.045	455.664	151.263	346.835	-1.19701	0.00237145	0.044274	-	HIC_ASM_16	81948943	81960658	-	4786	-	- && O48653.2 RecName: Full=DNA polymerase alpha catalytic subunit && PF12254:DNA polymerase alpha subunit p180 N terminal|PF08996:DNA Polymerase alpha zinc finger|PF00136:DNA polymerase family B|PF03104:DNA polymerase family B, exonuclease domain	DNA_pol_B
evm.TU.HIC_ASM_3.2734	180.787	185.568	334.565	703.054	443.506	465.526	233.64	537.362	-1.20168	0.00216771	0.0420068	-	HIC_ASM_3	96763206	96768028	-	1535	-	- && Q9THX6.1 RecName: Full=Thylakoid lumenal 29 kDa protein, chloroplastic; Short=TL29; AltName: Full=LeAPx09; AltName: Full=P29; Flags: Precursor && PF00141:Peroxidase	-
evm.TU.CTG5046.12	428.866	292.44	244.728	813.398	542.164	867.931	322.012	741.164	-1.20242	0.00075985	0.0205393	-	CTG5046	194751	196279	+	1529	-	- && P49730.1 RecName: Full=Ribonucleoside-diphosphate reductase small chain; AltName: Full=Ribonucleoside-diphosphate reductase R2 subunit; AltName: Full=Ribonucleotide reductase small subunit && PF00268:Ribonucleotide reductase, small chain	-
evm.TU.CTG4400.5	196.857	144.763	104.294	343.645	294.162	389.582	148.638	342.463	-1.2037	0.000688754	0.0190855	-	CTG4400	128834	155740	+	4041	-	- && B9FFA3.2 RecName: Full=Kinesin-like protein KIN-7E, chloroplastic; Flags: Precursor && PF00225:Kinesin motor domain	Kinesin
evm.TU.CTG7792.3	453.975	510.07	268.478	629.49	1114.2	1096.75	410.841	946.812	-1.20448	0.00203561	0.0403678	-	CTG7792	77814	81128	-	1917	-	- && Q38914.2 RecName: Full=AP2-like ethylene-responsive transcription factor ANT; AltName: Full=Complementing a protein kinase C mutant protein 1; AltName: Full=Protein AINTEGUMENTA; AltName: Full=Protein DRAGON; AltName: Full=Protein OVULE MUTANT && PF0	AP2
evm.TU.HIC_ASM_6.3098	621.705	495.497	372.772	1228.5	863.48	1346.28	496.658	1146.09	-1.20618	0.000276168	0.0103609	-	HIC_ASM_6	109256584	109263607	-	3290	-	- && B8BKI8.1 RecName: Full=DNA replication licensing factor MCM2; AltName: Full=Minichromosome maintenance protein 2 && PF14551:MCM N-terminal domain|PF12619:Mini-chromosome maintenance protein 2|PF00493:MCM2/3/5 family	MCM
evm.TU.HIC_ASM_10.389	207.905	132.132	152.826	374.121	294.162	471.444	164.288	379.909	-1.20932	0.00050248	0.015558	-	HIC_ASM_10	11543161	11555924	-	3816	-	- && O80786.1 RecName: Full=DNA replication licensing factor MCM5; AltName: Full=Minichromosome maintenance protein 5; Short=AtMCM5 && PF14551:MCM N-terminal domain|PF01266:FAD dependent oxidoreductase|PF00493:MCM2/3/5 family	MCM
evm.TU.HIC_ASM_3.698	411.792	521.729	264.348	811.296	742.194	1219.05	399.29	924.18	-1.21047	0.00140087	0.0316161	-	HIC_ASM_3	16935068	16936127	-	926	-	- && Q00423.1 RecName: Full=HMG-Y-related protein A; AltName: Full=Protein SB16A && PF00538:linker histone H1 and H5 family	-
evm.TU.HIC_ASM_17.4067	1676.29	1227.08	985.109	2402.36	2712.63	3912.59	1296.16	3009.19	-1.21512	0.000355265	0.0121986	-	HIC_ASM_17	145070584	145071698	+	851	-	- && P27061.1 RecName: Full=Acid phosphatase 1; AltName: Full=Apase-1(1); Flags: Precursor && PF03767:HAD superfamily, subfamily IIIB (Acid phosphatase)	-
evm.TU.HIC_ASM_15.501	193.844	371.137	319.076	581.149	667.07	812.699	294.685	686.972	-1.22102	0.000510081	0.0156705	-	HIC_ASM_15	13270921	13290334	-	1911	-	- && Q84P53.1 RecName: Full=Gamma aminobutyrate transaminase 2; AltName: Full=Gamma-aminobutyrate transaminase isozyme 2; Short=LeGABA-TP2; Short=SlGABA-T2 && PF00202:Aminotransferase class-III	Aminotran_3
evm.TU.HIC_ASM_9.1103	99.4327	80.6397	88.8044	214.384	149.344	263.338	89.6256	209.022	-1.22121	0.000733698	0.0199888	-	HIC_ASM_9	37183209	37187946	+	2878	-	- && Q66GI4.1 RecName: Full=Proteinaceous RNase P 1, chloroplastic/mitochondrial; AltName: Full=Pentatricopeptide repeat-containing protein At2g32230; Flags: Precursor && PF16953:Protein-only RNase P	-
evm.TU.HIC_ASM_11.980	307.337	270.094	190	548.571	699.654	542.457	255.811	596.894	-1.22238	8.6499e-05	0.00464477	-	HIC_ASM_11	33253363	33259314	+	2561	-	- && O22898.1 RecName: Full=Long chain acyl-CoA synthetase 1; AltName: Full=Protein ECERIFERUM 8 && PF00501:AMP-binding enzyme	AMP-binding
evm.TU.HIC_ASM_21.2898	94.4108	84.5259	71.25	186.01	157.49	240.653	83.3956	194.718	-1.22267	0.000392875	0.0130836	-	HIC_ASM_21	100204129	100207389	-	2146	-	- && Q8H1F5.1 RecName: Full=Protein indeterminate-domain 7 && -	-
evm.TU.HIC_ASM_10.2292	43.1879	36.9194	61.9565	118.752	89.6064	123.286	47.3546	110.548	-1.2236	0.00276717	0.0490385	-	HIC_ASM_10	83197266	83223170	+	3402	-	- && P58854.2 RecName: Full=Gamma-tubulin complex component 3; Short=GCP-3 && PF04130:Spc97 / Spc98 family	-
evm.TU.HIC_ASM_2.916	89.389	44.6919	72.2826	169.195	143.008	170.627	68.7878	160.944	-1.22677	0.00184923	0.0380756	-	HIC_ASM_2	21985848	21986156	+	309	-	- && Q9C882.2 RecName: Full=Trihelix transcription factor GTL1; AltName: Full=GT2-LIKE protein 1; Short=AtGTL1; Short=Protein GT-2-LIKE1; AltName: Full=Trihelix DNA-binding protein GTL1 && PF13837:Myb/SANT-like DNA-binding domain	-
evm.TU.HIC_ASM_19.2164	470.045	655.804	567.935	1550.08	778.399	1642.16	564.595	1323.55	-1.22892	0.00105533	0.0258193	-	HIC_ASM_19	51743572	51747566	+	1744	-	- && Q96287.3 RecName: Full=Shaggy-related protein kinase theta; AltName: Full=ASK-theta && PF00069:Protein kinase domain	Pkinase
evm.TU.HIC_ASM_20.3406	1064.63	1212.51	825.055	1608.93	3620.46	2041.61	1034.07	2423.67	-1.22893	0.00159071	0.0344021	-	HIC_ASM_20	102865842	102867649	-	1335	-	- && P31237.1 RecName: Full=1-aminocyclopropane-1-carboxylate oxidase; Short=ACC oxidase; AltName: Full=Ethylene-forming enzyme; Short=EFE && PF03171:2OG-Fe(II) oxygenase superfamily|PF14226:non-haem dioxygenase in morphine synthesis N-terminal	2OG-FeII_Oxy
evm.TU.HIC_ASM_19.718	154.673	138.933	156.957	307.914	220.848	528.649	150.188	352.47	-1.23058	0.00272044	0.0484592	-	HIC_ASM_19	17030485	17043637	-	4151	-	- && Q8L840.1 RecName: Full=ATP-dependent DNA helicase Q-like 4A; AltName: Full=RecQ-like protein 4A; Short=AtRecQ4A; Short=AtRecQl4A; AltName: Full=SGS1-like protein; Short=AtSGS1 && PF00570:HRDC domain|PF00270:DEAD/DEAH box helicase|PF09382:RQC domain|P	DEAD
evm.TU.HIC_ASM_4.34	88.3846	92.2984	53.6957	159.737	209.987	181.476	78.1262	183.733	-1.2334	0.000868579	0.0224477	-	HIC_ASM_4	2295188	2300154	-	2959	-	- && - && -	-
evm.TU.HIC_ASM_14.2811	63.2753	68.0093	35.1087	111.396	143.008	137.094	55.4645	130.499	-1.23374	0.00284188	0.0498344	-	HIC_ASM_14	100172562	100176951	+	3424	-	- && - && -	-
evm.TU.HIC_ASM_20.773	58.2535	72.8672	60.9239	94.5812	186.454	172.6	64.0149	151.212	-1.24089	0.00281906	0.0495857	-	HIC_ASM_20	25205928	25206087	+	160	-	- && - && -	-
evm.TU.HIC_ASM_18.1047	278.211	258.436	165.217	337.34	736.763	586.839	233.955	553.647	-1.24292	0.00241904	0.0448639	-	HIC_ASM_18	33082325	33083202	+	351	-	- && - && -	-
evm.TU.HIC_ASM_0.908	55.2404	39.834	39.2391	104.039	95.0371	120.327	44.7712	106.468	-1.24945	0.0010428	0.0256946	-	HIC_ASM_0	34666118	34672971	+	965	-	- && Q9SZL8.1 RecName: Full=Protein FAR1-RELATED SEQUENCE 5 && PF03101:FAR1 DNA-binding domain	FAR1
evm.TU.HIC_ASM_22.3482	100.437	129.218	103.261	197.57	214.512	383.665	110.972	265.249	-1.25689	0.00147477	0.032714	-	HIC_ASM_22	112759960	112764074	+	1501	-	- && Q9LV17.1 RecName: Full=Transcription factor bHLH79; AltName: Full=Basic helix-loop-helix protein 79; Short=AtbHLH79; Short=bHLH 79; AltName: Full=Transcription factor EN 81; AltName: Full=bHLH transcription factor bHLH079 && PF00010:Helix-loop-helix	HLH
evm.TU.HIC_ASM_11.2849	151.66	164.194	77.4457	285.845	331.272	323.501	131.1	313.54	-1.25746	0.0010199	0.0252624	-	HIC_ASM_11	125777974	125803113	+	1322	-	- && P67657.1 RecName: Full=5'-methylthioadenosine/S-adenosylhomocysteine nucleosidase; Short=MTA/SAH nucleosidase; Short=MTAN; AltName: Full=5'-methylthioadenosine nucleosidase; Short=MTA nucleosidase; AltName: Full=S-adenosylhomocysteine nucleosidase; S	-
evm.TU.CTG1413.7	343.495	280.781	415.109	738.784	600.996	1149.02	346.462	829.601	-1.2598	0.000463318	0.0147199	-	CTG1413	257203	262298	+	2399	-	- && P54873.2 RecName: Full=Hydroxymethylglutaryl-CoA synthase; Short=HMG-CoA synthase; AltName: Full=3-hydroxy-3-methylglutaryl coenzyme A synthase; AltName: Full=Protein EMBRYO DEFECTIVE 2778; AltName: Full=Protein FLAKY POLLEN 1 && PF08540:Hydroxymethy	-
evm.TU.HIC_ASM_17.1030	81.354	109.787	106.359	236.453	165.636	310.68	99.1664	237.59	-1.25999	0.000855044	0.0221977	-	HIC_ASM_17	40707685	40725742	-	3336	-	- && Q0PCS3.1 RecName: Full=Protein CHROMATIN REMODELING 25; Short=AtCHR25; AltName: Full=DNA repair and recombination protein RAD54; Short=AtRAD54 && PF00176:SNF2 family N-terminal domain|PF00271:Helicase conserved C-terminal domain	SNF2_N
evm.TU.HIC_ASM_5.2244	227.992	152.535	170.38	377.274	556.646	385.637	183.636	439.852	-1.26072	0.000143167	0.00655357	-	HIC_ASM_5	80018184	80018850	+	667	-	- && - && -	-
evm.TU.HIC_ASM_3.3676	163.712	294.383	137.337	367.816	448.937	610.51	198.478	475.754	-1.26085	0.00236878	0.0442718	-	HIC_ASM_3	123090610	123097391	-	4333	-	- && P93024.3 RecName: Full=Auxin response factor 5; AltName: Full=Auxin-responsive protein IAA24; AltName: Full=Transcription factor MONOPTEROS && PF02309:AUX/IAA family|PF06507:Auxin response factor|PF02362:B3 DNA binding domain	Auxin_resp
evm.TU.HIC_ASM_7.1233	86.3759	83.5543	61.9565	234.351	132.147	190.353	77.2956	185.617	-1.26238	0.000999505	0.024864	-	HIC_ASM_7	36699372	36707995	+	936	-	- && Q8VZU2.1 RecName: Full=Syntaxin-132; Short=AtSYP132 && PF05739:SNARE domain|PF00804:Syntaxin	SNARE
evm.TU.HIC_ASM_18.2581	1536.69	1454.43	1004.73	4245.64	1692.56	3649.25	1331.95	3195.82	-1.26255	0.00231361	0.0436705	-	HIC_ASM_18	92578028	92578887	+	860	-	- && Q1S9I9.3 RecName: Full=Probable histone H2B.1 && PF00125:Core histone H2A/H2B/H3/H4	Histone
evm.TU.HIC_ASM_16.19	100.437	138.933	134.239	318.423	194.6	385.637	124.537	299.553	-1.26568	0.000976551	0.0245169	-	HIC_ASM_16	518052	546351	+	2389	-	- && Q8GZB6.2 RecName: Full=Histone-lysine N-methyltransferase, H3 lysine-9 specific SUVH4; AltName: Full=Histone H3-K9 methyltransferase 4; Short=H3-K9-HMTase 4; AltName: Full=Protein KRYPTONITE; AltName: Full=Protein SET DOMAIN GROUP 33; AltName: Full=S	Pre-SET
evm.TU.HIC_ASM_6.2777	833.628	721.871	547.283	1864.3	2185.85	1009.96	700.927	1686.7	-1.26687	0.000877497	0.0226107	-	HIC_ASM_6	99479521	99482278	+	1401	-	- && Q9SSK7.1 RecName: Full=MLP-like protein 34 && PF00407:Pathogenesis-related protein Bet v I family	-
evm.TU.HIC_ASM_3.189	69.3016	57.3222	59.8913	136.617	102.278	211.065	62.1717	149.987	-1.27007	0.00250594	0.0458519	-	HIC_ASM_3	3903693	3907935	+	1812	-	- && Q9FN30.1 RecName: Full=Probable aminotransferase TAT2; AltName: Full=Tyrosine aminotransferase 2 && PF00155:Aminotransferase class I and II	Aminotran_1_2
evm.TU.HIC_ASM_6.2006	108.472	68.0093	92.9348	258.522	143.913	247.557	89.8054	216.664	-1.2702	0.00150811	0.0331694	-	HIC_ASM_6	70855085	70860986	+	1999	-	- && Q5F3Z7.2 RecName: Full=CTD small phosphatase-like protein 2; Short=CTDSP-like 2 && PF03031:NLI interacting factor-like phosphatase	NIF
evm.TU.HIC_ASM_16.1291	307.337	335.189	275.707	913.234	422.689	880.752	306.078	738.892	-1.27106	0.000839952	0.0220825	-	HIC_ASM_16	32996374	33002651	+	2797	-	- && Q9SX04.1 RecName: Full=DNA replication licensing factor MCM3 homolog 2; AltName: Full=Replication origin activator 2; Short=ROA-2 && PF00493:MCM2/3/5 family|PF14551:MCM N-terminal domain	MCM
evm.TU.HIC_ASM_4.3027	67.2928	74.8103	53.6957	131.363	152.059	189.367	65.2663	157.596	-1.27135	0.000353711	0.0121623	-	HIC_ASM_4	99823871	99827061	+	2351	-	- && - && PF02892:BED zinc finger|PF05699:hAT family C-terminal dimerisation region|PF04937:Protein of unknown function (DUF 659)	DUF659
evm.TU.HIC_ASM_0.3867	608.649	512.985	440.924	1449.19	736.763	1590.88	520.852	1258.94	-1.27307	0.000737385	0.0200577	-	HIC_ASM_0	140499468	140506795	+	2372	-	- && Q2YDU3.2 RecName: Full=OTU domain-containing protein 5; AltName: Full=Deubiquitinating enzyme A; Short=DUBA && PF02338:OTU-like cysteine protease	OTU
evm.TU.HIC_ASM_18.4519	254.106	266.208	267.446	687.29	572.938	644.044	262.587	634.757	-1.27315	3.42062e-08	9.28008e-06	-	HIC_ASM_18	155038154	155041377	-	1625	-	- && Q9XI36.1 RecName: Full=Methyl-CpG-binding domain-containing protein 10; Short=AtMBD10; Short=MBD10; AltName: Full=Methyl-CpG-binding protein MBD10 && PF01429:Methyl-CpG binding domain	MBD
evm.TU.HIC_ASM_0.1271	105.459	102.986	91.9022	340.492	145.723	240.653	100.116	242.29	-1.27398	0.00206068	0.0405546	-	HIC_ASM_0	49254246	49259629	-	1701	-	- && O81301.1 RecName: Full=Probable pectinesterase/pectinesterase inhibitor 40; Includes: RecName: Full=Pectinesterase inhibitor 40; AltName: Full=Pectin methylesterase inhibitor 40; Includes: RecName: Full=Pectinesterase 40; Short=PE 40; AltName: Full=P	-
evm.TU.HIC_ASM_9.1012	88.3846	85.4975	64.0218	230.148	146.629	199.23	79.3013	192.002	-1.2743	0.0003744	0.0126802	-	HIC_ASM_9	33004182	33030407	+	3615	-	- && Q9SMV7.1 RecName: Full=DNA mismatch repair protein MSH7; Short=AtMSH7; AltName: Full=MutS protein homolog 7 && PF05192:MutS domain III|PF00488:MutS domain V|PF05188:MutS domain II|PF01624:MutS domain I	-
evm.TU.HIC_ASM_12.2840	249.084	170.995	171.413	603.218	285.111	544.429	197.164	477.586	-1.27594	0.00141686	0.0318386	-	HIC_ASM_12	100945054	100955315	+	2270	-	- && B6SJQ0.1 RecName: Full=Cell number regulator 13; AltName: Full=ZmCNR13 && PF04749:PLAC8 family	-
evm.TU.HIC_ASM_19.1127	60.2622	68.0093	41.3044	166.043	124.001	121.313	56.5253	137.119	-1.27667	0.00100664	0.0249699	-	HIC_ASM_19	27777811	27784489	-	2960	-	- && Q9FT74.1 RecName: Full=ATP-dependent DNA helicase Q-like 1; AltName: Full=RecQ-like protein 1; Short=AtRecQ1; Short=AtRecQl1 && PF16124:RecQ zinc-binding|PF00271:Helicase conserved C-terminal domain|PF00270:DEAD/DEAH box helicase	DEAD
evm.TU.HIC_ASM_4.134	73.3191	119.502	65.0544	170.246	212.702	242.626	85.9585	208.525	-1.27782	0.00104422	0.0256984	-	HIC_ASM_4	3915412	3920882	+	1132	-	- && Q9SYH4.1 RecName: Full=Nuclear transcription factor Y subunit A-5; Short=AtNF-YA-5 && PF02045:CCAAT-binding transcription factor (CBF-B/NF-YA) subunit B	CBFB_NFYA
evm.TU.HIC_ASM_5.396	175.765	84.5259	99.1305	347.849	205.461	318.57	119.807	290.627	-1.27813	0.00280947	0.0494935	-	HIC_ASM_5	12158505	12162958	+	3348	-	- && - && -	-
evm.TU.HIC_ASM_3.1725	49.2142	39.834	55.7609	100.887	125.811	124.272	48.2697	116.99	-1.27886	0.000470016	0.0148508	-	HIC_ASM_3	62807192	62811593	+	1826	-	- && Q8L586.1 RecName: Full=Uncharacterized membrane protein At4g09580 && PF09335:SNARE associated Golgi protein	-
evm.TU.HIC_ASM_12.722	121.529	116.587	95	303.711	263.388	241.64	111.039	269.58	-1.27896	1.20133e-05	0.00102218	-	HIC_ASM_12	19640999	19645518	+	3465	-	- && - && -	-
evm.TU.HIC_ASM_20.3479	449.958	370.165	357.283	878.554	856.239	1126.34	392.469	953.71	-1.28092	1.12092e-06	0.000161737	-	HIC_ASM_20	104552756	104571071	+	4629	-	- && Q43846.1 RecName: Full=Soluble starch synthase 3, chloroplastic/amyloplastic; AltName: Full=Soluble starch synthase III; Short=SS III; Flags: Precursor && PF16760:Starch/carbohydrate-binding module (family 53)|PF00534:Glycosyl transferases group 1|PF	Glycos_transf_1
evm.TU.CTG3204.2	180.787	95.2131	109.457	323.678	225.374	388.596	128.485	312.549	-1.28228	0.00158361	0.0343203	-	CTG3204	9521	26609	-	3210	-	- && Q6NU40.1 RecName: Full=Chromosome transmission fidelity protein 18 homolog && PF00004:ATPase family associated with various cellular activities (AAA)	AAA
evm.TU.HIC_ASM_15.2622	324.412	327.416	252.989	751.395	539.448	913.3	301.606	734.714	-1.28415	5.26565e-05	0.00314712	-	HIC_ASM_15	92736205	92741665	-	3779	-	- && - && PF10358:N-terminal C2 in EEIG1 and EHBP1 proteins	-
evm.TU.HIC_ASM_2.158	792.448	619.857	516.305	1572.15	988.385	2138.27	642.87	1566.27	-1.28461	0.000674919	0.0188941	-	HIC_ASM_2	2588690	2593039	+	1940	-	- && Q9C7U5.2 RecName: Full=Glucan endo-1,3-beta-glucosidase 2; AltName: Full=(1->3)-beta-glucan endohydrolase 2; Short=(1->3)-beta-glucanase 2; AltName: Full=Beta-1,3-endoglucanase 2; Short=Beta-1,3-glucanase 2; Flags: Precursor && PF07983:X8 domain|PF00	Glyco_hydro_17
evm.TU.HIC_ASM_4.1220	398.735	404.17	420.272	1124.47	763.917	1092.8	407.726	993.729	-1.28502	1.98398e-06	0.000252595	-	HIC_ASM_4	32928998	32934026	+	3222	-	- && Q6ZI17.1 RecName: Full=Protein MEI2-like 2; Short=OML2; AltName: Full=MEI2-like protein 2 && PF00076:RNA recognition motif. (a.k.a. RRM, RBD, or RNP domain)|PF04059:RNA recognition motif 2	RRM_1
evm.TU.CTG4339.3	1062.62	797.652	627.826	1949.42	1790.32	2331.58	829.368	2023.77	-1.28689	2.21274e-05	0.00160588	-	CTG4339	15330	19549	+	2307	-	- && Q8LFN2.1 RecName: Full=Probable inactive leucine-rich repeat receptor-like protein kinase At3g03770; Flags: Precursor && PF07714:Protein tyrosine kinase|PF13855:Leucine rich repeat	Pkinase_Tyr
evm.TU.HIC_ASM_3.1278	109.476	181.682	108.424	320.525	215.417	440.869	133.194	325.604	-1.28879	0.00211721	0.0413026	-	HIC_ASM_3	38810466	38815842	-	1923	-	- && Q96556.1 RecName: Full=Spermidine synthase 1; Short=SPDSY 1; AltName: Full=Putrescine aminopropyltransferase 1 && PF01564:Spermine/spermidine synthase	-
evm.TU.HIC_ASM_5.2481	60.2622	44.6919	50.5978	111.396	101.373	167.668	51.8506	126.812	-1.29026	0.00131515	0.0303287	-	HIC_ASM_5	87345546	87372057	-	6549	-	- && Q5IBC5.1 RecName: Full=Separase; AltName: Full=Protein EXTRA SPINDLE POLES; Short=AtESP; AltName: Full=Protein RADIALLY SWOLLEN 4 && PF03568:Peptidase family C50	-
evm.TU.HIC_ASM_22.3748	244.062	220.545	148.696	558.029	353.9	588.812	204.434	500.247	-1.29043	0.000345454	0.0119657	-	HIC_ASM_22	120195824	120199495	-	2310	-	- && Q9FME0.1 RecName: Full=Replication protein A 70 kDa DNA-binding subunit D; Short=AtRPA70D; AltName: Full=AtRPA1-4; AltName: Full=Replication factor A protein 1D; AltName: Full=Replication protein A 1D; Short=AtRPA1D && PF01336:OB-fold nucleic acid bi	tRNA_anti
evm.TU.HIC_ASM_4.2022	186.813	167.109	184.837	363.612	360.236	598.675	179.586	440.841	-1.29563	0.000100075	0.00512552	-	HIC_ASM_4	54898391	54905462	-	5304	-	- && - && -	-
evm.TU.HIC_ASM_7.239	475.067	339.075	406.848	1352.51	603.712	1043.49	406.997	999.904	-1.29658	0.000654964	0.0185409	-	HIC_ASM_7	5450192	5453738	+	2362	-	- && Q04088.1 RecName: Full=Probable transcription factor PosF21; AltName: Full=bZIP transcription factor 59; Short=AtbZIP59 && PF00170:bZIP transcription factor	bZIP_1
evm.TU.HIC_ASM_4.2529	424.849	422.629	281.902	692.545	668.88	1414.33	376.46	925.252	-1.29721	0.00158005	0.03426	-	HIC_ASM_4	74973807	74976681	+	1746	-	- && P48626.1 RecName: Full=Omega-3 fatty acid desaturase, endoplasmic reticulum && PF00487:Fatty acid desaturase|PF11960:Domain of unknown function (DUF3474)	-
evm.TU.HIC_ASM_17.3739	53.2316	44.6919	44.4022	110.345	133.957	105.532	47.4419	116.611	-1.29824	0.000267925	0.0101264	-	HIC_ASM_17	135675095	135697541	-	1331	-	- && A6TXE3.1 RecName: Full=Ribosomal RNA small subunit methyltransferase G; AltName: Full=16S rRNA 7-methylguanosine methyltransferase; Short=16S rRNA m7G methyltransferase && PF02527:rRNA small subunit methyltransferase G	-
evm.TU.HIC_ASM_20.2740	518.255	395.426	310.815	1349.36	559.361	1106.61	408.165	1005.11	-1.29985	0.0018873	0.0384873	-	HIC_ASM_20	88405124	88406642	-	1519	-	- && P49730.1 RecName: Full=Ribonucleoside-diphosphate reductase small chain; AltName: Full=Ribonucleoside-diphosphate reductase R2 subunit; AltName: Full=Ribonucleotide reductase small subunit && PF00268:Ribonucleotide reductase, small chain	-
evm.TU.HIC_ASM_6.3608	91.3977	81.6112	86.7392	275.336	145.723	218.955	86.5827	213.338	-1.30005	0.000469346	0.0148387	-	HIC_ASM_6	121152423	121154342	+	1920	-	- && Q7XBQ9.1 RecName: Full=Disease resistance protein RGA2; AltName: Full=Blight resistance protein RPI; AltName: Full=RGA2-blb && PF00931:NB-ARC domain|PF13855:Leucine rich repeat	NB-ARC
evm.TU.HIC_ASM_2.591	666.902	497.44	595.815	1761.31	686.982	1886.76	586.719	1445.02	-1.30024	0.00270275	0.0482768	-	HIC_ASM_2	13514906	13518249	-	2399	-	- && - && PF05003:Protein of unknown function (DUF668)|PF11961:Domain of unknown function (DUF3475)	-
evm.TU.HIC_ASM_5.1601	1006.38	828.742	982.011	2022.99	1361.29	3556.54	939.044	2313.61	-1.30086	0.00129565	0.0300126	-	HIC_ASM_5	57510046	57519249	-	6302	-	- && Q9LUI2.1 RecName: Full=Protein NETWORKED 1A && PF07765:KIP1-like protein	-
evm.TU.HIC_ASM_1.3106	114.498	54.4075	123.913	272.184	200.03	252.489	97.6063	241.568	-1.30786	0.00189015	0.0385003	-	HIC_ASM_1	114992466	115002738	-	6368	-	- && Q9LUM0.1 RecName: Full=1-phosphatidylinositol-3-phosphate 5-kinase FAB1B; Short=Phosphatidylinositol 3-phosphate 5-kinase; AltName: Full=FYVE finger-containing phosphoinositide kinase; AltName: Full=PIKfyve; AltName: Full=Phosphatidylinositol 3-phosp	-
evm.TU.HIC_ASM_18.4505	419.827	413.885	462.609	898.521	947.655	1366.99	432.107	1071.06	-1.30965	3.66455e-06	0.000404252	-	HIC_ASM_18	154734177	154746553	-	5960	-	- && F4JKH6.1 RecName: Full=Protein TSS; AltName: Full=TPR-domain suppressor of STIMPY && PF12807:Translation initiation factor eIF3 subunit 135|PF13424:Tetratricopeptide repeat|PF15044:Mitochondrial function, CLU-N-term	-
evm.TU.HIC_ASM_12.3330	95.4152	79.6681	99.1305	231.198	131.242	317.584	91.4046	226.675	-1.30996	0.00227512	0.0433587	-	HIC_ASM_12	115901019	115914501	-	2216	-	- && Q40545.1 RecName: Full=Pyruvate kinase isozyme A, chloroplastic; Flags: Precursor && PF02887:Pyruvate kinase, alpha/beta domain|PF00224:Pyruvate kinase, barrel domain	PK
evm.TU.HIC_ASM_8.2590	233.014	179.739	133.207	567.487	278.775	507.937	181.987	451.4	-1.30999	0.00130136	0.0301313	-	HIC_ASM_8	89590505	89594356	+	1331	-	- && Q9FJH0.1 RecName: Full=Ras-related protein RABA1f; Short=AtRABA1f && PF00071:Ras family	Ras
evm.TU.HIC_ASM_15.135	47.2054	39.834	58.8587	122.956	120.38	118.354	48.6327	120.563	-1.31092	0.000247311	0.00951385	-	HIC_ASM_15	2631574	2635718	+	2239	-	- && O82730.1 RecName: Full=Monogalactosyldiacylglycerol synthase 2, chloroplastic; Short=AtMGD2; AltName: Full=MGDG synthase type B; Flags: Precursor && PF04101:Glycosyltransferase family 28 C-terminal domain|PF06925:Monogalactosyldiacylglycerol (MGDG) s	-
evm.TU.HIC_ASM_8.3109	251.093	141.848	138.37	367.816	426.309	524.703	177.103	439.609	-1.31173	0.000402471	0.0132667	-	HIC_ASM_8	106825730	106835499	+	2946	-	- && Q9LVE4.1 RecName: Full=CSC1-like protein At3g21620 && PF02714:Calcium-dependent channel, 7TM region, putative phosphate|PF14703:Cytosolic domain of 10TM putative phosphate transporter|PF13967:Late exocytosis, associated with Golgi transport	-
evm.TU.HIC_ASM_2.1146	91.3977	102.014	125.978	267.98	178.308	347.172	106.463	264.487	-1.31263	0.000592128	0.0174137	-	HIC_ASM_2	29294338	29301623	+	2964	-	- && - && PF04782:Protein of unknown function (DUF632)|PF04783:Protein of unknown function (DUF630)	-
evm.TU.CTG3167.3	241.049	330.331	359.348	806.042	717.756	795.932	310.243	773.243	-1.31749	1.43348e-06	0.00019588	-	CTG3167	37873	47358	-	1444	-	- && Q9THX6.1 RecName: Full=Thylakoid lumenal 29 kDa protein, chloroplastic; Short=TL29; AltName: Full=LeAPx09; AltName: Full=P29; Flags: Precursor && PF00141:Peroxidase	-
evm.TU.HIC_ASM_8.82	418.823	227.346	608.207	1171.76	1134.11	826.507	418.125	1044.12	-1.32053	0.00165604	0.0354891	-	HIC_ASM_8	2216890	2222263	-	979	-	- && O04846.2 RecName: Full=Alpha carbonic anhydrase 1, chloroplastic; Short=AtaCA1; Short=AtalphaCA1; AltName: Full=Alpha carbonate dehydratase 1; Flags: Precursor && PF00194:Eukaryotic-type carbonic anhydrase	-
evm.TU.HIC_ASM_9.1342	32.1399	40.8056	59.8913	98.7848	124.906	108.491	44.2789	110.727	-1.32399	0.00145358	0.0323965	-	HIC_ASM_9	49125506	49129478	-	1403	-	- && Q9C639.1 RecName: Full=Photosystem I chlorophyll a/b-binding protein 5, chloroplastic; Short=Lhca5; AltName: Full=LHCI type III LHCA5; Flags: Precursor && PF00504:Chlorophyll A-B binding protein	-
evm.TU.HIC_ASM_6.2084	565.461	475.094	536.957	1454.45	888.823	1607.64	525.837	1316.97	-1.32442	3.539e-05	0.00232031	-	HIC_ASM_6	74170992	74175823	-	1537	-	- && Q96556.1 RecName: Full=Spermidine synthase 1; Short=SPDSY 1; AltName: Full=Putrescine aminopropyltransferase 1 && PF01564:Spermine/spermidine synthase	-
evm.TU.HIC_ASM_15.1657	263.145	174.881	304.62	734.581	496.908	630.236	247.549	620.575	-1.326	9.62554e-05	0.00500779	-	HIC_ASM_15	55708181	55719844	+	5031	-	- && Q7Y1I7.1 RecName: Full=DNA (cytosine-5)-methyltransferase 1A; Short=OsMET1a; AltName: Full=DNA methyltransferase 1-1; Short=OsMET1-1 && PF12047:Cytosine specific DNA methyltransferase replication foci domain|PF00145:C-5 cytosine-specific DNA methylas	DNA_methylase
evm.TU.HIC_ASM_3.2367	247.075	190.426	151.794	480.262	276.965	720.974	196.432	492.734	-1.32645	0.00258678	0.0468678	-	HIC_ASM_3	86018837	86036458	+	3042	-	- && Q9XIG1.1 RecName: Full=Sterol 3-beta-glucosyltransferase UGT80B1; AltName: Full=Protein TRANSPARENT TESTA 15; AltName: Full=UDP-glucose:sterol glucosyltransferase 80B1 && PF00201:UDP-glucoronosyl and UDP-glucosyl transferase|PF03033:Glycosyltransfera	UDPGT
evm.TU.HIC_ASM_3.3348	577.513	552.819	635.055	2301.48	737.669	1388.69	588.462	1475.94	-1.32646	0.00257801	0.0467416	-	HIC_ASM_3	115125969	115183428	-	2415	-	- && Q9S7T8.1 RecName: Full=Serpin-ZX; AltName: Full=ArathZx; AltName: Full=AtSerpin1; AltName: Full=Serpin-1 && PF00079:Serpin (serine protease inhibitor)	Serpin
evm.TU.HIC_ASM_20.4304	345.503	526.587	292.228	1113.96	590.135	1218.06	388.106	974.051	-1.32718	0.0011212	0.0269348	-	HIC_ASM_20	126073205	126076875	-	2039	-	- && Q9ASX9.1 RecName: Full=Transcription factor bHLH144; AltName: Full=Basic helix-loop-helix protein 144; Short=AtbHLH144; Short=bHLH 144; AltName: Full=Transcription factor EN 130; AltName: Full=bHLH transcription factor bHLH144 && -	-
evm.TU.HIC_ASM_22.2698	138.603	97.1562	97.0653	212.282	192.789	431.993	110.942	279.021	-1.33047	0.00271248	0.048399	-	HIC_ASM_22	93163299	93177556	+	4172	-	- && Q8LPT3.1 RecName: Full=Membrane protein of ER body-like protein && -	-
evm.TU.HIC_ASM_20.2330	287.25	161.279	143.533	483.415	356.615	650.948	197.354	496.993	-1.33224	0.00135714	0.0309798	-	HIC_ASM_20	75506162	75517909	+	4875	-	- && O48653.2 RecName: Full=DNA polymerase alpha catalytic subunit && PF03104:DNA polymerase family B, exonuclease domain|PF00136:DNA polymerase family B|PF08996:DNA Polymerase alpha zinc finger	DNA_pol_B
evm.TU.HIC_ASM_16.2190	166.726	153.507	109.457	368.867	208.176	506.95	143.23	361.331	-1.3344	0.00187301	0.0383261	-	HIC_ASM_16	63148211	63155548	-	2796	-	- && Q9XFH4.1 RecName: Full=ATP-dependent DNA helicase DDM1; AltName: Full=Protein CHROMATIN REMODELING 1; Short=AtCHR1; Short=CHR01; AltName: Full=Protein DECREASED DNA METHYLATION 1; Short=AtDDM1; AltName: Full=Protein SOMNIFEROUS 1; AltName: Full=SWI/S	SNF2_N
evm.TU.HIC_ASM_19.5044	260.132	152.535	159.022	643.152	263.388	537.525	190.563	481.355	-1.33646	0.00278918	0.0492314	-	HIC_ASM_19	141081149	141091442	-	3012	-	- && Q710E8.1 RecName: Full=Origin of replication complex subunit 1A; Short=AtORC1a; AltName: Full=Origin recognition complex subunit 1a && PF00628:PHD-finger|PF00004:ATPase family associated with various cellular activities (AAA)|PF01426:BAH domain	AAA
evm.TU.HIC_ASM_4.3439	291.267	290.497	265.381	767.159	485.142	888.643	282.382	713.648	-1.33723	3.95516e-05	0.00253023	-	HIC_ASM_4	111840462	111843248	-	1107	-	- && - && -	-
evm.TU.HIC_ASM_22.3879	87.3802	61.2084	83.6413	164.992	182.833	239.667	77.41	195.831	-1.33976	0.000137832	0.00641704	-	HIC_ASM_22	123775483	123792773	+	2353	-	- && Q9C5H9.1 RecName: Full=Gamma-tubulin complex component 2; Short=AtGCP2; Short=GCP-2; AltName: Full=Protein SPIRAL 3; AltName: Full=Spindle pole body protein Spc97 homolog; Short=AtSpc97 && PF04130:Spc97 / Spc98 family	-
evm.TU.HIC_ASM_19.3310	218.953	181.682	223.044	596.912	307.739	674.619	207.893	526.423	-1.34015	0.000499724	0.0155027	-	HIC_ASM_19	82673284	82688930	-	3982	-	- && Q8W103.1 RecName: Full=Protein CHROMATIN REMODELING 24; Short=AtCHR24; AltName: Full=DNA excision repair protein CHR24 && PF00176:SNF2 family N-terminal domain|PF00271:Helicase conserved C-terminal domain	SNF2_N
evm.TU.CTG3668.10	85.3715	138.933	90.8696	304.762	168.351	325.474	105.058	266.196	-1.3402	0.00126051	0.0294088	-	CTG3668	242711	248819	+	2839	-	- && - && PF07891:Protein of unknown function (DUF1666)	-
evm.TU.CTG5873.4	180.787	139.905	162.12	525.451	201.841	496.101	160.937	407.798	-1.34094	0.00235645	0.0441748	-	CTG5873	182481	188677	+	4363	-	- && Q9SG02.1 RecName: Full=RNA-dependent RNA polymerase 6; Short=AtRDRP6; AltName: Full=Protein SILENCING DEFECTIVE 1; AltName: Full=Protein SUPPRESSOR OF GENE SILENCING 2; AltName: Full=RNA-directed RNA polymerase 6 && PF05183:RNA dependent RNA polymera	-
evm.TU.HIC_ASM_6.3353	588.561	360.45	292.228	1228.5	904.21	1012.91	413.746	1048.54	-1.34141	0.000190532	0.00798787	-	HIC_ASM_6	115878896	115884793	-	2957	-	- && Q9SJ20.1 RecName: Full=Ribonucleoside-diphosphate reductase large subunit; AltName: Full=Protein DEFECTIVE IN POLLEN DNA DEGRADATION 2; AltName: Full=Ribonucleoside-diphosphate reductase R1 subunit; Short=AtRNR1 && PF02867:Ribonucleotide reductase, b	Ribonuc_red_lgC
evm.TU.HIC_ASM_15.731	58.2535	39.834	36.1413	121.905	85.9859	133.148	44.743	113.68	-1.34424	0.00140481	0.0316365	-	HIC_ASM_15	19210345	19212733	-	1868	-	- && - && -	-
evm.TU.HIC_ASM_23.2585	96.4196	70.924	84.6739	242.758	120.38	281.091	84.0058	214.743	-1.35353	0.00190534	0.0387029	-	HIC_ASM_23	84658488	84662624	-	921	-	- && Q5XF09.1 RecName: Full=Probable sugar phosphate/phosphate translocator At3g11320 && PF03151:Triose-phosphate Transporter family	-
evm.TU.HIC_ASM_4.2919	58.2535	68.0093	30.9783	127.159	110.424	164.71	52.4137	134.098	-1.35369	0.00253484	0.0461634	-	HIC_ASM_4	95697711	95701976	-	2779	-	- && Q9C9Y8.1 RecName: Full=Probable inactive receptor kinase At3g08680; Flags: Precursor && PF07714:Protein tyrosine kinase	Pkinase_Tyr
novel.4955	349.521	401.255	219.946	614.778	873.436	994.175	323.574	827.463	-1.35447	0.000169384	0.00740064	-	HIC_ASM_18	31861589	31878882	+	15237	-	- && Q9TTC1.1 RecName: Full=Pro-Pol polyprotein; AltName: Full=Pr125Pol; Contains: RecName: Full=Protease/Reverse transcriptase/ribonuclease H; AltName: Full=p87Pro-RT-RNaseH; Contains: RecName: Full=Integrase; Short=IN; AltName: Full=p42In && PF10536:Pla	rve
evm.TU.HIC_ASM_5.3568	76.3322	55.379	87.7718	224.893	122.191	215.01	73.161	187.365	-1.35651	0.00104333	0.0256954	-	HIC_ASM_5	115914670	115915164	-	495	-	- && - && -	-
evm.TU.HIC_ASM_20.483	185.809	230.26	236.467	526.502	352.09	792.973	217.512	557.188	-1.35687	0.000444093	0.0143198	-	HIC_ASM_20	13185486	13189021	+	1764	-	- && P29516.2 RecName: Full=Tubulin beta-8 chain; AltName: Full=Beta-8-tubulin && PF03953:Tubulin C-terminal domain|PF00091:Tubulin/FtsZ family, GTPase domain	Tubulin
evm.TU.HIC_ASM_10.3209	62.271	38.8625	35.1087	135.566	80.5552	133.148	45.4141	116.423	-1.35702	0.00280973	0.0494935	-	HIC_ASM_10	111345222	111347817	-	990	-	- && - && PF04707:PRELI-like family	MSF1
evm.TU.HIC_ASM_22.1558	126.551	130.189	207.554	481.313	238.95	469.472	154.765	396.578	-1.35744	0.00116403	0.0276261	-	HIC_ASM_22	60118935	60122484	+	1703	-	- && - && PF14226:non-haem dioxygenase in morphine synthesis N-terminal	-
evm.TU.HIC_ASM_7.1800	66.2885	52.4644	51.6305	161.839	143.008	132.162	56.7944	145.67	-1.35851	5.64352e-05	0.00333071	-	HIC_ASM_7	56225268	56228956	+	2062	-	- && - && PF13178:Protein of unknown function (DUF4005)|PF00612:IQ calmodulin-binding motif	IQ
evm.TU.HIC_ASM_17.3315	74.3234	44.6919	35.1087	136.617	109.519	150.902	51.3747	132.346	-1.36444	0.00184064	0.0379539	-	HIC_ASM_17	124238219	124243373	+	2124	-	- && Q500V9.1 RecName: Full=DNA polymerase epsilon subunit B; AltName: Full=DNA polymerase II subunit 2; Short=AtDPB2; AltName: Full=Protein CYCLOPS 2 && PF04042:DNA polymerase alpha/epsilon subunit B|PF12213:DNA polymerases epsilon N terminal	-
evm.TU.HIC_ASM_4.1785	313.364	229.289	287.065	728.275	342.133	1066.17	276.573	712.194	-1.36449	0.00280207	0.0494037	-	HIC_ASM_4	49524178	49527558	+	2543	-	- && - && -	-
evm.TU.HIC_ASM_9.3281	43.1879	30.1184	28.9131	92.4794	85.0808	85.8068	34.0731	87.789	-1.36506	0.000732743	0.0199733	-	HIC_ASM_9	111033068	111035659	+	1034	-	- && O81263.2 RecName: Full=Thymidine kinase && PF00265:Thymidine kinase	TK
evm.TU.HIC_ASM_16.1008	164.717	121.445	139.402	295.303	338.513	464.54	141.855	366.119	-1.36819	2.88421e-05	0.00198458	-	HIC_ASM_16	24953299	24958106	+	2414	-	- && Q9LI74.1 RecName: Full=Protein CHUP1, chloroplastic; AltName: Full=Protein CHLOROPLAST UNUSUAL POSITIONING 1 && -	-
evm.TU.HIC_ASM_19.3084	171.747	205	230.272	788.177	295.973	491.17	202.34	525.106	-1.37542	0.00130757	0.0302345	-	HIC_ASM_19	75826198	75831667	+	3681	-	- && O80462.2 RecName: Full=Extra-large guanine nucleotide-binding protein 1; AltName: Full=Extra-large GTP-binding protein 1; Short=Extra-large G-protein 1 && PF00503:G-protein alpha subunit	G-alpha
evm.TU.HIC_ASM_8.425	46.201	45.6634	23.75	105.09	86.891	109.478	38.5382	100.486	-1.38072	0.00177289	0.0369985	-	HIC_ASM_8	12179231	12201227	+	2370	-	- && Q9SF37.2 RecName: Full=Probable DNA helicase MCM8; AltName: Full=Minichromosome maintenance 8; Short=AtMCM8 && PF00493:MCM2/3/5 family|PF14551:MCM N-terminal domain	MCM
evm.TU.HIC_ASM_14.1930	60.2622	48.5781	39.2391	115.599	135.767	135.121	49.3598	128.829	-1.38401	0.000150823	0.00682561	-	HIC_ASM_14	66080445	66082790	-	1408	-	- && Q9FMH5.1 RecName: Full=Putative cyclin-A3-1; AltName: Full=G2/mitotic-specific cyclin-A3-1; Short=CycA3;1 && PF00134:Cyclin, N-terminal domain|PF02984:Cyclin, C-terminal domain	Cyclin_C
evm.TU.HIC_ASM_18.1787	521.268	213.744	241.631	826.009	1094.28	638.126	325.548	852.806	-1.38949	0.00186258	0.038239	-	HIC_ASM_18	61821321	61822715	-	785	-	- && - && PF04535:Domain of unknown function (DUF588)	-
evm.TU.HIC_ASM_10.3117	2531.01	2800.04	1523.1	7508.7	3927.29	6526.25	2284.72	5987.41	-1.38985	0.000267817	0.0101264	-	HIC_ASM_10	109024331	109025326	+	805	-	- && P19177.1 RecName: Full=Histone H2A && PF00125:Core histone H2A/H2B/H3/H4|PF16211:C-terminus of histone H2A	Histone
evm.TU.HIC_ASM_8.1987	109.476	112.701	46.4674	175.501	273.345	256.434	89.5483	235.093	-1.39214	0.00226811	0.0432569	-	HIC_ASM_8	70097325	70104494	+	3524	-	- && Q94B77.2 RecName: Full=Formin-like protein 5; Short=AtFH5; Short=AtFORMIN-5; AltName: Full=Formin homology 2 domain-containing protein 5 && PF02181:Formin Homology 2 Domain	FH2
evm.TU.HIC_ASM_20.3507	77.3365	41.7772	78.4783	162.89	149.344	206.134	65.864	172.789	-1.39231	0.000570114	0.0170179	-	HIC_ASM_20	105111472	105135200	-	4341	-	- && Q9VC45.3 RecName: Full=Protein abnormal spindle && PF00307:Calponin homology (CH) domain	CH
evm.TU.HIC_ASM_11.3989	169.739	112.701	119.783	448.735	210.892	398.459	134.074	352.695	-1.39488	0.000678408	0.0189563	-	HIC_ASM_11	164140349	164141570	-	1149	-	- && Q9FN67.1 RecName: Full=BTB/POZ domain-containing protein At5g41330 && PF02214:BTB/POZ domain	K_tetra
evm.TU.HIC_ASM_8.298	80.3496	94.2415	64.0218	214.384	151.154	263.338	79.5376	209.625	-1.39689	0.000226603	0.00901852	-	HIC_ASM_8	8452524	8467306	-	2090	-	- && Q94AX2.1 RecName: Full=Protein PTST, chloroplastic; AltName: Full=PROTEIN TARGETING TO STARCH; Flags: Precursor && PF16561:Glycogen recognition site of AMP-activated protein kinase	-
evm.TU.HIC_ASM_21.3251	193.844	249.691	165.217	545.418	387.389	671.66	202.917	534.822	-1.39757	5.60265e-05	0.00331035	-	HIC_ASM_21	111315769	111332177	-	4580	-	- && F4HR11.2 RecName: Full=Kinesin-like protein KIN-6 && PF00225:Kinesin motor domain	Kinesin
evm.TU.HIC_ASM_3.3469	71.3103	64.1231	29.9457	142.923	116.76	176.545	55.1264	145.409	-1.39798	0.00253246	0.0461417	-	HIC_ASM_3	117679526	117685264	+	3122	-	- && - && -	-
evm.TU.HIC_ASM_15.428	26.1136	21.3744	39.2391	88.2758	74.2194	66.0811	28.909	76.1921	-1.39946	0.00242472	0.0449371	-	HIC_ASM_15	11270429	11276106	+	2093	-	- && O65837.1 RecName: Full=Lycopene epsilon cyclase, chloroplastic; Flags: Precursor && PF05834:Lycopene cyclase protein	-
evm.TU.HIC_ASM_1.2560	196.857	229.289	198.261	665.221	309.549	675.605	208.135	550.125	-1.40175	0.000339379	0.0118265	-	HIC_ASM_1	99040399	99042068	+	1216	-	- && Q94JX5.1 RecName: Full=LIM domain-containing protein WLIM1; AltName: Full=Widely-expressed LIM protein 1; Short=AtWLIM1 && PF00412:LIM domain	LIM
evm.TU.CTG8327.10	346.508	149.621	257.12	690.443	515.01	786.069	251.083	663.841	-1.40277	0.000455841	0.0145607	-	CTG8327	246869	250812	-	2694	-	- && Q9SX33.1 RecName: Full=Putative phospholipid-transporting ATPase 9; Short=AtALA9; AltName: Full=Aminophospholipid flippase 9 && PF16212:Phospholipid-translocating P-type ATPase C-terminal|PF12710:haloacid dehalogenase-like hydrolase	-
evm.TU.HIC_ASM_21.3574	67.2928	60.2368	62.9892	159.737	92.3217	253.475	63.5063	168.511	-1.40733	0.0028495	0.0499173	-	HIC_ASM_21	121767799	121775665	+	2077	-	- && - && PF14389:Leucine-zipper of ternary complex factor MIP1|PF04784:Protein of unknown function, DUF547	-
evm.TU.CTG9207.8	28.1224	33.0331	30.9783	78.8177	66.9785	99.6148	30.7113	81.8036	-1.41251	0.000754297	0.0204217	-	CTG9207	107072	111677	-	2709	-	- && Q9LIR8.1 RecName: Full=F-box/kelch-repeat protein At3g23880 && PF08268:F-box associated domain|PF00646:F-box domain	F-box
evm.TU.HIC_ASM_19.1061	267.163	266.208	301.522	496.026	1158.55	570.073	278.297	741.548	-1.41434	0.000492072	0.0153338	-	HIC_ASM_19	26411226	26412001	-	776	-	- && - && PF04398:Protein of unknown function, DUF538	-
evm.TU.HIC_ASM_21.1025	213.931	165.166	163.152	564.334	468.849	413.253	180.75	482.146	-1.41526	1.03805e-06	0.000153246	-	HIC_ASM_21	25873024	25877250	-	1033	-	- && - && -	-
evm.TU.HIC_ASM_18.2742	84.3671	81.6112	77.4457	236.453	219.038	195.284	81.1413	216.925	-1.41836	9.52817e-07	0.000144729	-	HIC_ASM_18	99346139	99372925	+	1989	-	- && Q9SJF3.2 RecName: Full=mRNA-decapping enzyme-like protein; AltName: Full=DCP1 homolog && PF06058:Dcp1-like decapping family	-
evm.TU.CTG4082.2	63.2753	33.0331	33.0435	107.192	110.424	128.217	43.1173	115.278	-1.4189	0.00122198	0.0287369	-	CTG4082	39065	44813	+	1706	-	- && Q9FJ45.1 RecName: Full=GDSL esterase/lipase At5g45910; AltName: Full=Extracellular lipase At5g45910; Flags: Precursor && PF00657:GDSL-like Lipase/Acylhydrolase	Lipase_GDSL
evm.TU.HIC_ASM_8.1869	275.198	203.056	269.511	799.737	382.864	819.603	249.255	667.401	-1.42076	0.000294579	0.0107953	-	HIC_ASM_8	66744133	66747498	-	2555	-	- && - && -	-
evm.TU.HIC_ASM_4.1198	514.238	339.075	504.946	1729.78	724.092	1184.53	452.753	1212.8	-1.42145	0.000447355	0.0143892	-	HIC_ASM_4	32431333	32437829	-	2205	-	- && Q8L4B0.1 RecName: Full=Probable galacturonosyltransferase 15 && PF01501:Glycosyl transferase family 8	Glyco_transf_8
evm.TU.HIC_ASM_6.355	48.2098	34.0047	49.5652	172.348	84.1757	96.6559	43.9266	117.727	-1.42156	0.0023555	0.0441748	-	HIC_ASM_6	9702770	9706682	+	3030	-	- && - && -	-
evm.TU.HIC_ASM_23.2042	51.2229	47.6065	36.1413	141.872	81.4603	139.066	44.9903	120.799	-1.42314	0.000839219	0.0220744	-	HIC_ASM_23	64236233	64240861	+	1402	-	- && - && PF03004:Plant transposase (Ptta/En/Spm family)|PF13963:Transposase-associated domain	-
evm.TU.HIC_ASM_20.3192	48.2098	38.8625	30.9783	93.5303	119.475	103.56	39.3502	105.522	-1.42333	0.000300436	0.0109249	-	HIC_ASM_20	97650005	97653943	+	2143	-	- && Q94F39.1 RecName: Full=Ninja-family protein AFP3; AltName: Full=ABI five-binding protein 3; Short=ABI5-binding protein 3 && PF16136:Putative nuclear localisation signal|PF07897:Ethylene-responsive binding factor-associated repression|PF16135:TPL-bind	-
evm.TU.HIC_ASM_8.3385	118.516	93.27	150.761	461.346	190.074	322.515	120.849	324.645	-1.4254	0.00111594	0.0268581	-	HIC_ASM_8	114641232	114643442	+	1087	-	- && Q6QPJ6.1 RecName: Full=Peroxiredoxin Q, chloroplastic; AltName: Full=Thioredoxin reductase; Flags: Precursor && PF00578:AhpC/TSA family	-
evm.TU.HIC_ASM_13.2717	58.2535	75.7818	55.7609	179.704	154.775	176.545	63.2654	170.341	-1.42761	1.39258e-05	0.00114482	-	HIC_ASM_13	84239463	84248330	+	6372	-	- && Q93WK5.1 RecName: Full=Two-component response regulator-like APRR7; AltName: Full=Pseudo-response regulator 7 && PF00072:Response regulator receiver domain	Response_reg
evm.TU.HIC_ASM_19.3964	1227.34	1125.07	561.739	2822.72	1855.49	3167.95	971.383	2615.39	-1.42879	0.000368415	0.0125256	-	HIC_ASM_19	99442497	99443925	+	1315	-	- && P37218.1 RecName: Full=Histone H1 && PF00538:linker histone H1 and H5 family	-
evm.TU.HIC_ASM_5.3332	110.481	82.5828	66.087	225.944	194.6	278.132	86.3835	232.892	-1.43027	7.02585e-05	0.00392456	-	HIC_ASM_5	110326944	110333166	+	1176	-	- && Q9ZVJ3.2 RecName: Full=65-kDa microtubule-associated protein 5; Short=AtMAP65-5 && PF03999:Microtubule associated protein (MAP65/ASE1 family)	-
evm.TU.HIC_ASM_11.4070	81.354	93.27	58.8587	209.13	215.417	208.106	77.8276	210.884	-1.43715	1.11979e-05	0.000968704	-	HIC_ASM_11	166668472	166672951	+	2460	-	- && Q9SJ20.1 RecName: Full=Ribonucleoside-diphosphate reductase large subunit; AltName: Full=Protein DEFECTIVE IN POLLEN DNA DEGRADATION 2; AltName: Full=Ribonucleoside-diphosphate reductase R1 subunit; Short=AtRNR1 && -	-
evm.TU.HIC_ASM_14.27	120.524	73.8387	55.7609	163.941	216.322	297.858	83.3747	226.04	-1.4389	0.00125271	0.0292717	-	HIC_ASM_14	704114	705625	+	1512	-	- && Q9ZU38.1 RecName: Full=Probable ribose-5-phosphate isomerase 2; AltName: Full=Phosphoriboisomerase 2 && PF06026:Ribose 5-phosphate isomerase A (phosphoriboisomerase A)	Rib_5-P_isom_A
evm.TU.CTG6797.5	1646.16	1443.74	2251.09	7042.1	2670.99	4771.65	1780.33	4828.24	-1.43933	0.00057294	0.0170722	-	CTG6797	102647	104758	-	2112	-	- && Q9FF86.1 RecName: Full=BAHD acyltransferase DCR; AltName: Full=Protein DEFECTIVE IN CUTICULAR RIDGES; AltName: Full=Protein PERMEABLE LEAVES 3 && PF02458:Transferase family	-
evm.TU.HIC_ASM_0.3870	87.3802	52.4644	97.0653	212.282	129.431	300.817	78.9699	214.177	-1.43963	0.00198358	0.0397776	-	HIC_ASM_0	140529163	140532297	+	2257	-	- && - && -	-
evm.TU.HIC_ASM_20.4403	47.2054	48.5781	53.6957	141.872	77.8399	186.408	49.8264	135.373	-1.44122	0.00165171	0.035411	-	HIC_ASM_20	128102759	128110829	+	3112	-	- && Q9C5Q8.1 RecName: Full=Small RNA 2'-O-methyltransferase; AltName: Full=Protein CORYMBOSA 2; AltName: Full=Protein HUA ENHANCER 1; AltName: Full=S-adenosylmethionine-dependent RNA methyltransferase HEN1 && PF12847:Methyltransferase domain	-
evm.TU.HIC_ASM_9.3390	112.49	116.587	122.88	250.115	448.032	257.42	117.319	318.522	-1.44178	7.5191e-05	0.00413176	-	HIC_ASM_9	113284675	113287985	-	2138	-	- && Q94CK9.1 RecName: Full=Protein LATERAL ROOT PRIMORDIUM 1 && PF05142:Domain of unknown function (DUF702)	-
evm.TU.HIC_ASM_9.3219	538.343	695.638	403.75	1922.1	926.838	1601.73	545.91	1483.55	-1.44204	0.000197996	0.00817511	-	HIC_ASM_9	109892694	109893635	+	942	-	- && Q1S9I9.3 RecName: Full=Probable histone H2B.1 && PF00125:Core histone H2A/H2B/H3/H4	Histone
evm.TU.HIC_ASM_16.3843	22.0962	26.2322	22.7174	75.665	51.5915	66.0811	23.6819	64.4459	-1.44219	0.00147353	0.0327004	-	HIC_ASM_16	117265222	117268089	+	1366	-	- && - && PF12776:Myb/SANT-like DNA-binding domain	-
evm.TU.HIC_ASM_22.3947	76.3322	84.5259	99.1305	244.86	328.557	134.135	86.6628	235.851	-1.44504	0.000877084	0.0226107	-	HIC_ASM_22	125784035	125787343	-	1928	-	- && Q9S9N6.1 RecName: Full=Photosynthetic NDH subunit of subcomplex B 1, chloroplastic; Short=Protein PnsB1; AltName: Full=NAD(P)H DEHYDROGENASE SUBUNIT 48; AltName: Full=NDH-DEPENDENT CYCLIC ELECTRON FLOW 1; Flags: Precursor && -	-
evm.TU.HIC_ASM_6.1176	101.441	53.4359	68.1522	214.384	158.395	234.736	74.3432	202.505	-1.4456	0.00028414	0.0105394	-	HIC_ASM_6	39391013	39405199	-	3343	-	- && O94235.1 RecName: Full=Serine/threonine-protein kinase mph1 && PF00069:Protein kinase domain	Pkinase
evm.TU.HIC_ASM_10.1303	128.559	94.2415	104.294	311.067	271.534	308.707	109.031	297.103	-1.44616	5.81947e-07	9.98521e-05	-	HIC_ASM_10	47491430	47497660	-	2712	-	- && - && -	-
evm.TU.HIC_ASM_22.2210	29.1267	25.2606	41.3044	75.665	76.9348	108.491	31.8972	87.0303	-1.44954	0.00113843	0.0272602	-	HIC_ASM_22	79521230	79528315	+	4031	-	- && Q9M2E8.1 RecName: Full=Homeobox-leucine zipper protein HDG1; AltName: Full=HD-ZIP protein HDG1; AltName: Full=Homeodomain GLABRA 2-like protein 1; AltName: Full=Homeodomain transcription factor HDG1; AltName: Full=Protein HOMEODOMAIN GLABROUS 1 && PF	START
evm.TU.CTG866.11	79.3453	55.379	40.2718	199.671	109.519	169.641	58.332	159.61	-1.4509	0.00115645	0.027539	-	CTG866	246002	251916	-	2304	-	- && Q8W104.1 RecName: Full=F-box/LRR-repeat protein 17; AltName: Full=F-box-like protein 17 && PF00646:F-box domain	F-box
evm.TU.HIC_ASM_7.322	1078.69	742.273	806.468	3165.32	951.276	3087.07	875.812	2401.22	-1.455	0.00272732	0.0485122	-	HIC_ASM_7	7790316	7794576	-	1911	-	- && Q8GXZ3.1 RecName: Full=Serine/threonine-protein kinase At5g01020 && PF07714:Protein tyrosine kinase	Pkinase_Tyr
evm.TU.CTG3911.28	65.2841	59.2653	60.9239	244.86	101.373	163.723	61.8244	169.985	-1.45794	0.000997	0.0248258	-	CTG3911	394388	401301	+	1348	-	- && O64629.1 RecName: Full=Serine/threonine-protein kinase Aurora-3; Short=AtAur3; AltName: Full=Aurora-like kinase 3 && PF00069:Protein kinase domain	Pkinase
evm.TU.CTG7865.2	317.381	513.956	392.391	1168.6	512.295	1682.6	407.91	1121.17	-1.45849	0.0021511	0.0417788	-	CTG7865	62345	68516	-	4541	-	- && Q6NQK2.1 RecName: Full=NAC domain-containing protein 8; Short=ANAC008 && PF02365:No apical meristem (NAM) protein	NAM
evm.TU.HIC_ASM_20.2343	118.516	101.042	132.174	399.343	249.812	320.543	117.244	323.232	-1.4628	8.47641e-06	0.000781549	-	HIC_ASM_20	76094013	76095850	-	1671	-	- && Q9SLN1.2 RecName: Full=Filament-like plant protein 7; Short=AtFPP7 && PF05911:Filament-like plant protein, long coiled-coil	-
evm.TU.CTG5658.3	1459.35	1494.26	920.055	4062.79	2781.42	3834.68	1291.22	3559.63	-1.46287	4.63961e-06	0.000493666	-	CTG5658	107450	108875	+	1315	-	- && P37218.1 RecName: Full=Histone H1 && PF00538:linker histone H1 and H5 family	-
evm.TU.HIC_ASM_5.186	2027.82	2289.97	999.566	6567.09	2407.61	5729.33	1772.45	4901.34	-1.46736	0.00247237	0.0455109	-	HIC_ASM_5	5192974	5193892	-	831	-	- && P08283.1 RecName: Full=Histone H1; AltName: Full=PsH1b; AltName: Full=PsH1b-40 && PF00538:linker histone H1 and H5 family	-
evm.TU.CTG4535_1.5	302.316	173.91	349.022	1046.7	360.236	876.807	275.082	761.247	-1.46845	0.00259268	0.0469254	-	CTG4535_1	226511	230774	-	2041	-	- && Q3T130.1 RecName: Full=Transmembrane protein 45B && PF04819:Family of unknown function (DUF716)	-
evm.TU.HIC_ASM_4.3130	414.805	248.72	372.772	1123.41	552.12	1199.32	345.432	958.286	-1.47199	0.00030622	0.0110731	-	HIC_ASM_4	103266602	103267318	-	717	-	- && Q9SND9.1 RecName: Full=Uncharacterized acetyltransferase At3g50280 && PF02458:Transferase family	-
evm.TU.HIC_ASM_20.2415	199.87	190.426	181.739	526.502	352.09	710.125	190.678	529.572	-1.47337	2.92504e-05	0.00200282	-	HIC_ASM_20	77571318	77592074	+	2827	-	- && Q93Y06.1 RecName: Full=Probable inactive receptor kinase At5g67200; Flags: Precursor && PF00069:Protein kinase domain	Pkinase
evm.TU.HIC_ASM_15.703	87.3802	65.0947	59.8913	204.926	247.096	138.08	70.7887	196.701	-1.47473	0.000165616	0.00730997	-	HIC_ASM_15	18544543	18550355	-	1386	-	- && Q7XWU3.2 RecName: Full=Probable cinnamyl alcohol dehydrogenase 6; Short=OsCAD6 && PF00107:Zinc-binding dehydrogenase|PF08240:Alcohol dehydrogenase GroES-like domain	ADH_N
evm.TU.HIC_ASM_17.2506	81.354	65.0947	55.7609	241.707	102.278	220.928	67.4032	188.304	-1.48104	0.00122568	0.0287369	-	HIC_ASM_17	97981367	97983672	+	2306	-	- && O81312.1 RecName: Full=UDP-glucuronate 4-epimerase 3; AltName: Full=UDP-glucuronic acid epimerase 3 && PF01370:NAD dependent epimerase/dehydratase family	Epimerase
evm.TU.HIC_ASM_8.1999	137.599	142.82	207.554	504.433	270.629	587.826	162.658	454.296	-1.48172	0.000278368	0.0103779	-	HIC_ASM_8	70627665	70656038	-	1435	-	- && Q02764.1 RecName: Full=50S ribosomal protein L24, chloroplastic; AltName: Full=CL24; Flags: Precursor && PF00467:KOW motif	KOW
evm.TU.HIC_ASM_20.2886	35.153	17.4881	36.1413	71.4613	104.088	71.9988	29.5941	82.5161	-1.48214	0.00270108	0.0482637	-	HIC_ASM_20	91485945	91490686	+	1771	-	- && Q4V837.1 RecName: Full=Denticleless protein homolog A && -	-
evm.TU.HIC_ASM_23.486	112.49	60.2368	106.359	348.9	177.403	254.461	93.0284	260.254	-1.48409	0.000576379	0.0171156	-	HIC_ASM_23	10155613	10162715	-	3061	-	- && Q9SXY0.1 RecName: Full=Chromatin assembly factor 1 subunit FAS1; Short=CAF-1 subunit FAS1; AltName: Full=CAF-1 p150 homolog; AltName: Full=Protein FASCIATA 1 && PF12253:Chromatin assembly factor 1 subunit A	-
evm.TU.HIC_ASM_12.1168	210.918	151.564	111.522	482.364	286.921	559.223	158.001	442.836	-1.48636	0.000293298	0.0107865	-	HIC_ASM_12	33308356	33311246	-	992	-	- && - && -	-
evm.TU.CTG6708.15	636.771	689.809	374.837	2059.77	904.21	1803.91	567.139	1589.3	-1.48638	0.000446885	0.014383	-	CTG6708	390774	391340	+	567	-	- && P59226.2 RecName: Full=Histone H3.2; AltName: Full=Histone H3.1 >P69246.2 RecName: Full=Histone H3.2 >P69248.2 RecName: Full=Histone H3.2 >Q71T45.3 RecName: Full=Histone H3.2 >Q6LBE3.3 RecName: Full=Histone H3.2 >Q6LCK1.3 RecName: Full=Histone H3.2 >	Histone
evm.TU.HIC_ASM_20.4311	351.53	299.241	321.141	938.456	561.171	1223.98	323.971	907.869	-1.48647	4.32947e-05	0.00270295	-	HIC_ASM_20	126257948	126264642	+	2802	-	- && Q9SX04.1 RecName: Full=DNA replication licensing factor MCM3 homolog 2; AltName: Full=Replication origin activator 2; Short=ROA-2 && PF00493:MCM2/3/5 family|PF14551:MCM N-terminal domain	MCM
evm.TU.HIC_ASM_14.167	173.756	211.801	195.163	471.855	824.56	333.364	193.573	543.26	-1.48908	0.000295272	0.0108054	-	HIC_ASM_14	4306982	4310748	-	1940	-	- && Q9XF43.1 RecName: Full=3-ketoacyl-CoA synthase 6; Short=KCS-6; AltName: Full=Cuticular protein 1; AltName: Full=Eceriferum 6; AltName: Full=Very long-chain fatty acid condensing enzyme 6; Short=VLCFA condensing enzyme 6 && PF08392:FAE1/Type III polyk	-
evm.TU.CTG4240.1	53.2316	34.0047	34.0761	119.803	95.9422	125.258	40.4375	113.668	-1.49051	0.000231334	0.00914739	-	CTG4240	23589	25740	+	1406	-	- && Q9C6A9.1 RecName: Full=Cyclin-A3-2; AltName: Full=G2/mitotic-specific cyclin-A3-2; Short=CycA3;2 && PF00134:Cyclin, N-terminal domain|PF02984:Cyclin, C-terminal domain	Cyclin_C
evm.TU.HIC_ASM_9.2138	387.687	321.587	349.022	1460.75	374.718	1142.12	352.765	992.53	-1.4922	0.00283101	0.0497331	-	HIC_ASM_9	79380378	79386566	-	1377	-	- && - && PF12428:Protein of unknown function (DUF3675)|PF12906:RING-variant domain	-
evm.TU.CTG3839.8	146.638	110.758	91.9022	362.561	276.06	346.186	116.433	328.269	-1.49477	4.97426e-06	0.000528189	-	CTG3839	111492	114773	-	1462	-	- && O82798.1 RecName: Full=Two-component response regulator ARR4; AltName: Full=Response regulator 1 && PF00072:Response regulator receiver domain	Response_reg
evm.TU.HIC_ASM_19.1174	326.42	259.407	155.924	735.631	327.652	1028.7	247.25	697.326	-1.49555	0.00285454	0.049955	-	HIC_ASM_19	28888730	28889955	-	911	-	- && P32518.1 RecName: Full=Deoxyuridine 5'-triphosphate nucleotidohydrolase; Short=dUTPase; AltName: Full=P18; AltName: Full=dUTP pyrophosphatase && PF00692:dUTPase	-
novel.875	43.1879	107.843	86.7392	221.74	308.644	140.052	79.2568	223.479	-1.49562	0.00266301	0.0477977	-	CTG468	24171	26739	+	1091	-	- && - && -	-
evm.TU.CTG3169.10	72.3147	39.834	45.4348	130.312	103.183	211.065	52.5278	148.187	-1.49613	0.00149419	0.0329383	-	CTG3169	181018	189155	-	2551	-	- && F4I443.1 RecName: Full=BRCA1-associated RING domain protein 1; Short=AtBARD1; AltName: Full=Protein REPRESSOR OF WUSCHEL 1 && PF00533:BRCA1 C Terminus (BRCT) domain|PF13771:PHD-like zinc-binding domain	BRCT
evm.TU.HIC_ASM_21.1619	110.481	88.4121	121.848	365.714	164.731	374.788	106.914	301.744	-1.49658	0.000485569	0.0152492	-	HIC_ASM_21	50966519	50978222	-	2888	-	- && Q9FUR2.2 RecName: Full=Type I inositol polyphosphate 5-phosphatase 2; Short=At5PTase2 && -	-
evm.TU.HIC_ASM_3.1022	192.839	159.336	136.304	387.783	415.448	575.99	162.827	459.74	-1.49736	2.54154e-06	0.000306844	-	HIC_ASM_3	28492282	28503439	+	3757	-	- && Q8GVE8.1 RecName: Full=Phosphoenolpyruvate carboxylase 4; Short=AtPPC4; Short=PEPC 4; Short=PEPCase 4 && PF00311:Phosphoenolpyruvate carboxylase	-
evm.TU.HIC_ASM_19.3113	309.346	279.81	270.544	912.183	465.229	1057.3	286.567	811.57	-1.50159	7.80604e-05	0.00423997	-	HIC_ASM_19	76345472	76364023	+	9107	-	- && Q27IK6.1 RecName: Full=Kinesin-like protein KIN-12D; AltName: Full=Phragmoplast orienting kinesin 2 && -	-
evm.TU.HIC_ASM_22.3681	146.638	113.673	97.0653	385.681	258.863	367.884	119.125	337.476	-1.50163	9.23852e-06	0.000836926	-	HIC_ASM_22	118552704	118559942	-	3355	-	- && Q6FVD3.1 RecName: Full=Protein HIR1 && PF12341:Minichromosome loss protein, Mcl1, middle region	-
evm.TU.HIC_ASM_22.3890	63.2753	65.0947	58.8587	202.824	93.2268	234.736	62.4096	176.929	-1.50229	0.00102654	0.0253906	-	HIC_ASM_22	124016515	124023243	-	1669	-	- && Q9FJJ5.1 RecName: Full=Microtubule-associated protein RP/EB family member 1B; AltName: Full=APC-binding protein EB1B; AltName: Full=End-binding protein 1; Short=AtEB1; AltName: Full=End-binding protein 1B; Short=AtEB1B; AltName: Full=Protein ATEB1 ho	-
evm.TU.HIC_ASM_7.1089	184.804	187.511	179.674	476.059	228.994	860.04	183.997	521.698	-1.50331	0.00248585	0.0456617	-	HIC_ASM_7	31946040	31950068	-	279	-	- && - && -	-
evm.TU.HIC_ASM_3.1748	141.616	143.791	228.207	459.244	402.776	594.73	171.205	485.583	-1.50434	1.42943e-05	0.0011656	-	HIC_ASM_3	63582071	63589014	+	2788	-	- && Q8LLE5.1 RecName: Full=Filament-like plant protein; Short=LeFPP && PF05911:Filament-like plant protein, long coiled-coil	-
evm.TU.HIC_ASM_5.1751	194.848	217.63	181.739	374.121	306.834	1008.97	198.072	563.308	-1.50775	0.00283941	0.049808	-	HIC_ASM_5	63739354	63747185	+	3813	-	- && Q9XGW1.1 RecName: Full=Protein argonaute 10; AltName: Full=Protein PINHEAD; AltName: Full=Protein ZWILLE && PF16487:Mid domain of argonaute|PF02170:PAZ domain|PF08699:Argonaute linker 1 domain|PF16486:N-terminal domain of argonaute|PF02171:Piwi domai	Piwi
evm.TU.HIC_ASM_0.2034	176.769	144.763	131.141	552.775	288.732	447.773	150.891	429.76	-1.5094	2.96076e-05	0.00202402	-	HIC_ASM_0	75965961	75988116	-	4019	-	- && Q8W103.1 RecName: Full=Protein CHROMATIN REMODELING 24; Short=AtCHR24; AltName: Full=DNA excision repair protein CHR24 && PF00176:SNF2 family N-terminal domain|PF00271:Helicase conserved C-terminal domain	SNF2_N
novel.3487	45.1967	36.9194	55.7609	163.941	85.9859	143.011	45.959	130.979	-1.51058	0.000539588	0.0163416	-	HIC_ASM_13	12257457	12260056	-	994	-	- && - && -	-
evm.TU.HIC_ASM_11.3814	633.758	347.819	246.794	1196.98	1157.64	1147.05	409.457	1167.22	-1.51123	0.000164639	0.00728586	-	HIC_ASM_11	158649421	158660376	-	3415	-	- && Q940Y1.1 RecName: Full=Oxysterol-binding protein-related protein 2A; AltName: Full=OSBP-related protein 2A && PF15413:Pleckstrin homology domain|PF01237:Oxysterol-binding protein	-
evm.TU.HIC_ASM_23.979	137.599	83.5543	51.6305	278.489	175.592	324.488	90.9279	259.523	-1.51242	0.00159818	0.034506	-	HIC_ASM_23	23383947	23392852	+	1798	-	- && Q9SXY1.1 RecName: Full=Chromatin assembly factor 1 subunit FAS2; Short=CAF-1 subunit FAS2; AltName: Full=CAF-1 p60 homolog; AltName: Full=Protein FASCIATA 2 && -	-
evm.TU.HIC_ASM_15.250	135.59	207.914	125.978	359.409	293.257	687.44	156.494	446.702	-1.51274	0.000681124	0.0189755	-	HIC_ASM_15	6598218	6604267	-	2769	-	- && Q69VD5.1 RecName: Full=Protein argonaute PNH1; AltName: Full=Protein PINHEAD homolog 1; Short=OsPNH1 && PF02171:Piwi domain|PF16487:Mid domain of argonaute|PF02170:PAZ domain|PF16488:Argonaute linker 2 domain|PF16486:N-terminal domain of argonaute|PF	Piwi
novel.4285	31.1355	31.09	23.75	77.7668	52.4967	115.395	28.6585	81.8862	-1.51308	0.00243836	0.045077	-	HIC_ASM_16	22794397	22820226	-	1374	-	- && - && -	-
evm.TU.CTG1370.9	502.185	292.44	417.174	1543.78	511.39	1404.47	403.933	1153.21	-1.51337	0.00147956	0.0327638	-	CTG1370	243819	246461	-	1924	-	- && - && -	-
evm.TU.CTG3178.5	159.695	151.564	206.522	644.203	199.125	635.167	172.593	492.832	-1.51349	0.00230767	0.0435943	-	CTG3178	61960	78163	-	1944	-	- && Q6INL7.1 RecName: Full=Uncharacterized aarF domain-containing protein kinase 1; Flags: Precursor [Xenopus laevis] && PF03109:ABC1 family	ABC1
evm.TU.HIC_ASM_20.3286	94.4108	63.1515	41.3044	201.773	159.3	207.12	66.2889	189.398	-1.51373	0.00033309	0.0116859	-	HIC_ASM_20	99944412	99963624	-	4877	-	- && Q8QHA5.1 RecName: Full=DNA replication ATP-dependent helicase/nuclease DNA2; AltName: Full=DNA replication ATP-dependent helicase-like homolog; Includes: RecName: Full=DNA replication nuclease DNA2; Includes: RecName: Full=DNA replication ATP-depende	-
novel.7179	71.3103	81.6112	36.1413	173.399	148.439	219.942	63.0209	180.593	-1.51744	0.000525138	0.0160162	-	HIC_ASM_3	16244084	16265376	-	2218	-	- && - && -	-
evm.TU.HIC_ASM_5.3072	204.892	209.857	227.174	968.932	286.921	582.894	213.974	612.916	-1.51788	0.00122415	0.0287369	-	HIC_ASM_5	104397868	104406203	+	1748	-	- && - && PF09353:Domain of unknown function (DUF1995)	-
novel.5060	84.3671	117.559	73.3152	344.696	181.023	263.338	91.7471	263.019	-1.51803	0.000145355	0.00662446	-	HIC_ASM_18	110744703	110756668	+	4762	-	- && - && -	-
evm.TU.HIC_ASM_20.262	27.118	34.0047	34.0761	116.65	95.9422	60.1634	31.7329	90.9186	-1.51806	0.000965934	0.0243483	-	HIC_ASM_20	7608305	7616375	+	2364	-	- && Q8GZM7.1 RecName: Full=Transcription factor PIF1; AltName: Full=Basic helix-loop-helix protein 15; Short=AtbHLH15; Short=bHLH 15; AltName: Full=Protein PHY-INTERACTING FACTOR 1; AltName: Full=Protein PHYTOCHROME INTERACTING FACTOR 3-LIKE 5; AltName:	HLH
evm.TU.HIC_ASM_7.2666	101.441	88.4121	93.9674	316.322	165.636	331.392	94.607	271.116	-1.51827	9.68271e-05	0.00502241	-	HIC_ASM_7	90409770	90423398	-	9393	-	- && F4JY37.1 RecName: Full=Serine/threonine-protein kinase RUNKEL; AltName: Full=Protein EMBRYO DEFECTIVE 3013; AltName: Full=Protein RUNKEL && -	-
evm.TU.CTG224.2	65.2841	58.2937	50.5978	225.944	85.9859	188.38	58.0586	166.77	-1.52095	0.00135971	0.0310112	-	CTG224	20723	21826	-	1104	-	- && - && -	-
evm.TU.HIC_ASM_21.2453	278.211	273.009	163.152	841.773	338.513	870.889	238.124	683.725	-1.52126	0.000935913	0.0237731	-	HIC_ASM_21	85237096	85247158	-	3733	-	- && Q9S7G7.1 RecName: Full=Myb-related protein 3R-1; AltName: Full=Plant c-MYB-like protein 1; Short=Protein PC-MYB1 && PF00249:Myb-like DNA-binding domain	Myb_DNA-binding
evm.TU.HIC_ASM_0.2834	87.3802	65.0947	81.5761	276.387	190.979	205.147	78.017	224.171	-1.52248	6.9434e-06	0.000681427	-	HIC_ASM_0	106921776	106931648	-	1756	-	- && Q02166.1 RecName: Full=Anthranilate phosphoribosyltransferase, chloroplastic; Flags: Precursor && PF02885:Glycosyl transferase family, helical bundle domain|PF00591:Glycosyl transferase family, a/b domain	Glycos_trans_3N
evm.TU.HIC_ASM_20.996	89.389	90.3553	78.4783	284.794	125.811	332.378	86.0742	247.661	-1.52389	0.000747902	0.0202798	-	HIC_ASM_20	35892564	35903439	-	2815	-	- && Q9SUN6.1 RecName: Full=Subtilisin-like protease SBT2.2; AltName: Full=Subtilase subfamily 2 member 2; Short=AtSBT2.2; Flags: Precursor && PF05922:Peptidase inhibitor I9|PF00082:Subtilase family	Peptidase_S8
evm.TU.HIC_ASM_2.511	202.883	273.009	195.163	734.581	384.674	813.685	223.685	644.313	-1.52579	8.19761e-05	0.00442483	-	HIC_ASM_2	11510686	11511391	-	706	-	- && O22582.3 RecName: Full=Histone H2B && PF00125:Core histone H2A/H2B/H3/H4	Histone
evm.TU.HIC_ASM_15.2308	27.118	46.635	21.6848	88.2758	92.3217	94.6833	31.8126	91.7603	-1.52615	0.000958976	0.0242519	-	HIC_ASM_15	82841359	82846569	+	1986	-	- && - && PF09814:HECT-like Ubiquitin-conjugating enzyme (E2)-binding	-
evm.TU.CTG48.12	91.3977	83.5543	142.5	366.765	140.293	409.308	105.817	305.455	-1.52929	0.00225573	0.0431034	-	CTG48	266055	270065	-	2184	-	- && Q9C9Z7.2 RecName: Full=BTB/POZ domain-containing protein At3g08570 && PF03000:NPH3 family	-
evm.TU.HIC_ASM_6.3279	517.251	562.534	304.62	1706.67	838.136	1455.76	461.468	1333.52	-1.53064	0.000138108	0.00641837	-	HIC_ASM_6	113773773	113774509	+	737	-	- && P59259.2 RecName: Full=Histone H4 >Q6LAF3.3 RecName: Full=Histone H4 >Q6PMI5.3 RecName: Full=Histone H4 >Q6WZ83.3 RecName: Full=Histone H4 >Q76H85.3 RecName: Full=Histone H4 >P62788.2 RecName: Full=Histone H4 >P62787.2 RecName: Full=Histone H4 >P6288	-
evm.TU.HIC_ASM_3.2443	70.3059	61.2084	55.7609	201.773	104.088	235.722	62.4251	180.528	-1.53105	0.000454676	0.0145524	-	HIC_ASM_3	88200728	88204240	-	1408	-	- && Q96NR8.3 RecName: Full=Retinol dehydrogenase 12; AltName: Full=All-trans and 9-cis retinol dehydrogenase; AltName: Full=Short chain dehydrogenase/reductase family 7C member 2 && PF00106:short chain dehydrogenase	adh_short
evm.TU.HIC_ASM_17.4765	177.774	140.876	85.7066	364.663	399.156	406.349	134.786	390.056	-1.53266	2.18542e-05	0.00159101	-	HIC_ASM_17	161247897	161251492	+	2255	-	- && Q9SD82.1 RecName: Full=Replication protein A 70 kDa DNA-binding subunit B; Short=AtRPA70B; AltName: Full=AtRPA1-5; AltName: Full=Replication factor A protein 1B; AltName: Full=Replication protein A 1B; Short=AtRPA1B && PF16900:Replication protein A O	tRNA_anti
evm.TU.HIC_ASM_11.3137	83.3628	128.246	51.6305	191.264	274.25	296.872	87.7465	254.129	-1.53345	0.000552961	0.016601	-	HIC_ASM_11	136001478	136004808	+	2147	-	- && Q8H1F5.1 RecName: Full=Protein indeterminate-domain 7 && -	-
evm.TU.HIC_ASM_13.3711	27.118	54.4075	38.2065	134.515	112.234	100.601	39.9107	115.784	-1.53505	0.00038629	0.0129782	-	HIC_ASM_13	110613095	110618221	+	1404	-	- && O81772.1 RecName: Full=Peroxidase 46; Short=Atperox P46; AltName: Full=ATP48; Flags: Precursor && PF00141:Peroxidase	-
evm.TU.HIC_ASM_4.32	275.198	238.033	326.304	1170.7	367.477	896.533	279.845	811.571	-1.53591	0.000907888	0.023255	-	HIC_ASM_4	2274625	2279660	+	1835	-	- && Q8GWE6.1 RecName: Full=Enhanced ethylene response protein 5; AltName: Full=Nuclear mRNA export protein THP1; Short=AtTHP1 && PF01399:PCI domain	-
evm.TU.HIC_ASM_21.2653	9482.26	5412.57	6052.12	20555.6	10021.4	30175.4	6982.32	20250.8	-1.5362	0.000822712	0.0217587	-	HIC_ASM_21	91940830	91945072	+	2171	-	- && P67657.1 RecName: Full=5'-methylthioadenosine/S-adenosylhomocysteine nucleosidase; Short=MTA/SAH nucleosidase; Short=MTAN; AltName: Full=5'-methylthioadenosine nucleosidase; Short=MTA nucleosidase; AltName: Full=S-adenosylhomocysteine nucleosidase; S	-
evm.TU.HIC_ASM_4.661	62.271	68.9809	44.4022	208.079	95.0371	207.12	58.5514	170.078	-1.53682	0.000898623	0.0230633	-	HIC_ASM_4	18986770	18988651	+	922	-	- && P40619.1 RecName: Full=HMG1/2-like protein && PF00505:HMG (high mobility group) box	HMG_box
evm.TU.HIC_ASM_7.2231	55.2404	48.5781	43.3696	135.566	120.38	171.614	49.0627	142.52	-1.53781	2.10533e-05	0.00155626	-	HIC_ASM_7	72242692	72252622	-	1927	-	- && Q14181.2 RecName: Full=DNA polymerase alpha subunit B; AltName: Full=DNA polymerase alpha 70 kDa subunit && PF04042:DNA polymerase alpha/epsilon subunit B|PF08418:DNA polymerase alpha subunit B N-terminal	-
evm.TU.CTG3753.7	38.1661	37.8909	55.7609	174.45	128.526	79.8891	43.9393	127.622	-1.53852	0.000950746	0.0240908	-	CTG3753	39939	48580	-	1518	-	- && Q8GZM7.1 RecName: Full=Transcription factor PIF1; AltName: Full=Basic helix-loop-helix protein 15; Short=AtbHLH15; Short=bHLH 15; AltName: Full=Protein PHY-INTERACTING FACTOR 1; AltName: Full=Protein PHYTOCHROME INTERACTING FACTOR 3-LIKE 5; AltName:	HLH
evm.TU.HIC_ASM_18.1489	537.338	361.421	324.239	1363.02	1018.25	1175.65	407.666	1185.64	-1.54005	9.15012e-07	0.000141113	-	HIC_ASM_18	50029921	50040892	-	5530	-	- && B1Q3J6.1 RecName: Full=DNA (cytosine-5)-methyltransferase 1B; Short=OsMET1b; AltName: Full=DNA methyltransferase 1-2; Short=OsMET1-2 && PF12047:Cytosine specific DNA methyltransferase replication foci domain|PF01426:BAH domain|PF00145:C-5 cytosine-sp	DNA_methylase
evm.TU.HIC_ASM_20.1453	219.957	136.99	106.359	484.466	236.235	627.277	154.435	449.326	-1.54038	0.00140419	0.0316365	-	HIC_ASM_20	51323891	51333674	-	2695	-	- && Q9XFH4.1 RecName: Full=ATP-dependent DNA helicase DDM1; AltName: Full=Protein CHROMATIN REMODELING 1; Short=AtCHR1; Short=CHR01; AltName: Full=Protein DECREASED DNA METHYLATION 1; Short=AtDDM1; AltName: Full=Protein SOMNIFEROUS 1; AltName: Full=SWI/S	SNF2_N
evm.TU.HIC_ASM_6.590	313.364	175.853	230.272	707.257	343.039	1045.46	239.829	698.586	-1.54234	0.00120162	0.028354	-	HIC_ASM_6	18251278	18265292	+	4488	-	- && - && -	-
evm.TU.HIC_ASM_20.4648	23.1005	57.3222	36.1413	95.6321	91.4166	152.874	38.8547	113.308	-1.54283	0.00236419	0.0442638	-	HIC_ASM_20	133574964	133588339	+	2106	-	- && Q8BMD7.2 RecName: Full=MORC family CW-type zinc finger protein 4; AltName: Full=Zinc finger CW-type coiled-coil domain protein 2 && PF07496:CW-type Zinc Finger|PF13589:Histidine kinase-, DNA gyrase B-, and HSP90-like ATPase	zf-CW
evm.TU.HIC_ASM_12.1216	56.2448	43.7203	33.0435	163.941	120.38	104.546	44.3362	129.622	-1.5465	0.000214898	0.00867258	-	HIC_ASM_12	34401477	34405330	+	982	-	- && C6TBD0.1 RecName: Full=CASP-like protein 1E1; Short=GmCASPL1E1 && PF04535:Domain of unknown function (DUF588)	-
evm.TU.CTG6635.9	41.1792	54.4075	30.9783	88.2758	145.723	136.107	42.1883	123.369	-1.54772	0.000392763	0.0130836	-	CTG6635	249302	254716	-	974	-	- && - && -	-
evm.TU.HIC_ASM_0.1699	30.1311	56.3506	66.087	101.938	200.935	143.011	50.8562	148.628	-1.54845	0.00133247	0.0305918	-	HIC_ASM_0	63352303	63357468	+	2061	-	- && A2ZMH2.1 RecName: Full=Serine/threonine-protein kinase Nek2; Short=OsNek2; AltName: Full=NimA-related protein kinase 2 && PF00069:Protein kinase domain	Pkinase
novel.8235	234.018	302.156	215.815	1082.43	290.542	830.452	250.663	734.474	-1.55056	0.00199672	0.0399729	-	HIC_ASM_7	96549324	96560805	+	1810	-	- && - && -	-
evm.TU.HIC_ASM_20.1875	319.39	210.829	169.348	845.976	464.324	739.714	233.189	683.338	-1.55075	7.71571e-05	0.00419531	-	HIC_ASM_20	62875576	62887161	-	4134	-	- && Q9FJL0.1 RecName: Full=Structural maintenance of chromosomes protein 4; Short=AtSMC4; Short=SMC protein 4; Short=SMC-4; AltName: Full=Chromosome-associated protein C; Short=AtCAP-C && PF02463:RecF/RecN/SMC N terminal domain|PF06470:SMC proteins Flexi	SMC_N
evm.TU.CTG4594.3	140.612	72.8672	182.772	621.083	286.016	255.448	132.084	387.516	-1.55289	0.00264341	0.0475019	-	CTG4594	194385	197641	+	1961	-	- && Q40460.1 RecName: Full=Ribulose bisphosphate carboxylase/oxygenase activase 1, chloroplastic; Short=RA 1; Short=RuBisCO activase 1; Flags: Precursor && PF00004:ATPase family associated with various cellular activities (AAA)	AAA
evm.TU.CTG9332.1	58.2535	47.6065	33.0435	98.7848	191.884	117.368	46.3012	136.012	-1.55527	0.000734101	0.0199893	-	CTG9332	32171	38503	-	2996	-	- && Q93V99.1 RecName: Full=Homeobox-leucine zipper protein PROTODERMAL FACTOR 2; AltName: Full=HD-ZIP protein PDF2; AltName: Full=Homeodomain transcription factor PDF2 && PF00046:Homeobox domain|PF01852:START domain	START
evm.TU.HIC_ASM_7.2829	124.542	98.1278	148.696	501.28	241.666	350.131	123.788	364.359	-1.55728	8.25662e-05	0.00445205	-	HIC_ASM_7	96766961	96772160	-	2222	-	- && Q9SYL0.2 RecName: Full=BTB/POZ and TAZ domain-containing protein 3; AltName: Full=BTB and TAZ domain protein 3 && PF00651:BTB/POZ domain|PF02135:TAZ zinc finger	zf-TAZ
evm.TU.HIC_ASM_22.3506	29.1267	31.09	45.4348	97.7339	83.2706	130.19	35.2172	103.731	-1.55918	0.000317933	0.011354	-	HIC_ASM_22	113175763	113178238	-	998	-	- && Q8LSZ4.1 RecName: Full=E2F transcription factor-like E2FE; AltName: Full=DP-E2F-like protein 1; AltName: Full=E2F-like repressor E2L3 && PF02319:E2F/DP family winged-helix DNA-binding domain	E2F_TDP
evm.TU.HIC_ASM_19.3401	182.795	182.654	180.707	487.619	666.165	455.664	182.052	536.482	-1.55957	3.96926e-08	1.04938e-05	-	HIC_ASM_19	84896911	84903707	+	2418	-	- && O22898.1 RecName: Full=Long chain acyl-CoA synthetase 1; AltName: Full=Protein ECERIFERUM 8 && PF00501:AMP-binding enzyme	AMP-binding
evm.TU.HIC_ASM_18.1134	97.4239	95.2131	82.6087	393.037	133.052	286.023	91.7486	270.704	-1.56001	0.000844765	0.0221065	-	HIC_ASM_18	36741590	36751217	+	2622	-	- && P94464.2 RecName: Full=Ribosomal RNA small subunit methyltransferase B; AltName: Full=rRNA (cytosine-C(5)-)-methyltransferase RsmB && PF01029:NusB family|PF01189:16S rRNA methyltransferase RsmF	-
evm.TU.HIC_ASM_21.3468	99.4327	89.3837	67.1196	299.507	154.775	301.803	85.312	252.028	-1.56172	0.000142321	0.00653791	-	HIC_ASM_21	118446571	118459199	-	3688	-	- && Q9Z0H0.2 RecName: Full=Cell division cycle 7-related protein kinase; Short=CDC7-related kinase; Short=muCdc7 && -	-
evm.TU.HIC_ASM_17.2733	238.036	163.222	113.587	615.829	355.71	549.361	171.615	506.966	-1.56222	0.000117893	0.00575775	-	HIC_ASM_17	106521922	106529209	-	4323	-	- && - && PF10358:N-terminal C2 in EEIG1 and EHBP1 proteins	-
evm.TU.HIC_ASM_19.1677	349.521	211.801	223.044	997.306	338.513	982.34	261.455	772.72	-1.56317	0.00130653	0.0302239	-	HIC_ASM_19	40797249	40803266	-	3855	-	- && Q42883.1 RecName: Full=Calcium-transporting ATPase, endoplasmic reticulum-type && PF00122:E1-E2 ATPase|PF00690:Cation transporter/ATPase, N-terminus|PF13246:Cation transport ATPase (P-type)|PF00702:haloacid dehalogenase-like hydrolase|PF00689:Cation	E1-E2_ATPase
evm.TU.HIC_ASM_13.2319	684.981	491.61	581.359	2370.84	809.173	2016.95	585.983	1732.32	-1.56367	0.00040898	0.0134215	-	HIC_ASM_13	73982400	73985811	+	2483	-	- && Q04088.1 RecName: Full=Probable transcription factor PosF21; AltName: Full=bZIP transcription factor 59; Short=AtbZIP59 && PF00170:bZIP transcription factor	bZIP_1
evm.TU.HIC_ASM_10.240	209.913	136.019	77.4457	249.064	629.96	372.816	141.126	417.28	-1.56424	0.0023468	0.0440762	-	HIC_ASM_10	7463832	7468828	-	4440	-	- && P83326.2 RecName: Full=Pectinesterase inhibitor; AltName: Full=AdPMEI; Short=PMEI; AltName: Full=Pectin methylesterase inhibitor; Flags: Precursor && -	-
evm.TU.CTG4530.1	3631.8	1969.36	3720.49	13636.5	8120.69	5874.31	3107.22	9210.5	-1.56766	0.00024382	0.00945167	-	CTG4530	102231	104380	+	1007	-	- && Q42952.1 RecName: Full=Non-specific lipid-transfer protein 1; Short=LTP 1; AltName: Full=Pathogenesis-related protein 14; Short=PR-14; Flags: Precursor && PF00234:Protease inhibitor/seed storage/LTP family	-
evm.TU.HIC_ASM_20.2432	242.053	207.914	188.967	815.5	292.352	787.055	212.978	631.636	-1.56802	0.000499924	0.0155027	-	HIC_ASM_20	77977929	77983033	-	3351	-	- && Q94B71.1 RecName: Full=Protein OBERON 3 && PF16312:Coiled-coil region of Oberon|PF07227:PHD - plant homeodomain finger protein	-
evm.TU.HIC_ASM_11.2671	416.814	536.302	553.478	1508.04	609.142	2350.32	502.198	1489.17	-1.56809	0.00146856	0.0326343	-	HIC_ASM_11	118255299	118262600	-	2031	-	- && - && PF01925:Sulfite exporter TauE/SafE	-
evm.TU.HIC_ASM_11.1653	109.476	134.076	67.1196	376.223	204.556	343.227	103.557	308.002	-1.57131	0.000206085	0.00843515	-	HIC_ASM_11	68947429	68952263	-	2692	-	- && Q9FPS7.1 RecName: Full=Ubiquitin carboxyl-terminal hydrolase 20; AltName: Full=Deubiquitinating enzyme 20; Short=AtUBP20; AltName: Full=Ubiquitin thioesterase 20; AltName: Full=Ubiquitin-specific-processing protease 20 && PF00443:Ubiquitin carboxyl-t	UCH
evm.TU.HIC_ASM_19.3946	63.2753	54.4075	37.1739	137.668	105.898	216.983	51.6189	153.516	-1.57143	0.000547512	0.0164813	-	HIC_ASM_19	98898327	98902984	-	2174	-	- && Q8W104.1 RecName: Full=F-box/LRR-repeat protein 17; AltName: Full=F-box-like protein 17 && PF00646:F-box domain	F-box
evm.TU.HIC_ASM_19.514	127.555	174.881	69.1848	343.645	310.454	452.705	123.874	368.935	-1.57366	0.000231257	0.00914739	-	HIC_ASM_19	12842359	12856061	-	2580	-	- && F4IFF3.1 RecName: Full=Probable DNA helicase MCM9; AltName: Full=Minichromosome maintenance 9; Short=AtMCM9 && PF00493:MCM2/3/5 family	MCM
evm.TU.HIC_ASM_18.1916	36.1573	38.8625	22.7174	93.5303	70.599	128.217	32.5791	97.4488	-1.57875	0.000803419	0.0214375	-	HIC_ASM_18	66442646	66457743	+	2315	-	- && Q27GI3.2 RecName: Full=Nucleobase-ascorbate transporter 6; Short=AtNAT6 && PF00860:Permease family	-
evm.TU.HIC_ASM_6.490	76.3322	93.27	186.902	434.023	181.023	451.718	118.835	355.588	-1.58134	0.00252434	0.0460459	-	HIC_ASM_6	14621930	14624788	+	1761	-	- && P93111.1 RecName: Full=Glutamyl-tRNA reductase 1, chloroplastic; Short=GluTR; Flags: Precursor && PF00745:Glutamyl-tRNAGlu reductase, dimerisation domain|PF05201:Glutamyl-tRNAGlu reductase, N-terminal domain|PF01488:Shikimate / quinate 5-dehydrogenas	-
evm.TU.HIC_ASM_10.2978	172.752	191.398	201.359	694.646	209.987	790.014	188.503	564.882	-1.58308	0.00186756	0.0382653	-	HIC_ASM_10	104997489	105003744	+	2451	-	- && Q9LPS1.1 RecName: Full=Hexokinase-3 && PF03727:Hexokinase|PF00349:Hexokinase	-
evm.TU.HIC_ASM_15.385	71.3103	77.725	44.4022	286.896	89.6064	204.161	64.4792	193.555	-1.58433	0.00277	0.0490385	-	HIC_ASM_15	10157748	10163931	+	1573	-	- && Q8GYD2.1 RecName: Full=Meiotic nuclear division protein 1 homolog; Short=AtMND1; AltName: Full=Meiotic nuclear division 1-like protein && PF03962:Mnd1 family	Mnd1
evm.TU.HIC_ASM_0.161	35.153	25.2606	37.1739	62.0032	91.4166	139.066	32.5292	97.4953	-1.58505	0.00133123	0.0305769	-	HIC_ASM_0	4055414	4057027	+	1614	-	- && - && -	-
evm.TU.HIC_ASM_20.4407	96.4196	69.9525	74.3479	201.773	199.125	321.529	80.24	240.809	-1.58555	1.94591e-05	0.00148284	-	HIC_ASM_20	128123228	128128374	-	4376	-	- && C0LGQ9.1 RecName: Full=Probable LRR receptor-like serine/threonine-protein kinase At4g20940 && PF07714:Protein tyrosine kinase|PF13855:Leucine rich repeat|PF08263:Leucine rich repeat N-terminal domain	Pkinase_Tyr
evm.TU.HIC_ASM_20.2339	59.2579	26.2322	37.1739	119.803	99.5626	148.929	40.888	122.765	-1.58645	0.000628549	0.0181348	-	HIC_ASM_20	75932981	75943967	-	2766	-	- && P93831.2 RecName: Full=Histone-lysine N-methyltransferase CLF; AltName: Full=Polycomb group protein CURLY LEAF; AltName: Full=Protein INCURVATA 1; AltName: Full=Protein SET DOMAIN GROUP 1; AltName: Full=Protein photoperiod insensitive flowering && PF	SET
evm.TU.HIC_ASM_18.62	74.3234	82.5828	137.337	329.983	223.563	330.405	98.0811	294.651	-1.58725	4.96405e-05	0.00300499	-	HIC_ASM_18	1797866	1801546	+	994	-	- && O22773.3 RecName: Full=Thylakoid lumenal 16.5 kDa protein, chloroplastic; Flags: Precursor && -	-
evm.TU.HIC_ASM_3.3247	316.377	250.663	282.935	1084.53	350.279	1127.32	283.325	854.045	-1.59167	0.000852417	0.0221952	-	HIC_ASM_3	111718315	111724087	-	2328	-	- && - && -	-
evm.TU.HIC_ASM_12.1236	123.538	102.986	117.717	352.052	237.14	448.76	114.747	345.984	-1.59201	8.40151e-06	0.000780348	-	HIC_ASM_12	34859392	34868251	+	2721	-	- && Q9MA55.1 RecName: Full=Acyl-CoA-binding domain-containing protein 4; Short=Acyl-CoA binding protein 4 && PF13415:Galactose oxidase, central domain|PF01344:Kelch motif	Kelch_1
evm.TU.HIC_ASM_13.3640	222.97	167.109	102.228	537.011	311.359	637.14	164.102	495.17	-1.59284	0.000282295	0.0105011	-	HIC_ASM_13	108867223	108879183	+	4652	-	- && Q9YHY6.1 RecName: Full=Condensin complex subunit 1; AltName: Full=Chromosome assembly protein XCAP-D2; AltName: Full=Chromosome condensation-related SMC-associated protein 1; AltName: Full=Chromosome-associated protein D2; AltName: Full=Eg7; AltName:	Cys_Met_Meta_PP
evm.TU.CTG4505.8	189.826	230.26	216.848	909.03	224.468	791	212.311	641.5	-1.59494	0.00228984	0.0434416	-	CTG4505	110264	116123	+	2186	-	- && P51820.1 RecName: Full=Bifunctional dihydrofolate reductase-thymidylate synthase; Short=DHFR-TS; Includes: RecName: Full=Dihydrofolate reductase; Includes: RecName: Full=Thymidylate synthase && PF00303:Thymidylate synthase|PF00186:Dihydrofolate reduc	-
evm.TU.HIC_ASM_12.574	1547.74	2133.55	916.957	5900.82	2298.09	5697.77	1532.75	4632.22	-1.5955	0.000845556	0.0221065	-	HIC_ASM_12	15681800	15682787	-	896	-	- && P08283.1 RecName: Full=Histone H1; AltName: Full=PsH1b; AltName: Full=PsH1b-40 && PF00538:linker histone H1 and H5 family	-
evm.TU.HIC_ASM_8.2742	457.993	629.572	329.402	1968.34	784.735	1530.71	472.322	1427.93	-1.59579	0.000276851	0.0103609	-	HIC_ASM_8	94131745	94137449	+	3005	-	- && Q8GY60.1 RecName: Full=Probable protein phosphatase 2C 52; Short=AtPP2C52 && PF00481:Protein phosphatase 2C	PP2C
evm.TU.HIC_ASM_16.1432	235.023	276.895	142.5	796.584	271.534	915.272	218.139	661.13	-1.59924	0.00201398	0.0401608	-	HIC_ASM_16	36827559	36858395	+	666	-	- && Q0WTY4.2 RecName: Full=Vacuolar protein sorting-associated protein 2 homolog 2; Short=AtVPS2-2; AltName: Full=Charged multivesicular body protein 2 homolog 2; AltName: Full=ESCRT-III complex subunit VPS2 homolog 2 && PF03357:Snf7	ESCRT-III
evm.TU.HIC_ASM_20.3569	21.0918	30.1184	21.6848	48.3415	89.6064	82.8479	24.2983	73.5986	-1.59928	0.00127445	0.0296715	-	HIC_ASM_20	106926449	106928686	-	1871	-	- && - && -	-
evm.TU.HIC_ASM_12.231	67.2928	76.7534	117.717	301.609	114.044	377.747	87.2546	264.467	-1.59965	0.00241525	0.0448235	-	HIC_ASM_12	5429211	5439488	-	4316	-	- && Q8L7Y8.1 RecName: Full=Kinesin-like protein KIN-12B; AltName: Full=Phragmoplast-associated kinesin-related protein 1-like protein; Short=AtPAKRP1L && PF06548:Kinesin-related|PF00225:Kinesin motor domain	Kinesin
evm.TU.HIC_ASM_21.2623	135.59	62.18	66.087	278.489	144.818	377.747	87.9523	267.018	-1.60184	0.0019739	0.0396449	-	HIC_ASM_21	91017701	91027501	-	3773	-	- && Q9LUI3.1 RecName: Full=CRC domain-containing protein TSO1 && PF03638:Tesmin/TSO1-like CXC domain, cysteine-rich domain	-
evm.TU.HIC_ASM_14.211	251.093	175.853	78.4783	420.361	450.747	663.77	168.475	511.626	-1.60229	0.000833742	0.0219527	-	HIC_ASM_14	5680490	5703222	-	4700	-	- && Q7XYY2.1 RecName: Full=Mediator of RNA polymerase II transcription subunit 25; Short=AtMED25; AltName: Full=Phytochrome and flowering time 1 protein; AltName: Full=Phytochrome and flowering time regulatory protein 1 && PF11265:Mediator complex subuni	-
evm.TU.CTG4729.1	127.555	78.6965	124.946	380.427	220.848	404.377	110.399	335.217	-1.60239	5.34024e-05	0.00318628	-	CTG4729	79973	92375	+	1883	-	- && P38557.1 RecName: Full=Tubulin gamma-1 chain; AltName: Full=Gamma-1-tubulin && PF00091:Tubulin/FtsZ family, GTPase domain|PF03953:Tubulin C-terminal domain	Tubulin
evm.TU.HIC_ASM_16.4830	366.595	234.146	178.641	771.362	525.872	1070.12	259.794	789.118	-1.60267	0.000137569	0.00641704	-	HIC_ASM_16	156335018	156338489	+	1790	-	- && P29516.2 RecName: Full=Tubulin beta-8 chain; AltName: Full=Beta-8-tubulin && PF03953:Tubulin C-terminal domain|PF00091:Tubulin/FtsZ family, GTPase domain	Tubulin
novel.3653	172.752	52.4644	123.913	411.954	276.06	372.816	116.376	353.61	-1.6036	0.000963962	0.0243327	-	HIC_ASM_14	62629263	62637872	+	1292	-	- && - && -	-
novel.6042	40.1748	46.635	48.5326	193.366	67.8836	150.902	45.1141	137.384	-1.60526	0.00139782	0.0315746	-	HIC_ASM_20	51383292	51386715	-	795	-	- && - && -	-
evm.TU.HIC_ASM_22.2312	549.391	354.62	239.565	1157.04	1097	1226.94	381.192	1160.33	-1.60582	1.31479e-05	0.00109329	-	HIC_ASM_22	82074349	82077203	+	1788	-	- && Q9FF86.1 RecName: Full=BAHD acyltransferase DCR; AltName: Full=Protein DEFECTIVE IN CUTICULAR RIDGES; AltName: Full=Protein PERMEABLE LEAVES 3 && PF02458:Transferase family	-
novel.5975	39.1705	31.09	42.337	68.3086	120.38	153.86	37.5325	114.183	-1.60668	0.000671232	0.0188401	-	HIC_ASM_20	134391080	134395432	+	2739	-	- && Q332R7.1 RecName: Full=Protein Ycf2 && -	-
evm.TU.HIC_ASM_6.836	2086.08	1387.39	1204.02	5278.68	2384.07	6606.14	1559.16	4756.3	-1.60903	0.000304473	0.011033	-	HIC_ASM_6	26417992	26420818	-	2827	-	- && Q8H1E4.1 RecName: Full=Ethylene-responsive transcription factor RAP2-4; AltName: Full=Ethylene-responsive transcription factor ERF059; AltName: Full=Protein RELATED TO APETALA2 4 && PF00847:AP2 domain	AP2
evm.TU.HIC_ASM_13.1175	1046.55	422.629	413.044	2357.17	1280.74	2105.72	627.409	1914.54	-1.60946	0.000651449	0.0184972	-	HIC_ASM_13	33294229	33298963	+	2596	-	- && P42751.3 RecName: Full=Cyclin-D1-1; AltName: Full=Cyclin-delta-1; Short=Cyclin-d1; AltName: Full=G1/S-specific cyclin-D1-1; Short=CycD1;1 && PF02984:Cyclin, C-terminal domain|PF00134:Cyclin, N-terminal domain	Cyclin_C
evm.TU.HIC_ASM_19.667	42.1836	72.8672	40.2718	153.432	105.898	215.996	51.7742	158.442	-1.61204	0.000576176	0.0171156	-	HIC_ASM_19	15924521	15926187	+	1260	-	- && Q9SAC4.1 RecName: Full=F-box protein At1g10780 && -	-
novel.7437	18.0787	22.3459	22.7174	66.2068	57.0222	70.0262	21.0473	64.4184	-1.61321	0.000316656	0.011324	-	HIC_ASM_4	101347837	101358059	-	10118	-	- && P10978.1 RecName: Full=Retrovirus-related Pol polyprotein from transposon TNT 1-94; Includes: RecName: Full=Protease; Includes: RecName: Full=Reverse transcriptase; Includes: RecName: Full=Endonuclease && PF07727:Reverse transcriptase (RNA-dependent	RVT_2
evm.TU.HIC_ASM_4.2978	42.1836	19.4312	45.4348	110.345	70.599	146.956	35.6832	109.3	-1.61575	0.00227385	0.0433504	-	HIC_ASM_4	98476244	98481084	-	3128	-	- && P51204.1 RecName: Full=Uncharacterized protein ycf54; AltName: Full=ORF108 (chloroplast) [Porphyra purpurea] && -	-
evm.TU.HIC_ASM_22.2654	573.496	355.592	389.294	1936.81	627.245	1478.44	439.46	1347.5	-1.61634	0.000531725	0.0161601	-	HIC_ASM_22	92037615	92043044	+	2083	-	- && O81916.2 RecName: Full=Uncharacterized calcium-binding protein At1g02270 && PF03372:Endonuclease/Exonuclease/phosphatase family	Exo_endo_phos
evm.TU.HIC_ASM_5.3273	85.3715	62.18	28.9131	214.384	113.139	214.024	58.8215	180.516	-1.61647	0.00202484	0.0403085	-	HIC_ASM_5	108850448	108869436	+	5618	-	- && Q80V62.2 RecName: Full=Fanconi anemia group D2 protein homolog; Short=Protein FACD2 && PF14631:Fanconi anaemia protein FancD2 nuclease	-
evm.TU.CTG866.8	254.106	263.293	130.109	898.521	287.827	799.877	215.836	662.075	-1.61658	0.00168418	0.0358423	-	CTG866	127523	130885	-	1035	-	- && Q8H7Y8.1 RecName: Full=Probable histone H2A variant 1 && PF00125:Core histone H2A/H2B/H3/H4|PF16211:C-terminus of histone H2A	Histone
evm.TU.HIC_ASM_11.3203	107.468	86.469	78.4783	335.238	134.862	366.898	90.805	278.999	-1.61873	0.000552652	0.016601	-	HIC_ASM_11	138483803	138490295	-	2015	-	- && Q01888.1 RecName: Full=Graves disease carrier protein; Short=GDC; AltName: Full=Mitochondrial solute carrier protein homolog; AltName: Full=Solute carrier family 25 member 16 && PF00153:Mitochondrial carrier protein	Mito_carr
evm.TU.HIC_ASM_5.2886	206.9	126.303	179.674	592.709	237.14	745.631	170.959	525.16	-1.61898	0.000845541	0.0221065	-	HIC_ASM_5	99432282	99438131	+	1452	-	- && Q9FP29.1 RecName: Full=Homeobox protein knotted-1-like 1; AltName: Full=Homeobox protein HOS16; AltName: Full=Homeobox protein OSH6 && PF03791:KNOX2 domain|PF03789:ELK domain|PF05920:Homeobox KN domain|PF03790:KNOX1 domain	KNOX2
evm.TU.HIC_ASM_14.250	397.731	286.611	322.174	1213.79	477.901	1400.52	335.505	1030.74	-1.61913	0.000315281	0.0112999	-	HIC_ASM_14	7209293	7216164	+	4895	-	- && Q9SX33.1 RecName: Full=Putative phospholipid-transporting ATPase 9; Short=AtALA9; AltName: Full=Aminophospholipid flippase 9 && PF12710:haloacid dehalogenase-like hydrolase|PF16209:Phospholipid-translocating ATPase N-terminal|PF16212:Phospholipid-tra	E1-E2_ATPase
evm.TU.HIC_ASM_10.127	31.1355	21.3744	40.2718	73.5631	109.519	101.587	30.9272	94.8898	-1.62017	0.000382054	0.0128721	-	HIC_ASM_10	3765313	3774860	-	2111	-	- && Q8H1Z0.1 RecName: Full=Protein ECERIFERUM 3; AltName: Full=Protein FACELESS POLLEN 1; AltName: Full=Protein WAX2; AltName: Full=Protein YORE-YORE && PF04116:Fatty acid hydroxylase superfamily|PF12076:WAX2 C-terminal domain	-
evm.TU.CTG7261.3	48.2098	46.635	44.4022	153.432	158.395	117.368	46.4157	143.065	-1.62401	3.25877e-06	0.000370143	-	CTG7261	86245	88029	+	1447	-	- && Q9SN11.1 RecName: Full=Cyclin-D3-3; AltName: Full=G1/S-specific cyclin-D3-3; Short=CycD3;3 && PF02984:Cyclin, C-terminal domain|PF00134:Cyclin, N-terminal domain	Cyclin_C
evm.TU.HIC_ASM_3.3009	110.481	75.7818	64.0218	266.929	154.775	351.117	83.4281	257.607	-1.62596	0.000267621	0.0101264	-	HIC_ASM_3	104856540	104857983	-	1062	-	- && Q9T068.1 RecName: Full=EPIDERMAL PATTERNING FACTOR-like protein 2; Short=EPF-like protein 2; Contains: RecName: Full=MEPFL2; Flags: Precursor && -	-
evm.TU.HIC_ASM_10.1449	87.3802	83.5543	67.1196	276.387	138.483	321.529	79.3514	245.466	-1.62827	0.000153639	0.00691683	-	HIC_ASM_10	54093857	54109298	+	6910	-	- && Q8S4W7.1 RecName: Full=DELLA protein GAI1; AltName: Full=Gibberellic acid-insensitive mutant protein 1; AltName: Full=VvGAI1 && -	-
evm.TU.CTG6032.6	150.656	143.791	71.25	443.481	190.979	500.046	121.899	378.169	-1.63259	0.00106522	0.0260306	-	CTG6032	11949	21273	-	3883	-	- && Q9LUI3.1 RecName: Full=CRC domain-containing protein TSO1 && PF03638:Tesmin/TSO1-like CXC domain, cysteine-rich domain	-
evm.TU.HIC_ASM_23.1908	52.2273	31.09	39.2391	135.566	61.5478	183.449	40.8521	126.854	-1.63418	0.00240282	0.0446429	-	HIC_ASM_23	58946823	58952136	+	2595	-	- && Q9SF32.1 RecName: Full=Protein IQ-DOMAIN 1 && -	-
evm.TU.HIC_ASM_12.561	27.118	39.834	17.5544	86.174	85.9859	90.7382	28.1688	87.6327	-1.63494	0.000490188	0.0153108	-	HIC_ASM_12	15491213	15504533	+	3436	-	- && Q940Y9.1 RecName: Full=Putative ion channel POLLUX-like 2 && PF06241:Castor and Pollux, part of voltage-gated ion channel	-
evm.TU.HIC_ASM_0.3608	1475.42	1146.44	858.098	4701.74	2126.11	3998.4	1159.99	3608.75	-1.6373	3.6887e-05	0.00239525	-	HIC_ASM_0	132818215	132819119	-	905	-	- && O22582.3 RecName: Full=Histone H2B && PF00125:Core histone H2A/H2B/H3/H4	Histone
evm.TU.HIC_ASM_8.1763	116.507	180.711	113.587	542.266	151.154	588.812	136.935	427.411	-1.64152	0.00278046	0.0491632	-	HIC_ASM_8	62997535	62998041	+	507	-	- && - && -	-
evm.TU.HIC_ASM_19.323	50.2185	47.6065	50.5978	131.363	98.6575	233.749	49.4743	154.59	-1.64338	0.000338212	0.0118017	-	HIC_ASM_19	7985704	7988678	-	1608	-	- && D2XNR2.1 RecName: Full=Flotillin-like protein 6 && PF01145:SPFH domain / Band 7 family	-
evm.TU.HIC_ASM_1.1496	158.691	232.203	328.37	884.86	758.486	604.593	239.755	749.313	-1.64417	8.78815e-06	0.000804566	-	HIC_ASM_1	57460344	57464021	-	907	-	- && Q9C7F7.1 RecName: Full=Non-specific lipid transfer protein GPI-anchored 1; Short=AtLTPG-1; Short=Protein LTP-GPI-ANCHORED 1; Flags: Precursor && PF14368:Probable lipid transfer	-
evm.TU.CTG9226.1	121.529	102.014	72.2826	370.968	171.067	383.665	98.6085	308.567	-1.64496	0.000215146	0.00867584	-	CTG9226	7821	15041	+	2533	-	- && Q564K3.1 RecName: Full=Condensin complex subunit 2; AltName: Full=Chromosome-associated protein H; Short=AtCAP-H; AltName: Full=Non-SMC condensin I complex subunit H; AltName: Full=Protein EMBRYO DEFECTIVE 2795 && PF05786:Condensin complex subunit 2	-
evm.TU.HIC_ASM_8.532	97.4239	147.677	80.5435	349.95	202.746	466.513	108.548	339.736	-1.64515	0.000229417	0.00911652	-	HIC_ASM_8	15390990	15396984	-	1911	-	- && Q5E913.1 RecName: Full=Kinesin-like protein KIN-10B && PF12836:Helix-hairpin-helix motif|PF00225:Kinesin motor domain	Kinesin
novel.1917	392.709	289.525	332.5	1129.72	504.149	1543.54	338.245	1059.13	-1.64664	0.00024103	0.00939076	-	HIC_ASM_0	184780202	184782352	+	1511	-	- && - && -	-
evm.TU.HIC_ASM_0.2248	130.568	104.929	112.554	345.747	169.256	575.004	116.017	363.336	-1.64671	0.000771084	0.0207996	-	HIC_ASM_0	82244444	82256880	-	3659	-	- && - && -	-
evm.TU.HIC_ASM_12.1911	236.027	103.957	100.163	499.179	277.87	601.634	146.716	459.561	-1.64701	0.000813002	0.0215945	-	HIC_ASM_12	59689932	59726881	+	7351	-	- && Q27IK7.1 RecName: Full=Kinesin-like protein KIN-12C; AltName: Full=Phragmoplast orienting kinesin 1 && PF00225:Kinesin motor domain|PF12711:Kinesin motor	Kinesin
evm.TU.HIC_ASM_20.3119	34.1486	39.834	24.7826	91.4285	114.95	103.56	32.9218	103.313	-1.64905	4.82018e-05	0.00293141	-	HIC_ASM_20	96146280	96148918	+	1644	-	- && Q8GWP0.1 RecName: Full=Transcription factor MYB39; AltName: Full=Myb-related protein 39; Short=AtMYB39 && PF00249:Myb-like DNA-binding domain	Myb_DNA-binding
evm.TU.HIC_ASM_3.3004	380.656	361.421	247.826	1401.9	364.761	1339.37	329.968	1035.35	-1.64947	0.00172592	0.0364212	-	HIC_ASM_3	104802954	104811836	+	4318	-	- && Q9SUG3.2 RecName: Full=Inositol-tetrakisphosphate 1-kinase 3; AltName: Full=Inositol 1,3,4-trisphosphate 5/6-kinase 3; Short=AtItpk-3; Short=Inositol-triphosphate 5/6-kinase 3; Short=Ins(1,3,4)P(3) 5/6-kinase 3 && -	-
evm.TU.CTG7454.6	41.1792	93.27	64.0218	240.657	100.468	282.077	66.157	207.734	-1.64968	0.00204278	0.0404019	-	CTG7454	69867	72465	+	1359	-	- && - && -	-
evm.TU.HIC_ASM_6.482	50.2185	125.332	116.685	349.95	328.557	238.681	97.4116	305.729	-1.64992	0.000197447	0.00815895	-	HIC_ASM_6	14423615	14429449	-	2444	-	- && Q9T074.1 RecName: Full=Phosphoenolpyruvate carboxykinase [ATP]; Short=PEP carboxykinase; Short=PEPCK && PF01293:Phosphoenolpyruvate carboxykinase	-
evm.TU.HIC_ASM_17.3484	181.791	89.3837	148.696	338.39	510.485	471.444	139.957	440.106	-1.65359	1.67982e-05	0.00131902	-	HIC_ASM_17	128586561	128589271	-	1507	-	- && Q9STM6.1 RecName: Full=GDSL esterase/lipase At3g48460; AltName: Full=Extracellular lipase At3g48460; Flags: Precursor && PF00657:GDSL-like Lipase/Acylhydrolase	Lipase_GDSL
evm.TU.HIC_ASM_2.2191	21.0918	28.1753	48.5326	132.414	79.6501	95.6696	32.5999	102.578	-1.65417	0.000961695	0.024297	-	HIC_ASM_2	71177908	71181261	+	2517	-	- && Q9M2T1.2 RecName: Full=AP3-complex subunit beta-A; AltName: Full=Adaptor protein complex AP-3 subunit beta-A; AltName: Full=Adaptor-related protein complex 3 subunit beta-A; AltName: Full=Beta-3B-adaptin; AltName: Full=Clathrin assembly protein compl	-
evm.TU.HIC_ASM_7.1576	18.0787	25.2606	26.8478	56.7487	58.8325	105.532	23.3957	73.7045	-1.6556	0.00123484	0.0289142	-	HIC_ASM_7	48735561	48736658	+	783	-	- && - && PF13960:Domain of unknown function (DUF4218)	-
evm.TU.CTG5678.2	191.835	215.687	288.098	1022.53	403.681	767.33	231.873	731.18	-1.65671	8.70598e-05	0.00467005	-	CTG5678	36827	44811	+	2243	-	- && F4IDQ5.1 RecName: Full=Protein JASON && -	-
evm.TU.HIC_ASM_22.685	59.2579	36.9194	21.6848	105.09	119.475	147.943	39.2873	124.169	-1.65962	0.00071418	0.0196045	-	HIC_ASM_22	23035082	23042687	+	4662	-	- && F4JLK2.1 RecName: Full=Probable sucrose-phosphate synthase 4; AltName: Full=Sucrose phosphate synthase 4F; Short=AtSPS4F; AltName: Full=UDP-glucose-fructose-phosphate glucosyltransferase && PF05116:Sucrose-6F-phosphate phosphohydrolase|PF00534:Glycos	Glycos_transf_1
evm.TU.CTG1539.11	447.949	303.127	181.739	1234.81	618.193	1095.76	310.939	982.922	-1.66017	0.000204642	0.00839601	-	CTG1539	135652	137716	+	899	-	- && Q8LDF9.1 RecName: Full=High mobility group B protein 7; AltName: Full=Nucleosome/chromatin assembly factor group D 07; Short=Nucleosome/chromatin assembly factor group D 7; AltName: Full=Protein NUCLEAR FUSION DEFECTIVE 7 && PF00505:HMG (high mobilit	HMG_box
evm.TU.HIC_ASM_4.179	155.677	197.227	121.848	664.17	215.417	622.346	158.251	500.644	-1.66095	0.000742533	0.0201765	-	HIC_ASM_4	4808377	4816051	+	3407	-	- && - && -	-
evm.TU.HIC_ASM_22.4533	91.3977	119.502	68.1522	358.358	152.059	374.788	93.0174	295.068	-1.66439	0.000402426	0.0132667	-	HIC_ASM_22	139345887	139357409	-	1797	-	- && Q92F42.1 RecName: Full=DNA repair protein RadA; AltName: Full=Branch migration protein RadA && PF13541:Subunit ChlI of Mg-chelatase|PF13481:AAA domain	-
evm.TU.HIC_ASM_9.3346	248.08	260.379	265.381	922.692	288.732	1244.69	257.946	818.705	-1.66609	0.00136185	0.0310391	-	HIC_ASM_9	112375817	112382279	-	2496	-	- && Q9LPS1.1 RecName: Full=Hexokinase-3 && PF00349:Hexokinase|PF03727:Hexokinase	-
evm.TU.HIC_ASM_18.3016	42.1836	18.4597	42.337	109.294	84.1757	133.148	34.3267	108.873	-1.66638	0.000743325	0.0201874	-	HIC_ASM_18	106615930	106624583	+	1688	-	- && Q9FS88.2 RecName: Full=2-methylacyl-CoA dehydrogenase, mitochondrial; AltName: Full=2-methylbutyryl-CoA deshydrogenase; Short=2MBCD; AltName: Full=Isovaleryl-CoA dehydrogenase 1; Short=St-IVD1; Flags: Precursor && PF00441:Acyl-CoA dehydrogenase, C-te	-
evm.TU.HIC_ASM_22.3938	75.3278	81.6112	106.359	405.648	149.344	281.091	87.7659	278.694	-1.66646	0.000283867	0.010538	-	HIC_ASM_22	125427354	125440893	+	2809	-	- && Q8DKR7.2 RecName: Full=Chaperone protein DnaJ && PF01556:DnaJ C terminal domain|PF00684:DnaJ central domain|PF00226:DnaJ domain	DnaJ
evm.TU.HIC_ASM_18.3727	22.0962	23.3175	13.4239	63.0541	66.0734	58.1908	19.6125	62.4394	-1.6689	0.000523057	0.015981	-	HIC_ASM_18	130456652	130458700	-	405	-	- && - && -	-
evm.TU.HIC_ASM_4.511	79.3453	52.4644	66.087	207.028	133.052	290.954	65.9655	210.345	-1.67281	0.000106569	0.00535615	-	HIC_ASM_4	13649682	13666852	-	1132	-	- && Q0WW55.1 RecName: Full=Thymidylate kinase; Short=AtTMPK; AltName: Full=Protein ZEUS1; Flags: Precursor && PF02223:Thymidylate kinase	-
evm.TU.HIC_ASM_16.331	85.3715	78.6965	65.0544	332.085	104.088	294.899	76.3741	243.691	-1.67296	0.000961573	0.024297	-	HIC_ASM_16	6294126	6302950	-	2444	-	- && Q9SRH7.1 RecName: Full=Receptor-like serine/threonine-protein kinase At3g01300 && PF07714:Protein tyrosine kinase	Pkinase_Tyr
evm.TU.HIC_ASM_1.3805	116.507	90.3553	67.1196	290.049	193.695	390.569	91.3273	291.437	-1.67341	5.684e-05	0.00334327	-	HIC_ASM_1	131586867	131592754	-	2628	-	- && Q9LUR0.1 RecName: Full=Condensin-2 complex subunit H2; AltName: Full=Chromosome-associated protein H2; Short=AtCAP-H2; AltName: Full=Non-SMC condensin II complex subunit H2; AltName: Full=Protein HYPERSENSITIVE TO EXCESS BORON 2; Short=Hypersensitive	-
evm.TU.HIC_ASM_2.1888	18.0787	14.5734	26.8478	68.3086	42.5404	78.9028	19.8333	63.2506	-1.67389	0.001909	0.0387317	-	HIC_ASM_2	55000823	55003687	+	1541	-	- && Q94CH6.1 RecName: Full=GDSL esterase/lipase EXL3; AltName: Full=Family II extracellular lipase 3; Short=Family II lipase EXL3; Flags: Precursor && PF00657:GDSL-like Lipase/Acylhydrolase	Lipase_GDSL
evm.TU.CTG816.4	87.3802	43.7203	39.2391	183.908	149.344	211.065	56.7799	181.439	-1.67568	0.000189188	0.00795082	-	CTG816	46125	51826	-	3193	-	- && O00311.1 RecName: Full=Cell division cycle 7-related protein kinase; Short=CDC7-related kinase; Short=HsCdc7; Short=huCdc7 && PF00069:Protein kinase domain	Pkinase
evm.TU.HIC_ASM_9.1493	23.1005	32.0615	18.587	50.4433	63.358	122.299	24.583	78.7002	-1.67754	0.00277485	0.0490908	-	HIC_ASM_9	56987007	56994682	+	1221	-	- && Q8VWF1.1 RecName: Full=SH3 domain-containing protein 2 && PF14604:Variant SH3 domain	-
evm.TU.HIC_ASM_4.2164	197.861	166.137	395.489	1037.24	327.652	1068.15	253.162	811.013	-1.67971	0.00232107	0.0437517	-	HIC_ASM_4	59339697	59344285	+	1390	-	- && - && PF00097:Zinc finger, C3HC4 type (RING finger)	zf-C3HC4
evm.TU.HIC_ASM_0.2529	225.983	123.388	165.217	650.508	361.141	638.126	171.53	549.925	-1.68066	2.08765e-05	0.00155235	-	HIC_ASM_0	93240174	93285210	+	6636	-	- && Q27IK7.1 RecName: Full=Kinesin-like protein KIN-12C; AltName: Full=Phragmoplast orienting kinesin 1 && PF00225:Kinesin motor domain|PF12711:Kinesin motor	Kinesin
evm.TU.CTG1747.14	341.486	148.649	242.663	892.216	524.967	932.039	244.266	783.074	-1.68071	6.96668e-05	0.0039027	-	CTG1747	199307	214206	+	4130	-	- && Q9FJL0.1 RecName: Full=Structural maintenance of chromosomes protein 4; Short=AtSMC4; Short=SMC protein 4; Short=SMC-4; AltName: Full=Chromosome-associated protein C; Short=AtCAP-C && PF06470:SMC proteins Flexible Hinge Domain|PF02463:RecF/RecN/SMC N	SMC_N
evm.TU.HIC_ASM_5.3338	136.594	79.6681	102.228	526.502	133.957	360.98	106.164	340.48	-1.68086	0.0019687	0.0395697	-	HIC_ASM_5	110375586	110378440	-	1041	-	- && Q9LHH5.1 RecName: Full=Protein LNK3; AltName: Full=Night light-inducible and clock-regulated 3 && -	-
evm.TU.HIC_ASM_22.1423	149.651	86.469	62.9892	461.346	135.767	363.939	99.7031	320.351	-1.68331	0.00262929	0.04734	-	HIC_ASM_22	54897795	54902985	-	1533	-	- && Q9FDW1.1 RecName: Full=Transcription factor MYB44; AltName: Full=Myb-related protein 44; Short=AtMYB44; AltName: Full=Myb-related protein R1; Short=AtMYBR1 && PF00249:Myb-like DNA-binding domain	Myb_DNA-binding
evm.TU.HIC_ASM_0.5435	379.652	136.019	214.783	727.224	715.041	903.437	243.484	781.901	-1.68331	8.77174e-05	0.00469076	-	HIC_ASM_0	183303404	183312943	-	3265	-	- && O24617.1 RecName: Full=DNA mismatch repair protein MSH2; Short=AtMSH2; AltName: Full=MutS protein homolog 2 && PF00488:MutS domain V|PF05192:MutS domain III|PF05188:MutS domain II|PF05190:MutS family domain IV|PF01624:MutS domain I	-
evm.TU.CTG3557.1	21.0918	90.3553	71.25	170.246	215.417	201.202	60.899	195.622	-1.68338	0.00227978	0.0433908	-	CTG3557	35906	46740	-	1805	-	- && Q70E96.2 RecName: Full=Aldehyde dehydrogenase family 3 member F1 && PF00171:Aldehyde dehydrogenase family	Aldedh
evm.TU.HIC_ASM_2.3078	535.33	819.027	472.935	2267.85	963.947	2643.24	609.097	1958.35	-1.68471	0.00019537	0.00811373	-	HIC_ASM_2	106798347	106798784	-	438	-	- && O22582.3 RecName: Full=Histone H2B && PF00125:Core histone H2A/H2B/H3/H4	Histone
evm.TU.HIC_ASM_21.3	68.2972	72.8672	40.2718	249.064	95.9422	239.667	60.4787	194.891	-1.68669	0.000919521	0.0234795	-	HIC_ASM_21	150361	195250	-	4015	-	- && F4J2K4.1 RecName: Full=Kinesin-like protein KIN-7O && PF00225:Kinesin motor domain	Kinesin
evm.TU.HIC_ASM_22.3422	24.1049	50.5212	19.6196	143.974	71.5041	88.7656	31.4152	101.414	-1.68765	0.00268757	0.0481199	-	HIC_ASM_22	111421323	111466866	-	3038	-	- && Q9STT5.2 RecName: Full=ABC transporter A family member 7; Short=ABC transporter ABCA.7; Short=AtABCA7; AltName: Full=Probable ABC2 homolog 6 && PF12698:ABC-2 family transporter protein|PF00005:ABC transporter	ABC_tran
evm.TU.HIC_ASM_18.2525	353.538	368.222	223.044	1258.98	562.981	1222.99	314.935	1014.99	-1.68797	5.66813e-05	0.00334143	-	HIC_ASM_18	90600226	90601033	+	808	-	- && P59259.2 RecName: Full=Histone H4 >Q6LAF3.3 RecName: Full=Histone H4 >Q6PMI5.3 RecName: Full=Histone H4 >Q6WZ83.3 RecName: Full=Histone H4 >Q76H85.3 RecName: Full=Histone H4 >P62788.2 RecName: Full=Histone H4 >P62787.2 RecName: Full=Histone H4 >P6288	-
evm.TU.CTG2784.14	51.2229	35.9478	33.0435	157.635	71.5041	158.792	40.0714	129.31	-1.68895	0.000577235	0.0171214	-	CTG2784	266616	269786	-	1933	-	- && Q9FJJ3.1 RecName: Full=Probable inactive poly [ADP-ribose] polymerase SRO5; AltName: Full=Protein SIMILAR TO RCD ONE 5 && PF12174:RCD1-SRO-TAF4 (RST) plant domain	-
evm.TU.HIC_ASM_13.157	31.1355	23.3175	28.9131	142.923	55.212	71.0125	27.7887	89.7157	-1.68949	0.00183188	0.0378185	-	HIC_ASM_13	3682212	3684868	+	702	-	- && Q9LS09.1 RecName: Full=Histone chaperone ASF1B; AltName: Full=Anti-silencing function protein 1-like protein b; Short=Anti-silencing function 1b protein; AltName: Full=Silencing group A protein 1 && PF04729:ASF1 like histone chaperone	-
evm.TU.HIC_ASM_19.3354	45.1967	43.7203	57.8261	229.097	66.9785	177.531	48.9144	157.869	-1.68964	0.0017306	0.0364834	-	HIC_ASM_19	84061487	84065442	+	2089	-	- && Q9M115.2 RecName: Full=Protein S-acyltransferase 18; AltName: Full=Probable palmitoyltransferase At4g01730; AltName: Full=Zinc finger DHHC domain-containing protein At4g01730 && PF01529:DHHC palmitoyltransferase	-
evm.TU.CTG8591.3	101.441	84.5259	86.7392	180.755	363.856	336.323	90.9022	293.645	-1.69242	1.37605e-05	0.00113723	-	CTG8591	27379	28708	-	807	-	- && Q9S728.1 RecName: Full=Protodermal factor 1; Flags: Precursor && -	-
evm.TU.HIC_ASM_8.1187	24.1049	43.7203	23.75	88.2758	71.5041	137.094	30.5251	98.9578	-1.69475	0.000840943	0.0220885	-	HIC_ASM_8	42289961	42295256	+	2320	-	- && F4JRF4.1 RecName: Full=Adenine DNA glycosylase; AltName: Full=MutY homolog; Short=AtMYH && PF00730:HhH-GPD superfamily base excision DNA repair protein|PF14815:NUDIX domain	HhH-GPD
evm.TU.HIC_ASM_4.259	88.3846	118.531	68.1522	380.427	161.11	350.131	91.6891	297.223	-1.69554	0.000209067	0.00850346	-	HIC_ASM_4	6841239	6846468	-	1527	-	- && Q0WW40.1 RecName: Full=F-box/kelch-repeat protein At1g16250 && PF01344:Kelch motif	Kelch_1
evm.TU.HIC_ASM_6.2170	155.677	102.014	175.544	376.223	359.331	668.701	144.412	468.085	-1.69696	2.70597e-05	0.00189579	-	HIC_ASM_6	77032649	77038902	-	2156	-	- && Q67Y69.1 RecName: Full=Protein WVD2-like 7 && -	-
novel.5481	228.996	281.753	444.022	1565.84	376.528	1154.94	318.257	1032.44	-1.69771	0.0018803	0.0384227	-	HIC_ASM_19	133404111	133412618	+	8508	-	- && Q7LHG5.2 RecName: Full=Transposon Ty3-I Gag-Pol polyprotein; AltName: Full=Gag3-Pol3; AltName: Full=Transposon Ty3-2 TYA-TYB polyprotein; Contains: RecName: Full=Capsid protein; Short=CA; AltName: Full=p24; Contains: RecName: Full=Spacer peptide p3;	-
evm.TU.HIC_ASM_19.1173	710.09	632.487	680.489	2629.36	609.142	3326.74	674.355	2188.41	-1.69824	0.00258194	0.0467964	-	HIC_ASM_19	28883854	28887698	+	1794	-	- && Q0WRB2.1 RecName: Full=Probable protein phosphatase 2C 73; Short=AtPP2C73; AltName: Full=AtPPC6;7 && PF00481:Protein phosphatase 2C	PP2C
evm.TU.HIC_ASM_22.1552	513.233	307.014	582.392	1295.76	557.551	2700.45	467.546	1517.92	-1.69894	0.00285413	0.049955	-	HIC_ASM_22	59782471	59785325	-	2049	-	- && P48620.1 RecName: Full=Omega-3 fatty acid desaturase, chloroplastic; Flags: Precursor && PF00487:Fatty acid desaturase|PF11960:Domain of unknown function (DUF3474)	-
evm.TU.HIC_ASM_5.3707	279.215	374.051	270.544	1410.31	385.579	1205.24	307.937	1000.38	-1.69954	0.000685651	0.019058	-	HIC_ASM_5	119482332	119488725	+	2352	-	- && Q9LXU9.1 RecName: Full=IRK-interacting protein && PF04859:Plant protein of unknown function (DUF641)	-
evm.TU.CTG2985.12	53.2316	49.5497	84.6739	225.944	118.57	264.324	62.4851	202.946	-1.69967	0.000244087	0.00945167	-	CTG2985	250831	251565	+	735	-	- && Q9LMN6.1 RecName: Full=Wall-associated receptor kinase 4; Flags: Precursor && PF07714:Protein tyrosine kinase	Pkinase_Tyr
evm.TU.HIC_ASM_15.973	372.621	238.033	249.891	1118.16	319.506	1359.1	286.849	932.255	-1.70029	0.00166124	0.035527	-	HIC_ASM_15	25622574	25632521	+	4648	-	- && A9QGV6.1 RecName: Full=Inactive disease susceptibility protein LOV1; AltName: Full=Disease resistance protein RPP8-like protein 1; AltName: Full=Protein LONG VEGETATIVE PHASE1 && PF00931:NB-ARC domain	NB-ARC
evm.TU.HIC_ASM_13.848	64.2797	73.8387	52.6631	198.621	114.044	308.707	63.5938	207.124	-1.70257	0.000312718	0.0112375	-	HIC_ASM_13	22122741	22124688	-	1948	-	- && - && PF00856:SET domain|PF13414:TPR repeat	SET
evm.TU.HIC_ASM_16.4969	56.2448	49.5497	57.8261	214.384	66.9785	251.503	54.5402	177.622	-1.70279	0.00204679	0.0404194	-	HIC_ASM_16	160181368	160184440	-	882	-	- && Q9FHB2.1 RecName: Full=Putative B3 domain-containing protein At5g58280 && PF02362:B3 DNA binding domain	B3
evm.TU.HIC_ASM_5.1356	239.04	164.194	68.1522	609.523	274.25	651.934	157.129	511.902	-1.70346	0.0019149	0.038821	-	HIC_ASM_5	46057580	46067338	+	2704	-	- && Q40541.1 RecName: Full=Mitogen-activated protein kinase kinase kinase NPK1; AltName: Full=Nicotiana protein kinase 1 && PF00069:Protein kinase domain	Pkinase
evm.TU.HIC_ASM_3.3709	84.3671	173.91	125.978	484.466	221.753	546.402	128.085	417.54	-1.70418	0.000316396	0.0113225	-	HIC_ASM_3	124220934	124233817	+	1527	-	- && - && -	-
evm.TU.HIC_ASM_1.1157	110.481	69.9525	50.5978	358.358	170.162	224.873	77.0104	251.131	-1.7044	0.000293865	0.010792	-	HIC_ASM_1	38828039	38833583	+	3853	-	- && O22864.1 RecName: Full=Protein NLP8; Short=AtNLP8; AltName: Full=NIN-like protein 8; AltName: Full=Nodule inception protein-like protein 8 && PF00564:PB1 domain|PF02042:RWP-RK domain	RWP-RK
evm.TU.HIC_ASM_17.4039	83.3628	74.8103	136.304	394.088	231.709	334.351	98.1591	320.049	-1.70537	2.02021e-05	0.00152156	-	HIC_ASM_17	144335463	144336907	-	1445	-	- && Q94AR6.2 RecName: Full=Dof zinc finger protein DOF3.1; Short=AtDOF3.1 && PF02701:Dof domain, zinc finger	zf-Dof
evm.TU.HIC_ASM_5.434	100.437	89.3837	70.2174	427.717	154.775	267.283	86.6794	283.258	-1.70735	0.000229823	0.00912564	-	HIC_ASM_5	13398740	13400802	+	894	-	- && - && -	-
evm.TU.HIC_ASM_7.2346	233.014	172.938	84.6739	702.003	271.534	634.181	163.542	535.906	-1.71181	0.00100018	0.024864	-	HIC_ASM_7	76980922	76984375	-	1618	-	- && Q49I57.1 RecName: Full=Teosinte glume architecture 1 && PF03110:SBP domain	SBP
evm.TU.HIC_ASM_5.2579	898.912	1112.44	1017.12	3721.24	1260.82	4955.09	1009.49	3312.39	-1.71419	0.000489181	0.0153108	-	HIC_ASM_5	90571736	90573655	-	1370	-	- && - && PF12681:Glyoxalase-like domain	-
evm.TU.HIC_ASM_10.3022	63.2753	74.8103	42.337	298.456	157.49	137.094	60.1409	197.68	-1.71517	0.000259338	0.00988845	-	HIC_ASM_10	106311640	106314432	-	972	-	- && O81263.2 RecName: Full=Thymidine kinase && PF00265:Thymidine kinase	TK
novel.7132	26.1136	29.1469	29.9457	120.854	58.8325	100.601	28.4021	93.4291	-1.71623	0.000277074	0.0103609	-	HIC_ASM_3	98681720	98684042	+	1150	-	- && Q3E9F0.1 RecName: Full=Pentatricopeptide repeat-containing protein At5g18475 && -	-
evm.TU.HIC_ASM_13.351	21.0918	28.1753	37.1739	89.3267	95.9422	98.6285	28.8137	94.6324	-1.71684	4.76688e-05	0.00290943	-	HIC_ASM_13	8360910	8366704	-	1566	-	- && Q9FV52.2 RecName: Full=Methionine aminopeptidase 1B, chloroplastic; Short=MAP 1B; Short=MetAP 1B; AltName: Full=Peptidase M 1B; Flags: Precursor && PF00557:Metallopeptidase family M24	Peptidase_M24
evm.TU.HIC_ASM_19.3705	25.1093	38.8625	16.5217	112.447	66.9785	85.8068	26.8312	88.4106	-1.71693	0.000854743	0.0221977	-	HIC_ASM_19	91990582	91991314	-	733	-	- && O65759.1 RecName: Full=Histone H2AX && PF00125:Core histone H2A/H2B/H3/H4|PF16211:C-terminus of histone H2A	Histone
evm.TU.HIC_ASM_22.1748	171.747	117.559	177.609	770.311	166.541	599.661	155.638	512.171	-1.71823	0.00223417	0.0428302	-	HIC_ASM_22	65948381	65951864	-	3348	-	- && - && -	-
evm.TU.CTG1342.11	126.551	101.042	66.087	287.947	145.723	533.58	97.8934	322.417	-1.71915	0.00157375	0.034178	-	CTG1342	371684	377752	-	2653	-	- && Q9ZU46.1 RecName: Full=Receptor protein kinase-like protein ZAR1; AltName: Full=Protein ZYGOTIC ARREST 1; Flags: Precursor && PF07714:Protein tyrosine kinase|PF08263:Leucine rich repeat N-terminal domain	Pkinase_Tyr
evm.TU.HIC_ASM_8.417	43.1879	46.635	24.7826	161.839	74.2194	142.025	38.2018	126.028	-1.71973	0.000584713	0.017274	-	HIC_ASM_8	11868362	11876740	-	4006	-	- && - && -	-
evm.TU.HIC_ASM_8.192	111.485	114.644	61.9565	270.082	159.3	522.731	96.0287	317.371	-1.724	0.00111593	0.0268581	-	HIC_ASM_8	5713364	5717487	-	1830	-	- && Q8VYJ2.1 RecName: Full=AT-hook motif nuclear-localized protein 1 && PF03479:Domain of unknown function (DUF296)	-
evm.TU.HIC_ASM_2.3185	22.0962	46.635	61.9565	129.261	113.139	189.367	43.5626	143.922	-1.72447	0.000662005	0.0186332	-	HIC_ASM_2	109335082	109336835	+	1360	-	- && Q6NNI3.1 RecName: Full=Protein LIGHT-DEPENDENT SHORT HYPOCOTYLS 1; AltName: Full=Protein ORGAN BOUNDARY 2 && PF04852:Protein of unknown function (DUF640)	-
evm.TU.HIC_ASM_21.1044	120.524	98.1278	65.0544	280.591	125.811	531.607	94.5689	312.67	-1.72471	0.00244639	0.0451932	-	HIC_ASM_21	26512974	26517483	-	1057	-	- && Q9M160.1 RecName: Full=Uncharacterized protein At4g00950 && -	-
evm.TU.CTG9320.1	86.3759	30.1184	40.2718	186.01	109.519	222.9	52.2553	172.81	-1.72538	0.00141498	0.0318235	-	CTG9320	72792	76260	+	751	-	- && - && -	-
evm.TU.HIC_ASM_16.1808	142.621	160.308	217.881	728.275	255.242	739.714	173.603	574.41	-1.72613	0.000302278	0.0109842	-	HIC_ASM_16	50390638	50393983	+	1861	-	- && Q54I39.1 RecName: Full=IST1-like protein && PF03398:Regulator of Vps4 activity in the MVB pathway	-
evm.TU.HIC_ASM_19.4047	29.1267	24.2891	22.7174	54.6469	76.0296	121.313	25.3777	83.9965	-1.72712	0.000639926	0.0183101	-	HIC_ASM_19	101952628	101953731	-	1104	-	- && - && PF05553:Cotton fibre expressed protein	-
evm.TU.HIC_ASM_15.1359	501.181	787.937	748.642	3136.94	914.166	2722.15	679.253	2257.75	-1.73277	0.000398498	0.0132029	-	HIC_ASM_15	40197271	40199082	-	1812	-	- && Q3MKY2.1 RecName: Full=Acetylajmalan esterase; Flags: Precursor && PF00657:GDSL-like Lipase/Acylhydrolase	Lipase_GDSL
evm.TU.CTG3156_2.7	62.271	52.4644	19.6196	140.821	88.7013	217.969	44.785	149.164	-1.73449	0.00278558	0.0491967	-	CTG3156_2	72584	83001	-	1841	-	- && - && -	-
evm.TU.HIC_ASM_23.1472	399.739	477.037	217.881	1991.46	559.361	1093.79	364.886	1214.87	-1.73498	0.000989544	0.0246757	-	HIC_ASM_23	41509684	41511320	+	1172	-	- && O65657.1 RecName: Full=Heavy metal-associated isoprenylated plant protein 23; Short=AtHIP23; Flags: Precursor && PF00403:Heavy-metal-associated domain	HMA
evm.TU.HIC_ASM_4.636	102.446	99.0993	118.75	513.891	159.3	393.528	106.765	355.573	-1.73524	0.000311198	0.0112061	-	HIC_ASM_4	18321441	18325363	-	2228	-	- && Q00624.1 RecName: Full=L-ascorbate oxidase homolog; Flags: Precursor && PF07731:Multicopper oxidase|PF00394:Multicopper oxidase|PF07732:Multicopper oxidase	-
evm.TU.HIC_ASM_20.4443	173.756	149.621	182.772	685.188	218.133	782.124	168.716	561.815	-1.73529	0.000529889	0.0161327	-	HIC_ASM_20	128919790	128924635	-	1109	-	- && Q0WTY4.2 RecName: Full=Vacuolar protein sorting-associated protein 2 homolog 2; Short=AtVPS2-2; AltName: Full=Charged multivesicular body protein 2 homolog 2; AltName: Full=ESCRT-III complex subunit VPS2 homolog 2 && PF03357:Snf7	ESCRT-III
evm.TU.HIC_ASM_17.2046	709.086	671.349	508.044	3269.36	600.996	2429.22	629.493	2099.86	-1.73791	0.00220208	0.042419	-	HIC_ASM_17	82738754	82741475	+	1882	-	- && F4IH31.1 RecName: Full=Staphylococcal-like nuclease CAN2; AltName: Full=Calcium-dependent nuclease 2; Short=AtCAN2; Short=Ca(2+)-dependent nuclease 2 && PF00565:Staphylococcal nuclease homologue	-
evm.TU.HIC_ASM_7.2748	360.569	338.104	473.968	2351.92	605.522	958.669	390.88	1305.37	-1.73955	0.000818764	0.0216906	-	HIC_ASM_7	93068561	93073486	+	2188	-	- && Q9LT67.1 RecName: Full=Transcription factor bHLH113; AltName: Full=Basic helix-loop-helix protein 113; Short=AtbHLH113; Short=bHLH 113; AltName: Full=Transcription factor EN 61; AltName: Full=bHLH transcription factor bHLH113 && -	-
evm.TU.HIC_ASM_19.3544	59.2579	39.834	37.1739	127.159	184.643	143.011	45.4219	151.605	-1.73961	1.11816e-05	0.000968704	-	HIC_ASM_19	88182690	88187177	+	1555	-	- && Q9C942.1 RecName: Full=Caffeoylshikimate esterase; AltName: Full=Lysophospholipase 2; Short=LysoPL2 && PF12146:Serine aminopeptidase, S33	-
evm.TU.CTG3815.17	25.1093	24.2891	32.0109	80.9195	86.891	104.546	27.1364	90.7856	-1.74352	2.25761e-05	0.00163193	-	CTG3815	329403	330202	-	800	-	- && Q9ZUZ3.1 RecName: Full=Auxin-responsive protein SAUR32; AltName: Full=Protein ABOLISHED APICAL HOOK MAINTENANCE 1; AltName: Full=Protein SMALL AUXIN UP RNA 32 && PF02519:Auxin responsive protein	Auxin_inducible
evm.TU.HIC_ASM_21.1590	370.613	276.895	214.783	1164.4	634.485	1095.76	287.43	964.882	-1.74684	3.38997e-06	0.000377908	-	HIC_ASM_21	49769109	49774262	-	2419	-	- && Q8VYZ0.1 RecName: Full=E3 ubiquitin-protein ligase ORTHRUS 2; AltName: Full=Protein VARIANT IN METHYLATION 1 && PF00097:Zinc finger, C3HC4 type (RING finger)|PF13920:Zinc finger, C3HC4 type (RING finger)|PF02182:SAD/SRA domain	zf-C3HC4
evm.TU.HIC_ASM_18.1057	22.0962	41.7772	53.6957	147.126	62.4529	185.422	39.1897	131.667	-1.74796	0.00256249	0.0465897	-	HIC_ASM_18	33562574	33582189	+	2773	-	- && Q9FJ62.1 RecName: Full=Glycerophosphodiester phosphodiesterase GDPDL4; AltName: Full=Glycerophosphodiester phosphodiesterase-like 4; Short=ATGDPDL4; AltName: Full=Glycerophosphodiesterase-like 1; AltName: Full=Protein SHV3-LIKE 1; Flags: Precursor &&	-
evm.TU.HIC_ASM_20.4377	794.457	946.301	742.446	2641.97	828.18	4871.26	827.735	2780.47	-1.74803	0.00227702	0.0433789	-	HIC_ASM_20	127414184	127421385	-	1761	-	- && A0JMA9.1 RecName: Full=Katanin p60 ATPase-containing subunit A-like 2; Short=Katanin p60 subunit A-like 2; AltName: Full=p60 katanin-like 2 && PF00004:ATPase family associated with various cellular activities (AAA)	AAA
evm.TU.HIC_ASM_14.213	28.1224	20.4028	21.6848	114.548	44.3506	77.9165	23.4033	78.9385	-1.75222	0.00130963	0.0302687	-	HIC_ASM_14	5946662	5950619	+	1648	-	- && Q9S7Y1.1 RecName: Full=Transcription factor bHLH30; AltName: Full=Basic helix-loop-helix protein 30; Short=AtbHLH30; Short=bHLH 30; AltName: Full=Transcription factor EN 53; AltName: Full=bHLH transcription factor bHLH030 && PF00010:Helix-loop-helix	HLH
evm.TU.HIC_ASM_10.159	25.1093	31.09	23.75	122.956	63.358	83.8342	26.6498	90.0493	-1.75399	0.000214191	0.00865196	-	HIC_ASM_10	4805260	4819765	+	1726	-	- && Q949T8.1 RecName: Full=Histone-lysine N-methyltransferase ASHR3; AltName: Full=ASH1-related protein 3; AltName: Full=Protein SET DOMAIN GROUP 4; AltName: Full=Protein stamen loss && PF00856:SET domain	SET
evm.TU.HIC_ASM_21.903	26.1136	14.5734	21.6848	57.7996	84.1757	68.0536	20.7906	70.0096	-1.75421	0.000324681	0.0115156	-	HIC_ASM_21	22134820	22142124	+	3208	-	- && Q93V99.1 RecName: Full=Homeobox-leucine zipper protein PROTODERMAL FACTOR 2; AltName: Full=HD-ZIP protein PDF2; AltName: Full=Homeodomain transcription factor PDF2 && PF00046:Homeobox domain|PF01852:START domain	START
evm.TU.HIC_ASM_7.3080	41.1792	29.1469	24.7826	142.923	56.1171	122.299	31.7029	107.113	-1.75478	0.000927983	0.0236296	-	HIC_ASM_7	106404882	106411119	-	2967	-	- && Q8RXD4.1 RecName: Full=Protein BREAST CANCER SUSCEPTIBILITY 1 homolog; Short=AtBRCA1 && PF00533:BRCA1 C Terminus (BRCT) domain|PF13771:PHD-like zinc-binding domain	BRCT
evm.TU.HIC_ASM_9.2906	70.3059	116.587	88.8044	491.822	127.621	311.666	91.8993	310.37	-1.75498	0.00114696	0.0274011	-	HIC_ASM_9	101762132	101763189	-	249	-	- && - && -	-
evm.TU.HIC_ASM_2.432	142.621	106.872	73.3152	379.376	275.155	436.924	107.603	363.818	-1.75687	5.28538e-06	0.000552173	-	HIC_ASM_2	9582843	9590121	-	3204	-	- && Q9SXY0.1 RecName: Full=Chromatin assembly factor 1 subunit FAS1; Short=CAF-1 subunit FAS1; AltName: Full=CAF-1 p150 homolog; AltName: Full=Protein FASCIATA 1 && PF12253:Chromatin assembly factor 1 subunit A	-
evm.TU.HIC_ASM_6.593	136.594	56.3506	73.3152	287.947	125.811	486.238	88.7534	299.999	-1.75694	0.00277238	0.049064	-	HIC_ASM_6	18455751	18471310	+	3645	-	- && F4JQZ3.2 RecName: Full=Rho GTPase-activating protein REN1; AltName: Full=Protein ROP1 ENHANCER 1; AltName: Full=Rho-type GTPase-activating protein REN1 && PF14389:Leucine-zipper of ternary complex factor MIP1|PF00169:PH domain|PF00620:RhoGAP domain	RhoGAP
evm.TU.HIC_ASM_19.5448	50.2185	44.6919	35.1087	150.279	90.5115	199.23	43.3397	146.673	-1.75763	0.000108683	0.00541731	-	HIC_ASM_19	151434247	151444584	+	3159	-	- && Q9S7G7.1 RecName: Full=Myb-related protein 3R-1; AltName: Full=Plant c-MYB-like protein 1; Short=Protein PC-MYB1 && PF13921:Myb-like DNA-binding domain|PF00249:Myb-like DNA-binding domain	Myb_DNA-binding
evm.TU.CTG6769.6	1014.41	1049.29	765.163	4009.19	1662.7	3897.8	942.955	3189.89	-1.75814	1.50755e-05	0.00120778	-	CTG6769	151234	152197	+	723	-	- && P59259.2 RecName: Full=Histone H4 >Q6LAF3.3 RecName: Full=Histone H4 >Q6PMI5.3 RecName: Full=Histone H4 >Q6WZ83.3 RecName: Full=Histone H4 >Q76H85.3 RecName: Full=Histone H4 >P62788.2 RecName: Full=Histone H4 >P62787.2 RecName: Full=Histone H4 >P6288	-
evm.TU.HIC_ASM_4.2969	39.1705	26.2322	29.9457	167.093	53.4018	102.574	31.7828	107.69	-1.75921	0.0015592	0.0339889	-	HIC_ASM_4	97831898	97833227	-	1293	-	- && - && PF06697:Protein of unknown function (DUF1191)	-
evm.TU.HIC_ASM_5.902	243.058	128.246	118.75	574.843	283.301	801.85	163.351	553.331	-1.75995	0.000410165	0.0134492	-	HIC_ASM_5	28067834	28081501	-	2865	-	- && Q9MA55.1 RecName: Full=Acyl-CoA-binding domain-containing protein 4; Short=Acyl-CoA binding protein 4 && PF13415:Galactose oxidase, central domain|PF01344:Kelch motif	Kelch_1
evm.TU.CTG4725.8	73.3191	36.9194	41.3044	183.908	75.1245	254.461	50.5143	171.165	-1.76014	0.00200744	0.0400854	-	CTG4725	140595	145437	-	2448	-	- && - && -	-
evm.TU.HIC_ASM_22.3473	146.638	140.876	135.272	488.669	219.943	725.906	140.929	478.173	-1.76225	0.000183586	0.007804	-	HIC_ASM_22	112574337	112578697	+	1806	-	- && C0LGF4.1 RecName: Full=LRR receptor-like serine/threonine-protein kinase FEI 1; Flags: Precursor && PF00069:Protein kinase domain|PF08263:Leucine rich repeat N-terminal domain	Pkinase
evm.TU.HIC_ASM_6.760	237.031	241.919	132.174	1041.44	240.761	794.946	203.708	692.383	-1.76463	0.00159021	0.0344021	-	HIC_ASM_6	23501205	23502610	-	1406	-	- && Q8H0W9.2 RecName: Full=Putative clathrin assembly protein At5g10410 && PF07651:ANTH domain	-
evm.TU.HIC_ASM_18.4748	149.651	126.303	78.4783	473.957	133.957	597.689	118.144	401.867	-1.76565	0.00228164	0.0433908	-	HIC_ASM_18	160101156	160106266	+	2471	-	- && - && PF07891:Protein of unknown function (DUF1666)	-
evm.TU.CTG8113.9	164.717	144.763	121.848	577.996	288.732	601.634	143.776	489.454	-1.76681	6.3344e-06	0.000639836	-	CTG8113	196644	202229	-	2718	-	- && Q6YVY0.1 RecName: Full=Auxin response factor 7 && PF02362:B3 DNA binding domain	B3
evm.TU.HIC_ASM_16.4253	61.2666	47.6065	17.5544	148.177	149.344	133.148	42.1425	143.557	-1.76712	0.00063574	0.0182508	-	HIC_ASM_16	129435895	129436215	+	321	-	- && - && -	-
evm.TU.HIC_ASM_9.1405	122.533	131.161	65.0544	299.507	215.417	571.059	106.249	361.994	-1.76788	0.000370663	0.0125783	-	HIC_ASM_9	52364646	52370248	+	2745	-	- && - && -	-
evm.TU.HIC_ASM_19.72	380.656	564.478	281.902	1786.53	591.04	1802.93	409.012	1393.5	-1.76824	0.000432616	0.0140127	-	HIC_ASM_19	1856476	1857161	+	686	-	- && P59226.2 RecName: Full=Histone H3.2; AltName: Full=Histone H3.1 >P69246.2 RecName: Full=Histone H3.2 >P69248.2 RecName: Full=Histone H3.2 >Q71T45.3 RecName: Full=Histone H3.2 >Q6LBE3.3 RecName: Full=Histone H3.2 >Q6LCK1.3 RecName: Full=Histone H3.2 >	Histone
evm.TU.HIC_ASM_16.933	588.561	736.444	476.033	2320.39	1455.42	2364.12	600.346	2046.65	-1.76916	7.7635e-08	1.89759e-05	-	HIC_ASM_16	22950237	22951046	-	810	-	- && P59226.2 RecName: Full=Histone H3.2; AltName: Full=Histone H3.1 >P69246.2 RecName: Full=Histone H3.2 >P69248.2 RecName: Full=Histone H3.2 >Q71T45.3 RecName: Full=Histone H3.2 >Q6LBE3.3 RecName: Full=Histone H3.2 >Q6LCK1.3 RecName: Full=Histone H3.2 >	Histone
evm.TU.HIC_ASM_6.802	213.931	129.218	113.587	746.141	190.074	622.346	152.245	519.52	-1.77041	0.00136559	0.0310906	-	HIC_ASM_6	24595179	24600132	+	2256	-	- && P36616.2 RecName: Full=Protein kinase dsk1; AltName: Full=Dis1-suppressing protein kinase && PF00069:Protein kinase domain	Pkinase
evm.TU.HIC_ASM_20.5052	202.883	140.876	89.837	520.197	286.921	672.646	144.532	493.255	-1.7705	0.000149902	0.00680178	-	HIC_ASM_20	143266378	143273624	+	2760	-	- && Q9XFH4.1 RecName: Full=ATP-dependent DNA helicase DDM1; AltName: Full=Protein CHROMATIN REMODELING 1; Short=AtCHR1; Short=CHR01; AltName: Full=Protein DECREASED DNA METHYLATION 1; Short=AtDDM1; AltName: Full=Protein SOMNIFEROUS 1; AltName: Full=SWI/S	SNF2_N
evm.TU.HIC_ASM_0.3642	242.053	288.554	84.6739	789.228	491.477	821.575	205.094	700.76	-1.77213	0.000394376	0.0131167	-	HIC_ASM_0	133778501	133779398	-	898	-	- && P59259.2 RecName: Full=Histone H4 >Q6LAF3.3 RecName: Full=Histone H4 >Q6PMI5.3 RecName: Full=Histone H4 >Q6WZ83.3 RecName: Full=Histone H4 >Q76H85.3 RecName: Full=Histone H4 >P62788.2 RecName: Full=Histone H4 >P62787.2 RecName: Full=Histone H4 >P6288	-
evm.TU.HIC_ASM_22.2713	142.621	86.469	60.9239	427.717	237.14	326.46	96.6712	330.439	-1.77255	6.88145e-05	0.0038633	-	HIC_ASM_22	93491976	93503759	-	4366	-	- && Q2QAV0.1 RecName: Full=Serine/threonine-protein kinase TIO; AltName: Full=Fused homolog; Short=AtFUSED; AltName: Full=Protein TWO-IN-ONE; Short=AtTIO && PF13646:HEAT repeats|PF00069:Protein kinase domain	Pkinase
evm.TU.HIC_ASM_12.2369	28.1224	67.0378	43.3696	127.159	124.906	221.914	46.1766	157.993	-1.77361	0.000326394	0.0115385	-	HIC_ASM_12	84449367	84454985	-	3361	-	- && Q9ZVM9.1 RecName: Full=Probable serine/threonine-protein kinase At1g54610 && PF00069:Protein kinase domain	Pkinase
evm.TU.HIC_ASM_23.191	62.271	69.9525	70.2174	257.471	219.943	215.01	67.4803	230.808	-1.77375	2.35213e-09	9.82925e-07	-	HIC_ASM_23	3755423	3765445	-	3495	-	- && Q40392.1 RecName: Full=TMV resistance protein N && PF00931:NB-ARC domain|PF01582:TIR domain	TIR
evm.TU.HIC_ASM_16.3475	293.276	207.914	335.598	1254.78	517.726	1095.76	278.929	956.088	-1.7772	2.57369e-05	0.00182348	-	HIC_ASM_16	104007808	104012225	+	2046	-	- && - && PF03763:Remorin, C-terminal region	-
evm.TU.HIC_ASM_0.1306	99.4327	36.9194	74.3479	187.061	269.724	266.297	70.2333	241.027	-1.78006	9.94396e-05	0.00512552	-	HIC_ASM_0	50373144	50380717	-	1809	-	- && Q9C942.1 RecName: Full=Caffeoylshikimate esterase; AltName: Full=Lysophospholipase 2; Short=LysoPL2 && PF12146:Serine aminopeptidase, S33	-
evm.TU.CTG2628.8	670.92	396.397	565.87	2239.47	758.486	2611.68	544.396	1869.88	-1.78018	0.000318776	0.0113763	-	CTG2628	142412	142683	-	201	-	- && - && -	-
evm.TU.CTG6159.13	71.3103	54.4075	109.457	261.675	270.629	275.173	78.3914	269.159	-1.78099	1.54966e-06	0.000209115	-	CTG6159	278176	279966	-	1340	-	- && Q6NNI3.1 RecName: Full=Protein LIGHT-DEPENDENT SHORT HYPOCOTYLS 1; AltName: Full=Protein ORGAN BOUNDARY 2 && PF04852:Protein of unknown function (DUF640)	-
evm.TU.HIC_ASM_9.2371	61.2666	85.4975	96.0326	272.184	239.855	322.515	80.9322	278.185	-1.78127	1.17576e-07	2.61443e-05	-	HIC_ASM_9	87034863	87038069	+	918	-	- && Q9LZH5.1 RecName: Full=Non-specific lipid transfer protein GPI-anchored 2; Short=AtLTPG-2; Short=Protein LTP-GPI-ANCHORED 2; AltName: Full=Xylogen-like protein 5; Short=AtXYP5; Flags: Precursor && PF14368:Probable lipid transfer	-
evm.TU.HIC_ASM_11.3519	307.337	239.004	215.815	1266.34	316.79	1037.57	254.052	873.566	-1.78154	0.00060402	0.0176043	-	HIC_ASM_11	149010669	149015551	-	2287	-	- && - && -	-
evm.TU.HIC_ASM_0.5136	81.354	119.502	54.7283	416.157	142.103	321.529	85.1948	293.263	-1.78211	0.000612525	0.0177715	-	HIC_ASM_0	175892673	175898715	-	2112	-	- && Q8VZP6.1 RecName: Full=Putative glucuronosyltransferase PGSIP8; AltName: Full=Glycogenin-like protein 8; AltName: Full=Plant glycogenin-like starch initiation protein 8 && -	-
evm.TU.HIC_ASM_4.932	39.1705	35.9478	29.9457	156.584	64.2632	142.025	35.0213	120.958	-1.78647	0.000313713	0.0112654	-	HIC_ASM_4	25879571	25887402	-	2104	-	- && F4IVI0.1 RecName: Full=Mitotic checkpoint serine/threonine-protein kinase BUB1; Short=AtBUB1; AltName: Full=Protein BUDDING UNINHIBITED BY BENZYMIDAZOL 1 && PF08311:Mad3/BUB1 homology region 1|PF00069:Protein kinase domain	Pkinase
evm.TU.CTG3596.5	11.0481	21.3744	17.5544	57.7996	48.8762	66.0811	16.6589	57.5856	-1.78776	0.000591128	0.0173948	-	CTG3596	171763	180312	-	5576	-	- && F4JYC8.1 RecName: Full=DDT domain-containing protein PTM; AltName: Full=DDT domain-containing protein 1; AltName: Full=Membrane-bound transcription factor PTM; AltName: Full=PHD type transcription factor with transmembrane domains && PF00628:PHD-fing	DDT
evm.TU.HIC_ASM_7.1386	34.1486	34.0047	32.0109	80.9195	106.804	158.792	33.3881	115.505	-1.7908	4.97315e-05	0.00300699	-	HIC_ASM_7	42123257	42126178	-	1229	-	- && O48533.1 RecName: Full=Protein POLYCHOME; AltName: Full=Protein UV-B-INSENSITIVE 4 && -	-
evm.TU.HIC_ASM_21.3160	404.761	236.09	347.989	1430.28	339.418	1652.03	329.613	1140.57	-1.79085	0.0017429	0.0366371	-	HIC_ASM_21	109101167	109105634	-	1549	-	- && - && -	-
evm.TU.HIC_ASM_13.1897	28.1224	26.2322	13.4239	80.9195	52.4967	101.587	22.5928	78.3345	-1.79127	0.000866295	0.0224	-	HIC_ASM_13	62379522	62398407	+	1959	-	- && Q8H1F9.1 RecName: Full=Pachytene checkpoint protein 2 homolog && PF00004:ATPase family associated with various cellular activities (AAA)	AAA
evm.TU.CTG4595.5	275.198	423.601	200.326	1251.62	363.856	1498.17	299.708	1037.88	-1.79171	0.00131396	0.0303282	-	CTG4595	161462	162664	-	743	-	- && Q9SK27.2 RecName: Full=Early nodulin-like protein 1; AltName: Full=Phytocyanin-like protein; Flags: Precursor && PF02298:Plastocyanin-like domain	Cu_bind_like
evm.TU.HIC_ASM_12.1644	464.019	259.407	486.359	1212.74	574.748	2401.6	403.262	1396.36	-1.79192	0.000982144	0.024574	-	HIC_ASM_12	47340895	47348651	-	3621	-	- && Q9XGW1.1 RecName: Full=Protein argonaute 10; AltName: Full=Protein PINHEAD; AltName: Full=Protein ZWILLE && PF16487:Mid domain of argonaute|PF02170:PAZ domain|PF08699:Argonaute linker 1 domain|PF02171:Piwi domain|PF16486:N-terminal domain of argonaut	Piwi
evm.TU.HIC_ASM_18.4198	576.509	299.241	583.424	2646.17	628.15	1779.26	486.391	1684.53	-1.79212	0.00103282	0.0255113	-	HIC_ASM_18	145661518	145667308	+	4621	-	- && - && PF14309:Domain of unknown function (DUF4378)|PF12552:Protein of unknown function (DUF3741)	-
evm.TU.HIC_ASM_0.4883	91.3977	53.4359	50.5978	178.653	117.665	381.692	65.1438	226.003	-1.79438	0.00108726	0.0263784	-	HIC_ASM_0	169983294	169993148	+	2130	-	- && Q2QQ96.1 RecName: Full=Cyclin-A2-1; AltName: Full=G2/mitotic-specific cyclin-A2-1; Short=CycA2;1 && PF02984:Cyclin, C-terminal domain|PF00134:Cyclin, N-terminal domain	Cyclin_C
evm.TU.HIC_ASM_12.3429	17.0743	10.6872	22.7174	46.2397	48.8762	79.8891	16.8263	58.335	-1.79612	0.0015573	0.0339631	-	HIC_ASM_12	117745695	117754512	-	1958	-	- && Q6M9M7.1 RecName: Full=Uncharacterized RNA methyltransferase pc1998 && PF03602:Conserved hypothetical protein 95	-
evm.TU.HIC_ASM_9.1615	50.2185	41.7772	38.2065	159.737	66.0734	226.845	43.4007	150.885	-1.79677	0.000900062	0.0230888	-	HIC_ASM_9	61470338	61474308	+	1759	-	- && Q94B59.1 RecName: Full=Pentatricopeptide repeat-containing protein At5g09450, mitochondrial; Flags: Precursor && PF13041:PPR repeat family	-
evm.TU.HIC_ASM_1.2909	573.496	701.468	384.131	2476.98	1202.9	2089.94	553.031	1923.27	-1.79788	5.1221e-06	0.000540686	-	HIC_ASM_1	109876616	109877197	+	582	-	- && P59226.2 RecName: Full=Histone H3.2; AltName: Full=Histone H3.1 >P69246.2 RecName: Full=Histone H3.2 >P69248.2 RecName: Full=Histone H3.2 >Q71T45.3 RecName: Full=Histone H3.2 >Q6LBE3.3 RecName: Full=Histone H3.2 >Q6LCK1.3 RecName: Full=Histone H3.2 >	Histone
evm.TU.HIC_ASM_0.3289	29.1267	32.0615	30.9783	72.5122	64.2632	184.435	30.7222	107.07	-1.80088	0.00139713	0.0315746	-	HIC_ASM_0	123604105	123606464	-	2360	-	- && - && -	-
evm.TU.HIC_ASM_21.69	14.0612	17.4881	14.4565	43.087	76.0296	41.424	15.3353	53.5135	-1.80437	0.00114122	0.0273143	-	HIC_ASM_21	1607833	1613172	-	4189	-	- && O22213.1 RecName: Full=Cytokinin dehydrogenase 1; AltName: Full=Cytokinin oxidase 1; Short=AtCKX1; Short=CKO 1; Flags: Precursor && PF01565:FAD binding domain|PF09265:Cytokinin dehydrogenase 1, FAD and cytokinin binding	FAD_binding_4
evm.TU.HIC_ASM_19.3192	81.354	58.2937	28.9131	240.657	93.2268	255.448	56.1869	196.444	-1.80467	0.00156524	0.0340645	-	HIC_ASM_19	77872755	77876809	-	1259	-	- && Q1G3M3.1 RecName: Full=B3 domain-containing protein At3g19184 && PF02362:B3 DNA binding domain	B3
evm.TU.HIC_ASM_14.807	636.771	282.725	153.859	1491.23	596.471	1666.82	357.785	1251.51	-1.80637	0.00238313	0.0444046	-	HIC_ASM_14	23196962	23201633	+	2569	-	- && P42751.3 RecName: Full=Cyclin-D1-1; AltName: Full=Cyclin-delta-1; Short=Cyclin-d1; AltName: Full=G1/S-specific cyclin-D1-1; Short=CycD1;1 && PF02984:Cyclin, C-terminal domain|PF00134:Cyclin, N-terminal domain	Cyclin_C
evm.TU.CTG5923.4	98.4283	73.8387	95	389.885	219.943	326.46	89.089	312.096	-1.8084	5.51367e-07	9.61978e-05	-	CTG5923	39388	45968	-	2105	-	- && Q9FF10.1 RecName: Full=Heparanase-like protein 1; Flags: Precursor && PF03662:Glycosyl hydrolase family 79, N-terminal domain	-
evm.TU.HIC_ASM_7.1007	49.2142	120.474	109.457	367.816	231.709	378.733	93.0481	326.086	-1.80871	6.16759e-05	0.00356281	-	HIC_ASM_7	28030749	28039702	+	3808	-	- && O23826.1 RecName: Full=Kinesin-like protein KIN-5C; AltName: Full=125 kDa kinesin-related protein && PF00225:Kinesin motor domain	Kinesin
evm.TU.HIC_ASM_19.2985	64.2797	47.6065	43.3696	230.148	75.1245	239.667	51.7519	181.646	-1.81052	0.000796573	0.0212987	-	HIC_ASM_19	73610307	73612002	+	1238	-	- && Q9ZPV9.2 RecName: Full=Syntaxin-112; Short=AtSYP112 && PF00804:Syntaxin|PF05739:SNARE domain	SNARE
evm.TU.HIC_ASM_9.148	48.2098	40.8056	37.1739	157.635	104.088	181.476	42.0631	147.733	-1.81131	7.20826e-06	0.000692983	-	HIC_ASM_9	2996401	3010309	-	1859	-	- && Q949T8.1 RecName: Full=Histone-lysine N-methyltransferase ASHR3; AltName: Full=ASH1-related protein 3; AltName: Full=Protein SET DOMAIN GROUP 4; AltName: Full=Protein stamen loss && PF00856:SET domain	SET
evm.TU.HIC_ASM_0.5030	131.573	113.673	150.761	728.275	147.534	516.813	132.002	464.207	-1.81392	0.00134775	0.0308606	-	HIC_ASM_0	173547278	173549762	+	2485	-	- && O82170.1 RecName: Full=Protein HAIKU1; AltName: Full=MPK3/6-targeted VQ-motif-containing protein 9; AltName: Full=VQ motif-containing protein 14; Short=AtVQ14 && PF05678:VQ motif	-
evm.TU.HIC_ASM_0.2747	339.477	170.995	356.25	1809.65	352.09	887.656	288.907	1016.47	-1.81482	0.00232657	0.0438394	-	HIC_ASM_0	104036911	104040139	-	2041	-	- && - && PF04724:Glycosyltransferase family 17	-
evm.TU.HIC_ASM_3.1831	79.3453	80.6397	64.0218	349.95	152.964	286.023	74.6689	262.979	-1.81523	1.68828e-05	0.0013235	-	HIC_ASM_3	67251801	67261466	+	2749	-	- && O94235.1 RecName: Full=Serine/threonine-protein kinase mph1 && PF00069:Protein kinase domain	Pkinase
evm.TU.CTG5467.22	124.542	150.592	271.576	572.742	886.107	465.526	182.237	641.458	-1.81612	3.16286e-05	0.00213402	-	CTG5467	343382	346609	+	2213	-	- && Q9FG87.1 RecName: Full=3-ketoacyl-CoA synthase 20; Short=KCS-20; AltName: Full=Very long-chain fatty acid condensing enzyme 20; Short=VLCFA condensing enzyme 20 && PF08392:FAE1/Type III polyketide synthase-like protein|PF08541:3-Oxoacyl-[acyl-carrier	-
evm.TU.HIC_ASM_18.4613	20.0874	42.7487	33.0435	91.4285	62.4529	184.435	31.9599	112.772	-1.81804	0.00185095	0.0380756	-	HIC_ASM_18	157368505	157371933	+	1716	-	- && - && PF13178:Protein of unknown function (DUF4005)	-
evm.TU.HIC_ASM_2.3034	219.957	378.909	132.174	1123.41	287.827	1167.76	243.68	859.667	-1.8184	0.00256812	0.0466439	-	HIC_ASM_2	105171178	105172059	+	882	-	- && - && -	-
evm.TU.HIC_ASM_3.491	371.617	288.554	248.859	1310.47	658.018	1238.77	303.01	1069.09	-1.81868	1.18179e-06	0.000167776	-	HIC_ASM_3	12024303	12026560	-	1069	-	- && Q8LDF9.1 RecName: Full=High mobility group B protein 7; AltName: Full=Nucleosome/chromatin assembly factor group D 07; Short=Nucleosome/chromatin assembly factor group D 7; AltName: Full=Protein NUCLEAR FUSION DEFECTIVE 7 && PF00505:HMG (high mobilit	HMG_box
evm.TU.CTG8740.8	54.236	47.6065	35.1087	171.297	62.4529	250.516	45.6504	161.422	-1.82111	0.00161911	0.0348417	-	CTG8740	188283	191436	+	2946	-	- && - && -	-
evm.TU.HIC_ASM_22.3711	1185.16	512.013	927.283	3838.95	1349.53	4085.19	874.818	3091.22	-1.82112	0.000342085	0.0118968	-	HIC_ASM_22	119132633	119135008	-	1356	-	- && Q8RU27.1 RecName: Full=Alpha-1,4-glucan-protein synthase [UDP-forming] 2; AltName: Full=Reversibly glycosylated polypeptide 2; Short=RGP2; AltName: Full=UDP-glucose:protein transglucosylase 2; Short=UPTG 2 && PF03214:Reversibly glycosylated polypepti	-
evm.TU.HIC_ASM_12.361	60.2622	63.1515	62.9892	152.381	254.337	252.489	62.1343	219.736	-1.82309	5.78721e-07	9.96284e-05	-	HIC_ASM_12	10267211	10270601	+	1797	-	- && Q9LIS1.1 RecName: Full=Protein ECERIFERUM 26-like; Short=CER26-like; AltName: Full=CER2-like protein 2; Short=CER2-like2 && PF02458:Transferase family	-
evm.TU.CTG6871.20	27.118	40.8056	12.3913	111.396	75.1245	98.6285	26.7716	95.0495	-1.82478	0.00091224	0.023355	-	CTG6871	162003	187197	+	2171	-	- && - && -	-
evm.TU.HIC_ASM_20.3463	99.4327	34.0047	134.239	465.55	156.585	326.46	89.2255	316.198	-1.82558	0.00260367	0.0470094	-	HIC_ASM_20	104163068	104167732	-	2208	-	- && Q00624.1 RecName: Full=L-ascorbate oxidase homolog; Flags: Precursor && PF07732:Multicopper oxidase|PF00394:Multicopper oxidase|PF07731:Multicopper oxidase	-
evm.TU.HIC_ASM_6.2015	38.1661	42.7487	32.0109	88.2758	70.599	241.64	37.6419	133.505	-1.8258	0.00187348	0.0383261	-	HIC_ASM_6	71186866	71191774	-	1800	-	- && Q9LVD9.1 RecName: Full=Protein DETOXIFICATION 40; Short=AtDTX40; AltName: Full=Multidrug and toxic compound extrusion protein 40; Short=MATE protein 40 && PF01554:MatE	MatE
evm.TU.HIC_ASM_11.118	11.0481	14.5734	23.75	57.7996	35.2995	81.8616	16.4572	58.3202	-1.82586	0.00268584	0.0481075	-	HIC_ASM_11	2081654	2084227	-	1543	-	- && Q84WQ5.2 RecName: Full=CBS domain-containing protein CBSX5 && -	-
evm.TU.HIC_ASM_12.791	185.809	118.531	114.62	535.96	280.586	672.646	139.653	496.397	-1.82936	2.75004e-05	0.00192023	-	HIC_ASM_12	21838075	21842170	-	3441	-	- && - && PF12043:Domain of unknown function (DUF3527)	-
evm.TU.HIC_ASM_11.3636	35.153	27.2037	32.0109	117.701	66.9785	151.888	31.4559	112.189	-1.83396	0.000132602	0.00624019	-	HIC_ASM_11	152905703	152913343	-	1558	-	- && Q9FJV0.1 RecName: Full=Mitogen-activated protein kinase kinase 6; Short=AtMKK6; Short=MAP kinase kinase 6; AltName: Full=Protein Arabidopsis NQK1 homolog && PF00069:Protein kinase domain	Pkinase
evm.TU.HIC_ASM_9.2405	97.4239	64.1231	140.435	573.793	136.672	367.884	100.661	359.45	-1.83624	0.00148247	0.0328004	-	HIC_ASM_9	88067452	88072651	-	4226	-	- && Q0WR59.2 RecName: Full=Probable inactive receptor kinase At5g10020; Flags: Precursor && PF13855:Leucine rich repeat|PF08263:Leucine rich repeat N-terminal domain|PF07714:Protein tyrosine kinase	Pkinase_Tyr
evm.TU.HIC_ASM_8.3517	36.1573	32.0615	21.6848	108.243	96.8473	117.368	29.9679	107.486	-1.8411	7.02898e-06	0.000685928	-	HIC_ASM_8	118653284	118663895	+	4114	-	- && Q7Y1C4.1 RecName: Full=Protein BREAST CANCER SUSCEPTIBILITY 2 homolog B; Short=AtBRCA2B && PF00634:BRCA2 repeat|PF09103:BRCA2, oligonucleotide/oligosaccharide-binding, domain 1|PF09169:BRCA2, helical	-
evm.TU.HIC_ASM_0.5363	283.233	561.563	214.783	702.003	685.172	2415.41	353.193	1267.53	-1.84332	0.00229699	0.0434833	-	HIC_ASM_0	181485541	181488282	-	2453	-	- && Q9M2F1.2 RecName: Full=40S ribosomal protein S27-2 && -	-
evm.TU.HIC_ASM_23.484	211.922	205	116.685	896.42	192.789	828.479	177.869	639.229	-1.84511	0.00163064	0.0350172	-	HIC_ASM_23	10147962	10148531	+	570	-	- && - && -	-
evm.TU.HIC_ASM_3.2342	363.582	381.824	271.576	1580.56	899.684	1174.67	338.994	1218.3	-1.84516	2.21506e-08	6.5216e-06	-	HIC_ASM_3	84990033	84990787	-	755	-	- && P59226.2 RecName: Full=Histone H3.2; AltName: Full=Histone H3.1 >P69246.2 RecName: Full=Histone H3.2 >P69248.2 RecName: Full=Histone H3.2 >Q71T45.3 RecName: Full=Histone H3.2 >Q6LBE3.3 RecName: Full=Histone H3.2 >Q6LCK1.3 RecName: Full=Histone H3.2 >	Histone
evm.TU.HIC_ASM_22.4144	471.05	360.45	393.424	2215.3	372.907	1814.76	408.308	1467.66	-1.84568	0.00176708	0.0369221	-	HIC_ASM_22	129571630	129574490	-	1333	-	- && Q9SW18.1 RecName: Full=Magnesium protoporphyrin IX methyltransferase, chloroplastic; Flags: Precursor && PF07109:Magnesium-protoporphyrin IX methyltransferase C-terminus	-
evm.TU.HIC_ASM_4.3448	20.0874	10.6872	19.6196	80.9195	59.7376	40.4377	16.7981	60.3649	-1.84644	0.00114335	0.0273395	-	HIC_ASM_4	112040196	112048431	+	2619	-	- && Q9M353.1 RecName: Full=Cation/H(+) antiporter 20; AltName: Full=Protein CATION/H+ EXCHANGER 20; Short=AtCHX20 && PF00999:Sodium/hydrogen exchanger family	Na_H_Exchanger
evm.TU.HIC_ASM_3.433	11.0481	13.6019	34.0761	51.4942	80.5552	78.9028	19.5753	70.3174	-1.84829	0.00246379	0.0453853	-	HIC_ASM_3	10283751	10290469	+	1953	-	- && Q93ZR6.1 RecName: Full=O-acyltransferase WSD1; AltName: Full=Diacylglycerol O-acyltransferase; Short=DGAT; AltName: Full=Long-chain-alcohol O-fatty-acyltransferase; AltName: Full=Wax synthase; Short=WS && PF06974:Protein of unknown function (DUF1298)	-
evm.TU.HIC_ASM_21.3212	598.605	150.592	359.348	2001.97	599.186	1390.66	369.515	1330.61	-1.84836	0.00192405	0.0389303	-	HIC_ASM_21	110454051	110455245	+	1195	-	- && - && PF03087:Arabidopsis protein of unknown function	-
evm.TU.HIC_ASM_21.854	121.529	89.3837	133.207	629.49	146.629	463.554	114.706	413.224	-1.84874	0.000753767	0.0204217	-	HIC_ASM_21	20901233	20911367	+	2488	-	- && Q9FKL6.1 RecName: Full=Calmodulin-binding protein 60 B && PF07887:Calmodulin binding protein-like	-
evm.TU.HIC_ASM_7.602	26.1136	28.1753	35.1087	85.1231	133.957	102.574	29.7992	107.218	-1.84928	1.13282e-05	0.000976716	-	HIC_ASM_7	15710494	15713256	-	762	-	- && - && PF01187:Macrophage migration inhibitory factor (MIF)	MIF
evm.TU.HIC_ASM_6.259	73.3191	84.5259	50.5978	266.929	130.337	355.063	69.4809	250.776	-1.85061	0.000123108	0.00595631	-	HIC_ASM_6	6003113	6007907	-	2704	-	- && P40781.1 RecName: Full=Protein CYPRO4 [Cynara cardunculus] && PF08553:VID27 cytoplasmic protein	-
evm.TU.CTG3740.4	64.2797	28.1753	50.5978	174.45	166.541	174.572	47.6843	171.854	-1.85067	9.10963e-06	0.000828145	-	CTG3740	74556	88222	-	4008	-	- && - && -	-
evm.TU.HIC_ASM_19.1611	61.2666	57.3222	17.5544	202.824	100.468	188.38	45.381	163.891	-1.85087	0.00131376	0.0303282	-	HIC_ASM_19	39198794	39204688	+	1140	-	- && Q9ZVJ3.2 RecName: Full=65-kDa microtubule-associated protein 5; Short=AtMAP65-5 && PF03999:Microtubule associated protein (MAP65/ASE1 family)	-
evm.TU.CTG5056.6	27.118	49.5497	27.8804	67.2577	109.519	201.202	34.8494	125.993	-1.85336	0.00107887	0.0262217	-	CTG5056	50775	55320	+	2410	-	- && - && PF05904:Plant protein of unknown function (DUF863)	-
evm.TU.HIC_ASM_5.2017	152.664	81.6112	102.228	461.346	163.826	592.757	112.168	405.976	-1.85553	0.000535198	0.0162275	-	HIC_ASM_5	72760595	72764549	-	1701	-	- && Q9LTC0.1 RecName: Full=Probable receptor-like protein kinase At5g47070 && PF07714:Protein tyrosine kinase	Pkinase_Tyr
evm.TU.HIC_ASM_4.2763	22.0962	30.1184	20.6522	111.396	34.3944	118.354	24.2889	88.0481	-1.85573	0.00247786	0.0455809	-	HIC_ASM_4	89818874	89823684	-	335	-	- && - && -	-
novel.2305	50.2185	35.9478	24.7826	118.752	97.7524	185.422	36.983	133.975	-1.85608	0.000109728	0.00544362	-	HIC_ASM_1	31631915	31634561	-	995	-	- && - && -	-
evm.TU.HIC_ASM_1.823	37.1617	54.4075	20.6522	176.552	58.8325	171.614	37.4071	135.666	-1.85646	0.00210892	0.0412168	-	HIC_ASM_1	25549889	25556433	+	3757	-	- && Q8RXD4.1 RecName: Full=Protein BREAST CANCER SUSCEPTIBILITY 1 homolog; Short=AtBRCA1 && -	-
evm.TU.HIC_ASM_5.3816	110.481	83.5543	83.6413	378.325	145.723	482.293	92.5588	335.447	-1.85721	0.000192556	0.00803321	-	HIC_ASM_5	121582093	121585299	+	1264	-	- && Q1G3M3.1 RecName: Full=B3 domain-containing protein At3g19184 && PF02362:B3 DNA binding domain	B3
evm.TU.HIC_ASM_10.2100	179.782	122.417	207.554	811.296	263.388	774.234	169.918	616.306	-1.85876	0.000175146	0.00757571	-	HIC_ASM_10	76226954	76227968	+	1015	-	- && - && -	-
evm.TU.CTG9581.1	51.2229	31.09	13.4239	113.497	73.3143	160.764	31.9123	115.859	-1.85886	0.00203795	0.0403679	-	CTG9581	7437	9780	+	762	-	- && O48533.1 RecName: Full=Protein POLYCHOME; AltName: Full=Protein UV-B-INSENSITIVE 4 && -	-
evm.TU.HIC_ASM_11.691	114.498	115.616	127.011	478.16	122.191	695.331	119.042	431.894	-1.85896	0.00167256	0.0356807	-	HIC_ASM_11	20760534	20762966	+	1466	-	- && Q8H0Y8.2 RecName: Full=Probable WRKY transcription factor 41; AltName: Full=WRKY DNA-binding protein 41 && PF03106:WRKY DNA -binding domain	WRKY
evm.TU.HIC_ASM_20.567	705.068	909.382	564.837	3673.95	1553.18	2681.71	726.429	2636.28	-1.85943	3.30949e-06	0.000373619	-	HIC_ASM_20	15489770	15490785	+	812	-	- && P19177.1 RecName: Full=Histone H2A && PF00125:Core histone H2A/H2B/H3/H4|PF16211:C-terminus of histone H2A	Histone
evm.TU.HIC_ASM_5.3275	36.1573	24.2891	30.9783	150.279	52.4967	129.203	30.4749	110.66	-1.85952	0.000637135	0.0182561	-	HIC_ASM_5	108886131	108896856	-	1568	-	- && - && PF06839:GRF zinc finger|PF00098:Zinc knuckle	zf-GRF
evm.TU.HIC_ASM_19.348	139.608	110.758	65.0544	637.898	127.621	379.72	105.14	381.746	-1.85962	0.00215311	0.0418022	-	HIC_ASM_19	8632255	8636025	-	785	-	- && - && -	-
evm.TU.CTG6165.1	27.118	35.9478	11.3587	116.65	52.4967	101.587	24.8082	90.2447	-1.85979	0.00203716	0.0403678	-	CTG6165	22554	24514	-	1592	-	- && P81392.1 RecName: Full=Myb-related protein 306 && PF00249:Myb-like DNA-binding domain	Myb_DNA-binding
evm.TU.HIC_ASM_17.2843	158.691	159.336	119.783	491.822	516.821	580.922	145.936	529.855	-1.85983	8.14335e-12	6.59331e-09	-	HIC_ASM_17	109935263	109937887	+	1359	-	- && Q9FF86.1 RecName: Full=BAHD acyltransferase DCR; AltName: Full=Protein DEFECTIVE IN CUTICULAR RIDGES; AltName: Full=Protein PERMEABLE LEAVES 3 && PF02458:Transferase family	-
evm.TU.HIC_ASM_22.3040	59.2579	59.2653	60.9239	258.522	104.993	288.981	59.8157	217.499	-1.86168	8.89162e-05	0.00473289	-	HIC_ASM_22	102145016	102151484	-	1587	-	- && Q9SJW9.1 RecName: Full=CDT1-like protein a, chloroplastic; Short=AtCDT1a; Flags: Precursor && PF08839:DNA replication factor CDT1 like	-
evm.TU.HIC_ASM_1.3732	76.3322	102.014	68.1522	340.492	187.359	368.87	82.1661	298.907	-1.86192	4.20043e-06	0.000455351	-	HIC_ASM_1	129976363	129986890	-	4435	-	- && Q8L7Y8.1 RecName: Full=Kinesin-like protein KIN-12B; AltName: Full=Phragmoplast-associated kinesin-related protein 1-like protein; Short=AtPAKRP1L && PF00225:Kinesin motor domain|PF06548:Kinesin-related	Kinesin
evm.TU.HIC_ASM_12.343	148.647	90.3553	123.913	488.669	180.118	651.934	120.972	440.241	-1.86349	0.000326687	0.0115385	-	HIC_ASM_12	9907108	9912268	+	3650	-	- && Q40392.1 RecName: Full=TMV resistance protein N && PF00931:NB-ARC domain|PF01582:TIR domain	NB-ARC
evm.TU.HIC_ASM_5.2995	93.4065	106.872	113.587	496.026	166.541	480.321	104.622	380.963	-1.86401	0.000102181	0.00518083	-	HIC_ASM_5	102419842	102422504	+	1738	-	- && Q197W8.1 RecName: Full=Microtubule-binding protein TANGLED; Short=AtTAN && -	-
evm.TU.HIC_ASM_20.4196	75.3278	56.3506	26.8478	119.803	187.359	271.228	52.8421	192.797	-1.86691	0.000422148	0.0137233	-	HIC_ASM_20	123290626	123299305	+	3662	-	- && C0LGG8.1 RecName: Full=Probable LRR receptor-like serine/threonine-protein kinase At1g53430; Flags: Precursor && PF11721:Di-glucose binding within endoplasmic reticulum|PF00069:Protein kinase domain	Pkinase
evm.TU.HIC_ASM_11.481	16.0699	7.7725	21.6848	50.4433	39.8251	75.9439	15.1757	55.4041	-1.87061	0.002504	0.0458519	-	HIC_ASM_11	12071123	12078951	+	2611	-	- && Q93V99.1 RecName: Full=Homeobox-leucine zipper protein PROTODERMAL FACTOR 2; AltName: Full=HD-ZIP protein PDF2; AltName: Full=Homeodomain transcription factor PDF2 && PF00046:Homeobox domain|PF01852:START domain	START
evm.TU.HIC_ASM_16.921	221.966	115.616	138.37	657.865	209.987	874.835	158.65	580.895	-1.87227	0.000786682	0.0211043	-	HIC_ASM_16	22503150	22508774	-	3765	-	- && - && PF14309:Domain of unknown function (DUF4378)|PF14383:DUF761-associated sequence motif	-
evm.TU.HIC_ASM_19.1373	109.476	92.2984	44.4022	334.187	170.162	398.459	82.059	300.936	-1.8738	0.000187246	0.00789481	-	HIC_ASM_19	33780259	33783160	-	1390	-	- && - && PF06364:Protein of unknown function (DUF1068)	-
evm.TU.HIC_ASM_12.795	87.3802	28.1753	61.9565	233.3	144.818	273.201	59.1707	217.107	-1.87583	0.00028539	0.0105782	-	HIC_ASM_12	21952245	21954851	+	1766	-	- && Q6NM73.1 RecName: Full=Cysteine-rich repeat secretory protein 3; AltName: Full=Plasmodesmata-located protein 2; Short=PDLP2; Flags: Precursor && PF01657:Salt stress response/antifungal	-
evm.TU.HIC_ASM_14.2491	125.546	125.332	58.8587	455.041	117.665	566.127	103.246	379.611	-1.87779	0.00222911	0.0427808	-	HIC_ASM_14	90222801	90227951	-	2893	-	- && P0DKL2.1 RecName: Full=Protein OPAQUE10 && -	-
evm.TU.HIC_ASM_22.4469	194.848	107.843	224.076	1047.75	200.935	691.386	175.589	646.69	-1.88081	0.00172109	0.0363569	-	HIC_ASM_22	137972610	137977498	+	2244	-	- && Q9M817.1 RecName: Full=Protein NRT1/ PTR FAMILY 1.2; Short=AtNPF1.2; AltName: Full=Nitrate transporter 1.11 && PF00854:POT family	-
evm.TU.CTG6613.5	1239.39	1404.88	671.196	5269.22	2270.93	4692.74	1105.16	4077.63	-1.88337	2.03347e-05	0.00152711	-	CTG6613	83061	84017	+	753	-	- && P19177.1 RecName: Full=Histone H2A && PF16211:C-terminus of histone H2A|PF00125:Core histone H2A/H2B/H3/H4	Histone
evm.TU.HIC_ASM_5.477	402.753	199.17	155.924	1288.41	515.01	995.161	252.616	932.859	-1.8845	0.000171829	0.00746793	-	HIC_ASM_5	14809475	14813327	-	2658	-	- && - && PF12043:Domain of unknown function (DUF3527)	-
novel.7938	22.0962	14.5734	16.5217	73.5631	78.745	44.3828	17.7304	65.5637	-1.88753	0.000290437	0.0107269	-	HIC_ASM_6	101155777	101169385	+	1087	-	- && - && -	-
evm.TU.HIC_ASM_10.2273	40.1748	56.3506	79.5109	93.5303	161.11	396.486	58.6788	217.042	-1.88754	0.00190628	0.0387067	-	HIC_ASM_10	82225716	82227374	+	1659	-	- && Q7XPK7.1 RecName: Full=Agmatine hydroxycinnamoyltransferase 1; Short=OsAHT1; AltName: Full=Agmatine hydroxycinnamoyl transferase && PF02458:Transferase family	-
evm.TU.HIC_ASM_16.2915	67.2928	53.4359	87.7718	257.471	156.585	358.021	69.5002	257.359	-1.88897	1.95293e-05	0.00148601	-	HIC_ASM_16	85913676	85918553	+	1943	-	- && Q96GN5.2 RecName: Full=Cell division cycle-associated 7-like protein; AltName: Full=Protein JPO2; AltName: Full=Transcription factor RAM2 && PF10497:Zinc-finger domain of monoamine-oxidase A repressor R1	-
evm.TU.HIC_ASM_19.5177	54.236	77.725	16.5217	147.126	162.016	241.64	49.4942	183.594	-1.88981	0.00132301	0.030415	-	HIC_ASM_19	145785120	145792681	+	2207	-	- && Q40588.1 RecName: Full=L-ascorbate oxidase; Short=ASO; Short=Ascorbase; Flags: Precursor && PF00394:Multicopper oxidase|PF07732:Multicopper oxidase|PF07731:Multicopper oxidase	-
evm.TU.HIC_ASM_0.214	208.909	125.332	149.728	876.452	212.702	705.194	161.323	598.116	-1.89023	0.000503508	0.015558	-	HIC_ASM_0	5327383	5332020	+	2131	-	- && Q9LVQ7.1 RecName: Full=Protein indeterminate-domain 1; AltName: Full=Protein ENHYDROUS && -	-
evm.TU.HIC_ASM_18.4704	20.0874	27.2037	14.4565	104.039	38.9199	86.7931	20.5826	76.5841	-1.89224	0.00127744	0.0297235	-	HIC_ASM_18	159130128	159133497	-	1611	-	- && Q338N2.2 RecName: Full=Zinc finger CCCH domain-containing protein 62; Short=OsC3H62 && PF02037:SAP domain	SAP
evm.TU.CTG3992.17	53.2316	136.019	30.9783	138.719	326.746	353.09	73.4095	272.852	-1.89339	0.00271461	0.0484053	-	CTG3992	181929	189133	-	2593	-	- && Q8VYT3.1 RecName: Full=Probable LRR receptor-like serine/threonine-protein kinase At4g30520; Flags: Precursor && PF08263:Leucine rich repeat N-terminal domain|PF00069:Protein kinase domain|PF13855:Leucine rich repeat	Pkinase
evm.TU.HIC_ASM_13.2125	121.529	92.2984	73.3152	401.445	139.388	526.676	95.7142	355.836	-1.8939	0.000411108	0.0134657	-	HIC_ASM_13	70032092	70035388	-	1681	-	- && P34801.1 RecName: Full=G2/mitotic-specific cyclin-2 && PF00134:Cyclin, N-terminal domain|PF02984:Cyclin, C-terminal domain	Cyclin_C
evm.TU.HIC_ASM_17.4670	259.128	194.312	222.011	1140.23	203.651	1166.77	225.15	836.885	-1.89399	0.00173478	0.0365566	-	HIC_ASM_17	159226857	159228924	-	1639	-	- && Q10M18.1 RecName: Full=Thioredoxin-like 1-2, chloroplastic; AltName: Full=Lilium-type thioredoxin 1-2; Flags: Precursor && PF00085:Thioredoxin	-
evm.TU.HIC_ASM_21.3626	69.3016	26.2322	26.8478	116.65	114.95	223.887	40.7939	151.829	-1.89606	0.0008272	0.0218582	-	HIC_ASM_21	123003676	123005971	+	2296	-	- && P14009.1 RecName: Full=14 kDa proline-rich protein DC2.15; Flags: Precursor && PF14547:Hydrophobic seed protein	-
evm.TU.HIC_ASM_0.2352	490.133	471.208	250.924	1850.64	735.858	1929.17	404.088	1505.22	-1.897	5.69707e-05	0.00334327	-	HIC_ASM_0	85691322	85691898	-	577	-	- && P59226.2 RecName: Full=Histone H3.2; AltName: Full=Histone H3.1 >P69246.2 RecName: Full=Histone H3.2 >P69248.2 RecName: Full=Histone H3.2 >Q71T45.3 RecName: Full=Histone H3.2 >Q6LBE3.3 RecName: Full=Histone H3.2 >Q6LCK1.3 RecName: Full=Histone H3.2 >	Histone
evm.TU.HIC_ASM_13.352	602.622	570.307	699.076	3390.21	1077.99	2506.15	624.002	2324.78	-1.8974	1.85759e-05	0.00143026	-	HIC_ASM_13	8373003	8374747	-	1745	-	- && Q9ZWM9.1 RecName: Full=AP2/ERF and B3 domain-containing transcription factor RAV1; AltName: Full=Ethylene-responsive transcription factor RAV1; AltName: Full=Protein RELATED TO ABI3/VP1 1 && PF00847:AP2 domain|PF02362:B3 DNA binding domain	B3
evm.TU.HIC_ASM_5.1606	75.3278	127.275	59.8913	304.762	124.001	551.333	87.4979	326.699	-1.89986	0.00139338	0.0315155	-	HIC_ASM_5	57739880	57742891	+	885	-	- && Q6NLW5.2 RecName: Full=Protein XRI1; AltName: Full=Protein X-RAY INDUCED 1 && -	-
evm.TU.HIC_ASM_13.2254	82.3584	44.6919	32.0109	166.043	168.351	259.393	53.0204	197.929	-1.90002	7.60598e-05	0.00414631	-	HIC_ASM_13	72801154	72804574	-	1185	-	- && Q8SKU2.2 RecName: Full=Protein TIC 62, chloroplastic; AltName: Full=Translocon at the inner envelope membrane of chloroplasts 62; Short=PsTIC62; Flags: Precursor && -	-
evm.TU.HIC_ASM_5.3570	35.153	25.2606	36.1413	134.515	62.4529	163.723	32.185	120.231	-1.90108	0.000231136	0.00914739	-	HIC_ASM_5	115922745	115927942	+	2370	-	- && Q9LPD2.3 RecName: Full=Flap endonuclease GEN-like 1 && PF00752:XPG N-terminal domain|PF00867:XPG I-region	XPG_I
evm.TU.HIC_ASM_0.3197	152.664	88.4121	64.0218	501.28	114.044	526.676	101.699	380.667	-1.90376	0.00230233	0.0435409	-	HIC_ASM_0	120889129	120892664	+	1654	-	- && Q9FMK7.1 RecName: Full=BTB/POZ and TAZ domain-containing protein 1; AltName: Full=BTB and TAZ domain protein 1 && -	-
evm.TU.HIC_ASM_3.3210	67.2928	49.5497	36.1413	153.432	239.855	180.49	50.9946	191.259	-1.90732	3.02816e-06	0.000347922	-	HIC_ASM_3	110940266	110942533	+	1487	-	- && - && PF14215:bHLH-MYC and R2R3-MYB transcription factors N-terminal	-
evm.TU.CTG3762.10	34.1486	28.1753	18.587	145.024	74.2194	84.8205	26.9703	101.355	-1.90766	0.000155977	0.00699173	-	CTG3762	153250	155760	-	2511	-	- && Q9LXA5.1 RecName: Full=L-type lectin-domain containing receptor kinase IX.1; Short=LecRK-IX.1; Flags: Precursor && PF00139:Legume lectin domain|PF00069:Protein kinase domain	Pkinase
evm.TU.HIC_ASM_22.4096	42.1836	72.8672	33.0435	173.399	106.804	276.16	49.3647	185.454	-1.90793	0.000294498	0.0107953	-	HIC_ASM_22	128475450	128479823	-	1656	-	- && Q9S9M8.1 RecName: Full=Tubby-like protein 8; Short=AtTLP8 && PF01167:Tub family	Tub
evm.TU.HIC_ASM_3.3434	255.11	323.53	160.054	1348.31	235.33	1191.43	246.232	925.023	-1.90916	0.00208249	0.0408753	-	HIC_ASM_3	117121923	117126948	-	1398	-	- && F4HYV5.1 RecName: Full=NAC domain-containing protein 26; Short=ANAC026; AltName: Full=Protein VASCULAR RELATED NAC-DOMAIN 5 && PF02365:No apical meristem (NAM) protein	NAM
evm.TU.HIC_ASM_16.3091	58.2535	106.872	56.7935	324.729	182.833	327.447	73.9729	278.336	-1.91031	1.43323e-05	0.0011656	-	HIC_ASM_16	90768606	90772262	+	1527	-	- && Q67Y69.1 RecName: Full=Protein WVD2-like 7 && PF06886:Targeting protein for Xklp2 (TPX2)	-
evm.TU.HIC_ASM_17.3501	33.1442	38.8625	17.5544	57.7996	99.5626	179.504	29.8537	112.289	-1.91032	0.00129513	0.0300126	-	HIC_ASM_17	128976124	128984048	-	4343	-	- && F4JRP8.1 RecName: Full=Protein STICHEL-like 2 && PF13177:DNA polymerase III, delta subunit	-
evm.TU.HIC_ASM_21.4109	587.557	243.862	351.087	1986.21	442.601	2016.95	394.169	1481.92	-1.91053	0.00145327	0.0323965	-	HIC_ASM_21	135690206	135693399	-	1937	-	- && Q5PPS7.1 RecName: Full=Transmembrane protein 53-A && PF05705:Eukaryotic protein of unknown function (DUF829)	-
evm.TU.HIC_ASM_18.1658	356.552	344.905	102.228	953.168	652.588	1416.3	267.895	1007.35	-1.91054	0.000365239	0.0124431	-	HIC_ASM_18	56868884	56871677	-	2215	-	- && Q9SZA4.1 RecName: Full=Cell division cycle 20.1, cofactor of APC complex; Short=AtCDC20.1 && -	-
evm.TU.HIC_ASM_22.4118	451.967	506.184	846.739	3258.85	605.522	2929.27	601.63	2264.55	-1.91225	0.0014267	0.031976	-	HIC_ASM_22	129037971	129044589	-	3497	-	- && P42762.1 RecName: Full=Chaperone protein ClpD, chloroplastic; AltName: Full=ATP-dependent Clp protease ATP-binding subunit ClpD homolog; AltName: Full=Casein lytic proteinase D; AltName: Full=ERD1 protein; AltName: Full=Protein EARLY RESPONSIVE TO DE	Clp_N
evm.TU.HIC_ASM_13.2593	150.656	113.673	166.25	822.856	216.322	583.881	143.526	541.02	-1.91417	0.000195575	0.00811373	-	HIC_ASM_13	81267278	81271876	-	1790	-	- && Q9M325.1 RecName: Full=Phosphatidylinositol:ceramide inositolphosphotransferase 1; AltName: Full=Inositol-phosphorylceramide synthase 1; Short=AtIPCS1; Short=IPC synthase 1; AltName: Full=Protein ERH1-like2; AltName: Full=Sphingolipid synthase 1 && P	-
evm.TU.HIC_ASM_0.310	65.2841	55.379	57.8261	207.028	107.709	359.008	59.4964	224.581	-1.91598	0.00016982	0.00741343	-	HIC_ASM_0	9122451	9128109	+	3025	-	- && - && -	-
evm.TU.HIC_ASM_4.1722	134.586	192.369	247.826	761.904	414.543	996.148	191.594	724.198	-1.91829	1.00909e-05	0.000893831	-	HIC_ASM_4	47959727	47966556	-	3009	-	- && Q07970.1 RecName: Full=Kinesin-like protein KIN-14C; AltName: Full=AtKIN14a; AltName: Full=Kinesin-like protein KatA && PF00225:Kinesin motor domain	Kinesin
evm.TU.HIC_ASM_23.3662	93.4065	69.9525	53.6957	452.939	73.3143	294.899	72.3515	273.717	-1.91884	0.00278944	0.0492314	-	HIC_ASM_23	126311496	126311939	+	444	-	- && - && PF13966:zinc-binding in reverse transcriptase	-
evm.TU.HIC_ASM_12.3114	39.1705	52.4644	22.7174	97.7339	190.979	143.998	38.1174	144.237	-1.91925	9.98506e-05	0.00512552	-	HIC_ASM_12	109815031	109818936	+	1569	-	- && Q9FJ45.1 RecName: Full=GDSL esterase/lipase At5g45910; AltName: Full=Extracellular lipase At5g45910; Flags: Precursor && PF00657:GDSL-like Lipase/Acylhydrolase	Lipase_GDSL
evm.TU.HIC_ASM_5.3007	24.1049	12.6303	7.22826	43.087	52.4967	71.0125	14.6545	55.532	-1.9213	0.00237995	0.0443773	-	HIC_ASM_5	102595535	102603024	-	3006	-	- && Q43191.1 RecName: Full=Probable linoleate 9S-lipoxygenase 5; AltName: Full=Leaf lipoxygenase && PF00305:Lipoxygenase|PF01477:PLAT/LH2 domain	Lipoxygenase
evm.TU.CTG1723.3	68.2972	40.8056	32.0109	136.617	88.7013	309.693	47.0379	178.337	-1.92225	0.00118789	0.0280811	-	CTG1723	26514	32344	-	1801	-	- && Q9SHZ3.1 RecName: Full=Nucleobase-ascorbate transporter 1; Short=AtNAT1 && PF00860:Permease family	-
evm.TU.CTG2394.8	198.865	160.308	164.185	673.628	269.724	1040.53	174.453	661.294	-1.92227	0.000131989	0.00623065	-	CTG2394	125463	135186	+	5014	-	- && F4JRP0.1 RecName: Full=Protein STICHEL-like 3 && PF13177:DNA polymerase III, delta subunit|PF12169:DNA polymerase III subunits gamma and tau domain III	-
evm.TU.HIC_ASM_21.3632	583.539	360.45	226.141	1456.55	1401.12	1579.04	390.043	1478.9	-1.92271	1.12413e-06	0.000161737	-	HIC_ASM_21	123079918	123091203	-	3367	-	- && Q940Y1.1 RecName: Full=Oxysterol-binding protein-related protein 2A; AltName: Full=OSBP-related protein 2A && PF15413:Pleckstrin homology domain|PF01237:Oxysterol-binding protein	-
evm.TU.HIC_ASM_19.3450	37.1617	26.2322	10.3261	97.7339	75.1245	107.505	24.5733	93.4545	-1.92524	0.000656277	0.0185425	-	HIC_ASM_19	86036832	86043709	-	3845	-	- && O04251.3 RecName: Full=BRCT domain-containing protein At4g02110 && PF00533:BRCA1 C Terminus (BRCT) domain|PF12738:twin BRCT domain	BRCT
evm.TU.HIC_ASM_6.1314	39.1705	31.09	18.587	156.584	54.3069	127.231	29.6158	112.707	-1.92608	0.00078686	0.0211043	-	HIC_ASM_6	44999461	45003819	+	2643	-	- && B7SY83.1 RecName: Full=FHA domain-containing protein PS1; AltName: Full=Protein PARALLEL SPINDLE 1; Short=AtPS1 && PF00498:FHA domain|PF13638:PIN domain	FHA
evm.TU.HIC_ASM_21.4379	78.3409	65.0947	36.1413	257.471	125.811	299.831	59.859	227.704	-1.92636	0.000108703	0.00541731	-	HIC_ASM_21	143657917	143662723	-	1230	-	- && Q9MAP8.1 RecName: Full=Beta-1,6-galactosyltransferase GALT31A; AltName: Full=Beta-1,3-galactosyltransferase 6; AltName: Full=GT31 family galactosyltransferase 1; Short=AtGALT31A && PF13334:Domain of unknown function (DUF4094)|PF01762:Galactosyltransf	Galactosyl_T
evm.TU.HIC_ASM_18.2051	138.603	168.08	69.1848	605.32	256.147	570.073	125.289	477.18	-1.92844	9.34653e-05	0.0048921	-	HIC_ASM_18	71732560	71736297	-	1673	-	- && - && -	-
evm.TU.HIC_ASM_20.2759	54.236	68.9809	36.1413	168.144	87.7961	351.117	53.1194	202.353	-1.92855	0.00104914	0.025753	-	HIC_ASM_20	88694215	88699264	-	3303	-	- && Q8LFN2.1 RecName: Full=Probable inactive leucine-rich repeat receptor-like protein kinase At3g03770; Flags: Precursor && PF13855:Leucine rich repeat|PF07714:Protein tyrosine kinase	Pkinase_Tyr
evm.TU.HIC_ASM_11.3571	74.3234	90.3553	55.7609	240.657	143.913	457.636	73.4799	280.735	-1.93302	0.000156931	0.00702231	-	HIC_ASM_11	150687774	150702106	-	3738	-	- && F4HR11.2 RecName: Full=Kinesin-like protein KIN-6 && PF00225:Kinesin motor domain	Kinesin
evm.TU.HIC_ASM_21.281	40.1748	57.3222	15.4891	131.363	152.059	148.929	37.662	144.117	-1.9342	0.000248133	0.0095384	-	HIC_ASM_21	7113094	7119536	-	1691	-	- && Q39263.2 RecName: Full=Zinc finger protein 4 && -	-
evm.TU.HIC_ASM_3.2752	30.1311	47.6065	18.587	124.006	73.3143	171.614	32.1082	122.978	-1.93496	0.000455395	0.0145607	-	HIC_ASM_3	97120877	97125951	-	1548	-	- && - && -	-
evm.TU.HIC_ASM_18.2828	1384.02	1420.42	767.229	5705.35	2105.3	5860.5	1190.56	4557.05	-1.93638	4.10467e-05	0.00260019	-	HIC_ASM_18	101775046	101775925	+	781	-	- && P25469.1 RecName: Full=Histone H2A.1; AltName: Full=LeH2A-1 && PF16211:C-terminus of histone H2A|PF00125:Core histone H2A/H2B/H3/H4	Histone
evm.TU.HIC_ASM_15.881	88.3846	131.161	58.8587	411.954	167.446	489.197	92.8014	356.199	-1.93947	0.000195433	0.00811373	-	HIC_ASM_15	22894837	22901138	+	3426	-	- && F4IBQ9.1 RecName: Full=Kinesin-like protein KIN-14Q && PF00225:Kinesin motor domain	Kinesin
evm.TU.HIC_ASM_0.5749	35.153	25.2606	44.4022	115.599	62.4529	223.887	34.9386	133.98	-1.93949	0.000922603	0.0235273	-	HIC_ASM_0	191597086	191608552	+	3764	-	- && Q6NXD8.2 RecName: Full=DENN domain-containing protein 5B; AltName: Full=Rab6IP1-like protein && PF02141:DENN (AEX-3) domain|PF03456:uDENN domain	DENN
evm.TU.HIC_ASM_15.362	191.835	316.729	59.8913	531.756	832.706	816.644	189.485	727.035	-1.93958	0.000695923	0.0192122	-	HIC_ASM_15	9609580	9621432	-	3454	-	- && O82188.2 RecName: Full=Probable RNA-dependent RNA polymerase 5; Short=AtRDRP5; AltName: Full=RNA-directed RNA polymerase 5 && PF05183:RNA dependent RNA polymerase	-
evm.TU.HIC_ASM_15.740	31.1355	11.6587	37.1739	70.4104	152.964	82.8479	26.6561	102.074	-1.94018	0.00128107	0.0297812	-	HIC_ASM_15	19334622	19340924	-	2042	-	- && Q93ZR6.1 RecName: Full=O-acyltransferase WSD1; AltName: Full=Diacylglycerol O-acyltransferase; Short=DGAT; AltName: Full=Long-chain-alcohol O-fatty-acyltransferase; AltName: Full=Wax synthase; Short=WS && PF06974:Protein of unknown function (DUF1298)	-
evm.TU.HIC_ASM_9.3320	15.0656	21.3744	9.29348	52.5451	41.6353	81.8616	15.2445	58.6807	-1.94126	0.0010848	0.0263536	-	HIC_ASM_9	111732449	111743525	-	2283	-	- && Q8RWI9.2 RecName: Full=ABC transporter G family member 15; Short=ABC transporter ABCG.15; Short=AtABCG15; AltName: Full=White-brown complex homolog protein 15; Short=AtWBC15; AltName: Full=White-brown complex homolog protein 22; Short=AtWBC22 && PF01	ABC2_membrane
evm.TU.HIC_ASM_4.3231	499.172	387.653	661.902	2715.53	571.127	2666.91	516.243	1984.52	-1.94265	0.000688317	0.0190836	-	HIC_ASM_4	105953341	105958543	-	3374	-	- && - && PF12043:Domain of unknown function (DUF3527)	-
evm.TU.HIC_ASM_20.4226	61.2666	37.8909	51.6305	233.3	104.993	241.64	50.2627	193.311	-1.94305	4.01958e-05	0.00256195	-	HIC_ASM_20	124487812	124498114	+	2767	-	- && Q8L6Z7.2 RecName: Full=Exonuclease 1 && PF00752:XPG N-terminal domain|PF00867:XPG I-region	XPG_I
evm.TU.HIC_ASM_7.678	43.1879	40.8056	16.5217	64.105	223.563	99.6148	33.5051	129.094	-1.94618	0.00234049	0.0440056	-	HIC_ASM_7	18600106	18604441	-	2366	-	- && Q9M331.2 RecName: Full=Protein NRT1/ PTR FAMILY 5.7; Short=AtNPF5.7 && PF00854:POT family	-
evm.TU.HIC_ASM_4.138	130.568	134.076	108.424	601.116	438.981	398.459	124.356	479.519	-1.94643	2.96508e-10	1.67005e-07	-	HIC_ASM_4	4053567	4059459	+	1995	-	- && Q32LS6.1 RecName: Full=Protein ABHD13; AltName: Full=Alpha/beta hydrolase domain-containing protein 13; Short=Abhydrolase domain-containing protein 13 && PF12695:Alpha/beta hydrolase family	-
evm.TU.HIC_ASM_18.2	386.683	189.455	297.391	1625.75	259.768	1486.33	291.176	1123.95	-1.94855	0.00221748	0.0426365	-	HIC_ASM_18	55879	59260	-	1812	-	- && Q06548.1 RecName: Full=Protein kinase APK1A, chloroplastic; Flags: Precursor && PF07714:Protein tyrosine kinase	Pkinase_Tyr
evm.TU.HIC_ASM_9.2277	111.485	88.4121	43.3696	317.372	181.023	441.856	81.089	313.417	-1.94971	0.000126588	0.00606243	-	HIC_ASM_9	83917965	83919881	+	1160	-	- && - && -	-
evm.TU.HIC_ASM_22.414	191.835	117.559	73.3152	556.978	314.98	607.551	127.57	493.17	-1.95034	3.07801e-05	0.00209038	-	HIC_ASM_22	12753976	12763331	+	3981	-	- && Q7Y1C4.1 RecName: Full=Protein BREAST CANCER SUSCEPTIBILITY 2 homolog B; Short=AtBRCA2B && PF09103:BRCA2, oligonucleotide/oligosaccharide-binding, domain 1|PF09169:BRCA2, helical|PF00634:BRCA2 repeat	-
evm.TU.CTG5261.11	627.732	295.355	356.25	2282.56	362.951	2301	426.446	1648.84	-1.95095	0.00268839	0.0481199	-	CTG5261	211670	215125	-	1979	-	- && O81760.1 RecName: Full=Probable protein phosphatase 2C 63; Short=AtPP2C63 && PF00481:Protein phosphatase 2C	PP2C
evm.TU.HIC_ASM_3.2807	188.822	72.8672	130.109	513.891	152.964	848.205	130.599	505.02	-1.95119	0.0021477	0.0417439	-	HIC_ASM_3	98617993	98621119	-	2036	-	- && Q8LHA8.1 RecName: Full=Cyclin-D2-2; AltName: Full=G1/S-specific cyclin-D2-2; Short=CycD2;2 && PF00134:Cyclin, N-terminal domain|PF02984:Cyclin, C-terminal domain	Cyclin_C
evm.TU.HIC_ASM_2.910	220.962	142.82	99.1305	346.798	1177.55	267.283	154.304	597.212	-1.95269	0.00165959	0.0355212	-	HIC_ASM_2	21773558	21780449	-	1591	-	- && Q9LI65.1 RecName: Full=WAT1-related protein At3g30340 && PF00892:EamA-like transporter family	DUF6
evm.TU.HIC_ASM_10.415	39.1705	79.6681	71.25	431.921	88.7013	215.996	63.3629	245.539	-1.95338	0.00163283	0.0350496	-	HIC_ASM_10	12591890	12592307	+	418	-	- && - && -	-
evm.TU.HIC_ASM_22.2369	45.1967	29.1469	32.0109	126.108	90.5115	196.271	35.4515	137.63	-1.95661	3.68679e-05	0.00239525	-	HIC_ASM_22	83706281	83710608	-	3481	-	- && - && -	-
evm.TU.HIC_ASM_23.636	505.198	548.933	277.772	2438.09	793.786	1941.99	443.968	1724.62	-1.95753	6.11621e-05	0.00354508	-	HIC_ASM_23	14342413	14343145	+	733	-	- && O49118.3 RecName: Full=Histone H2B; AltName: Full=CaH2B && PF00125:Core histone H2A/H2B/H3/H4	Histone
evm.TU.HIC_ASM_17.4718	68.2972	59.2653	22.7174	207.028	104.993	272.215	50.0933	194.745	-1.95759	0.000570642	0.0170179	-	HIC_ASM_17	160336879	160352208	+	3753	-	- && E1BB03.3 RecName: Full=DNA annealing helicase and endonuclease ZRANB3; AltName: Full=Annealing helicase 2; Short=AH2; AltName: Full=Zinc finger Ran-binding domain-containing protein 3; Includes: RecName: Full=DNA annealing helicase ZRANB3; Includes:	SNF2_N
evm.TU.CTG5635.8	185.809	194.312	104.294	542.266	675.216	666.728	161.471	628.07	-1.95922	1.5182e-08	4.82639e-06	-	CTG5635	92269	101888	-	1566	-	- && - && PF08378:Nuclease-related domain	-
evm.TU.HIC_ASM_20.4868	28.1224	16.5166	22.7174	91.4285	44.3506	126.244	22.4521	87.3412	-1.9595	0.000632497	0.0182183	-	HIC_ASM_20	138775056	138777118	-	1521	-	- && Q07353.1 RecName: Full=Naringenin,2-oxoglutarate 3-dioxygenase; AltName: Full=FHT; AltName: Full=Flavanone-3-hydroxylase; Short=F3H, partial [Petunia x hybrida] && PF03171:2OG-Fe(II) oxygenase superfamily|PF14226:non-haem dioxygenase in morphine synt	2OG-FeII_Oxy
evm.TU.HIC_ASM_7.3114	169.739	280.781	146.63	1019.38	284.206	1023.76	199.05	775.782	-1.96207	0.000311429	0.0112065	-	HIC_ASM_7	107527562	107529284	+	1109	-	- && Q9SK27.2 RecName: Full=Early nodulin-like protein 1; AltName: Full=Phytocyanin-like protein; Flags: Precursor && PF02298:Plastocyanin-like domain	Cu_bind_like
evm.TU.HIC_ASM_7.3634	167.73	144.763	155.924	866.994	211.797	748.59	156.139	609.127	-1.96363	0.000193009	0.00803321	-	HIC_ASM_7	121418274	121422170	-	2134	-	- && P37707.1 RecName: Full=B2 protein && PF10539:Development and cell death domain	-
evm.TU.CTG3694.6	233.014	336.16	452.283	2172.21	372.907	1442.93	340.486	1329.35	-1.96497	0.00110001	0.0265984	-	CTG3694	96695	103834	-	3278	-	- && O81905.1 RecName: Full=Receptor-like serine/threonine-protein kinase SD1-8; AltName: Full=Arabidopsis thaliana receptor kinase 3; AltName: Full=S-domain-1 (SD1) receptor kinase 8; Short=SD1-8; Flags: Precursor && PF08276:PAN-like domain|PF11883:Domai	Pkinase_Tyr
evm.TU.HIC_ASM_1.1421	218.953	145.734	95	645.254	338.513	813.685	153.229	599.151	-1.96685	3.13886e-05	0.00212336	-	HIC_ASM_1	52576838	52580461	+	1530	-	- && Q49I55.1 RecName: Full=Teosinte glume architecture 1 && PF03110:SBP domain	SBP
evm.TU.HIC_ASM_5.1469	612.666	555.734	1180.27	3244.13	772.968	5165.17	782.891	3060.76	-1.96702	0.00198735	0.039836	-	HIC_ASM_5	50910730	50915818	-	3277	-	- && Q43191.1 RecName: Full=Probable linoleate 9S-lipoxygenase 5; AltName: Full=Leaf lipoxygenase && PF00305:Lipoxygenase|PF01477:PLAT/LH2 domain	Lipoxygenase
evm.TU.HIC_ASM_13.896	58.2535	40.8056	30.9783	200.722	70.599	237.695	43.3458	169.672	-1.96774	0.000492111	0.0153338	-	HIC_ASM_13	23676650	23681432	+	1709	-	- && - && PF12906:RING-variant domain|PF12428:Protein of unknown function (DUF3675)	-
evm.TU.HIC_ASM_15.2144	67.2928	68.0093	28.9131	168.144	83.2706	391.555	54.7384	214.323	-1.96829	0.00238223	0.0444037	-	HIC_ASM_15	77221285	77226625	-	1194	-	- && Q8VYE5.1 RecName: Full=Glucan endo-1,3-beta-glucosidase 12; AltName: Full=(1->3)-beta-glucan endohydrolase 12; Short=(1->3)-beta-glucanase 12; AltName: Full=Beta-1,3-endoglucanase 12; Short=Beta-1,3-glucanase 12; Flags: Precursor && PF07983:X8 domain	Glyco_hydro_17
novel.8551	17.0743	65.0947	36.1413	106.141	152.964	204.161	39.4368	154.422	-1.96836	0.000616909	0.0178586	-	HIC_ASM_8	102167354	102168895	+	1542	-	- && - && -	-
evm.TU.HIC_ASM_8.1984	132.577	183.625	197.228	691.494	429.024	889.629	171.143	670.049	-1.96889	2.51661e-07	4.95839e-05	-	HIC_ASM_8	69979550	69986110	-	2758	-	- && Q07970.1 RecName: Full=Kinesin-like protein KIN-14C; AltName: Full=AtKIN14a; AltName: Full=Kinesin-like protein KatA && PF00225:Kinesin motor domain	Kinesin
evm.TU.HIC_ASM_8.897	101.441	115.616	67.1196	394.088	161.11	560.21	94.7256	371.803	-1.97198	0.000147753	0.00672192	-	HIC_ASM_8	29302746	29306101	+	2241	-	- && F4ISY0.1 RecName: Full=WEB family protein At2g38370 && PF05701:Weak chloroplast movement under blue light	-
evm.TU.HIC_ASM_8.3395	208.909	108.815	98.0979	732.479	284.206	619.387	138.607	545.357	-1.97586	6.06054e-05	0.0035286	-	HIC_ASM_8	115084826	115088319	+	811	-	- && P17407.1 RecName: Full=21 kDa protein; AltName: Full=1.2 protein; Flags: Precursor && PF04043:Plant invertase/pectin methylesterase inhibitor	-
evm.TU.HIC_ASM_14.3230	60.2622	52.4644	39.2391	183.908	168.351	246.571	50.6552	199.61	-1.97753	1.01863e-07	2.32526e-05	-	HIC_ASM_14	111234756	111241848	-	4257	-	- && Q6ZQK0.3 RecName: Full=Condensin-2 complex subunit D3; AltName: Full=Non-SMC condensin II complex subunit D3 && PF12717:non-SMC mitotic condensation complex subunit 1	-
evm.TU.HIC_ASM_3.1083	85.3715	70.924	107.391	302.66	193.695	542.457	87.8956	346.27	-1.97821	2.62983e-05	0.00185153	-	HIC_ASM_3	30833990	30835427	-	1438	-	- && Q5NUF3.1 RecName: Full=2-hydroxyisoflavanone dehydratase; AltName: Full=Carboxylesterase HIDH && PF07859:alpha/beta hydrolase fold	Abhydrolase_3
evm.TU.HIC_ASM_12.1343	65.2841	94.2415	39.2391	343.645	134.862	305.748	66.2549	261.418	-1.97876	0.000139581	0.00646912	-	HIC_ASM_12	37533802	37535352	-	897	-	- && - && PF12348:CLASP N terminal	-
evm.TU.HIC_ASM_22.3394	190.83	123.388	172.446	842.824	184.643	891.601	162.222	639.689	-1.97928	0.000658054	0.0185725	-	HIC_ASM_22	110468363	110473276	+	1985	-	- && Q9LDD1.1 RecName: Full=Probable BOI-related E3 ubiquitin-protein ligase 3; AltName: Full=RING-type E3 ubiquitin transferase BRG3 && -	-
evm.TU.HIC_ASM_13.357	386.683	355.592	424.402	1774.97	505.959	2337.49	388.892	1539.48	-1.98493	0.00018778	0.00791087	-	HIC_ASM_13	8701258	8707077	-	4052	-	- && Q6NQK2.1 RecName: Full=NAC domain-containing protein 8; Short=ANAC008 && PF02365:No apical meristem (NAM) protein	NAM
evm.TU.CTG3504.13	36.1573	36.9194	20.6522	122.956	85.0808	163.723	31.243	123.92	-1.98581	3.0617e-05	0.00208477	-	CTG3504	269091	271751	+	1728	-	- && P81392.1 RecName: Full=Myb-related protein 306 && PF00249:Myb-like DNA-binding domain	Myb_DNA-binding
evm.TU.HIC_ASM_1.3787	12.0524	6.80093	11.3587	43.087	24.4381	52.2731	10.0707	39.9327	-1.98775	0.00229645	0.0434833	-	HIC_ASM_1	131084527	131086412	+	1318	-	- && Q9LDE1.1 RecName: Full=Transcription factor MYB108; AltName: Full=Myb-related protein 108; Short=AtMYB108; AltName: Full=Protein BOTRYTIS-SUSCEPTIBLE 1 && PF00249:Myb-like DNA-binding domain	Myb_DNA-binding
evm.TU.HIC_ASM_4.3405	39.1705	78.6965	53.6957	239.606	66.9785	374.788	57.1876	227.124	-1.98888	0.00201432	0.0401608	-	HIC_ASM_4	110702591	110707548	+	2007	-	- && Q5E913.1 RecName: Full=Kinesin-like protein KIN-10B && PF12836:Helix-hairpin-helix motif|PF00225:Kinesin motor domain	Kinesin
evm.TU.CTG210.11	43.1879	18.4597	26.8478	85.1231	95.9422	170.627	29.4985	117.231	-1.99144	0.000186218	0.00786424	-	CTG210	228962	237478	-	2652	-	- && Q9ZQC5.1 RecName: Full=Interactor of constitutive active ROPs 2, chloroplastic; AltName: Full=ROP-interactive partner 2; Flags: Precursor && -	-
evm.TU.HIC_ASM_5.1605	238.036	191.398	95	817.602	352.995	916.259	174.811	695.618	-1.99206	7.54194e-05	0.00413992	-	HIC_ASM_5	57639951	57647882	-	2660	-	- && F4JIF5.1 RecName: Full=Protein tesmin/TSO1-like CXC 2; Short=AtTCX2; AltName: Full=Protein TSO1-like 2; Short=Protein SOL2 && PF03638:Tesmin/TSO1-like CXC domain, cysteine-rich domain	-
evm.TU.HIC_ASM_20.5095	33.1442	51.4928	27.8804	105.09	59.7376	284.05	37.5058	149.626	-1.99508	0.00236618	0.0442638	-	HIC_ASM_20	144928530	144930092	-	1563	-	- && Q9ZPW7.1 RecName: Full=Zinc-finger homeodomain protein 6; Short=AtZHD6; AltName: Full=Homeobox protein 24; Short=AtHB-24 && PF04770:ZF-HD protein dimerisation region	ZF-HD_dimer
evm.TU.HIC_ASM_20.4185	41.1792	49.5497	39.2391	208.079	46.1609	264.324	43.3227	172.855	-1.9954	0.00195219	0.039346	-	HIC_ASM_20	123065903	123067093	-	1191	-	- && Q9XYL0.1 RecName: Full=Probable C-terminal domain small phosphatase; AltName: Full=Developmental gene 1148 protein && PF03031:NLI interacting factor-like phosphatase	NIF
evm.TU.HIC_ASM_6.663	153.669	90.3553	100.163	406.699	236.235	730.837	114.729	457.924	-1.99676	5.52829e-05	0.00327763	-	HIC_ASM_6	20540497	20543353	-	1670	-	- && P42752.3 RecName: Full=Cyclin-D2-1; AltName: Full=Cyclin-delta-2; Short=Cyclin-d2; AltName: Full=G1/S-specific cyclin-D2-1; Short=CycD2;1 && PF02984:Cyclin, C-terminal domain|PF00134:Cyclin, N-terminal domain	Cyclin_C
evm.TU.HIC_ASM_19.3731	14.0612	10.6872	34.0761	72.5122	74.2194	87.7793	19.6082	78.1703	-1.99852	0.000591152	0.0173948	-	HIC_ASM_19	92963472	92967367	-	2374	-	- && - && -	-
evm.TU.HIC_ASM_0.1744	60.2622	34.0047	38.2065	240.657	95.0371	194.298	44.1578	176.664	-1.99952	6.86261e-05	0.0038569	-	HIC_ASM_0	65603778	65608747	+	2282	-	- && Q8W104.1 RecName: Full=F-box/LRR-repeat protein 17; AltName: Full=F-box-like protein 17 && PF00646:F-box domain	F-box
evm.TU.HIC_ASM_16.4909	52.2273	57.3222	12.3913	173.399	93.2268	221.914	40.6469	162.847	-2.00061	0.00176152	0.0368652	-	HIC_ASM_16	158497292	158500094	-	1611	-	- && P48626.1 RecName: Full=Omega-3 fatty acid desaturase, endoplasmic reticulum && PF00487:Fatty acid desaturase|PF11960:Domain of unknown function (DUF3474)	-
evm.TU.HIC_ASM_20.3991	495.155	529.501	307.718	2082.89	1019.16	2233.93	444.125	1778.66	-2.00152	1.09369e-06	0.000158305	-	HIC_ASM_20	117275117	117275873	+	757	-	- && P59226.2 RecName: Full=Histone H3.2; AltName: Full=Histone H3.1 >P69246.2 RecName: Full=Histone H3.2 >P69248.2 RecName: Full=Histone H3.2 >Q71T45.3 RecName: Full=Histone H3.2 >Q6LBE3.3 RecName: Full=Histone H3.2 >Q6LCK1.3 RecName: Full=Histone H3.2 >	Histone
evm.TU.HIC_ASM_20.229	31.1355	66.0662	56.7935	259.573	125.811	232.763	51.3317	206.049	-2.00399	2.67985e-05	0.00188163	-	HIC_ASM_20	6714148	6723777	+	2455	-	- && F4I443.1 RecName: Full=BRCA1-associated RING domain protein 1; Short=AtBARD1; AltName: Full=Protein REPRESSOR OF WUSCHEL 1 && PF00533:BRCA1 C Terminus (BRCT) domain|PF13771:PHD-like zinc-binding domain	BRCT
evm.TU.HIC_ASM_9.1486	14.0612	26.2322	15.4891	98.7848	58.8325	67.0674	18.5942	74.8949	-2.0065	0.000132912	0.00624019	-	HIC_ASM_9	56434701	56452450	-	3006	-	- && - && PF00498:FHA domain|PF13325:N-terminal region of micro-spherule protein	FHA
evm.TU.HIC_ASM_1.2118	30.1311	34.9762	27.8804	62.0032	162.016	149.915	30.9959	124.645	-2.00836	9.34062e-05	0.0048921	-	HIC_ASM_1	86385297	86388039	+	2006	-	- && Q9ZVC2.1 RecName: Full=Regulatory protein NPR5; AltName: Full=BTB/POZ domain-containing protein NPR5; AltName: Full=Protein BLADE ON PETIOLE 2 && PF12796:Ankyrin repeats (3 copies)|PF11900:Domain of unknown function (DUF3420)|PF00651:BTB/POZ domain	BTB
evm.TU.HIC_ASM_18.2735	57.2491	34.9762	13.4239	114.548	187.359	123.286	35.2164	141.731	-2.00848	0.000581394	0.0172113	-	HIC_ASM_18	99086574	99088131	+	918	-	- && - && PF01190:Pollen proteins Ole e I like	-
evm.TU.HIC_ASM_21.2859	91.3977	103.957	36.1413	187.061	347.564	399.445	77.1654	311.357	-2.012	9.66437e-05	0.00501792	-	HIC_ASM_21	98828126	98832409	-	2349	-	- && P48731.1 RecName: Full=Homeobox protein ATH1 && PF07526:Associated with HOX|PF05920:Homeobox KN domain	POX
evm.TU.HIC_ASM_21.225	703.059	307.985	358.315	1788.64	1237.29	2501.22	456.453	1842.38	-2.01302	5.46444e-06	0.000567447	-	HIC_ASM_21	5858419	5865171	+	1305	-	- && Q9C5D3.1 RecName: Full=Heavy metal-associated isoprenylated plant protein 7; Short=AtHIP07; AltName: Full=Farnesylated protein 3; Short=AtFP3; Flags: Precursor && PF00403:Heavy-metal-associated domain	HMA
evm.TU.HIC_ASM_12.1102	28.1224	40.8056	18.587	135.566	69.6938	148.929	29.1716	118.063	-2.01418	0.000130025	0.00616998	-	HIC_ASM_12	31758052	31765241	-	2684	-	- && Q9LUR0.1 RecName: Full=Condensin-2 complex subunit H2; AltName: Full=Chromosome-associated protein H2; Short=AtCAP-H2; AltName: Full=Non-SMC condensin II complex subunit H2; AltName: Full=Protein HYPERSENSITIVE TO EXCESS BORON 2; Short=Hypersensitive	-
evm.TU.HIC_ASM_17.2583	151.66	159.336	84.6739	390.936	344.849	862.999	131.89	532.928	-2.01418	3.05484e-05	0.00208284	-	HIC_ASM_17	100863535	100866235	+	2701	-	- && Q9FLI4.1 RecName: Full=Subtilisin-like protease SBT1.3; AltName: Full=Subtilase subfamily 1 member 3; Short=AtSBT1.3; Flags: Precursor && PF02225:PA domain|PF05922:Peptidase inhibitor I9|PF00082:Subtilase family	Peptidase_S8
evm.TU.HIC_ASM_21.3474	66.2885	78.6965	33.0435	290.049	108.614	321.529	59.3428	240.064	-2.01491	0.000278164	0.0103779	-	HIC_ASM_21	118570779	118572611	-	1833	-	- && O23522.2 RecName: Full=Phospholipase A1-Ibeta2, chloroplastic; Flags: Precursor && PF01764:Lipase (class 3)	Lipase_3
evm.TU.HIC_ASM_15.1944	141.616	93.27	76.4131	469.753	324.936	464.54	103.766	419.743	-2.01567	5.58412e-08	1.4115e-05	-	HIC_ASM_15	69383970	69410990	+	2559	-	- && P0DKC6.1 RecName: Full=11-beta-hydroxysteroid dehydrogenase 1B; AltName: Full=17-beta-hydroxysteroid dehydrogenase 1B; AltName: Full=Hydroxysteroid dehydrogenase 1; Short=AtHSD1 >P0DKC5.1 RecName: Full=11-beta-hydroxysteroid dehydrogenase 1A; AltName	adh_short
evm.TU.CTG2739_1.11	37.1617	33.0331	45.4348	231.198	117.665	119.34	38.5432	156.068	-2.01726	9.92696e-06	0.000882325	-	CTG2739_1	232218	239698	+	2499	-	- && Q9S9K4.2 RecName: Full=Aspartic proteinase-like protein 2; Flags: Precursor && PF00026:Eukaryotic aspartyl protease	Asp
evm.TU.HIC_ASM_8.2555	19.083	24.2891	13.4239	85.1231	60.6427	84.8205	18.932	76.8621	-2.01811	3.31034e-05	0.002202	-	HIC_ASM_8	88513029	88520858	+	2088	-	- && F4IVI0.1 RecName: Full=Mitotic checkpoint serine/threonine-protein kinase BUB1; Short=AtBUB1; AltName: Full=Protein BUDDING UNINHIBITED BY BENZYMIDAZOL 1 && PF08311:Mad3/BUB1 homology region 1|PF00069:Protein kinase domain	Pkinase
evm.TU.HIC_ASM_9.3149	1017.43	867.605	646.413	4309.75	2161.41	3789.31	843.815	3420.16	-2.01895	3.29333e-08	8.98178e-06	-	HIC_ASM_9	107967148	107968238	+	831	-	- && P59259.2 RecName: Full=Histone H4 >Q6LAF3.3 RecName: Full=Histone H4 >Q6PMI5.3 RecName: Full=Histone H4 >Q6WZ83.3 RecName: Full=Histone H4 >Q76H85.3 RecName: Full=Histone H4 >P62788.2 RecName: Full=Histone H4 >P62787.2 RecName: Full=Histone H4 >P6288	-
evm.TU.HIC_ASM_18.424	19.083	12.6303	21.6848	100.887	29.8688	85.8068	17.7994	72.1874	-2.01947	0.00158961	0.0344021	-	HIC_ASM_18	11788826	11792406	-	2500	-	- && - && PF11926:Domain of unknown function (DUF3444)|PF00226:DnaJ domain	DnaJ
evm.TU.HIC_ASM_22.2612	127.555	28.1753	38.2065	292.151	159.3	335.337	64.6456	262.263	-2.02031	0.00150059	0.0330181	-	HIC_ASM_22	91156607	91157885	+	1279	-	- && Q9ZUZ3.1 RecName: Full=Auxin-responsive protein SAUR32; AltName: Full=Protein ABOLISHED APICAL HOOK MAINTENANCE 1; AltName: Full=Protein SMALL AUXIN UP RNA 32 && PF02519:Auxin responsive protein	Auxin_inducible
evm.TU.HIC_ASM_21.193	424.849	348.791	257.12	1779.18	271.534	2135.31	343.586	1395.34	-2.02175	0.00203491	0.0403678	-	HIC_ASM_21	4687743	4693003	+	1659	-	- && Q9SV30.1 RecName: Full=GATA transcription factor 8 && PF00320:GATA zinc finger	GATA
evm.TU.CTG1248_2.9	398.735	361.421	290.163	2424.43	261.578	1582	350.106	1422.67	-2.02259	0.00239182	0.0445108	-	CTG1248_2	111753	116134	+	2171	-	- && - && -	-
evm.TU.HIC_ASM_22.488	25.1093	12.6303	15.4891	83.0213	28.9637	104.546	17.7429	72.177	-2.02345	0.00228217	0.0433908	-	HIC_ASM_22	15123498	15138111	+	645	-	- && Q9M2R1.1 RecName: Full=Protein GIGAS CELL1; AltName: Full=Protein ENHANCER OF BON1-2 30; AltName: Full=Protein OMISSION OF SECOND DIVISION1; AltName: Full=Protein UV-B-INSENSITIVE 4-like && -	-
evm.TU.HIC_ASM_17.61	7.03059	10.6872	13.4239	49.3924	40.7302	36.4925	10.3806	42.205	-2.02396	0.000595332	0.0174881	-	HIC_ASM_17	2139219	2180116	+	3694	-	- && Q8BGE5.3 RecName: Full=Fanconi anemia group M protein homolog; Short=Protein FACM; AltName: Full=ATP-dependent RNA helicase FANCM && PF04851:Type III restriction enzyme, res subunit|PF00271:Helicase conserved C-terminal domain	Helicase_C
evm.TU.HIC_ASM_6.1023	15.0656	7.7725	6.19565	34.6798	32.5841	51.2868	9.6779	39.5169	-2.02891	0.00204171	0.0404019	-	HIC_ASM_6	33481072	33483448	+	1314	-	- && - && PF15749:Uncharacterised protein family UPF0544	-
evm.TU.CTG2648_1.15	43.1879	74.8103	41.3044	218.588	83.2706	349.145	53.1009	217.001	-2.02975	0.000598367	0.0175544	-	CTG2648_1	386713	405285	+	2534	-	- && Q7X996.1 RecName: Full=CBL-interacting protein kinase 2; AltName: Full=OsCIPK02 && PF03822:NAF domain|PF00069:Protein kinase domain	Pkinase
evm.TU.CTG9082.8	35.153	21.3744	9.29348	77.7668	87.7961	103.56	21.9403	89.7076	-2.0305	0.000400556	0.0132496	-	CTG9082	118882	119274	+	393	-	- && - && -	-
evm.TU.HIC_ASM_3.1935	12.0524	11.6587	9.29348	51.4942	33.4892	50.3005	11.0016	45.0947	-2.03259	0.000350384	0.0120684	-	HIC_ASM_3	71239156	71243740	+	2287	-	- && Q9LE20.1 RecName: Full=Protein DETOXIFICATION 54; Short=AtDTX54; AltName: Full=Multidrug and toxic compound extrusion protein 54; Short=MATE protein 54; AltName: Full=Protein NOVEL ION CARRIER 2; Short=Protein NIC2 && PF01554:MatE	MatE
evm.TU.HIC_ASM_23.326	87.3802	104.929	45.4348	511.789	160.205	301.803	79.2479	324.599	-2.03302	0.000176233	0.00761566	-	HIC_ASM_23	6310497	6314619	-	1648	-	- && - && -	-
evm.TU.HIC_ASM_3.3056	113.494	75.7818	60.9239	184.959	165.636	673.632	83.3999	341.409	-2.03323	0.00104185	0.025691	-	HIC_ASM_3	106452032	106455867	+	2406	-	- && Q6AWY3.2 RecName: Full=Growth-regulating factor 6; Short=OsGRF6; AltName: Full=Transcription activator GRF6 && PF08880:QLQ|PF08879:WRC	-
evm.TU.HIC_ASM_23.88	174.76	68.9809	60.9239	561.182	242.571	444.814	101.555	416.189	-2.03464	0.000166124	0.00731993	-	HIC_ASM_23	2075288	2086567	-	3457	-	- && - && PF12719:Nuclear condensing complex subunits, C-term domain	-
evm.TU.HIC_ASM_21.3006	151.66	250.663	232.337	498.128	315.885	1788.13	211.553	867.382	-2.03558	0.00133943	0.0307109	-	HIC_ASM_21	103872152	103879378	-	4073	-	- && Q42371.1 RecName: Full=LRR receptor-like serine/threonine-protein kinase ERECTA; AltName: Full=Protein QUANTITATIVE RESISTANCE TO PLECTOSPHAERELLA 1; AltName: Full=Protein QUANTITATIVE RESISTANCE TO RALSTONIA SOLANACEARUM 1; AltName: Full=Protein TRA	Pkinase
evm.TU.HIC_ASM_22.1857	7.03059	11.6587	6.19565	36.7816	27.1534	38.4651	8.295	34.1334	-2.0363	0.00171517	0.0363124	-	HIC_ASM_22	68799973	68802982	+	3010	-	- && Q9STF3.1 RecName: Full=Pentatricopeptide repeat-containing protein At3g46790, chloroplastic; AltName: Full=Protein CHLORORESPIRATORY REDUCTION 2; Flags: Precursor && PF14432:DYW family of nucleic acid deaminases|PF13041:PPR repeat family	-
evm.TU.HIC_ASM_22.3782	137.599	164.194	173.478	1041.44	190.979	719.002	158.424	650.475	-2.03742	0.000413344	0.0135048	-	HIC_ASM_22	121153940	121157757	+	1587	-	- && Q9S7P9.1 RecName: Full=SNAP25 homologous protein SNAP33; Short=AtSNAP33; AltName: Full=Snap25a; AltName: Full=Synaptosomal-associated protein SNAP25-like 1; Short=SNAP-25-like protein 1 && -	-
evm.TU.HIC_ASM_3.1217	43.1879	25.2606	14.4565	138.719	54.3069	147.943	27.635	113.656	-2.03855	0.000979529	0.0245354	-	HIC_ASM_3	36022959	36027158	+	1494	-	- && Q96GN5.2 RecName: Full=Cell division cycle-associated 7-like protein; AltName: Full=Protein JPO2; AltName: Full=Transcription factor RAM2 && PF10497:Zinc-finger domain of monoamine-oxidase A repressor R1	-
evm.TU.HIC_ASM_2.430	198.865	233.175	112.554	1153.89	177.403	908.368	181.532	746.554	-2.03964	0.00153194	0.0335371	-	HIC_ASM_2	9576827	9577684	+	858	-	- && - && -	-
evm.TU.HIC_ASM_7.2251	103.45	136.019	59.8913	546.469	165.636	520.758	99.7867	410.954	-2.04118	0.000212604	0.00861356	-	HIC_ASM_7	72563408	72566044	+	1421	-	- && Q9LU93.1 RecName: Full=Mitotic spindle checkpoint protein MAD2; AltName: Full=Mitotic arrest deficient protein 2 && PF02301:HORMA domain	HORMA
evm.TU.CTG3954.3	165.721	239.976	130.109	1066.67	294.162	846.232	178.602	735.687	-2.04183	9.15719e-05	0.00481245	-	CTG3954	25707	32307	-	2990	-	- && Q9FKL6.1 RecName: Full=Calmodulin-binding protein 60 B && PF07887:Calmodulin binding protein-like	-
evm.TU.HIC_ASM_1.2251	76.3322	106.872	61.9565	393.037	111.329	505.964	81.7202	336.777	-2.04224	0.000446741	0.014383	-	HIC_ASM_1	90076094	90079260	-	1202	-	- && Q9M077.1 RecName: Full=Serine/threonine-protein kinase Aurora-1; Short=AtAur1; AltName: Full=Aurora-like kinase 1 && PF00069:Protein kinase domain	Pkinase
evm.TU.HIC_ASM_12.2897	50.2185	53.4359	62.9892	212.282	237.14	236.708	55.5479	228.71	-2.04257	2.28706e-11	1.74281e-08	-	HIC_ASM_12	102693646	102704785	+	2872	-	- && Q9FFE6.1 RecName: Full=Probable acyl-activating enzyme 5, peroxisomal; AltName: Full=AMP-binding protein 5; Short=AtAMPBP5 && PF00501:AMP-binding enzyme|PF13193:AMP-binding enzyme C-terminal domain	AMP-binding
evm.TU.CTG2393.2	224.979	314.786	157.989	1387.19	365.666	1124.36	232.585	959.074	-2.04349	0.000131329	0.00621482	-	CTG2393	82177	86945	+	3024	-	- && Q9LMI0.1 RecName: Full=Probable alpha,alpha-trehalose-phosphate synthase [UDP-forming] 7; AltName: Full=Trehalose-6-phosphate synthase 7; Short=AtTPS7 && PF00982:Glycosyltransferase family 20|PF02358:Trehalose-phosphatase	-
novel.787	28.1224	21.3744	11.3587	68.3086	104.993	77.9165	20.2851	83.7395	-2.04499	9.65666e-05	0.00501792	-	CTG4230_1	26140	32565	+	1487	-	- && - && -	-
evm.TU.HIC_ASM_22.2228	113.494	122.417	95	488.669	131.242	747.604	110.304	455.838	-2.04665	0.000570789	0.0170179	-	HIC_ASM_22	80047699	80053810	-	2410	-	- && Q9LTJ8.1 RecName: Full=Methyl-CpG-binding domain-containing protein 13; Short=AtMBD13; Short=MBD13; AltName: Full=Methyl-CpG-binding protein MBD13 && -	-
evm.TU.HIC_ASM_20.2392	225.983	133.104	181.739	947.914	414.543	873.848	180.276	745.435	-2.04779	1.37005e-06	0.000189821	-	HIC_ASM_20	77005941	77009429	-	1544	-	- && Q9FGQ6.1 RecName: Full=Microtubule-associated protein RP/EB family member 1C; AltName: Full=APC-binding protein EB1C; AltName: Full=End-binding protein 1C; Short=AtEB1C; AltName: Full=Protein ATEB1 homolog 1; Short=AtEB1H1 && PF03271:EB1-like C-termi	-
evm.TU.HIC_ASM_8.2482	33.1442	22.3459	14.4565	63.0541	129.431	96.6559	23.3156	96.3805	-2.0479	0.00014113	0.00649242	-	HIC_ASM_8	86234999	86239487	+	1869	-	- && Q6F4F5.1 RecName: Full=Cytochrome P450 724B1; AltName: Full=Dwarf protein 11; AltName: Full=OsDWARF11 && PF00067:Cytochrome P450	p450
evm.TU.HIC_ASM_20.2465	42.1836	23.3175	41.3044	237.504	53.4018	151.888	35.6018	147.598	-2.05128	0.000999843	0.024864	-	HIC_ASM_20	78803118	78806176	-	1642	-	- && Q9FJX5.1 RecName: Full=BTB/POZ and TAZ domain-containing protein 4; AltName: Full=BTB and TAZ domain protein 4 && PF00651:BTB/POZ domain|PF02135:TAZ zinc finger	BTB
evm.TU.HIC_ASM_20.4763	191.835	188.483	142.5	923.743	291.447	953.737	174.273	722.976	-2.05222	3.02701e-05	0.00206658	-	HIC_ASM_20	136290520	136293847	-	1881	-	- && Q54I39.1 RecName: Full=IST1-like protein && PF03398:Regulator of Vps4 activity in the MVB pathway	-
[truncated: 1,286 more rows]

## Sheet: HR_MR_10
Supplementary Table S6 List of differentially expressed genes (DEGs) in 4411-3 (HR) versus K326 (MR) under mock conditions at 0, 10, and 17 days.
[truncated: 1,503 more rows]

[truncated: 1 more sheets: HR_MR_17]
