# Supplementary material for: Comparative Transcriptome Profiling Reveals Defense-Related Genes Against Ralstonia solanacearum Infection in Tobacco
Source: Front Plant Sci. 2021 Dec 14;12:767882. doi: 10.3389/fpls.2021.767882 (PMC8712766; doi:10.3389/fpls.2021.767882)
Supplement: Supplementary Table 7 — List of significantly enriched GO terms for up-regulated genes in 4411-3 (HR) vs. K326 (MR) under mock conditions. [file Table_7.xlsx]

## Sheet: HRM_GO
Supplementary Table S7 List of significantly enriched GO terms for up-regulated genes in 4411-3 (HR) versus K326 (MR) under mock conditions.
Category	GOID	Description	GeneRatio	BgRatio	pvalue	padj	geneID	geneName	Count
BP	GO:0006073	cellular glucan metabolic process	19/326	157/18590	3.99554e-11	3.8224e-09	novel.515/evm.TU.HIC_ASM_3.1111/evm.TU.HIC_ASM_5.3673/evm.TU.HIC_ASM_15.802/evm.TU.CTG5143.5/evm.TU.HIC_ASM_23.3238/evm.TU.HIC_ASM_4.1210/evm.TU.HIC_ASM_4.1211/evm.TU.HIC_ASM_12.304/evm.TU.HIC_ASM_9.758/evm.TU.HIC_ASM_10.33/evm.TU.HIC_ASM_15.803/evm.TU.CTG7465.2/evm.TU.HIC_ASM_17.3111/evm.TU.HIC_ASM_19.2302/evm.TU.HIC_ASM_8.2534/evm.TU.HIC_ASM_3.632/evm.TU.CTG3135_2.9/evm.TU.CTG1884.19	-/-/-/-/-/-/-/-/-/-/-/-/-/-/-/-/-/-/-	19
BP	GO:0044042	glucan metabolic process	19/326	157/18590	3.99554e-11	3.8224e-09	novel.515/evm.TU.HIC_ASM_3.1111/evm.TU.HIC_ASM_5.3673/evm.TU.HIC_ASM_15.802/evm.TU.CTG5143.5/evm.TU.HIC_ASM_23.3238/evm.TU.HIC_ASM_4.1210/evm.TU.HIC_ASM_4.1211/evm.TU.HIC_ASM_12.304/evm.TU.HIC_ASM_9.758/evm.TU.HIC_ASM_10.33/evm.TU.HIC_ASM_15.803/evm.TU.CTG7465.2/evm.TU.HIC_ASM_17.3111/evm.TU.HIC_ASM_19.2302/evm.TU.HIC_ASM_8.2534/evm.TU.HIC_ASM_3.632/evm.TU.CTG3135_2.9/evm.TU.CTG1884.19	-/-/-/-/-/-/-/-/-/-/-/-/-/-/-/-/-/-/-	19
BP	GO:0044264	cellular polysaccharide metabolic process	19/326	157/18590	3.99554e-11	3.8224e-09	novel.515/evm.TU.HIC_ASM_3.1111/evm.TU.HIC_ASM_5.3673/evm.TU.HIC_ASM_15.802/evm.TU.CTG5143.5/evm.TU.HIC_ASM_23.3238/evm.TU.HIC_ASM_4.1210/evm.TU.HIC_ASM_4.1211/evm.TU.HIC_ASM_12.304/evm.TU.HIC_ASM_9.758/evm.TU.HIC_ASM_10.33/evm.TU.HIC_ASM_15.803/evm.TU.CTG7465.2/evm.TU.HIC_ASM_17.3111/evm.TU.HIC_ASM_19.2302/evm.TU.HIC_ASM_8.2534/evm.TU.HIC_ASM_3.632/evm.TU.CTG3135_2.9/evm.TU.CTG1884.19	-/-/-/-/-/-/-/-/-/-/-/-/-/-/-/-/-/-/-	19
BP	GO:0005976	polysaccharide metabolic process	20/326	181/18590	6.48693e-11	4.65437e-09	novel.515/evm.TU.HIC_ASM_3.1111/evm.TU.HIC_ASM_5.3673/evm.TU.HIC_ASM_15.802/evm.TU.CTG5143.5/evm.TU.HIC_ASM_23.3238/evm.TU.HIC_ASM_4.1210/evm.TU.HIC_ASM_4.1211/evm.TU.HIC_ASM_12.304/evm.TU.HIC_ASM_9.758/evm.TU.HIC_ASM_5.1954/evm.TU.HIC_ASM_10.33/evm.TU.HIC_ASM_15.803/evm.TU.CTG7465.2/evm.TU.HIC_ASM_17.3111/evm.TU.HIC_ASM_19.2302/evm.TU.HIC_ASM_8.2534/evm.TU.HIC_ASM_3.632/evm.TU.CTG3135_2.9/evm.TU…	-/-/-/-/-/-/-/-/-/-/-/-/-/-/-/-/-/-/-/-	20
BP	GO:0044262	cellular carbohydrate metabolic process	20/326	245/18590	1.34414e-08	7.71534e-07	novel.515/evm.TU.HIC_ASM_3.1111/evm.TU.HIC_ASM_5.3673/evm.TU.HIC_ASM_17.3320/evm.TU.HIC_ASM_15.802/evm.TU.CTG5143.5/evm.TU.HIC_ASM_23.3238/evm.TU.HIC_ASM_4.1210/evm.TU.HIC_ASM_4.1211/evm.TU.HIC_ASM_12.304/evm.TU.HIC_ASM_9.758/evm.TU.HIC_ASM_10.33/evm.TU.HIC_ASM_15.803/evm.TU.CTG7465.2/evm.TU.HIC_ASM_17.3111/evm.TU.HIC_ASM_19.2302/evm.TU.HIC_ASM_8.2534/evm.TU.HIC_ASM_3.632/evm.TU.CTG3135_2.9/evm.T…	-/-/-/-/-/-/-/-/-/-/-/-/-/-/-/-/-/-/-/-	20
BP	GO:0015074	DNA integration	9/326	113/18590	0.000169618	0.00811338	novel.8911/novel.945/novel.357/novel.1009/novel.4700/novel.7239/novel.5368/novel.4363/novel.6762	-/-/-/-/-/-/-/-/-	9
BP	GO:0006026	aminoglycan catabolic process	4/326	23/18590	0.00063164	0.0120854	evm.TU.HIC_ASM_18.3086/evm.TU.CTG5012.9/evm.TU.HIC_ASM_0.4098/evm.TU.HIC_ASM_1.3753	-/-/-/-	4
BP	GO:0006030	chitin metabolic process	4/326	23/18590	0.00063164	0.0120854	evm.TU.HIC_ASM_18.3086/evm.TU.CTG5012.9/evm.TU.HIC_ASM_0.4098/evm.TU.HIC_ASM_1.3753	-/-/-/-	4
BP	GO:0006032	chitin catabolic process	4/326	23/18590	0.00063164	0.0120854	evm.TU.HIC_ASM_18.3086/evm.TU.CTG5012.9/evm.TU.HIC_ASM_0.4098/evm.TU.HIC_ASM_1.3753	-/-/-/-	4
BP	GO:0006040	amino sugar metabolic process	4/326	23/18590	0.00063164	0.0120854	evm.TU.HIC_ASM_18.3086/evm.TU.CTG5012.9/evm.TU.HIC_ASM_0.4098/evm.TU.HIC_ASM_1.3753	-/-/-/-	4
BP	GO:0016998	cell wall macromolecule catabolic process	4/326	23/18590	0.00063164	0.0120854	evm.TU.HIC_ASM_18.3086/evm.TU.CTG5012.9/evm.TU.HIC_ASM_0.4098/evm.TU.HIC_ASM_1.3753	-/-/-/-	4
BP	GO:0044036	cell wall macromolecule metabolic process	4/326	23/18590	0.00063164	0.0120854	evm.TU.HIC_ASM_18.3086/evm.TU.CTG5012.9/evm.TU.HIC_ASM_0.4098/evm.TU.HIC_ASM_1.3753	-/-/-/-	4
BP	GO:0046348	amino sugar catabolic process	4/326	23/18590	0.00063164	0.0120854	evm.TU.HIC_ASM_18.3086/evm.TU.CTG5012.9/evm.TU.HIC_ASM_0.4098/evm.TU.HIC_ASM_1.3753	-/-/-/-	4
BP	GO:1901071	glucosamine-containing compound metabolic process	4/326	23/18590	0.00063164	0.0120854	evm.TU.HIC_ASM_18.3086/evm.TU.CTG5012.9/evm.TU.HIC_ASM_0.4098/evm.TU.HIC_ASM_1.3753	-/-/-/-	4
BP	GO:1901072	glucosamine-containing compound catabolic process	4/326	23/18590	0.00063164	0.0120854	evm.TU.HIC_ASM_18.3086/evm.TU.CTG5012.9/evm.TU.HIC_ASM_0.4098/evm.TU.HIC_ASM_1.3753	-/-/-/-	4
BP	GO:0042737	drug catabolic process	4/326	28/18590	0.00136319	0.0244522	evm.TU.HIC_ASM_18.3086/evm.TU.CTG5012.9/evm.TU.HIC_ASM_0.4098/evm.TU.HIC_ASM_1.3753	-/-/-/-	4
BP	GO:0006022	aminoglycan metabolic process	4/326	29/18590	0.00155968	0.0263311	evm.TU.HIC_ASM_18.3086/evm.TU.CTG5012.9/evm.TU.HIC_ASM_0.4098/evm.TU.HIC_ASM_1.3753	-/-/-/-	4
BP	GO:1901136	carbohydrate derivative catabolic process	4/326	38/18590	0.00428401	0.0683062	evm.TU.HIC_ASM_18.3086/evm.TU.CTG5012.9/evm.TU.HIC_ASM_0.4098/evm.TU.HIC_ASM_1.3753	-/-/-/-	4
BP	GO:0071554	cell wall organization or biogenesis	9/326	205/18590	0.0104085	0.157224	evm.TU.HIC_ASM_18.3086/evm.TU.CTG5911.1/evm.TU.HIC_ASM_4.3794/evm.TU.CTG5012.9/evm.TU.HIC_ASM_19.1188/evm.TU.HIC_ASM_0.4098/evm.TU.HIC_ASM_1.3753/evm.TU.HIC_ASM_6.1627/evm.TU.HIC_ASM_22.2480	-/-/-/-/-/-/-/-/-	9
BP	GO:0007034	vacuolar transport	3/326	32/18590	0.0182029	0.261211	evm.TU.HIC_ASM_0.3754/evm.TU.HIC_ASM_23.2922/evm.TU.CTG3284.4	-/-/-	3
BP	GO:0000375	RNA splicing, via transesterification reactions	3/326	34/18590	0.0214068	0.262858	evm.TU.HIC_ASM_12.100/evm.TU.HIC_ASM_6.3055/evm.TU.CTG4218.8	-/-/-	3
BP	GO:0000377	RNA splicing, via transesterification reactions with bulged adenosine as nucleophile	3/326	34/18590	0.0214068	0.262858	evm.TU.HIC_ASM_12.100/evm.TU.HIC_ASM_6.3055/evm.TU.CTG4218.8	-/-/-	3
BP	GO:0000398	mRNA splicing, via spliceosome	3/326	34/18590	0.0214068	0.262858	evm.TU.HIC_ASM_12.100/evm.TU.HIC_ASM_6.3055/evm.TU.CTG4218.8	-/-/-	3
BP	GO:0006397	mRNA processing	5/326	91/18590	0.0219811	0.262858	evm.TU.HIC_ASM_12.100/evm.TU.CTG1107.24/evm.TU.HIC_ASM_6.3055/evm.TU.CTG4218.8/evm.TU.HIC_ASM_4.118	-/-/-/-/-	5
BP	GO:0008380	RNA splicing	3/326	45/18590	0.044145	0.490453	evm.TU.HIC_ASM_12.100/evm.TU.HIC_ASM_6.3055/evm.TU.CTG4218.8	-/-/-	3
BP	GO:0016071	mRNA metabolic process	5/326	110/18590	0.0444313	0.490453	evm.TU.HIC_ASM_12.100/evm.TU.CTG1107.24/evm.TU.HIC_ASM_6.3055/evm.TU.CTG4218.8/evm.TU.HIC_ASM_4.118	-/-/-/-/-	5
CC	GO:0048046	apoplast	17/124	67/6411	3.64513e-15	3.60868e-13	novel.515/evm.TU.HIC_ASM_5.3673/evm.TU.HIC_ASM_15.802/evm.TU.CTG5143.5/evm.TU.HIC_ASM_23.3238/evm.TU.HIC_ASM_4.1210/evm.TU.HIC_ASM_4.1211/evm.TU.HIC_ASM_12.304/evm.TU.HIC_ASM_9.758/evm.TU.HIC_ASM_10.33/evm.TU.HIC_ASM_15.803/evm.TU.CTG7465.2/evm.TU.HIC_ASM_19.2302/evm.TU.HIC_ASM_8.2534/evm.TU.HIC_ASM_3.632/evm.TU.CTG3135_2.9/evm.TU.CTG1884.19	-/-/-/-/-/-/-/-/-/-/-/-/-/-/-/-/-	17
CC	GO:0005576	extracellular region	17/124	80/6411	8.91042e-14	4.41066e-12	novel.515/evm.TU.HIC_ASM_5.3673/evm.TU.HIC_ASM_15.802/evm.TU.CTG5143.5/evm.TU.HIC_ASM_23.3238/evm.TU.HIC_ASM_4.1210/evm.TU.HIC_ASM_4.1211/evm.TU.HIC_ASM_12.304/evm.TU.HIC_ASM_9.758/evm.TU.HIC_ASM_10.33/evm.TU.HIC_ASM_15.803/evm.TU.CTG7465.2/evm.TU.HIC_ASM_19.2302/evm.TU.HIC_ASM_8.2534/evm.TU.HIC_ASM_3.632/evm.TU.CTG3135_2.9/evm.TU.CTG1884.19	-/-/-/-/-/-/-/-/-/-/-/-/-/-/-/-/-	17
CC	GO:0005618	cell wall	20/124	205/6411	1.60187e-09	3.96463e-08	novel.515/evm.TU.HIC_ASM_5.3673/evm.TU.HIC_ASM_15.802/evm.TU.CTG5143.5/evm.TU.HIC_ASM_4.3794/evm.TU.HIC_ASM_19.1188/evm.TU.HIC_ASM_23.3238/evm.TU.HIC_ASM_4.1210/evm.TU.HIC_ASM_4.1211/evm.TU.HIC_ASM_12.304/evm.TU.HIC_ASM_9.758/evm.TU.HIC_ASM_10.33/evm.TU.HIC_ASM_15.803/evm.TU.CTG7465.2/evm.TU.HIC_ASM_19.2302/evm.TU.HIC_ASM_8.2534/evm.TU.HIC_ASM_3.632/evm.TU.CTG3135_2.9/evm.TU.CTG1884.19/evm.TU.HIC…	-/-/-/-/-/-/-/-/-/-/-/-/-/-/-/-/-/-/-/-	20
CC	GO:0030312	external encapsulating structure	20/124	205/6411	1.60187e-09	3.96463e-08	novel.515/evm.TU.HIC_ASM_5.3673/evm.TU.HIC_ASM_15.802/evm.TU.CTG5143.5/evm.TU.HIC_ASM_4.3794/evm.TU.HIC_ASM_19.1188/evm.TU.HIC_ASM_23.3238/evm.TU.HIC_ASM_4.1210/evm.TU.HIC_ASM_4.1211/evm.TU.HIC_ASM_12.304/evm.TU.HIC_ASM_9.758/evm.TU.HIC_ASM_10.33/evm.TU.HIC_ASM_15.803/evm.TU.CTG7465.2/evm.TU.HIC_ASM_19.2302/evm.TU.HIC_ASM_8.2534/evm.TU.HIC_ASM_3.632/evm.TU.CTG3135_2.9/evm.TU.CTG1884.19/evm.TU.HIC…	-/-/-/-/-/-/-/-/-/-/-/-/-/-/-/-/-/-/-/-	20
CC	GO:0071944	cell periphery	23/124	311/6411	1.89202e-08	3.74621e-07	novel.515/evm.TU.HIC_ASM_5.3673/evm.TU.HIC_ASM_15.802/evm.TU.CTG5143.5/evm.TU.HIC_ASM_4.3794/evm.TU.HIC_ASM_19.1188/evm.TU.HIC_ASM_23.3238/evm.TU.HIC_ASM_4.1210/evm.TU.HIC_ASM_4.1211/evm.TU.HIC_ASM_12.304/evm.TU.HIC_ASM_9.758/evm.TU.HIC_ASM_10.33/evm.TU.HIC_ASM_15.803/evm.TU.CTG7465.2/evm.TU.HIC_ASM_4.3092/evm.TU.HIC_ASM_19.2302/evm.TU.HIC_ASM_8.2534/evm.TU.HIC_ASM_3.632/evm.TU.CTG5582.5/evm.TU.C…	-/-/-/-/-/-/-/-/-/-/-/-/-/-/-/-/-/-/-/-/-/-/-	23
CC	GO:0005681	spliceosomal complex	3/124	21/6411	0.00728246	0.120161	evm.TU.HIC_ASM_12.100/evm.TU.HIC_ASM_6.3055/evm.TU.CTG4218.8	-/-/-	3
CC	GO:0000276	mitochondrial proton-transporting ATP synthase complex, coupling factor F(o)	2/124	13/6411	0.0251818	0.246253	evm.TU.HIC_ASM_15.398/evm.TU.HIC_ASM_11.3088	-/-	2
CC	GO:0005905	clathrin-coated pit	2/124	16/6411	0.0373111	0.246253	evm.TU.HIC_ASM_4.3092/evm.TU.CTG5582.5	-/-	2
CC	GO:0012510	trans-Golgi network transport vesicle membrane	2/124	16/6411	0.0373111	0.246253	evm.TU.HIC_ASM_4.3092/evm.TU.CTG5582.5	-/-	2
CC	GO:0030125	clathrin vesicle coat	2/124	16/6411	0.0373111	0.246253	evm.TU.HIC_ASM_4.3092/evm.TU.CTG5582.5	-/-	2
CC	GO:0030130	clathrin coat of trans-Golgi network vesicle	2/124	16/6411	0.0373111	0.246253	evm.TU.HIC_ASM_4.3092/evm.TU.CTG5582.5	-/-	2
CC	GO:0030132	clathrin coat of coated pit	2/124	16/6411	0.0373111	0.246253	evm.TU.HIC_ASM_4.3092/evm.TU.CTG5582.5	-/-	2
CC	GO:0030136	clathrin-coated vesicle	2/124	16/6411	0.0373111	0.246253	evm.TU.HIC_ASM_4.3092/evm.TU.CTG5582.5	-/-	2
CC	GO:0030140	trans-Golgi network transport vesicle	2/124	16/6411	0.0373111	0.246253	evm.TU.HIC_ASM_4.3092/evm.TU.CTG5582.5	-/-	2
CC	GO:0030665	clathrin-coated vesicle membrane	2/124	16/6411	0.0373111	0.246253	evm.TU.HIC_ASM_4.3092/evm.TU.CTG5582.5	-/-	2
CC	GO:0044429	mitochondrial part	5/124	102/6411	0.0470917	0.29138	evm.TU.HIC_ASM_2.2060/evm.TU.HIC_ASM_4.2595/evm.TU.HIC_ASM_15.398/evm.TU.HIC_ASM_11.3088/evm.TU.HIC_ASM_15.2150	-/-/-/-/-	5
MF	GO:0016762	xyloglucan:xyloglucosyl transferase activity	17/451	67/30955	7.69435e-17	1.61581e-14	novel.515/evm.TU.HIC_ASM_5.3673/evm.TU.HIC_ASM_15.802/evm.TU.CTG5143.5/evm.TU.HIC_ASM_23.3238/evm.TU.HIC_ASM_4.1210/evm.TU.HIC_ASM_4.1211/evm.TU.HIC_ASM_12.304/evm.TU.HIC_ASM_9.758/evm.TU.HIC_ASM_10.33/evm.TU.HIC_ASM_15.803/evm.TU.CTG7465.2/evm.TU.HIC_ASM_19.2302/evm.TU.HIC_ASM_8.2534/evm.TU.HIC_ASM_3.632/evm.TU.CTG3135_2.9/evm.TU.CTG1884.19	-/-/-/-/-/-/-/-/-/-/-/-/-/-/-/-/-	17
MF	GO:0046527	glucosyltransferase activity	19/451	163/30955	3.78959e-12	3.97907e-10	novel.515/evm.TU.HIC_ASM_5.3673/evm.TU.HIC_ASM_17.3320/evm.TU.HIC_ASM_15.802/evm.TU.CTG5143.5/evm.TU.HIC_ASM_23.3238/evm.TU.HIC_ASM_4.1210/evm.TU.HIC_ASM_4.1211/evm.TU.HIC_ASM_12.304/evm.TU.HIC_ASM_9.758/evm.TU.HIC_ASM_10.33/evm.TU.HIC_ASM_15.803/evm.TU.CTG7465.2/evm.TU.HIC_ASM_17.3111/evm.TU.HIC_ASM_19.2302/evm.TU.HIC_ASM_8.2534/evm.TU.HIC_ASM_3.632/evm.TU.CTG3135_2.9/evm.TU.CTG1884.19	-/-/-/-/-/-/-/-/-/-/-/-/-/-/-/-/-/-/-	19
MF	GO:0004568	chitinase activity	4/451	23/30955	0.000316065	0.0221246	evm.TU.HIC_ASM_18.3086/evm.TU.CTG5012.9/evm.TU.HIC_ASM_0.4098/evm.TU.HIC_ASM_1.3753	-/-/-/-	4
MF	GO:0008236	serine-type peptidase activity	11/451	288/30955	0.00357216	0.149884	evm.TU.HIC_ASM_16.4676/evm.TU.HIC_ASM_21.3259/evm.TU.HIC_ASM_3.3813/evm.TU.HIC_ASM_7.3546/evm.TU.HIC_ASM_11.3579/evm.TU.HIC_ASM_11.3584/evm.TU.CTG465.2/evm.TU.HIC_ASM_1.2565/evm.TU.HIC_ASM_9.2855/evm.TU.HIC_ASM_0.3753/evm.TU.HIC_ASM_21.3254	-/-/-/-/-/-/-/-/-/-/-	11
MF	GO:0017171	serine hydrolase activity	11/451	288/30955	0.00357216	0.149884	evm.TU.HIC_ASM_16.4676/evm.TU.HIC_ASM_21.3259/evm.TU.HIC_ASM_3.3813/evm.TU.HIC_ASM_7.3546/evm.TU.HIC_ASM_11.3579/evm.TU.HIC_ASM_11.3584/evm.TU.CTG465.2/evm.TU.HIC_ASM_1.2565/evm.TU.HIC_ASM_9.2855/evm.TU.HIC_ASM_0.3753/evm.TU.HIC_ASM_21.3254	-/-/-/-/-/-/-/-/-/-/-	11
MF	GO:0070008	serine-type exopeptidase activity	5/451	73/30955	0.00428241	0.149884	evm.TU.HIC_ASM_16.4676/evm.TU.HIC_ASM_3.3813/evm.TU.HIC_ASM_1.2565/evm.TU.HIC_ASM_9.2855/evm.TU.HIC_ASM_0.3753	-/-/-/-/-	5
MF	GO:0005509	calcium ion binding	12/451	385/30955	0.0115034	0.294277	evm.TU.HIC_ASM_3.241/evm.TU.CTG3487.6/evm.TU.CTG4216.5/evm.TU.CTG7564.1/evm.TU.HIC_ASM_21.1029/evm.TU.CTG8572.16/evm.TU.HIC_ASM_11.144/evm.TU.HIC_ASM_4.735/evm.TU.CTG2378.29/evm.TU.HIC_ASM_5.64/evm.TU.HIC_ASM_11.3107/evm.TU.CTG2407.6	-/-/-/-/-/-/-/-/-/-/-/-	12
MF	GO:0008238	exopeptidase activity	5/451	94/30955	0.0122294	0.294277	evm.TU.HIC_ASM_16.4676/evm.TU.HIC_ASM_3.3813/evm.TU.HIC_ASM_1.2565/evm.TU.HIC_ASM_9.2855/evm.TU.HIC_ASM_0.3753	-/-/-/-/-	5
MF	GO:0004185	serine-type carboxypeptidase activity	4/451	63/30955	0.0134747	0.294277	evm.TU.HIC_ASM_16.4676/evm.TU.HIC_ASM_1.2565/evm.TU.HIC_ASM_9.2855/evm.TU.HIC_ASM_0.3753	-/-/-/-	4
MF	GO:0008061	chitin binding	2/451	13/30955	0.0148557	0.294277	evm.TU.HIC_ASM_18.3086/evm.TU.HIC_ASM_0.4098	-/-	2
MF	GO:0004180	carboxypeptidase activity	4/451	66/30955	0.0157616	0.294277	evm.TU.HIC_ASM_16.4676/evm.TU.HIC_ASM_1.2565/evm.TU.HIC_ASM_9.2855/evm.TU.HIC_ASM_0.3753	-/-/-/-	4
MF	GO:0004470	malic enzyme activity	2/451	15/30955	0.0196185	0.294277	evm.TU.HIC_ASM_0.911/evm.TU.HIC_ASM_22.4515	-/-	2
MF	GO:0004471	malate dehydrogenase (decarboxylating) (NAD+) activity	2/451	15/30955	0.0196185	0.294277	evm.TU.HIC_ASM_0.911/evm.TU.HIC_ASM_22.4515	-/-	2
MF	GO:0016615	malate dehydrogenase activity	2/451	15/30955	0.0196185	0.294277	evm.TU.HIC_ASM_0.911/evm.TU.HIC_ASM_22.4515	-/-	2
MF	GO:0004252	serine-type endopeptidase activity	7/451	192/30955	0.0229623	0.321473	evm.TU.HIC_ASM_21.3259/evm.TU.HIC_ASM_3.3813/evm.TU.HIC_ASM_7.3546/evm.TU.HIC_ASM_11.3579/evm.TU.HIC_ASM_11.3584/evm.TU.CTG465.2/evm.TU.HIC_ASM_21.3254	-/-/-/-/-/-/-	7
MF	GO:0008725	DNA-3-methyladenine glycosylase activity	2/451	20/30955	0.0338465	0.40307	evm.TU.HIC_ASM_11.501/evm.TU.HIC_ASM_21.942	-/-	2
MF	GO:0043733	DNA-3-methylbase glycosylase activity	2/451	20/30955	0.0338465	0.40307	evm.TU.HIC_ASM_11.501/evm.TU.HIC_ASM_21.942	-/-	2
MF	GO:0019843	rRNA binding	3/451	49/30955	0.0345489	0.40307	evm.TU.HIC_ASM_19.3735/evm.TU.HIC_ASM_9.2149/novel.4428	-/-/-	3
MF	GO:0003905	alkylbase DNA N-glycosylase activity	2/451	21/30955	0.0370555	0.409561	evm.TU.HIC_ASM_11.501/evm.TU.HIC_ASM_21.942	-/-	2
MF	GO:0019104	DNA N-glycosylase activity	2/451	22/30955	0.040376	0.423948	evm.TU.HIC_ASM_11.501/evm.TU.HIC_ASM_21.942	-/-	2
MF	GO:0005507	copper ion binding	5/451	136/30955	0.049294	0.486513	evm.TU.HIC_ASM_1.2330/evm.TU.CTG2054.7/evm.TU.HIC_ASM_12.3382/evm.TU.HIC_ASM_0.531/evm.TU.HIC_ASM_2.1114	-/-/-/-/-	5
