# Supplementary material for: Comparative Transcriptome Profiling Reveals Defense-Related Genes Against Ralstonia solanacearum Infection in Tobacco
Source: Front Plant Sci. 2021 Dec 14;12:767882. doi: 10.3389/fpls.2021.767882 (PMC8712766; doi:10.3389/fpls.2021.767882)
Supplement: Supplementary Table 8 — List of significantly enriched GO terms for up-regulated genes in K326 (MR) vs. 4411-3 (HR) under mock conditions. [file Table_8.xlsx]

## Sheet: MRM_GO
Supplementary Table S8 List of significantly enriched GO terms for up-regulated genes in K326 (MR) versus 4411-3 (HR) under mock conditions.
Category	GOID	Description	GeneRatio	BgRatio	pvalue	padj	geneID	geneName	Count
BP	GO:0006928	movement of cell or subcellular component	49/852	123/18590	1.57895e-33	3.37894e-31	evm.TU.CTG4400.5/evm.TU.HIC_ASM_17.2825/evm.TU.CTG1516.16/evm.TU.HIC_ASM_17.4298/evm.TU.CTG5016.11/evm.TU.HIC_ASM_15.881/evm.TU.HIC_ASM_9.2444/evm.TU.HIC_ASM_15.1094/evm.TU.HIC_ASM_22.2283/evm.TU.HIC_ASM_0.1865/evm.TU.HIC_ASM_21.3251/evm.TU.HIC_ASM_11.3571/evm.TU.HIC_ASM_4.1722/evm.TU.HIC_ASM_8.1984/evm.TU.CTG8851.9/evm.TU.HIC_ASM_5.387/evm.TU.HIC_ASM_4.234/evm.TU.HIC_ASM_18.929/evm.TU.HIC_ASM_12…	-/-/-/-/-/-/-/-/-/-/-/-/-/-/-/-/-/-/-/-/-/-/-/-/-/-/-/-/-/-/-/-/-/-/-/-/-/-/-/-/-/-/-/-/-/-/-/-/-	49
BP	GO:0007018	microtubule-based movement	49/852	123/18590	1.57895e-33	3.37894e-31	evm.TU.CTG4400.5/evm.TU.HIC_ASM_17.2825/evm.TU.CTG1516.16/evm.TU.HIC_ASM_17.4298/evm.TU.CTG5016.11/evm.TU.HIC_ASM_15.881/evm.TU.HIC_ASM_9.2444/evm.TU.HIC_ASM_15.1094/evm.TU.HIC_ASM_22.2283/evm.TU.HIC_ASM_0.1865/evm.TU.HIC_ASM_21.3251/evm.TU.HIC_ASM_11.3571/evm.TU.HIC_ASM_4.1722/evm.TU.HIC_ASM_8.1984/evm.TU.CTG8851.9/evm.TU.HIC_ASM_5.387/evm.TU.HIC_ASM_4.234/evm.TU.HIC_ASM_18.929/evm.TU.HIC_ASM_12…	-/-/-/-/-/-/-/-/-/-/-/-/-/-/-/-/-/-/-/-/-/-/-/-/-/-/-/-/-/-/-/-/-/-/-/-/-/-/-/-/-/-/-/-/-/-/-/-/-	49
BP	GO:0007017	microtubule-based process	52/852	158/18590	1.06634e-30	1.52131e-28	evm.TU.CTG4400.5/evm.TU.HIC_ASM_17.2825/evm.TU.CTG1516.16/evm.TU.HIC_ASM_17.4298/evm.TU.CTG5016.11/evm.TU.HIC_ASM_15.881/evm.TU.HIC_ASM_9.2444/evm.TU.HIC_ASM_15.1094/evm.TU.HIC_ASM_22.2283/evm.TU.HIC_ASM_0.1865/evm.TU.HIC_ASM_21.3251/evm.TU.HIC_ASM_11.3571/evm.TU.HIC_ASM_4.1722/evm.TU.HIC_ASM_8.1984/evm.TU.CTG8851.9/evm.TU.HIC_ASM_5.387/evm.TU.HIC_ASM_4.234/evm.TU.HIC_ASM_18.929/evm.TU.HIC_ASM_12…	-/-/-/-/-/-/-/-/-/-/-/-/-/-/-/-/-/-/-/-/-/-/-/-/-/-/-/-/-/-/-/-/-/-/-/-/-/-/-/-/-/-/-/-/-/-/-/-/-/-/-/-	52
BP	GO:0006260	DNA replication	23/852	110/18590	7.89385e-10	8.44642e-08	evm.TU.HIC_ASM_6.3353/evm.TU.HIC_ASM_21.2499/evm.TU.HIC_ASM_20.4159/evm.TU.HIC_ASM_5.2547/evm.TU.HIC_ASM_9.2707/evm.TU.HIC_ASM_6.3098/evm.TU.HIC_ASM_10.389/evm.TU.HIC_ASM_17.4765/evm.TU.HIC_ASM_16.1291/evm.TU.HIC_ASM_19.718/evm.TU.HIC_ASM_17.3315/evm.TU.CTG2394.8/evm.TU.HIC_ASM_20.4311/evm.TU.HIC_ASM_7.2231/evm.TU.HIC_ASM_8.425/evm.TU.HIC_ASM_19.514/evm.TU.HIC_ASM_20.2330/evm.TU.CTG923.2/evm.TU.H…	-/-/-/-/-/-/-/-/-/-/-/-/-/-/-/-/-/-/-/-/-/-/-	23
BP	GO:0032501	multicellular organismal process	21/852	166/18590	2.42621e-05	0.00207684	evm.TU.HIC_ASM_0.3921/evm.TU.HIC_ASM_20.4417/evm.TU.CTG3694.6/evm.TU.HIC_ASM_9.584/evm.TU.CTG3312.4/evm.TU.HIC_ASM_9.1546/evm.TU.HIC_ASM_21.3652/evm.TU.HIC_ASM_10.686/evm.TU.HIC_ASM_4.1653/evm.TU.HIC_ASM_19.2256/evm.TU.HIC_ASM_10.2325/evm.TU.HIC_ASM_21.1062/evm.TU.HIC_ASM_3.3032/evm.TU.HIC_ASM_9.3523/evm.TU.HIC_ASM_9.2470/evm.TU.HIC_ASM_18.2902/evm.TU.HIC_ASM_11.3827/evm.TU.HIC_ASM_20.3609/evm.TU…	-/-/-/-/-/-/-/-/-/-/-/-/-/-/-/-/-/-/-/-/-	21
BP	GO:0007275	multicellular organism development	11/852	57/18590	4.68545e-05	0.00250671	evm.TU.HIC_ASM_0.3921/evm.TU.HIC_ASM_20.4417/evm.TU.HIC_ASM_9.584/evm.TU.CTG3312.4/evm.TU.HIC_ASM_21.3652/evm.TU.HIC_ASM_10.686/evm.TU.HIC_ASM_19.2256/evm.TU.HIC_ASM_10.2325/evm.TU.HIC_ASM_9.2470/evm.TU.HIC_ASM_18.2902/evm.TU.HIC_ASM_11.3827	-/-/-/-/-/-/-/-/-/-/-	11
BP	GO:0032502	developmental process	11/852	57/18590	4.68545e-05	0.00250671	evm.TU.HIC_ASM_0.3921/evm.TU.HIC_ASM_20.4417/evm.TU.HIC_ASM_9.584/evm.TU.CTG3312.4/evm.TU.HIC_ASM_21.3652/evm.TU.HIC_ASM_10.686/evm.TU.HIC_ASM_19.2256/evm.TU.HIC_ASM_10.2325/evm.TU.HIC_ASM_9.2470/evm.TU.HIC_ASM_18.2902/evm.TU.HIC_ASM_11.3827	-/-/-/-/-/-/-/-/-/-/-	11
BP	GO:0048856	anatomical structure development	11/852	57/18590	4.68545e-05	0.00250671	evm.TU.HIC_ASM_0.3921/evm.TU.HIC_ASM_20.4417/evm.TU.HIC_ASM_9.584/evm.TU.CTG3312.4/evm.TU.HIC_ASM_21.3652/evm.TU.HIC_ASM_10.686/evm.TU.HIC_ASM_19.2256/evm.TU.HIC_ASM_10.2325/evm.TU.HIC_ASM_9.2470/evm.TU.HIC_ASM_18.2902/evm.TU.HIC_ASM_11.3827	-/-/-/-/-/-/-/-/-/-/-	11
BP	GO:0008272	sulfate transport	8/852	35/18590	0.00014702	0.00619018	evm.TU.HIC_ASM_6.869/evm.TU.HIC_ASM_3.2585/evm.TU.HIC_ASM_6.2747/evm.TU.HIC_ASM_18.4108/evm.TU.CTG6206.11/evm.TU.HIC_ASM_12.1700/evm.TU.HIC_ASM_5.1596/evm.TU.HIC_ASM_0.5826	-/-/-/-/-/-/-/-	8
BP	GO:0072348	sulfur compound transport	8/852	35/18590	0.00014702	0.00619018	evm.TU.HIC_ASM_6.869/evm.TU.HIC_ASM_3.2585/evm.TU.HIC_ASM_6.2747/evm.TU.HIC_ASM_18.4108/evm.TU.CTG6206.11/evm.TU.HIC_ASM_12.1700/evm.TU.HIC_ASM_5.1596/evm.TU.HIC_ASM_0.5826	-/-/-/-/-/-/-/-	8
BP	GO:0016051	carbohydrate biosynthetic process	19/852	162/18590	0.000162014	0.00619018	evm.TU.HIC_ASM_10.3310/evm.TU.HIC_ASM_9.3558/evm.TU.HIC_ASM_22.1969/evm.TU.HIC_ASM_23.4055/evm.TU.CTG2393.2/evm.TU.HIC_ASM_22.2741/evm.TU.HIC_ASM_3.2946/evm.TU.HIC_ASM_11.2285/evm.TU.HIC_ASM_22.3711/evm.TU.HIC_ASM_19.3491/evm.TU.HIC_ASM_18.1124/evm.TU.HIC_ASM_17.3111/evm.TU.HIC_ASM_22.2545/evm.TU.HIC_ASM_8.3008/evm.TU.HIC_ASM_21.1927/evm.TU.HIC_ASM_0.1244/evm.TU.HIC_ASM_6.482/evm.TU.HIC_ASM_20.41…	-/-/-/-/-/-/-/-/-/-/-/-/-/-/-/-/-/-/-	19
BP	GO:0006633	fatty acid biosynthetic process	16/852	124/18590	0.000173556	0.00619018	evm.TU.HIC_ASM_12.537/evm.TU.CTG4306.15/evm.TU.HIC_ASM_21.2607/evm.TU.CTG2384.3/evm.TU.HIC_ASM_9.115/evm.TU.HIC_ASM_20.4984/evm.TU.HIC_ASM_21.984/evm.TU.HIC_ASM_11.576/evm.TU.HIC_ASM_19.258/evm.TU.HIC_ASM_22.4105/evm.TU.HIC_ASM_16.2254/evm.TU.HIC_ASM_13.820/evm.TU.HIC_ASM_14.167/evm.TU.CTG5467.22/evm.TU.HIC_ASM_1.2748/evm.TU.HIC_ASM_10.127	-/-/-/-/-/-/-/-/-/-/-/-/-/-/-/-	16
BP	GO:0034637	cellular carbohydrate biosynthetic process	17/852	138/18590	0.000194958	0.00641863	evm.TU.HIC_ASM_10.3310/evm.TU.HIC_ASM_9.3558/evm.TU.HIC_ASM_22.1969/evm.TU.HIC_ASM_23.4055/evm.TU.CTG2393.2/evm.TU.HIC_ASM_22.2741/evm.TU.HIC_ASM_11.2285/evm.TU.HIC_ASM_22.3711/evm.TU.HIC_ASM_19.3491/evm.TU.HIC_ASM_18.1124/evm.TU.HIC_ASM_17.3111/evm.TU.HIC_ASM_22.2545/evm.TU.HIC_ASM_8.3008/evm.TU.HIC_ASM_21.1927/evm.TU.HIC_ASM_0.1244/evm.TU.HIC_ASM_20.4147/evm.TU.HIC_ASM_23.3790	-/-/-/-/-/-/-/-/-/-/-/-/-/-/-/-/-	17
BP	GO:0006323	DNA packaging	10/852	58/18590	0.00027378	0.00836984	evm.TU.HIC_ASM_0.5797/evm.TU.HIC_ASM_19.3964/evm.TU.CTG9226.1/evm.TU.CTG4512.11/evm.TU.CTG5658.3/evm.TU.HIC_ASM_12.574/evm.TU.HIC_ASM_4.595/evm.TU.HIC_ASM_23.46/evm.TU.HIC_ASM_3.698/evm.TU.HIC_ASM_5.186	-/-/-/-/-/-/-/-/-/-	10
BP	GO:0071103	DNA conformation change	12/852	81/18590	0.000305206	0.00870853	evm.TU.HIC_ASM_0.5797/evm.TU.HIC_ASM_0.2235/evm.TU.HIC_ASM_19.3964/evm.TU.HIC_ASM_19.3241/evm.TU.CTG9226.1/evm.TU.CTG4512.11/evm.TU.CTG5658.3/evm.TU.HIC_ASM_12.574/evm.TU.HIC_ASM_4.595/evm.TU.HIC_ASM_23.46/evm.TU.HIC_ASM_3.698/evm.TU.HIC_ASM_5.186	-/-/-/-/-/-/-/-/-/-/-/-	12
BP	GO:0044262	cellular carbohydrate metabolic process	24/852	245/18590	0.000393293	0.0105206	evm.TU.HIC_ASM_10.3310/evm.TU.HIC_ASM_4.1203/evm.TU.HIC_ASM_9.3558/evm.TU.HIC_ASM_0.4488/evm.TU.HIC_ASM_22.1969/evm.TU.HIC_ASM_22.685/evm.TU.HIC_ASM_8.2534/evm.TU.HIC_ASM_23.4055/evm.TU.HIC_ASM_0.1263/evm.TU.CTG2393.2/evm.TU.HIC_ASM_22.2741/evm.TU.HIC_ASM_11.2285/novel.515/evm.TU.HIC_ASM_22.3711/evm.TU.HIC_ASM_19.3491/evm.TU.HIC_ASM_18.1124/evm.TU.HIC_ASM_17.3111/evm.TU.HIC_ASM_22.2545/evm.TU.HIC…	-/-/-/-/-/-/-/-/-/-/-/-/-/-/-/-/-/-/-/-/-/-/-/-	24
BP	GO:0006261	DNA-dependent DNA replication	4/852	10/18590	0.000736935	0.0157893	evm.TU.HIC_ASM_6.3098/evm.TU.CTG923.2/evm.TU.HIC_ASM_0.1101/evm.TU.HIC_ASM_21.608	-/-/-/-	4
BP	GO:0000271	polysaccharide biosynthetic process	12/852	90/18590	0.000811601	0.0157893	evm.TU.HIC_ASM_10.3310/evm.TU.HIC_ASM_9.3558/evm.TU.HIC_ASM_23.4055/evm.TU.HIC_ASM_22.2741/evm.TU.HIC_ASM_11.2285/evm.TU.HIC_ASM_22.3711/evm.TU.HIC_ASM_19.3491/evm.TU.HIC_ASM_18.1124/evm.TU.HIC_ASM_17.3111/evm.TU.HIC_ASM_8.3008/evm.TU.HIC_ASM_21.1927/evm.TU.HIC_ASM_0.1244	-/-/-/-/-/-/-/-/-/-/-/-	12
BP	GO:0009250	glucan biosynthetic process	12/852	90/18590	0.000811601	0.0157893	evm.TU.HIC_ASM_10.3310/evm.TU.HIC_ASM_9.3558/evm.TU.HIC_ASM_23.4055/evm.TU.HIC_ASM_22.2741/evm.TU.HIC_ASM_11.2285/evm.TU.HIC_ASM_22.3711/evm.TU.HIC_ASM_19.3491/evm.TU.HIC_ASM_18.1124/evm.TU.HIC_ASM_17.3111/evm.TU.HIC_ASM_8.3008/evm.TU.HIC_ASM_21.1927/evm.TU.HIC_ASM_0.1244	-/-/-/-/-/-/-/-/-/-/-/-	12
BP	GO:0033692	cellular polysaccharide biosynthetic process	12/852	90/18590	0.000811601	0.0157893	evm.TU.HIC_ASM_10.3310/evm.TU.HIC_ASM_9.3558/evm.TU.HIC_ASM_23.4055/evm.TU.HIC_ASM_22.2741/evm.TU.HIC_ASM_11.2285/evm.TU.HIC_ASM_22.3711/evm.TU.HIC_ASM_19.3491/evm.TU.HIC_ASM_18.1124/evm.TU.HIC_ASM_17.3111/evm.TU.HIC_ASM_8.3008/evm.TU.HIC_ASM_21.1927/evm.TU.HIC_ASM_0.1244	-/-/-/-/-/-/-/-/-/-/-/-	12
BP	GO:0051273	beta-glucan metabolic process	12/852	90/18590	0.000811601	0.0157893	evm.TU.HIC_ASM_10.3310/evm.TU.HIC_ASM_9.3558/evm.TU.HIC_ASM_23.4055/evm.TU.HIC_ASM_22.2741/evm.TU.HIC_ASM_11.2285/evm.TU.HIC_ASM_22.3711/evm.TU.HIC_ASM_19.3491/evm.TU.HIC_ASM_18.1124/evm.TU.HIC_ASM_17.3111/evm.TU.HIC_ASM_8.3008/evm.TU.HIC_ASM_21.1927/evm.TU.HIC_ASM_0.1244	-/-/-/-/-/-/-/-/-/-/-/-	12
BP	GO:0051274	beta-glucan biosynthetic process	12/852	90/18590	0.000811601	0.0157893	evm.TU.HIC_ASM_10.3310/evm.TU.HIC_ASM_9.3558/evm.TU.HIC_ASM_23.4055/evm.TU.HIC_ASM_22.2741/evm.TU.HIC_ASM_11.2285/evm.TU.HIC_ASM_22.3711/evm.TU.HIC_ASM_19.3491/evm.TU.HIC_ASM_18.1124/evm.TU.HIC_ASM_17.3111/evm.TU.HIC_ASM_8.3008/evm.TU.HIC_ASM_21.1927/evm.TU.HIC_ASM_0.1244	-/-/-/-/-/-/-/-/-/-/-/-	12
BP	GO:0030243	cellulose metabolic process	10/852	73/18590	0.00175779	0.0313473	evm.TU.HIC_ASM_23.4055/evm.TU.HIC_ASM_22.2741/evm.TU.HIC_ASM_11.2285/evm.TU.HIC_ASM_22.3711/evm.TU.HIC_ASM_19.3491/evm.TU.HIC_ASM_18.1124/evm.TU.HIC_ASM_17.3111/evm.TU.HIC_ASM_8.3008/evm.TU.HIC_ASM_21.1927/evm.TU.HIC_ASM_0.1244	-/-/-/-/-/-/-/-/-/-	10
BP	GO:0030244	cellulose biosynthetic process	10/852	73/18590	0.00175779	0.0313473	evm.TU.HIC_ASM_23.4055/evm.TU.HIC_ASM_22.2741/evm.TU.HIC_ASM_11.2285/evm.TU.HIC_ASM_22.3711/evm.TU.HIC_ASM_19.3491/evm.TU.HIC_ASM_18.1124/evm.TU.HIC_ASM_17.3111/evm.TU.HIC_ASM_8.3008/evm.TU.HIC_ASM_21.1927/evm.TU.HIC_ASM_0.1244	-/-/-/-/-/-/-/-/-/-	10
BP	GO:0006333	chromatin assembly or disassembly	9/852	63/18590	0.00219201	0.0375272	evm.TU.HIC_ASM_0.5797/evm.TU.HIC_ASM_19.3964/evm.TU.CTG4512.11/evm.TU.CTG5658.3/evm.TU.HIC_ASM_12.574/evm.TU.HIC_ASM_23.46/evm.TU.HIC_ASM_3.698/evm.TU.HIC_ASM_13.157/evm.TU.HIC_ASM_5.186	-/-/-/-/-/-/-/-/-	9
BP	GO:0006631	fatty acid metabolic process	16/852	160/18590	0.00281865	0.0463993	evm.TU.HIC_ASM_12.537/evm.TU.CTG4306.15/evm.TU.HIC_ASM_21.2607/evm.TU.CTG2384.3/evm.TU.HIC_ASM_9.115/evm.TU.HIC_ASM_20.4984/evm.TU.HIC_ASM_21.984/evm.TU.HIC_ASM_11.576/evm.TU.HIC_ASM_19.258/evm.TU.HIC_ASM_22.4105/evm.TU.HIC_ASM_16.2254/evm.TU.HIC_ASM_13.820/evm.TU.HIC_ASM_14.167/evm.TU.CTG5467.22/evm.TU.HIC_ASM_1.2748/evm.TU.HIC_ASM_10.127	-/-/-/-/-/-/-/-/-/-/-/-/-/-/-/-	16
BP	GO:0006820	anion transport	18/852	192/18590	0.00322873	0.0511814	evm.TU.HIC_ASM_6.869/evm.TU.HIC_ASM_5.4044/evm.TU.CTG2505_1.12/evm.TU.HIC_ASM_3.2585/evm.TU.HIC_ASM_22.3398/evm.TU.HIC_ASM_6.2747/evm.TU.HIC_ASM_2.680/evm.TU.HIC_ASM_18.4108/evm.TU.CTG6206.11/evm.TU.HIC_ASM_9.2532/evm.TU.HIC_ASM_12.1700/evm.TU.HIC_ASM_5.1596/evm.TU.HIC_ASM_0.5826/evm.TU.HIC_ASM_13.306/evm.TU.CTG6980.13/evm.TU.HIC_ASM_21.2649/evm.TU.HIC_ASM_3.1410/evm.TU.HIC_ASM_14.194	-/-/-/-/-/-/-/-/-/-/-/-/-/-/-/-/-/-	18
BP	GO:0006334	nucleosome assembly	8/852	56/18590	0.00380241	0.0542477	evm.TU.HIC_ASM_0.5797/evm.TU.HIC_ASM_19.3964/evm.TU.CTG4512.11/evm.TU.CTG5658.3/evm.TU.HIC_ASM_12.574/evm.TU.HIC_ASM_23.46/evm.TU.HIC_ASM_3.698/evm.TU.HIC_ASM_5.186	-/-/-/-/-/-/-/-	8
BP	GO:0031497	chromatin assembly	8/852	56/18590	0.00380241	0.0542477	evm.TU.HIC_ASM_0.5797/evm.TU.HIC_ASM_19.3964/evm.TU.CTG4512.11/evm.TU.CTG5658.3/evm.TU.HIC_ASM_12.574/evm.TU.HIC_ASM_23.46/evm.TU.HIC_ASM_3.698/evm.TU.HIC_ASM_5.186	-/-/-/-/-/-/-/-	8
BP	GO:0034728	nucleosome organization	8/852	56/18590	0.00380241	0.0542477	evm.TU.HIC_ASM_0.5797/evm.TU.HIC_ASM_19.3964/evm.TU.CTG4512.11/evm.TU.CTG5658.3/evm.TU.HIC_ASM_12.574/evm.TU.HIC_ASM_23.46/evm.TU.HIC_ASM_3.698/evm.TU.HIC_ASM_5.186	-/-/-/-/-/-/-/-	8
BP	GO:0008610	lipid biosynthetic process	24/852	293/18590	0.00444287	0.0613403	evm.TU.HIC_ASM_12.537/evm.TU.HIC_ASM_15.740/evm.TU.CTG4306.15/evm.TU.HIC_ASM_21.2607/evm.TU.HIC_ASM_22.2490/evm.TU.HIC_ASM_3.433/evm.TU.CTG2384.3/evm.TU.HIC_ASM_9.115/evm.TU.HIC_ASM_15.135/evm.TU.CTG1413.7/evm.TU.HIC_ASM_20.4984/evm.TU.HIC_ASM_21.984/evm.TU.HIC_ASM_11.576/evm.TU.HIC_ASM_19.258/evm.TU.HIC_ASM_22.4105/evm.TU.HIC_ASM_7.294/evm.TU.HIC_ASM_16.2254/evm.TU.HIC_ASM_13.820/evm.TU.HIC_ASM_…	-/-/-/-/-/-/-/-/-/-/-/-/-/-/-/-/-/-/-/-/-/-/-/-	24
CC	GO:0044815	DNA packaging complex	10/265	36/6411	1.20564e-06	6.38988e-05	evm.TU.HIC_ASM_0.5797/evm.TU.HIC_ASM_19.3964/evm.TU.CTG9226.1/evm.TU.CTG4512.11/evm.TU.CTG5658.3/evm.TU.HIC_ASM_12.574/evm.TU.HIC_ASM_4.595/evm.TU.HIC_ASM_23.46/evm.TU.HIC_ASM_3.698/evm.TU.HIC_ASM_5.186	-/-/-/-/-/-/-/-/-/-	10
CC	GO:0000786	nucleosome	8/265	34/6411	5.45444e-05	0.00144543	evm.TU.HIC_ASM_0.5797/evm.TU.HIC_ASM_19.3964/evm.TU.CTG4512.11/evm.TU.CTG5658.3/evm.TU.HIC_ASM_12.574/evm.TU.HIC_ASM_23.46/evm.TU.HIC_ASM_3.698/evm.TU.HIC_ASM_5.186	-/-/-/-/-/-/-/-	8
CC	GO:0032993	protein-DNA complex	8/265	36/6411	8.45965e-05	0.00149454	evm.TU.HIC_ASM_0.5797/evm.TU.HIC_ASM_19.3964/evm.TU.CTG4512.11/evm.TU.CTG5658.3/evm.TU.HIC_ASM_12.574/evm.TU.HIC_ASM_23.46/evm.TU.HIC_ASM_3.698/evm.TU.HIC_ASM_5.186	-/-/-/-/-/-/-/-	8
CC	GO:0005694	chromosome	15/265	123/6411	0.000149395	0.0019739	evm.TU.HIC_ASM_0.5797/evm.TU.HIC_ASM_20.1875/evm.TU.HIC_ASM_19.3964/evm.TU.CTG9226.1/evm.TU.CTG4512.11/evm.TU.CTG5658.3/evm.TU.CTG1747.14/evm.TU.HIC_ASM_12.574/evm.TU.HIC_ASM_22.1926/evm.TU.HIC_ASM_4.595/evm.TU.HIC_ASM_23.46/evm.TU.HIC_ASM_3.698/evm.TU.HIC_ASM_21.4065/evm.TU.HIC_ASM_17.2432/evm.TU.HIC_ASM_5.186	-/-/-/-/-/-/-/-/-/-/-/-/-/-/-	15
CC	GO:0000785	chromatin	8/265	40/6411	0.000186217	0.0019739	evm.TU.HIC_ASM_0.5797/evm.TU.HIC_ASM_19.3964/evm.TU.CTG4512.11/evm.TU.CTG5658.3/evm.TU.HIC_ASM_12.574/evm.TU.HIC_ASM_23.46/evm.TU.HIC_ASM_3.698/evm.TU.HIC_ASM_5.186	-/-/-/-/-/-/-/-	8
CC	GO:0044427	chromosomal part	10/265	81/6411	0.00172502	0.0152377	evm.TU.HIC_ASM_0.5797/evm.TU.HIC_ASM_19.3964/evm.TU.CTG9226.1/evm.TU.CTG4512.11/evm.TU.CTG5658.3/evm.TU.HIC_ASM_12.574/evm.TU.HIC_ASM_4.595/evm.TU.HIC_ASM_23.46/evm.TU.HIC_ASM_3.698/evm.TU.HIC_ASM_5.186	-/-/-/-/-/-/-/-/-/-	10
CC	GO:0000922	spindle pole	3/265	11/6411	0.00900084	0.0596306	evm.TU.HIC_ASM_19.3537/evm.TU.HIC_ASM_22.3879/evm.TU.HIC_ASM_10.2292	-/-/-	3
CC	GO:0005815	microtubule organizing center	3/265	11/6411	0.00900084	0.0596306	evm.TU.HIC_ASM_19.3537/evm.TU.HIC_ASM_22.3879/evm.TU.HIC_ASM_10.2292	-/-/-	3
CC	GO:0005819	spindle	3/265	13/6411	0.0146754	0.086422	evm.TU.HIC_ASM_19.3537/evm.TU.HIC_ASM_22.3879/evm.TU.HIC_ASM_10.2292	-/-/-	3
MF	GO:0003777	microtubule motor activity	49/1281	123/30955	2.16871e-35	5.83384e-33	evm.TU.CTG4400.5/evm.TU.HIC_ASM_17.2825/evm.TU.CTG1516.16/evm.TU.HIC_ASM_17.4298/evm.TU.CTG5016.11/evm.TU.HIC_ASM_15.881/evm.TU.HIC_ASM_9.2444/evm.TU.HIC_ASM_15.1094/evm.TU.HIC_ASM_22.2283/evm.TU.HIC_ASM_0.1865/evm.TU.HIC_ASM_21.3251/evm.TU.HIC_ASM_11.3571/evm.TU.HIC_ASM_4.1722/evm.TU.HIC_ASM_8.1984/evm.TU.CTG8851.9/evm.TU.HIC_ASM_5.387/evm.TU.HIC_ASM_4.234/evm.TU.HIC_ASM_18.929/evm.TU.HIC_ASM_12…	-/-/-/-/-/-/-/-/-/-/-/-/-/-/-/-/-/-/-/-/-/-/-/-/-/-/-/-/-/-/-/-/-/-/-/-/-/-/-/-/-/-/-/-/-/-/-/-/-	49
MF	GO:0008017	microtubule binding	52/1281	146/30955	1.37526e-34	1.84972e-32	evm.TU.CTG4400.5/evm.TU.HIC_ASM_17.2825/evm.TU.CTG1516.16/evm.TU.HIC_ASM_17.4298/evm.TU.CTG5016.11/evm.TU.HIC_ASM_15.881/evm.TU.HIC_ASM_9.2444/evm.TU.HIC_ASM_15.1094/evm.TU.HIC_ASM_22.2283/evm.TU.HIC_ASM_0.1865/evm.TU.HIC_ASM_21.3251/evm.TU.HIC_ASM_11.3571/evm.TU.HIC_ASM_16.2756/evm.TU.HIC_ASM_4.1722/evm.TU.HIC_ASM_8.1984/evm.TU.CTG8851.9/evm.TU.HIC_ASM_5.387/evm.TU.HIC_ASM_4.234/evm.TU.HIC_ASM_1…	-/-/-/-/-/-/-/-/-/-/-/-/-/-/-/-/-/-/-/-/-/-/-/-/-/-/-/-/-/-/-/-/-/-/-/-/-/-/-/-/-/-/-/-/-/-/-/-/-/-/-/-	52
MF	GO:0015631	tubulin binding	52/1281	150/30955	6.57655e-34	5.89697e-32	evm.TU.CTG4400.5/evm.TU.HIC_ASM_17.2825/evm.TU.CTG1516.16/evm.TU.HIC_ASM_17.4298/evm.TU.CTG5016.11/evm.TU.HIC_ASM_15.881/evm.TU.HIC_ASM_9.2444/evm.TU.HIC_ASM_15.1094/evm.TU.HIC_ASM_22.2283/evm.TU.HIC_ASM_0.1865/evm.TU.HIC_ASM_21.3251/evm.TU.HIC_ASM_11.3571/evm.TU.HIC_ASM_16.2756/evm.TU.HIC_ASM_4.1722/evm.TU.HIC_ASM_8.1984/evm.TU.CTG8851.9/evm.TU.HIC_ASM_5.387/evm.TU.HIC_ASM_4.234/evm.TU.HIC_ASM_1…	-/-/-/-/-/-/-/-/-/-/-/-/-/-/-/-/-/-/-/-/-/-/-/-/-/-/-/-/-/-/-/-/-/-/-/-/-/-/-/-/-/-/-/-/-/-/-/-/-/-/-/-	52
MF	GO:0003774	motor activity	51/1281	149/30955	5.71954e-33	3.84639e-31	evm.TU.CTG4400.5/evm.TU.HIC_ASM_17.2825/evm.TU.CTG1516.16/evm.TU.HIC_ASM_17.4298/evm.TU.CTG5016.11/evm.TU.HIC_ASM_15.881/evm.TU.HIC_ASM_9.2444/evm.TU.HIC_ASM_15.1094/evm.TU.HIC_ASM_22.2283/evm.TU.HIC_ASM_0.1865/evm.TU.HIC_ASM_21.3251/evm.TU.HIC_ASM_11.3571/evm.TU.HIC_ASM_4.1722/evm.TU.HIC_ASM_8.1984/evm.TU.CTG8851.9/evm.TU.HIC_ASM_5.387/evm.TU.HIC_ASM_4.234/evm.TU.HIC_ASM_18.929/evm.TU.HIC_ASM_12…	-/-/-/-/-/-/-/-/-/-/-/-/-/-/-/-/-/-/-/-/-/-/-/-/-/-/-/-/-/-/-/-/-/-/-/-/-/-/-/-/-/-/-/-/-/-/-/-/-/-/-	51
MF	GO:0008092	cytoskeletal protein binding	59/1281	215/30955	6.11532e-32	3.29004e-30	evm.TU.CTG4400.5/evm.TU.HIC_ASM_17.2825/evm.TU.CTG1516.16/evm.TU.HIC_ASM_17.4298/evm.TU.CTG5016.11/evm.TU.HIC_ASM_15.881/evm.TU.HIC_ASM_19.3668/evm.TU.HIC_ASM_9.2444/evm.TU.HIC_ASM_15.1094/evm.TU.HIC_ASM_22.2283/evm.TU.HIC_ASM_0.1865/evm.TU.HIC_ASM_21.3251/evm.TU.HIC_ASM_11.3571/evm.TU.HIC_ASM_16.2756/evm.TU.HIC_ASM_4.1722/evm.TU.HIC_ASM_8.1984/evm.TU.CTG8851.9/evm.TU.HIC_ASM_0.1457/evm.TU.HIC_AS…	-/-/-/-/-/-/-/-/-/-/-/-/-/-/-/-/-/-/-/-/-/-/-/-/-/-/-/-/-/-/-/-/-/-/-/-/-/-/-/-/-/-/-/-/-/-/-/-/-/-/-/-/-/-/-/-/-/-/-	59
MF	GO:0046982	protein heterodimerization activity	41/1281	186/30955	9.08166e-19	4.07161e-17	evm.TU.HIC_ASM_19.1252/evm.TU.HIC_ASM_20.561/evm.TU.CTG866.8/evm.TU.HIC_ASM_2.3078/evm.TU.HIC_ASM_6.1703/evm.TU.HIC_ASM_9.2820/evm.TU.HIC_ASM_18.2828/evm.TU.HIC_ASM_19.3705/evm.TU.HIC_ASM_19.1857/evm.TU.HIC_ASM_9.3219/evm.TU.HIC_ASM_3.2340/evm.TU.HIC_ASM_6.3279/evm.TU.HIC_ASM_20.567/evm.TU.HIC_ASM_18.1999/evm.TU.HIC_ASM_18.4049/evm.TU.HIC_ASM_0.3642/evm.TU.HIC_ASM_2.3255/evm.TU.CTG6036.3/evm.TU.H…	-/-/-/-/-/-/-/-/-/-/-/-/-/-/-/-/-/-/-/-/-/-/-/-/-/-/-/-/-/-/-/-/-/-/-/-/-/-/-/-/-	41
MF	GO:0003887	DNA-directed DNA polymerase activity	10/1281	27/30955	6.30105e-08	2.4214e-06	evm.TU.HIC_ASM_19.921/evm.TU.HIC_ASM_21.2499/evm.TU.HIC_ASM_20.4159/evm.TU.HIC_ASM_9.2707/evm.TU.HIC_ASM_17.3315/evm.TU.CTG2394.8/evm.TU.HIC_ASM_7.2231/evm.TU.HIC_ASM_20.2330/evm.TU.HIC_ASM_16.2806/evm.TU.HIC_ASM_19.2347	-/-/-/-/-/-/-/-/-/-	10
MF	GO:0034061	DNA polymerase activity	10/1281	30/30955	2.00325e-07	6.73594e-06	evm.TU.HIC_ASM_19.921/evm.TU.HIC_ASM_21.2499/evm.TU.HIC_ASM_20.4159/evm.TU.HIC_ASM_9.2707/evm.TU.HIC_ASM_17.3315/evm.TU.CTG2394.8/evm.TU.HIC_ASM_7.2231/evm.TU.HIC_ASM_20.2330/evm.TU.HIC_ASM_16.2806/evm.TU.HIC_ASM_19.2347	-/-/-/-/-/-/-/-/-/-	10
MF	GO:0004611	phosphoenolpyruvate carboxykinase activity	6/1281	16/30955	2.77944e-05	0.000830745	evm.TU.HIC_ASM_4.1465/evm.TU.HIC_ASM_3.2946/evm.TU.HIC_ASM_3.1022/evm.TU.CTG3020.9/evm.TU.HIC_ASM_4.1063/evm.TU.HIC_ASM_6.482	-/-/-/-/-/-	6
MF	GO:0015116	sulfate transmembrane transporter activity	8/1281	35/30955	7.29616e-05	0.00178424	evm.TU.HIC_ASM_6.869/evm.TU.HIC_ASM_3.2585/evm.TU.HIC_ASM_6.2747/evm.TU.HIC_ASM_18.4108/evm.TU.CTG6206.11/evm.TU.HIC_ASM_12.1700/evm.TU.HIC_ASM_5.1596/evm.TU.HIC_ASM_0.5826	-/-/-/-/-/-/-/-	8
MF	GO:1901682	sulfur compound transmembrane transporter activity	8/1281	35/30955	7.29616e-05	0.00178424	evm.TU.HIC_ASM_6.869/evm.TU.HIC_ASM_3.2585/evm.TU.HIC_ASM_6.2747/evm.TU.HIC_ASM_18.4108/evm.TU.CTG6206.11/evm.TU.HIC_ASM_12.1700/evm.TU.HIC_ASM_5.1596/evm.TU.HIC_ASM_0.5826	-/-/-/-/-/-/-/-	8
MF	GO:0035251	UDP-glucosyltransferase activity	13/1281	94/30955	0.00013138	0.00294511	evm.TU.HIC_ASM_10.3310/evm.TU.HIC_ASM_9.3558/evm.TU.HIC_ASM_22.685/evm.TU.HIC_ASM_23.4055/evm.TU.HIC_ASM_0.1263/evm.TU.HIC_ASM_22.2741/evm.TU.HIC_ASM_11.2285/evm.TU.HIC_ASM_19.3491/evm.TU.HIC_ASM_18.1124/evm.TU.HIC_ASM_17.3111/evm.TU.HIC_ASM_8.3008/evm.TU.HIC_ASM_21.1927/evm.TU.HIC_ASM_0.1244	-/-/-/-/-/-/-/-/-/-/-/-/-	13
MF	GO:0016759	cellulose synthase activity	9/1281	55/30955	0.000395129	0.00759213	evm.TU.HIC_ASM_23.4055/evm.TU.HIC_ASM_22.2741/evm.TU.HIC_ASM_11.2285/evm.TU.HIC_ASM_19.3491/evm.TU.HIC_ASM_18.1124/evm.TU.HIC_ASM_17.3111/evm.TU.HIC_ASM_8.3008/evm.TU.HIC_ASM_21.1927/evm.TU.HIC_ASM_0.1244	-/-/-/-/-/-/-/-/-	9
MF	GO:0016760	cellulose synthase (UDP-forming) activity	9/1281	55/30955	0.000395129	0.00759213	evm.TU.HIC_ASM_23.4055/evm.TU.HIC_ASM_22.2741/evm.TU.HIC_ASM_11.2285/evm.TU.HIC_ASM_19.3491/evm.TU.HIC_ASM_18.1124/evm.TU.HIC_ASM_17.3111/evm.TU.HIC_ASM_8.3008/evm.TU.HIC_ASM_21.1927/evm.TU.HIC_ASM_0.1244	-/-/-/-/-/-/-/-/-	9
MF	GO:0005516	calmodulin binding	9/1281	57/30955	0.000519237	0.00931166	evm.TU.HIC_ASM_20.1601/evm.TU.CTG3954.8/evm.TU.HIC_ASM_22.4278/evm.TU.HIC_ASM_16.3543/evm.TU.HIC_ASM_5.2923/evm.TU.CTG3954.4/evm.TU.HIC_ASM_20.3680/evm.TU.HIC_ASM_21.854/evm.TU.CTG3954.3	-/-/-/-/-/-/-/-/-	9
MF	GO:0003682	chromatin binding	8/1281	47/30955	0.000628035	0.0105588	evm.TU.HIC_ASM_9.3591/evm.TU.HIC_ASM_10.3334/evm.TU.HIC_ASM_15.1657/evm.TU.HIC_ASM_1.3964/evm.TU.CTG1578.1/evm.TU.HIC_ASM_19.5044/evm.TU.HIC_ASM_18.1489/evm.TU.HIC_ASM_4.1893	-/-/-/-/-/-/-/-	8
MF	GO:0008964	phosphoenolpyruvate carboxylase activity	4/1281	11/30955	0.000762498	0.0120654	evm.TU.HIC_ASM_4.1465/evm.TU.HIC_ASM_3.1022/evm.TU.CTG3020.9/evm.TU.HIC_ASM_4.1063	-/-/-/-	4
MF	GO:0008081	phosphoric diester hydrolase activity	8/1281	49/30955	0.000837302	0.012513	evm.TU.HIC_ASM_11.3772/evm.TU.HIC_ASM_20.2705/evm.TU.HIC_ASM_18.1057/evm.TU.HIC_ASM_16.4908/evm.TU.HIC_ASM_16.41/evm.TU.HIC_ASM_9.2265/evm.TU.HIC_ASM_20.422/evm.TU.CTG2830.5	-/-/-/-/-/-/-/-	8
MF	GO:0046527	glucosyltransferase activity	16/1281	163/30955	0.0012452	0.0176294	evm.TU.HIC_ASM_10.3310/evm.TU.HIC_ASM_4.1203/evm.TU.HIC_ASM_9.3558/evm.TU.HIC_ASM_22.685/evm.TU.HIC_ASM_8.2534/evm.TU.HIC_ASM_23.4055/evm.TU.HIC_ASM_0.1263/evm.TU.HIC_ASM_22.2741/evm.TU.HIC_ASM_11.2285/novel.515/evm.TU.HIC_ASM_19.3491/evm.TU.HIC_ASM_18.1124/evm.TU.HIC_ASM_17.3111/evm.TU.HIC_ASM_8.3008/evm.TU.HIC_ASM_21.1927/evm.TU.HIC_ASM_0.1244	-/-/-/-/-/-/-/-/-/-/-/-/-/-/-/-	16
MF	GO:0016298	lipase activity	4/1281	17/30955	0.00450879	0.0606432	evm.TU.HIC_ASM_11.3772/evm.TU.HIC_ASM_16.4908/evm.TU.HIC_ASM_20.422/evm.TU.HIC_ASM_1.2099	-/-/-/-	4
MF	GO:0015103	inorganic anion transmembrane transporter activity	8/1281	64/30955	0.00476752	0.0610697	evm.TU.HIC_ASM_6.869/evm.TU.HIC_ASM_3.2585/evm.TU.HIC_ASM_6.2747/evm.TU.HIC_ASM_18.4108/evm.TU.CTG6206.11/evm.TU.HIC_ASM_12.1700/evm.TU.HIC_ASM_5.1596/evm.TU.HIC_ASM_0.5826	-/-/-/-/-/-/-/-	8
