# Supplementary material for: Comparative Transcriptome Profiling Reveals Defense-Related Genes Against Ralstonia solanacearum Infection in Tobacco
Source: Front Plant Sci. 2021 Dec 14;12:767882. doi: 10.3389/fpls.2021.767882 (PMC8712766; doi:10.3389/fpls.2021.767882)
Supplement: Supplementary Table 9 — List of differentially expressed genes (DEGs) in 4411-3 (HR) at 10 and 17 days post inoculation with Ralstonia solanacearum. HR10 = HRI_10 vs. HRM_10; HR17 = HRI_17 vs. HRM_17. [file Table_9.xlsx]

## Sheet: RI_10dpivsRM_10dpi_deg_all
gene_id	RI_10dpi_1	RI_10dpi_2	RI_10dpi_3	RM_10dpi_1	RM_10dpi_2	RM_10dpi_3	RI_10dpi	RM_10dpi	log2FoldChange	pvalue	padj	gene_name	gene_chr	gene_start	gene_end	gene_strand	gene_length	gene_biotype	gene_description	tf_family
evm.TU.HIC_ASM_9.3667	841.727	664.437	447.96	6.16024	19.231	11.5226	651.375	12.3046	5.73817	1.05013e-26	5.50448e-22	-	HIC_ASM_9	120446732	120449621	-	2792	-	- && Q9C9H7.2 RecName: Full=Receptor-like protein 12; Short=AtRLP12; Flags: Precursor && PF08263:Leucine rich repeat N-terminal domain|PF13855:Leucine rich repeat	LRRNT_2
novel.3164	14.6813	22.9909	32.1282	1744.23	1070.86	671.601	23.2668	1162.23	-5.63198	4.38325e-26	1.09796e-21	-	HIC_ASM_11	168104561	168105917	-	1357	-	- && - && -	-
evm.TU.HIC_ASM_0.5136	1446.11	2038.14	1432	117.925	152.836	131.686	1638.75	134.149	3.6114	6.284e-26	1.09796e-21	-	HIC_ASM_0	175892673	175898715	-	2112	-	- && Q8VZP6.1 RecName: Full=Putative glucuronosyltransferase PGSIP8; AltName: Full=Glycogenin-like protein 8; AltName: Full=Plant glycogenin-like starch initiation protein 8 && -	-
evm.TU.HIC_ASM_20.4568	1094.98	800.084	606.765	22.0008	4.04863	18.1069	833.943	14.7188	5.81161	5.60711e-23	7.3477e-19	-	HIC_ASM_20	131821063	131821641	-	579	-	- && Q9C7A2.1 RecName: Full=Ankyrin repeat-containing protein ITN1; AltName: Full=Protein INCREASED TOLERANCE TO NACL && PF13962:Domain of unknown function	-
evm.TU.HIC_ASM_18.1750	893.111	632.25	366.262	23.7609	13.1581	20.576	630.541	19.165	5.03417	8.58008e-23	8.99485e-19	-	HIC_ASM_18	60632684	60633046	-	363	-	- && - && -	-
evm.TU.CTG4339.6	7.34064	17.2432	17.441	352.893	454.459	328.393	14.0083	378.582	-4.74102	2.50123e-22	2.18511e-18	-	CTG4339	55182	57875	-	2164	-	- && Q9SGI7.1 RecName: Full=Protein LYK2; AltName: Full=LysM domain receptor-like kinase 2; AltName: Full=LysM-containing receptor-like kinase 2; Flags: Precursor && PF00069:Protein kinase domain	Pkinase
evm.TU.HIC_ASM_4.1162	1537.86	843.766	382.785	14.9606	21.2553	15.6378	921.472	17.2845	5.7395	3.72061e-22	2.78604e-18	-	HIC_ASM_4	31506590	31509073	-	2484	-	- && Q8RWZ5.1 RecName: Full=G-type lectin S-receptor-like serine/threonine-protein kinase SD2-5; AltName: Full=S-domain-2 (SD2) receptor kinase 5; Short=SD2-5; Flags: Precursor && PF00069:Protein kinase domain|PF01453:D-mannose binding lectin	Pkinase
evm.TU.HIC_ASM_9.2271	2202.19	2240.46	1546.75	243.769	225.711	228.805	1996.47	232.762	3.10025	1.07711e-21	7.05736e-18	-	HIC_ASM_9	83783933	83792111	+	2400	-	- && O22799.2 RecName: Full=Uncharacterized protein At2g33490 && PF16746:BAR domain of APPL family	-
evm.TU.CTG3762.10	798.906	1181.73	730.688	39.6015	73.8875	55.9667	903.776	56.4853	4.00241	3.09872e-21	1.80473e-17	-	CTG3762	153250	155760	-	2511	-	- && Q9LXA5.1 RecName: Full=L-type lectin-domain containing receptor kinase IX.1; Short=LecRK-IX.1; Flags: Precursor && PF00139:Legume lectin domain|PF00069:Protein kinase domain	Pkinase
evm.TU.HIC_ASM_2.2957	1375.15	1743.86	810.55	23.7609	29.3526	65.0202	1309.85	39.3779	5.05174	3.91828e-21	2.05385e-17	-	HIC_ASM_2	103306314	103312537	-	2748	-	- && Q6YVY0.1 RecName: Full=Auxin response factor 7 && PF02362:B3 DNA binding domain	B3
evm.TU.HIC_ASM_23.2322	316.871	224.161	270.795	0	2.02432	2.46912	270.609	1.49781	7.49819	5.22026e-21	2.41526e-17	-	HIC_ASM_23	74917442	74919263	-	1822	-	- && O82752.1 RecName: Full=Protein DETOXIFICATION 49; Short=AtDTX49; AltName: Full=Multidrug and toxic compound extrusion protein 49; Short=MATE protein 49; AltName: Full=Protein NOVEL ION CARRIER 1; Short=Protein NIC1 && PF01554:MatE	MatE
evm.TU.HIC_ASM_15.585	1468.13	1684.08	1335.62	154.886	168.018	214.813	1495.94	179.239	3.06033	5.52934e-21	2.41526e-17	-	HIC_ASM_15	15523020	15523582	+	453	-	- && - && -	-
evm.TU.HIC_ASM_20.4981	8995.96	3254.36	2161.77	54.5621	117.41	105.349	4804.03	92.4405	5.70002	1.2523e-20	5.04938e-17	-	HIC_ASM_20	141459097	141460732	+	1505	-	- && Q9M886.1 RecName: Full=LOB domain-containing protein 41; AltName: Full=ASYMMETRIC LEAVES 2-like protein 38; Short=AS2-like protein 38 && PF03195:Protein of unknown function DUF260	-
evm.TU.HIC_ASM_1.2460	1205.09	2284.15	1036.37	99.4438	74.8997	87.2423	1508.53	87.1952	4.11192	1.53429e-20	5.7445e-17	-	HIC_ASM_1	96337527	96344982	+	2564	-	- && Q9CAD5.1 RecName: Full=Mitogen-activated protein kinase kinase kinase YODA; AltName: Full=YODA MAPKK kinase && PF00069:Protein kinase domain	Pkinase
evm.TU.HIC_ASM_20.2755	2.44688	5.74773	11.9333	650.345	452.435	265.019	6.70932	455.933	-6.04516	2.61589e-20	9.14113e-17	-	HIC_ASM_20	88652166	88654733	+	2266	-	- && Q9SGI7.1 RecName: Full=Protein LYK2; AltName: Full=LysM domain receptor-like kinase 2; AltName: Full=LysM-containing receptor-like kinase 2; Flags: Precursor && PF00069:Protein kinase domain	Pkinase
evm.TU.HIC_ASM_13.3356	1240.57	1011.6	466.319	38.7215	33.4012	46.9133	906.162	39.6787	4.51082	3.18578e-20	1.04368e-16	-	HIC_ASM_13	100895685	100907632	+	1771	-	- && Q8RWN2.2 RecName: Full=Protein ZINC INDUCED FACILITATOR 1 && PF07690:Major Facilitator Superfamily	MFS_1
evm.TU.CTG2830.5	255.699	401.191	217.554	14.9606	11.1337	10.6995	291.482	12.2646	4.56949	5.34043e-20	1.64664e-16	-	CTG2830	195259	198339	-	1456	-	- && Q9SGA2.1 RecName: Full=Glycerophosphodiester phosphodiesterase GDPD1, chloroplastic; AltName: Full=Glycerophosphodiester phosphodiesterase 1; Short=AtGDPD1; AltName: Full=Protein SENESCENCE-RELATED GENE 3; Flags: Precursor && PF03009:Glycerophosphory	-
evm.TU.HIC_ASM_3.269	4367.68	1971.47	235.913	1.76007	0	5.76128	2191.69	2.50712	9.73378	7.77463e-20	2.26402e-16	-	HIC_ASM_3	5693744	5699624	-	2084	-	- && Q9CXF4.1 RecName: Full=TBC1 domain family member 15; AltName: Full=GTPase-activating protein RAB7; Short=GAP for RAB7; Short=Rab7-GAP && PF00566:Rab-GTPase-TBC domain	TBC
evm.TU.CTG3296.4	5407.61	2595.67	2521.61	54.5621	146.763	152.262	3508.3	117.862	4.89582	1.80036e-19	4.9668e-16	-	CTG3296	106543	111986	+	1748	-	- && Q9ZPS3.1 RecName: Full=Glutamate decarboxylase 4; Short=GAD 4 && PF00282:Pyridoxal-dependent decarboxylase conserved domain	-
evm.TU.HIC_ASM_8.2888	1525.63	1365.66	458.975	11.4404	30.3647	6.58432	1116.75	16.1298	6.12562	2.65593e-19	6.73167e-16	-	HIC_ASM_8	99207581	99211794	+	3469	-	- && Q9ZR08.3 RecName: Full=G-type lectin S-receptor-like serine/threonine-protein kinase At4g03230; Flags: Precursor && PF07714:Protein tyrosine kinase|PF08276:PAN-like domain|PF00954:S-locus glycoprotein domain|PF01453:D-mannose binding lectin	Pkinase_Tyr
evm.TU.HIC_ASM_17.3111	14293.5	14961.3	5556.35	583.462	740.899	566.252	11603.7	630.204	4.20272	2.69693e-19	6.73167e-16	-	HIC_ASM_17	118887633	118893764	-	4519	-	- && Q9LFL0.1 RecName: Full=Cellulose synthase-like protein D2; Short=AtCslD2 && PF03552:Cellulose synthase|PF14570:RING/Ubox like zinc-binding domain	-
evm.TU.HIC_ASM_4.3201	2795.56	3242.87	2126.89	338.813	349.194	248.558	2721.77	312.188	3.12442	4.38815e-19	1.04552e-15	-	HIC_ASM_4	105322872	105326605	+	1963	-	- && Q8W486.1 RecName: Full=Uncharacterized protein At1g04910 && PF10250:GDP-fucose protein O-fucosyltransferase	-
evm.TU.HIC_ASM_10.2224	8.56408	14.9441	24.7846	388.975	308.708	351.438	16.0976	349.707	-4.41895	7.61556e-19	1.73558e-15	-	HIC_ASM_10	80729207	80732083	+	1622	-	- && Q39110.2 RecName: Full=Gibberellin 20 oxidase 1; AltName: Full=GA 20-oxidase 1; Short=AtGA20ox1; AltName: Full=Gibberellin C-20 oxidase 1 && PF14226:non-haem dioxygenase in morphine synthesis N-terminal|PF03171:2OG-Fe(II) oxygenase superfamily	2OG-FeII_Oxy
evm.TU.HIC_ASM_16.1155	1771.54	2649.7	1594.48	117.044	126.52	211.521	2005.24	151.695	3.72337	8.3926e-19	1.83298e-15	-	HIC_ASM_16	29182242	29186719	+	720	-	- && Q54N73.1 RecName: Full=Seven transmembrane domain-containing tyrosine-protein kinase 1 && PF07714:Protein tyrosine kinase	Pkinase_Tyr
evm.TU.HIC_ASM_22.4514	3923.57	2574.98	1029.02	42.2416	103.24	52.6746	2509.19	66.0521	5.24972	1.13684e-18	2.31905e-15	-	HIC_ASM_22	138975881	138986993	+	5141	-	- && Q9XIE2.1 RecName: Full=ABC transporter G family member 36; Short=ABC transporter ABCG.36; Short=AtABCG36; AltName: Full=Pleiotropic drug resistance protein 8; AltName: Full=Protein PENETRATION 3 && PF14510:ABC-transporter extracellular N-terminal|PF0	ABC2_membrane
evm.TU.HIC_ASM_0.3436	1655.31	1801.34	988.632	119.685	158.909	111.933	1481.76	130.176	3.5097	1.1503e-18	2.31905e-15	-	HIC_ASM_0	128772330	128781533	+	6366	-	- && O82380.1 RecName: Full=Pentatricopeptide repeat-containing protein At2g29760, chloroplastic; AltName: Full=Protein ORGANELLE TRANSCRIPT PROCESSING 81; Flags: Precursor && -	-
evm.TU.CTG3022.12	2943.6	733.41	475.498	13.2005	19.231	20.576	1384.17	17.6692	6.29154	1.27626e-18	2.4777e-15	-	CTG3022	414277	420860	+	4688	-	- && Q9SX33.1 RecName: Full=Putative phospholipid-transporting ATPase 9; Short=AtALA9; AltName: Full=Aminophospholipid flippase 9 && PF00122:E1-E2 ATPase|PF16209:Phospholipid-translocating ATPase N-terminal|PF12710:haloacid dehalogenase-like hydrolase|PF1	E1-E2_ATPase
evm.TU.HIC_ASM_20.2436	2389.38	2478.42	1493.5	205.048	265.185	203.291	2120.43	224.508	3.23997	1.42749e-18	2.67232e-15	-	HIC_ASM_20	78031352	78036407	-	870	-	- && Q8VZJ7.1 RecName: Full=Probable prolyl 4-hydroxylase 9; Short=AtP4H9 && PF13640:2OG-Fe(II) oxygenase superfamily	-
evm.TU.CTG8413.6	1135.35	1661.09	1453.11	97.6837	154.86	166.254	1416.52	139.599	3.34316	2.14765e-18	3.88185e-15	-	CTG8413	257047	261488	-	1398	-	- && Q4TU14.1 RecName: Full=E3 ubiquitin-protein ligase RHF1A; AltName: Full=RING-H2 finger F1a; AltName: Full=RING-H2 zinc finger protein RHF1a && -	-
evm.TU.HIC_ASM_2.3947	913.91	266.695	353.411	0	0	0	511.338	0	11.5897	8.28816e-18	1.44814e-14	-	HIC_ASM_2	129130796	129136241	-	2212	-	- && Q9LD40.2 RecName: Full=Putative cyclic nucleotide-gated ion channel 13; AltName: Full=Cyclic nucleotide- and calmodulin-regulated ion channel 13 && PF00027:Cyclic nucleotide-binding domain|PF00520:Ion transport protein	Ion_trans
evm.TU.HIC_ASM_22.3839	1356.8	1269.1	613.191	44.0017	85.0213	51.8515	1079.69	60.2915	4.16499	1.07401e-17	1.816e-14	-	HIC_ASM_22	122479883	122480830	-	948	-	- && - && PF13499:EF-hand domain pair	-
evm.TU.HIC_ASM_23.1206	9172.13	7103.04	2103.94	220.008	260.125	177.777	6126.37	219.303	4.8043	1.40805e-17	2.25923e-14	-	HIC_ASM_23	31811834	31824047	+	1832	-	- && F4JQ95.1 RecName: Full=Diacylglycerol kinase 7; Short=AtDGK7; Short=DAG kinase 7; AltName: Full=Diglyceride kinase 7; Short=DGK 7 && PF00609:Diacylglycerol kinase accessory domain|PF00781:Diacylglycerol kinase catalytic domain	-
evm.TU.HIC_ASM_23.4181	40.3735	44.8323	36.718	537.701	351.219	382.714	40.6413	423.878	-3.38494	1.42233e-17	2.25923e-14	-	HIC_ASM_23	138739283	138741171	-	1545	-	- && - && PF10184:Uncharacterized conserved protein (DUF2358)	-
evm.TU.HIC_ASM_13.2927	5215.53	2772.7	561.785	22.8809	45.5471	9.87648	2850	26.1015	6.77579	1.93829e-17	2.98822e-14	-	HIC_ASM_13	89346800	89446566	-	3471	-	- && P26792.1 RecName: Full=Beta-fructofuranosidase, insoluble isoenzyme 1; AltName: Full=Cell wall beta-fructosidase 1; AltName: Full=Invertase 1; AltName: Full=Sucrose hydrolase 1; Flags: Precursor && PF08244:Glycosyl hydrolases family 32 C terminal|PF0	-
evm.TU.HIC_ASM_20.3375	10969.4	13853.2	10091.9	1195.09	1702.45	1818.1	11638.2	1571.88	2.8883	2.59725e-17	3.80398e-14	-	HIC_ASM_20	102051554	102056637	+	2225	-	- && Q8H191.1 RecName: Full=Probable polyamine oxidase 4; Short=AtPAO4; AltName: Full=Amine oxidase 2 && PF01593:Flavin containing amine oxidoreductase	Amino_oxidase
evm.TU.HIC_ASM_19.2978	7.34064	5.74773	15.6051	212.088	244.942	232.097	9.56451	229.709	-4.5545	2.61257e-17	3.80398e-14	-	HIC_ASM_19	73489151	73490499	-	1349	-	- && - && -	-
evm.TU.CTG272.12	460.014	1295.54	343.313	15.8406	19.231	23.8682	699.622	19.6466	5.15269	3.54681e-17	5.02468e-14	-	CTG272	250573	260915	+	699	-	- && - && -	-
evm.TU.HIC_ASM_21.3801	9789.97	4072.84	290.072	6.16024	26.3161	20.576	4717.63	17.6841	8.06156	5.02515e-17	6.93166e-14	-	HIC_ASM_21	127234349	127235968	-	1444	-	- && Q9FJ90.1 RecName: Full=Ethylene-responsive transcription factor ERF025 && PF00847:AP2 domain	AP2
evm.TU.CTG6760.2	5449.2	5230.43	2385.75	197.128	369.438	328.393	4355.13	298.319	3.86795	2.30271e-16	3.09491e-13	-	CTG6760	82099	92224	-	1621	-	- && Q9NCL8.1 RecName: Full=Phosphatidylinositol transfer protein 1; Short=PtdIns transfer protein 1; AltName: Full=DdPITP1 && PF02121:Phosphatidylinositol transfer protein	IP_trans
evm.TU.HIC_ASM_20.4216	305.86	233.358	186.344	0	0	0	241.854	0	10.5092	2.51817e-16	3.29987e-13	-	HIC_ASM_20	124027247	124031318	+	2661	-	- && Q9FK76.1 RecName: Full=Subtilisin-like protease SBT5.6; AltName: Full=Subtilase subfamily 5 member 6; Short=AtSBT5.6; Flags: Precursor && PF00082:Subtilase family|PF05922:Peptidase inhibitor I9	Peptidase_S8
evm.TU.HIC_ASM_21.2748	1529.3	793.186	417.667	14.0805	40.4863	27.9834	913.385	27.5167	5.05614	2.61086e-16	3.33789e-13	-	HIC_ASM_21	95212648	95219166	+	2318	-	- && P34105.3 RecName: Full=NADP-dependent malic enzyme; Short=NADP-ME && PF00390:Malic enzyme, N-terminal domain|PF03949:Malic enzyme, NAD binding domain	Malic_M
evm.TU.HIC_ASM_11.3682	5247.33	7591.6	4362.1	788.51	715.596	835.386	5733.68	779.83	2.87808	3.36605e-16	4.20091e-13	-	HIC_ASM_11	154595401	154599134	+	1230	-	- && Q9LTC0.1 RecName: Full=Probable receptor-like protein kinase At5g47070 && PF07714:Protein tyrosine kinase	Pkinase_Tyr
evm.TU.HIC_ASM_20.2218	320.541	331.069	409.406	39.6015	50.6079	38.6829	353.672	42.9641	3.04481	3.85344e-16	4.69735e-13	-	HIC_ASM_20	71865842	71872526	-	2766	-	- && Q8RY67.2 RecName: Full=Wall-associated receptor kinase-like 14; Flags: Precursor && PF00069:Protein kinase domain	Pkinase
evm.TU.HIC_ASM_19.2618	18127.7	15817.7	8278.99	860.673	1339.08	1405.75	14074.8	1201.84	3.54979	4.26466e-16	5.01861e-13	-	HIC_ASM_19	65445372	65449366	-	1650	-	- && - && PF00168:C2 domain	C2
evm.TU.HIC_ASM_5.2197	122.344	98.8609	155.134	934.596	977.744	799.172	125.446	903.837	-2.84651	4.30847e-16	5.01861e-13	-	HIC_ASM_5	78467478	78469251	+	1484	-	- && O49743.1 RecName: Full=GATA transcription factor 4; Short=AtGATA-4 && PF00320:GATA zinc finger	GATA
evm.TU.HIC_ASM_22.3782	2947.27	2750.86	1378.76	181.287	258.1	201.645	2358.96	213.677	3.46498	4.44672e-16	5.06704e-13	-	HIC_ASM_22	121153940	121157757	+	1587	-	- && Q9S7P9.1 RecName: Full=SNAP25 homologous protein SNAP33; Short=AtSNAP33; AltName: Full=Snap25a; AltName: Full=Synaptosomal-associated protein SNAP25-like 1; Short=SNAP-25-like protein 1 && -	-
evm.TU.HIC_ASM_16.1619	1843.72	1942.73	572.801	72.1628	69.8389	79.8349	1453.09	73.9455	4.29587	4.84673e-16	5.40535e-13	-	HIC_ASM_16	43757743	43761163	-	2092	-	- && Q9C7A2.1 RecName: Full=Ankyrin repeat-containing protein ITN1; AltName: Full=Protein INCREASED TOLERANCE TO NACL && PF12796:Ankyrin repeats (3 copies)|PF13962:Domain of unknown function	-
evm.TU.HIC_ASM_18.4460	7.34064	19.5423	33.9641	800.831	365.389	688.062	20.2824	618.094	-4.91329	5.4633e-16	5.96604e-13	-	HIC_ASM_18	153816425	153818815	+	1171	-	- && Q9SAG8.1 RecName: Full=Chaperone protein dnaJ 8, chloroplastic; Short=AtDjC8; Short=AtJ8; Flags: Precursor && PF00226:DnaJ domain	DnaJ
evm.TU.HIC_ASM_2.2324	3034.13	3896.96	2159.94	344.973	410.936	427.158	3030.34	394.356	2.94181	7.11642e-16	7.61268e-13	-	HIC_ASM_2	80704234	80717040	+	4417	-	- && - && PF05664:Plant family of unknown function (DUF810)	-
evm.TU.HIC_ASM_0.3618	5949.59	3156.65	2232.45	158.406	318.83	190.122	3779.57	222.453	4.08731	8.74081e-16	9.16334e-13	-	HIC_ASM_0	133028207	133031373	-	1712	-	- && Q9LX14.1 RecName: Full=Protein UPSTREAM OF FLC && PF06136:Domain of unknown function (DUF966)	-
evm.TU.HIC_ASM_2.1432	46.4907	51.7295	55.077	426.816	395.754	326.747	51.0991	383.106	-2.90393	9.90416e-16	1.01793e-12	-	HIC_ASM_2	38157278	38160737	+	3373	-	- && Q9FRS6.1 RecName: Full=Leucine-rich repeat receptor-like protein kinase PXL1; AltName: Full=Protein PHLOEM INTERCALATED WITH XYLEM-LIKE 1; Flags: Precursor && PF08263:Leucine rich repeat N-terminal domain|PF13855:Leucine rich repeat|PF00069:Protein k	Pkinase
evm.TU.HIC_ASM_1.69	265.487	395.444	144.118	6.16024	9.10942	1.64608	268.349	5.63858	5.59645	1.06138e-15	1.06983e-12	-	HIC_ASM_1	1618305	1621593	-	2156	-	- && Q9SUP6.1 RecName: Full=Probable WRKY transcription factor 53; AltName: Full=WRKY DNA-binding protein 53 && PF03106:WRKY DNA -binding domain	WRKY
evm.TU.HIC_ASM_16.40	4668.65	2964.68	1292.47	64.2425	175.103	91.3575	2975.27	110.234	4.75574	1.08173e-15	1.06983e-12	-	HIC_ASM_16	764723	766432	-	1207	-	- && O22798.1 RecName: Full=NAC domain-containing protein 41; Short=ANAC041 && PF02365:No apical meristem (NAM) protein	NAM
evm.TU.HIC_ASM_18.731	3459.89	5232.73	715.083	43.1216	102.228	51.8515	3135.9	65.7337	5.57775	1.68764e-15	1.63816e-12	-	HIC_ASM_18	21407073	21419072	+	4888	-	- && Q39214.1 RecName: Full=Disease resistance protein RPM1; AltName: Full=Resistance to Pseudomonas syringae protein 3 && PF00931:NB-ARC domain	NB-ARC
evm.TU.HIC_ASM_21.2649	7996.41	3890.06	602.175	29.0411	80.9726	44.4442	4162.88	51.486	6.33885	2.05974e-15	1.94944e-12	-	HIC_ASM_21	91826523	91831258	-	2478	-	- && Q9SUU1.3 RecName: Full=Probable boron transporter 7 && PF00955:HCO3- transporter family	-
evm.TU.HIC_ASM_1.2950	671.669	314.975	124.841	1.76007	8.09726	3.29216	370.495	4.38316	6.42462	2.0827e-15	1.94944e-12	-	HIC_ASM_1	110702164	110703074	+	911	-	- && Q9SYS6.2 RecName: Full=Dehydration-responsive element-binding protein 1C; Short=Protein DREB1C; AltName: Full=C-repeat/dehydration-responsive element-binding factor 2; Short=C-repeat-binding factor 2; Short=CRT/DRE-binding factor 2 && PF00847:AP2 dom	AP2
evm.TU.HIC_ASM_19.1674	5903.1	4982.13	1755.12	296.571	204.456	246.912	4213.45	249.313	4.07864	2.27318e-15	2.09041e-12	-	HIC_ASM_19	40786862	40794512	+	3901	-	- && Q9LM76.1 RecName: Full=U-box domain-containing protein 44; AltName: Full=Plant U-box protein 44; AltName: Full=Protein SENESCENCE-ASSOCIATED E3 UBIQUITIN LIGASE 1 && PF04826:Armadillo-like|PF04564:U-box domain	U-box
evm.TU.HIC_ASM_20.2781	4657.64	1624.31	329.544	24.6409	25.3039	36.2138	2203.83	28.7196	6.2606	2.96792e-15	2.68224e-12	-	HIC_ASM_20	89070011	89074436	+	2213	-	- && Q9FKS8.1 RecName: Full=Lysine histidine transporter 1 && PF01490:Transmembrane amino acid transporter protein	Aa_trans
evm.TU.HIC_ASM_19.5108	1332.33	2431.29	1504.52	150.486	236.845	178.6	1756.05	188.643	3.21932	3.08987e-15	2.74512e-12	-	HIC_ASM_19	143427853	143439532	-	2293	-	- && Q56YN3.2 RecName: Full=NAD(H) kinase 1; Short=AtNADK-1 && PF01513:ATP-NAD kinase	NAD_kinase
evm.TU.HIC_ASM_21.4	19.575	19.5423	23.8667	232.329	233.808	183.538	20.9947	216.558	-3.36078	4.31148e-15	3.76658e-12	-	HIC_ASM_21	235865	239617	-	1518	-	- && Q9SLG8.1 RecName: Full=Protein STRICTOSIDINE SYNTHASE-LIKE 2; Short=AtSSL2; AltName: Full=Strictosidine synthase; AltName: Full=Strictosidine synthase 10; Short=AtSS10; Flags: Precursor && PF03088:Strictosidine synthase	Str_synth
evm.TU.HIC_ASM_16.3543	14655.6	16861.5	7905.38	1170.44	1574.92	1543.2	13140.8	1429.52	3.20045	4.84413e-15	4.16254e-12	-	HIC_ASM_16	106709462	106714812	-	3912	-	- && O81108.1 RecName: Full=Calcium-transporting ATPase 2, plasma membrane-type; AltName: Full=Ca(2+)-ATPase isoform 2 && PF12710:haloacid dehalogenase-like hydrolase|PF12515:Ca2+-ATPase N terminal autoinhibitory domain|PF00690:Cation transporter/ATPase,	E1-E2_ATPase
evm.TU.HIC_ASM_0.222	1623.51	3221.03	1615.59	154.886	225.711	226.336	2153.37	202.311	3.41203	5.33915e-15	4.51391e-12	-	HIC_ASM_0	5535056	5547190	+	2425	-	- && Q56YN3.2 RecName: Full=NAD(H) kinase 1; Short=AtNADK-1 && PF01513:ATP-NAD kinase	NAD_kinase
evm.TU.HIC_ASM_20.4029	8012.31	1094.37	1008.83	44.8817	60.7295	31.2755	3371.83	45.6289	6.20874	6.00643e-15	4.99686e-12	-	HIC_ASM_20	118381034	118384262	-	2845	-	- && A2WT95.2 RecName: Full=Phospholipase A1-II 1 >A2ZW16.2 RecName: Full=Phospholipase A1-II 1 && PF01764:Lipase (class 3)	Lipase_3
evm.TU.HIC_ASM_0.1239	1984.42	1542.69	1077.67	139.045	198.383	204.114	1534.93	180.514	3.08786	6.10106e-15	4.99686e-12	-	HIC_ASM_0	47875367	47881429	+	2876	-	- && F4KFT7.1 RecName: Full=Probable aminopyrimidine aminohydrolase, mitochondrial; Flags: Precursor && -	-
evm.TU.CTG152.12	1940.38	1276	136.775	6.16024	10.1216	18.1069	1117.72	11.4629	6.60353	6.90001e-15	5.56427e-12	-	CTG152	102538	126408	-	2108	-	- && P29162.1 RecName: Full=L-ascorbate oxidase homolog; AltName: Full=Pollen-specific protein NTP303; Flags: Precursor && PF07731:Multicopper oxidase|PF07732:Multicopper oxidase|PF00394:Multicopper oxidase	-
evm.TU.HIC_ASM_0.358	1694.46	1741.56	609.519	85.3633	107.289	71.6045	1348.51	88.0855	3.93717	7.3304e-15	5.82178e-12	-	HIC_ASM_0	10510579	10525714	-	4107	-	- && Q40392.1 RecName: Full=TMV resistance protein N && PF00931:NB-ARC domain|PF01582:TIR domain	TIR
evm.TU.HIC_ASM_5.2923	233.677	520.744	120.251	7.9203	7.0851	7.40736	291.558	7.47092	5.28461	7.8174e-15	6.11589e-12	-	HIC_ASM_5	100462495	100465949	+	1695	-	- && Q0WVV6.1 RecName: Full=Calmodulin-binding protein 60 D && PF07887:Calmodulin binding protein-like	-
evm.TU.HIC_ASM_18.11	3852.61	3029.05	1947.89	254.33	401.827	238.682	2943.19	298.279	3.30321	8.4911e-15	6.54527e-12	-	HIC_ASM_18	204984	209221	+	1796	-	- && - && PF04720:PDDEXK-like family of unknown function	-
evm.TU.HIC_ASM_19.4130	2641.41	2332.43	1766.14	150.486	306.684	275.718	2246.66	244.296	3.20138	1.02407e-14	7.77953e-12	-	HIC_ASM_19	104283592	104288569	-	2835	-	- && F4KFT7.1 RecName: Full=Probable aminopyrimidine aminohydrolase, mitochondrial; Flags: Precursor && -	-
evm.TU.HIC_ASM_13.3217	8263.11	1039.19	337.806	13.2005	18.2188	1.64608	3213.37	11.0218	8.19445	1.11101e-14	8.31943e-12	-	HIC_ASM_13	96721995	96723489	-	672	-	- && Q03662.1 RecName: Full=Probable glutathione S-transferase; AltName: Full=Auxin-induced protein PGNT1/PCNT110 && PF00043:Glutathione S-transferase, C-terminal domain|PF13417:Glutathione S-transferase, N-terminal domain	GST_C
evm.TU.HIC_ASM_14.250	7314.95	6371.93	4937.65	770.909	1179.16	807.402	6208.18	919.159	2.75598	1.28368e-14	9.47697e-12	-	HIC_ASM_14	7209293	7216164	+	4895	-	- && Q9SX33.1 RecName: Full=Putative phospholipid-transporting ATPase 9; Short=AtALA9; AltName: Full=Aminophospholipid flippase 9 && PF12710:haloacid dehalogenase-like hydrolase|PF16209:Phospholipid-translocating ATPase N-terminal|PF16212:Phospholipid-tra	E1-E2_ATPase
evm.TU.CTG5367.2	4797.11	3663.6	827.991	79.203	140.69	66.6663	3096.23	95.5197	5.01975	1.3562e-14	9.87329e-12	-	CTG5367	963	6805	+	2994	-	- && Q9LM76.1 RecName: Full=U-box domain-containing protein 44; AltName: Full=Plant U-box protein 44; AltName: Full=Protein SENESCENCE-ASSOCIATED E3 UBIQUITIN LIGASE 1 && PF04826:Armadillo-like|PF05659:Arabidopsis broad-spectrum mildew resistance protein	U-box
evm.TU.HIC_ASM_0.2053	5287.71	2800.29	991.386	14.0805	90.082	60.0819	3026.46	54.7482	5.79026	1.47873e-14	1.06179e-11	-	HIC_ASM_0	76327668	76331395	+	1425	-	- && Q9XHM5.1 RecName: Full=Gibberellin 2-beta-dioxygenase 2; AltName: Full=GA 2-oxidase 2; AltName: Full=Gibberellin 2-beta-hydroxylase 2; AltName: Full=Gibberellin 2-oxidase 2 && PF03171:2OG-Fe(II) oxygenase superfamily|PF14226:non-haem dioxygenase in m	2OG-FeII_Oxy
evm.TU.HIC_ASM_20.4596	1408.18	563.277	581.062	14.0805	51.62	17.2838	850.84	27.6615	4.9502	1.56439e-14	1.10812e-11	-	HIC_ASM_20	132403567	132406515	-	2949	-	- && - && PF08263:Leucine rich repeat N-terminal domain|PF13855:Leucine rich repeat	LRRNT_2
evm.TU.HIC_ASM_22.2779	379.266	513.847	425.011	3214.76	3499.03	2132.5	439.375	2948.76	-2.74649	1.8245e-14	1.27513e-11	-	HIC_ASM_22	94537734	94539934	+	1491	-	- && Q9C5D3.1 RecName: Full=Heavy metal-associated isoprenylated plant protein 7; Short=AtHIP07; AltName: Full=Farnesylated protein 3; Short=AtFP3; Flags: Precursor && PF00403:Heavy-metal-associated domain	HMA
evm.TU.CTG4505.10	4.89376	5.74773	13.7692	190.967	215.59	149.793	8.13691	185.45	-4.47399	1.96531e-14	1.35547e-11	-	CTG4505	126290	127498	-	1209	-	- && - && -	-
evm.TU.HIC_ASM_22.691	17037.6	19846.9	6586.29	440.017	1070.86	906.167	14490.3	805.682	4.16881	2.4421e-14	1.66244e-11	-	HIC_ASM_22	23361096	23365229	+	1211	-	- && Q9SVE5.1 RecName: Full=Expansin-like A2; Short=At-EXPL2; Short=AtEXLA2; Short=AtEXPL2; AltName: Full=Ath-ExpBeta-2.2; Flags: Precursor && PF01357:Pollen allergen|PF03330:Rare lipoprotein A (RlpA)-like double-psi beta-barrel	-
evm.TU.HIC_ASM_19.2705	664.328	562.128	59.6667	5.2802	3.03647	4.1152	428.708	4.14396	6.68635	2.7714e-14	1.86242e-11	-	HIC_ASM_19	67589194	67593186	+	1771	-	- && Q00624.1 RecName: Full=L-ascorbate oxidase homolog; Flags: Precursor && PF07731:Multicopper oxidase|PF00394:Multicopper oxidase|PF07732:Multicopper oxidase	-
evm.TU.HIC_ASM_8.2059	433.098	193.124	233.159	7.9203	0	7.40736	286.46	5.10922	5.78049	2.89744e-14	1.92247e-11	-	HIC_ASM_8	72956322	72957481	+	1160	-	- && - && -	-
evm.TU.HIC_ASM_22.2875	621.508	183.927	124.841	0	3.03647	0.82304	310.092	1.2865	7.97836	2.9577e-14	1.93792e-11	-	HIC_ASM_22	97654424	97656972	-	1658	-	- && Q9FMU6.1 RecName: Full=Mitochondrial phosphate carrier protein 3, mitochondrial; AltName: Full=Mitochondrial phosphate transporter 3; Short=MPT3; AltName: Full=Phosphate transporter 3;1; Flags: Precursor && PF00153:Mitochondrial carrier protein	Mito_carr
evm.TU.HIC_ASM_19.4957	844.174	718.466	414.913	71.2827	68.8267	79.8349	659.184	73.3148	3.1672	3.1788e-14	2.05708e-11	-	HIC_ASM_19	138566739	138584352	+	4637	-	- && Q40392.1 RecName: Full=TMV resistance protein N && PF01582:TIR domain|PF00931:NB-ARC domain	TIR
evm.TU.HIC_ASM_22.2741	5065.04	6486.89	1803.77	333.533	162.957	229.628	4451.9	242.039	4.20067	3.36125e-14	2.14862e-11	-	HIC_ASM_22	93953461	93959240	-	4123	-	- && Q9LFL0.1 RecName: Full=Cellulose synthase-like protein D2; Short=AtCslD2 && PF14570:RING/Ubox like zinc-binding domain|PF03552:Cellulose synthase	-
evm.TU.HIC_ASM_15.468	5110.31	3411.85	122.087	14.0805	27.3283	19.753	2881.42	20.3873	7.14453	3.79395e-14	2.39599e-11	-	HIC_ASM_15	11972615	11979884	+	2959	-	- && A6X935.2 RecName: Full=Inter alpha-trypsin inhibitor, heavy chain 4; Short=ITI heavy chain H4; Short=ITI-HC4; Short=Inter-alpha-inhibitor heavy chain 4; Flags: Precursor && PF13768:von Willebrand factor type A domain	-
evm.TU.HIC_ASM_6.563	34.2563	36.7855	52.3231	337.053	340.085	553.083	41.1216	410.074	-3.31243	4.47783e-14	2.79422e-11	-	HIC_ASM_6	17652710	17658341	-	1349	-	- && - && -	-
evm.TU.HIC_ASM_18.346	18628.1	12777.2	2288.45	202.408	423.082	266.665	11231.2	297.385	5.23929	4.78006e-14	2.94772e-11	-	HIC_ASM_18	8963319	8972890	-	2034	-	- && Q9SLD2.2 RecName: Full=Diacylglycerol O-acyltransferase 1 && PF03062:MBOAT, membrane-bound O-acyltransferase family	MBOAT
evm.TU.HIC_ASM_21.1150	4326.08	1373.71	885.822	91.5235	92.1064	86.4192	2195.2	90.0164	4.60795	5.61891e-14	3.42473e-11	-	HIC_ASM_21	29817646	29821565	-	1323	-	- && - && -	-
evm.TU.CTG2961.4	3125.89	723.064	49.5693	3.52013	0	3.29216	1299.51	2.27077	9.13505	5.70868e-14	3.43944e-11	-	CTG2961	88976	100033	-	2573	-	- && Q9SY14.1 RecName: Full=CSC1-like protein At4g02900 && PF02714:Calcium-dependent channel, 7TM region, putative phosphate|PF14703:Cytosolic domain of 10TM putative phosphate transporter|PF13967:Late exocytosis, associated with Golgi transport	-
evm.TU.HIC_ASM_4.1915	440.438	680.531	825.237	47.5218	47.5714	85.5962	648.735	60.2298	3.42691	7.05445e-14	4.20197e-11	-	HIC_ASM_4	52715933	52721956	-	3369	-	- && Q6NPD7.1 RecName: Full=Nudix hydrolase 10; Short=AtNUDT10; AltName: Full=ADP-ribose pyrophosphatase; AltName: Full=NADH pyrophosphatase && PF00293:NUDIX domain	NUDIX
evm.TU.CTG7789.2	702.255	129.899	950.078	0	9.10942	2.46912	594.077	3.85951	7.29757	7.83551e-14	4.61476e-11	-	CTG7789	36879	38526	+	1571	-	- && A6YIH8.1 RecName: Full=Premnaspirodiene oxygenase; Short=HPO; AltName: Full=Cytochrome P450 71D55 && PF00067:Cytochrome P450	p450
evm.TU.CTG9224.4	1447.33	1307.03	2046.11	301.852	239.881	229.628	1600.16	257.12	2.63788	1.0298e-13	5.99767e-11	-	CTG9224	105402	109610	-	2599	-	- && Q03684.1 RecName: Full=Luminal-binding protein 4; Short=BiP 4; AltName: Full=78 kDa glucose-regulated protein homolog 4; Short=GRP-78-4; Flags: Precursor && PF00012:Hsp70 protein	HSP70
evm.TU.CTG8113.9	4124.22	5149.96	2125.97	420.656	269.234	415.635	3800.05	368.508	3.36578	1.06242e-13	6.11963e-11	-	CTG8113	196644	202229	-	2718	-	- && Q6YVY0.1 RecName: Full=Auxin response factor 7 && PF02362:B3 DNA binding domain	B3
evm.TU.HIC_ASM_22.679	28405.8	25522.2	3057.69	462.018	492.921	586.828	18995.2	513.922	5.20789	1.35944e-13	7.7454e-11	-	HIC_ASM_22	22931710	22935996	+	2231	-	- && O59729.1 RecName: Full=Uncharacterized protein slp1; AltName: Full=SUN-like protein 1; Flags: Precursor && PF07738:Sad1 / UNC-like C-terminal	-
evm.TU.HIC_ASM_18.1457	1016.68	643.745	93.6309	7.9203	13.1581	9.05344	584.685	10.0439	5.86719	1.58663e-13	8.94265e-11	-	HIC_ASM_18	49096866	49101851	-	3201	-	- && Q9FLV9.1 RecName: Full=S-type anion channel SLAH3; AltName: Full=SLAC1-homolog protein 3 && PF03595:Voltage-dependent anion channel	C4dic_mal_tran
evm.TU.CTG2452.7	1749.52	1926.64	1750.53	376.654	383.608	465.841	1808.9	408.701	2.14566	1.60659e-13	8.95879e-11	-	CTG2452	140381	145773	-	3655	-	- && O80462.2 RecName: Full=Extra-large guanine nucleotide-binding protein 1; AltName: Full=Extra-large GTP-binding protein 1; Short=Extra-large G-protein 1 && PF00503:G-protein alpha subunit	G-alpha
evm.TU.HIC_ASM_3.3719	2884.87	2379.56	78.9437	10.5604	18.2188	14.8147	1781.12	14.5313	6.93894	1.70133e-13	9.38721e-11	-	HIC_ASM_3	124482553	124483182	+	630	-	- && Q9FYB5.2 RecName: Full=Chaperone protein dnaJ 11, chloroplastic; Short=AtDjC11; Short=AtJ11; Flags: Precursor && PF00226:DnaJ domain	DnaJ
evm.TU.HIC_ASM_20.634	4409.28	3759.01	2280.19	189.207	450.41	207.406	3482.83	282.341	3.62557	1.85629e-13	1.01356e-10	-	HIC_ASM_20	18455250	18462879	-	1574	-	- && Q9NCL8.1 RecName: Full=Phosphatidylinositol transfer protein 1; Short=PtdIns transfer protein 1; AltName: Full=DdPITP1 && PF02121:Phosphatidylinositol transfer protein	IP_trans
evm.TU.CTG5323.7	9080.37	4776.36	3460.67	489.299	664.988	451.849	5772.47	535.378	3.43072	2.00352e-13	1.08266e-10	-	CTG5323	188537	195231	+	3667	-	- && P93733.4 RecName: Full=Phospholipase D beta 1; Short=AtPLDbeta1; Short=PLD beta 1; Short=PLDbeta && -	-
evm.TU.HIC_ASM_5.3088	1977.08	256.349	76.1898	2.6401	2.02432	0	769.873	1.55481	8.97416	2.047e-13	1.08906e-10	-	HIC_ASM_5	104800311	104803285	-	2975	-	- && Q9SHI3.1 RecName: Full=Receptor-like protein 2; Short=AtRLP2; Flags: Precursor && PF08263:Leucine rich repeat N-terminal domain|PF13855:Leucine rich repeat	LRRNT_2
evm.TU.HIC_ASM_8.1638	9430.28	10728.7	2704.28	357.294	572.881	412.343	7621.09	447.506	4.09017	2.0569e-13	1.08906e-10	-	HIC_ASM_8	59460355	59467495	+	2559	-	- && Q6ZKL8.1 RecName: Full=Probable protein phosphatase 2C 66; Short=OsPP2C66 && PF00481:Protein phosphatase 2C	PP2C
evm.TU.HIC_ASM_22.4712	26.9157	31.0377	28.4564	405.695	205.468	278.188	28.8033	296.45	-3.36375	2.43744e-13	1.27764e-10	-	HIC_ASM_22	142744833	142746561	+	1729	-	- && Q54VX4.1 RecName: Full=Mitochondrial substrate carrier family protein J && PF00153:Mitochondrial carrier protein	Mito_carr
evm.TU.HIC_ASM_5.3457	3284.94	4083.19	1639.46	348.493	289.477	344.854	3002.53	327.608	3.19581	2.49961e-13	1.29725e-10	-	HIC_ASM_5	113334554	113342557	+	2181	-	- && Q99142.1 RecName: Full=Transcriptional activator TAF-1 && PF16596:Disordered region downstream of MFMR|PF00170:bZIP transcription factor|PF07777:G-box binding protein MFMR	MFMR
evm.TU.HIC_ASM_15.3	5520.16	4144.11	1040.96	158.406	204.456	145.678	3568.41	169.513	4.39608	2.57985e-13	1.32577e-10	-	HIC_ASM_15	86952	101263	-	2853	-	- && F4JQ95.1 RecName: Full=Diacylglycerol kinase 7; Short=AtDGK7; Short=DAG kinase 7; AltName: Full=Diglyceride kinase 7; Short=DGK 7 && PF00781:Diacylglycerol kinase catalytic domain|PF00609:Diacylglycerol kinase accessory domain	-
evm.TU.CTG2641_1.7	6506.25	4053.3	1821.21	266.65	364.377	285.595	4126.92	305.541	3.75576	3.08613e-13	1.57054e-10	-	CTG2641_1	100437	109036	+	1712	-	- && Q8BGF8.1 RecName: Full=Solute carrier family 35 member D3; AltName: Full=Fringe connection-like protein 1 && PF03151:Triose-phosphate Transporter family	-
evm.TU.HIC_ASM_18.3568	3452.55	2981.92	1201.6	85.3633	237.857	122.633	2545.36	148.618	4.09929	4.85665e-13	2.4478e-10	-	HIC_ASM_18	124503536	124509968	-	2190	-	- && Q8VZP6.1 RecName: Full=Putative glucuronosyltransferase PGSIP8; AltName: Full=Glycogenin-like protein 8; AltName: Full=Plant glycogenin-like starch initiation protein 8 && -	-
evm.TU.HIC_ASM_14.2234	912.686	165.535	333.216	3.52013	17.2067	6.58432	470.479	9.10371	5.70531	5.27362e-13	2.62612e-10	-	HIC_ASM_14	78956712	78962797	+	1981	-	- && Q12700.1 RecName: Full=Glucan 1,3-beta-glucosidase; AltName: Full=Exo-1,3-beta-glucanase; Flags: Precursor && PF00150:Cellulase (glycosyl hydrolase family 5)	-
evm.TU.HIC_ASM_3.3798	11741.4	3706.13	217.554	34.3213	19.231	57.6128	5221.68	37.055	7.13693	5.32327e-13	2.62612e-10	-	HIC_ASM_3	126787633	126798201	+	5087	-	- && Q9C5Y0.2 RecName: Full=Phospholipase D delta; Short=AtPLDdelta; Short=PLD delta && -	-
evm.TU.HIC_ASM_20.62	6593.12	3376.22	1267.69	106.484	162.957	228.805	3745.67	166.082	4.49491	5.36076e-13	2.62612e-10	-	HIC_ASM_20	1883960	1890312	+	4498	-	- && Q9FWX7.1 RecName: Full=ABC transporter B family member 11; Short=ABC transporter ABCB.11; Short=AtABCB11; AltName: Full=Multidrug resistance protein 8; AltName: Full=P-glycoprotein 11 && PF00664:ABC transporter transmembrane region|PF00005:ABC transp	ABC_membrane
evm.TU.HIC_ASM_17.4642	1165.94	1584.07	844.514	153.126	193.322	181.892	1198.18	176.113	2.76628	5.8898e-13	2.85857e-10	-	HIC_ASM_17	158570193	158579581	-	1764	-	- && - && PF12906:RING-variant domain|PF12428:Protein of unknown function (DUF3675)	-
evm.TU.HIC_ASM_11.3557	406.182	651.792	365.344	26.401	31.3769	60.0819	474.44	39.2866	3.5902	6.36509e-13	3.06091e-10	-	HIC_ASM_11	150394963	150400959	-	2373	-	- && Q9SW48.1 RecName: Full=Probable alkaline/neutral invertase B; Short=A/N-INVB && PF12899:Alkaline and neutral invertase	-
evm.TU.CTG3954.4	4880.3	1239.21	316.693	42.2416	33.4012	13.9917	2145.4	29.8782	6.16724	6.4548e-13	3.07583e-10	-	CTG3954	37891	45140	-	2199	-	- && Q9FKL6.1 RecName: Full=Calmodulin-binding protein 60 B && PF07887:Calmodulin binding protein-like	-
evm.TU.HIC_ASM_10.1795	910.239	716.167	437.862	71.2827	71.8632	97.9418	688.089	80.3626	3.09627	6.54021e-13	3.08845e-10	-	HIC_ASM_10	67040165	67048499	+	2307	-	- && Q8L612.1 RecName: Full=MACPF domain-containing protein At1g14780 && PF01823:MAC/Perforin domain	-
evm.TU.HIC_ASM_20.4464	9999.18	7822.66	4312.53	826.352	1060.74	886.414	7378.12	924.502	2.99653	7.59121e-13	3.55275e-10	-	HIC_ASM_20	129431417	129437076	+	1974	-	- && Q9SA77.1 RecName: Full=UDP-arabinose 4-epimerase 1; AltName: Full=UDP-D-xylose 4-epimerase 1 && PF16363:GDP-mannose 4,6 dehydratase	-
evm.TU.HIC_ASM_0.4867	0	2.29909	7.3436	143.445	144.739	255.142	3.21423	181.109	-5.73202	7.78357e-13	3.61054e-10	-	HIC_ASM_0	169654149	169655828	+	1596	-	- && Q94AW5.1 RecName: Full=Ethylene-responsive transcription factor ERF003 && -	-
evm.TU.HIC_ASM_18.2356	705.925	411.537	183.59	2.6401	18.2188	3.29216	433.684	8.05037	5.77407	8.07019e-13	3.71066e-10	-	HIC_ASM_18	83903345	83904997	+	846	-	- && Q9ZUV1.1 RecName: Full=Heavy metal-associated isoprenylated plant protein 1; Short=AtHIP01; Flags: Precursor && PF00403:Heavy-metal-associated domain	HMA
evm.TU.CTG4696.6	287.508	331.069	92.7129	2.6401	11.1337	4.93824	237.097	6.23736	5.2666	9.22385e-13	4.20423e-10	-	CTG4696	179227	182017	-	2070	-	- && - && PF02493:MORN repeat	MORN
evm.TU.CTG6645.14	2588.8	1669.14	479.17	83.6032	86.0334	50.2054	1579.04	73.2807	4.43017	1.1433e-12	5.16624e-10	-	CTG6645	372920	377458	-	2724	-	- && - && -	-
evm.TU.HIC_ASM_11.2989	752.416	433.379	297.416	4.40017	28.3404	20.576	494.403	17.7722	4.80284	1.15606e-12	5.17925e-10	-	HIC_ASM_11	130657963	130662819	-	1449	-	- && P12628.1 RecName: Full=NADP-dependent malic enzyme; Short=NADP-ME && PF00390:Malic enzyme, N-terminal domain|PF03949:Malic enzyme, NAD binding domain	Malic_M
evm.TU.HIC_ASM_1.2259	5410.05	5020.07	2056.21	215.608	286.441	474.894	4162.11	325.648	3.67552	1.24791e-12	5.54335e-10	-	HIC_ASM_1	90239765	90245070	-	2347	-	- && Q9M817.1 RecName: Full=Protein NRT1/ PTR FAMILY 1.2; Short=AtNPF1.2; AltName: Full=Nitrate transporter 1.11 && PF00854:POT family	-
evm.TU.HIC_ASM_23.1534	330.329	159.787	354.329	28.1611	15.1824	13.9917	281.481	19.1117	3.87976	1.29485e-12	5.70356e-10	-	HIC_ASM_23	43482067	43487071	-	3065	-	- && Q6L440.2 PUTATIVE PSEUDOGENE: RecName: Full=Putative late blight resistance protein homolog R1A-3 && PF00931:NB-ARC domain	NB-ARC
evm.TU.HIC_ASM_22.1768	1247.91	1095.52	274.467	52.802	30.3647	45.2672	872.631	42.8113	4.34725	1.40641e-12	6.10729e-10	-	HIC_ASM_22	66603906	66610113	-	3441	-	- && Q9FHK4.1 RecName: Full=Protein ENHANCED DISEASE RESISTANCE 4 && PF11331:Probable zinc-ribbon domain	-
evm.TU.HIC_ASM_3.945	5621.71	2801.44	2254.49	373.134	237.857	404.113	3559.21	338.368	3.39436	1.40981e-12	6.10729e-10	-	HIC_ASM_3	25405086	25414986	-	3421	-	- && P0C8S1.1 RecName: Full=Probable disease resistance RPP8-like protein 2 && PF00931:NB-ARC domain	NB-ARC
evm.TU.HIC_ASM_9.1990	2002.77	1330.02	1304.41	54.5621	138.666	179.423	1545.73	124.217	3.63706	1.54664e-12	6.60674e-10	-	HIC_ASM_9	75421163	75425409	-	1802	-	- && Q9ZPS3.1 RecName: Full=Glutamate decarboxylase 4; Short=GAD 4 && PF00282:Pyridoxal-dependent decarboxylase conserved domain	-
evm.TU.HIC_ASM_5.123	415.97	314.975	621.452	4326.25	3815.83	2521.8	450.799	3554.62	-2.97834	1.55032e-12	6.60674e-10	-	HIC_ASM_5	3074885	3077590	+	2502	-	- && - && PF04720:PDDEXK-like family of unknown function	-
evm.TU.HIC_ASM_20.3933	2072.51	1686.38	973.945	188.327	193.322	245.266	1577.61	208.972	2.91571	1.66407e-12	7.03433e-10	-	HIC_ASM_20	115851728	115859162	+	2446	-	- && Q9SGN6.1 RecName: Full=MACPF domain-containing protein NSL1; AltName: Full=Protein NECROTIC SPOTTED LESIONS 1; Short=Protein NSL1 && PF01823:MAC/Perforin domain	-
evm.TU.CTG272.13	1266.26	4265.96	1671.59	79.203	179.152	161.316	2401.27	139.89	4.10179	1.74001e-12	7.2965e-10	-	CTG272	260997	262670	+	1674	-	- && - && -	-
evm.TU.CTG2450.1	506.504	423.033	330.462	34.3213	63.7659	27.9834	420	42.0235	3.32651	1.792e-12	7.45485e-10	-	CTG2450	24067	26989	+	1617	-	- && Q8H0Y8.2 RecName: Full=Probable WRKY transcription factor 41; AltName: Full=WRKY DNA-binding protein 41 && PF03106:WRKY DNA -binding domain	WRKY
evm.TU.HIC_ASM_20.1444	45.2673	77.0195	88.1232	550.901	641.708	442.796	70.1367	545.135	-2.95373	1.84296e-12	7.60648e-10	-	HIC_ASM_20	50952038	50954562	-	2270	-	- && Q9ZPW3.3 RecName: Full=Transcription factor HBI1; AltName: Full=Basic helix-loop-helix protein 64; Short=AtbHLH64; Short=bHLH 64; AltName: Full=Protein HOMOLOG OF BEE2 INTERACTING WITH IBH1; AltName: Full=Transcription factor EN 79; AltName: Full=bHL	HLH
evm.TU.HIC_ASM_12.2086	2002.77	1401.3	938.145	22.0008	114.374	77.3658	1447.4	71.2468	4.34616	1.93948e-12	7.94234e-10	-	HIC_ASM_12	71392184	71395395	-	1449	-	- && A4ZGQ8.1 RecName: Full=Homocysteine S-methyltransferase 1; Short=BoHMT1 && PF02574:Homocysteine S-methyltransferase	-
evm.TU.HIC_ASM_15.296	14442.7	12491	4615.45	961.877	736.851	1086.41	10516.4	928.38	3.50163	2.08078e-12	8.45492e-10	-	HIC_ASM_15	7950440	7954760	-	2033	-	- && O22025.2 RecName: Full=Protein CfxQ homolog && PF12796:Ankyrin repeats (3 copies)|PF00004:ATPase family associated with various cellular activities (AAA)	AAA
evm.TU.HIC_ASM_3.3413	1887.77	1433.48	854.611	177.767	145.751	204.937	1391.95	176.152	2.98125	2.22903e-12	8.98762e-10	-	HIC_ASM_3	116692260	116699596	+	2063	-	- && Q8W4F0.3 RecName: Full=Protein DA1-related 1 && PF12315:Protein of unknown function (DUF3633)|PF00412:LIM domain	LIM
evm.TU.CTG685_2.1	33.0329	31.0377	41.3077	309.772	254.052	214.813	35.1261	259.546	-2.88061	2.25803e-12	9.03506e-10	-	CTG685_2	42518	44014	+	1348	-	- && - && PF02190:ATP-dependent protease La (LON) substrate-binding domain	-
evm.TU.HIC_ASM_15.1877	4587.9	6786.92	3880.17	770.909	847.176	994.233	5085	870.773	2.54576	2.32869e-12	9.2472e-10	-	HIC_ASM_15	67673574	67678651	-	2361	-	- && Q9LKG8.1 RecName: Full=NAC domain-containing protein 91; Short=ANAC091; AltName: Full=TCV-interacting protein && PF02365:No apical meristem (NAM) protein	NAM
evm.TU.HIC_ASM_16.4242	1509.73	1402.45	1409.97	227.929	355.267	293.825	1440.71	292.34	2.30161	2.39339e-12	9.43266e-10	-	HIC_ASM_16	129238760	129245674	-	2466	-	- && Q9S745.1 RecName: Full=Lipase-like PAD4; AltName: Full=Protein ENHANCED DISEASE SUSCEPTIBILITY 9; AltName: Full=Protein PHYTOALEXIN DEFICIENT 4; Short=AtPAD4 && PF01764:Lipase (class 3)	Lipase_3
evm.TU.HIC_ASM_14.1004	2372.25	1210.47	447.96	65.1225	40.4863	81.481	1343.56	62.3633	4.42728	2.42712e-12	9.49419e-10	-	HIC_ASM_14	31782970	31787037	-	2573	-	- && Q9CAL2.1 RecName: Full=Cysteine-rich receptor-like protein kinase 3; Short=Cysteine-rich RLK3; Flags: Precursor && PF01657:Salt stress response/antifungal|PF00069:Protein kinase domain	Pkinase
evm.TU.HIC_ASM_4.2038	5418.62	4717.73	2181.05	380.175	529.359	492.178	4105.8	467.237	3.13543	2.45576e-12	9.53509e-10	-	HIC_ASM_4	55521111	55529774	-	2475	-	- && Q6ZKL8.1 RecName: Full=Probable protein phosphatase 2C 66; Short=OsPP2C66 && PF00481:Protein phosphatase 2C	PP2C
evm.TU.HIC_ASM_19.569	12162.2	10285	2748.34	338.813	670.048	372.837	8398.51	460.566	4.18889	2.60036e-12	9.99142e-10	-	HIC_ASM_19	13921758	13923979	-	1121	-	- && Q9XIV8.1 RecName: Full=Peroxidase N1; AltName: Full=Peroxidase B2; AltName: Full=Peroxidase B3; Flags: Precursor && PF00141:Peroxidase	-
evm.TU.HIC_ASM_9.631	584.804	492.005	165.231	31.6812	17.2067	18.9299	414.014	22.6059	4.19242	2.61141e-12	9.99142e-10	-	HIC_ASM_9	17147717	17150818	-	3012	-	- && - && PF13855:Leucine rich repeat|PF08263:Leucine rich repeat N-terminal domain	LRRNT_2
evm.TU.CTG514.4	72.183	131.048	119.333	1277.81	658.915	841.147	107.522	925.957	-3.10493	2.69821e-12	1.02487e-09	-	CTG514	37091	39781	-	1223	-	- && Q8LDS4.1 RecName: Full=Protein SODIUM POTASSIUM ROOT DEFECTIVE 1; Short=NaKR1; AltName: Full=Heavy metal-associated plant protein 2; Short=AtHPP02; AltName: Full=Nuclear-enriched phloem companion cell gene 6; Short=NPCC6 && PF00403:Heavy-metal-associ	HMA
evm.TU.HIC_ASM_17.4586	811.141	170.133	36.718	0	0	0	339.331	0	10.998	2.71799e-12	1.02496e-09	-	HIC_ASM_17	157487438	157488197	-	660	-	- && P29602.3 RecName: Full=Cucumber peeling cupredoxin; Short=CPC; AltName: Full=Stellacyanin && PF02298:Plastocyanin-like domain	Cu_bind_like
evm.TU.HIC_ASM_14.2397	81.9705	154.039	100.057	1.76007	2.02432	0	112.022	1.26146	6.52772	2.85184e-12	1.06775e-09	-	HIC_ASM_14	86554451	86555468	+	1018	-	- && Q9LN86.1 RecName: Full=Dehydration-responsive element-binding protein 1F; Short=Protein DREB1F && PF00847:AP2 domain	AP2
evm.TU.HIC_ASM_14.1770	5835.81	4707.39	3627.74	514.82	748.997	912.752	4723.65	725.523	2.70268	3.02023e-12	1.12278e-09	-	HIC_ASM_14	60735909	60739775	-	1903	-	- && Q0IU52.1 RecName: Full=Aspartic proteinase Asp1; Short=OSAP1; Short=OsAsp1; AltName: Full=Nucellin-like protein; Flags: Precursor && PF14541:Xylanase inhibitor C-terminal|PF14543:Xylanase inhibitor N-terminal	-
evm.TU.HIC_ASM_20.1601	13430.9	18535.3	7682.32	1476.7	1579.98	1973.65	13216.2	1676.77	2.97848	3.23466e-12	1.19402e-09	-	HIC_ASM_20	55904148	55909958	+	4257	-	- && O81108.1 RecName: Full=Calcium-transporting ATPase 2, plasma membrane-type; AltName: Full=Ca(2+)-ATPase isoform 2 && PF12515:Ca2+-ATPase N terminal autoinhibitory domain|PF00689:Cation transporting ATPase, C-terminus|PF00122:E1-E2 ATPase|PF12710:halo	E1-E2_ATPase
evm.TU.HIC_ASM_22.4386	905.346	1021.95	637.057	167.206	140.69	155.555	854.783	154.484	2.46729	3.3297e-12	1.22051e-09	-	HIC_ASM_22	136037557	136043468	-	3231	-	- && Q9XI23.1 RecName: Full=Boron transporter 4 && PF00955:HCO3- transporter family	-
evm.TU.HIC_ASM_4.808	1955.06	1189.78	276.303	54.5621	45.5471	35.3907	1140.38	45.1666	4.65824	3.44649e-12	1.25455e-09	-	HIC_ASM_4	22829625	22835856	+	243	-	- && - && -	-
evm.TU.HIC_ASM_18.2923	1200.19	961.02	365.344	62.4824	54.6565	80.6579	842.186	65.9323	3.67336	3.55884e-12	1.28651e-09	-	HIC_ASM_18	104474057	104479695	-	3487	-	- && Q9FHK4.1 RecName: Full=Protein ENHANCED DISEASE RESISTANCE 4 && PF11331:Probable zinc-ribbon domain	-
evm.TU.HIC_ASM_20.1183	1528.08	2168.04	947.324	214.728	212.553	198.353	1547.81	208.545	2.89168	3.63625e-12	1.30549e-09	-	HIC_ASM_20	43750395	43759386	+	2263	-	- && P12617.2 RecName: Full=Malonyl-CoA decarboxylase, mitochondrial; Short=MCD; Flags: Precursor [Anser anser anser] && PF05292:Malonyl-CoA decarboxylase (MCD)	-
evm.TU.HIC_ASM_14.2491	1005.67	1262.2	716.919	135.525	188.261	147.324	994.929	157.037	2.66402	3.77953e-12	1.3477e-09	-	HIC_ASM_14	90222801	90227951	-	2893	-	- && P0DKL2.1 RecName: Full=Protein OPAQUE10 && -	-
evm.TU.HIC_ASM_13.2767	1842.5	2086.43	1367.75	223.529	374.498	259.258	1765.56	285.762	2.62783	4.81883e-12	1.70668e-09	-	HIC_ASM_13	85714229	85720226	-	2079	-	- && P36616.2 RecName: Full=Protein kinase dsk1; AltName: Full=Dis1-suppressing protein kinase && PF00069:Protein kinase domain	Pkinase
evm.TU.HIC_ASM_22.4886	9033.88	9002.09	4826.58	827.232	1282.4	1159.66	7620.85	1089.77	2.80595	4.93748e-12	1.73696e-09	-	HIC_ASM_22	145800037	145804870	-	2256	-	- && Q9LJX5.1 RecName: Full=Probable mitochondrial adenine nucleotide transporter BTL1; AltName: Full=Adenine nucleotide transporter BT1-like protein 1 && PF00153:Mitochondrial carrier protein	Mito_carr
evm.TU.HIC_ASM_14.1320	490.6	44.8323	134.021	0	0	0	223.151	0	10.3932	5.00262e-12	1.74815e-09	-	HIC_ASM_14	43186799	43189623	+	639	-	- && - && -	-
evm.TU.HIC_ASM_7.456	819.705	168.983	217.554	0	7.0851	7.40736	402.081	4.83082	6.38271	5.21183e-12	1.8092e-09	-	HIC_ASM_7	11891360	11893376	-	990	-	- && - && PF06521:PAR1 protein	-
evm.TU.HIC_ASM_4.3240	4371.35	3212.98	2354.54	532.42	630.574	440.326	3312.96	534.44	2.63218	6.02997e-12	2.07943e-09	-	HIC_ASM_4	106249184	106254720	+	1021	-	- && - && PF00582:Universal stress protein family	Usp
evm.TU.HIC_ASM_0.232	463.684	291.985	137.692	21.1208	11.1337	6.58432	297.787	12.9463	4.52384	6.12504e-12	2.09841e-09	-	HIC_ASM_0	6036624	6039453	+	2208	-	- && P93604.1 RecName: Full=Rust resistance kinase Lr10; AltName: Full=Probable receptor-like serine/threonine-protein kinase LRK10; Flags: Precursor && PF00069:Protein kinase domain	Pkinase
evm.TU.HIC_ASM_19.1881	2870.19	2994.57	2808.93	20540	12324	12799.1	2891.23	15221	-2.39633	6.40513e-12	2.18012e-09	-	HIC_ASM_19	45408186	45409726	+	1541	-	- && - && -	-
evm.TU.HIC_ASM_17.2035	984.869	1196.68	837.17	203.288	208.504	233.743	1006.24	215.179	2.22486	6.69481e-12	2.26401e-09	-	HIC_ASM_17	82274180	82276099	-	1357	-	- && Q944B6.1 RecName: Full=Arogenate dehydrogenase 1, chloroplastic; AltName: Full=TYRATC; AltName: Full=TyrAAT1; Flags: Precursor && -	-
evm.TU.CTG6645.13	2569.22	2188.73	2829.12	301.852	181.176	460.079	2529.03	314.369	3.00718	6.80009e-12	2.28487e-09	-	CTG6645	370534	372579	-	2046	-	- && - && -	-
evm.TU.CTG6812.1	0	8.04682	3.6718	294.811	118.422	150.616	3.90621	187.95	-5.57804	6.85428e-12	2.28841e-09	-	CTG6812	8315	9064	+	750	-	- && - && -	-
evm.TU.CTG5250.4	754.863	879.402	458.975	7.04027	46.5593	39.5059	697.747	31.0352	4.49292	6.94973e-12	2.30056e-09	-	CTG5250	21193	166331	+	2539	-	- && Q8S9L6.1 RecName: Full=Cysteine-rich receptor-like protein kinase 29; Short=Cysteine-rich RLK29; Flags: Precursor && PF07714:Protein tyrosine kinase|PF01657:Salt stress response/antifungal	Pkinase_Tyr
evm.TU.CTG5684.2	1131.68	1690.98	1236.48	182.167	180.164	288.064	1353.05	216.798	2.64092	7.00025e-12	2.30056e-09	-	CTG5684	122235	130504	+	2750	-	- && O22799.2 RecName: Full=Uncharacterized protein At2g33490 && PF16746:BAR domain of APPL family	-
evm.TU.HIC_ASM_0.4346	141.919	223.012	260.698	1494.3	1123.5	2056.78	208.543	1558.19	-2.90016	7.05565e-12	2.30056e-09	-	HIC_ASM_0	155354778	155359768	-	1338	-	- && - && PF13456:Reverse transcriptase-like	-
evm.TU.HIC_ASM_14.2384	559.112	309.228	185.426	2.6401	19.231	13.1686	351.255	11.6799	4.91757	7.06622e-12	2.30056e-09	-	HIC_ASM_14	86231992	86232806	-	815	-	- && Q9SYS6.2 RecName: Full=Dehydration-responsive element-binding protein 1C; Short=Protein DREB1C; AltName: Full=C-repeat/dehydration-responsive element-binding factor 2; Short=C-repeat-binding factor 2; Short=CRT/DRE-binding factor 2 && PF00847:AP2 dom	AP2
evm.TU.HIC_ASM_20.4828	15186.6	9840.11	5619.69	1143.16	1395.77	1057.61	10215.5	1198.85	3.09107	7.26129e-12	2.34948e-09	-	HIC_ASM_20	137926128	137929528	-	1418	-	- && Q949R4.1 RecName: Full=Extradiol ring-cleavage dioxygenase; Short=AtLigB && PF02900:Catalytic LigB subunit of aromatic ring-opening dioxygenase	-
evm.TU.HIC_ASM_0.5501	1512.17	1294.39	926.211	201.528	245.954	249.381	1244.26	232.288	2.42105	7.90755e-12	2.54288e-09	-	HIC_ASM_0	184802068	184807576	+	1768	-	- && Q9S7P9.1 RecName: Full=SNAP25 homologous protein SNAP33; Short=AtSNAP33; AltName: Full=Snap25a; AltName: Full=Synaptosomal-associated protein SNAP25-like 1; Short=SNAP-25-like protein 1 && -	-
evm.TU.HIC_ASM_16.2273	12279.7	5391.37	2870.43	44.8817	329.963	213.167	6847.16	196.004	5.12702	8.05896e-12	2.57577e-09	-	HIC_ASM_16	65592420	65594077	-	1530	-	- && Q9M886.1 RecName: Full=LOB domain-containing protein 41; AltName: Full=ASYMMETRIC LEAVES 2-like protein 38; Short=AS2-like protein 38 && PF03195:Protein of unknown function DUF260	-
evm.TU.HIC_ASM_23.1482	1284.61	1012.75	1546.75	19.3607	121.459	56.7898	1281.37	65.8698	4.28499	8.27433e-12	2.62858e-09	-	HIC_ASM_23	41899289	41901987	-	2160	-	- && P14133.1 RecName: Full=L-ascorbate oxidase; Short=ASO; Short=Ascorbase; Flags: Precursor && PF00394:Multicopper oxidase|PF07731:Multicopper oxidase|PF07732:Multicopper oxidase	-
evm.TU.HIC_ASM_13.3184	8947.02	8885.99	4672.37	791.15	1253.05	1130.86	7501.79	1058.35	2.82543	8.32951e-12	2.63017e-09	-	HIC_ASM_13	95631465	95639593	+	2207	-	- && Q9LZM1.1 RecName: Full=Oxysterol-binding protein-related protein 3A; AltName: Full=OSBP-related protein 3A; AltName: Full=Protein UNFERTILIZED EMBRYO SAC 18 && PF01237:Oxysterol-binding protein	-
evm.TU.CTG5571.3	370.702	314.975	340.559	1729.27	1438.28	1276.54	342.079	1481.36	-2.11464	8.80402e-12	2.76335e-09	-	CTG5571	74129	75501	-	1373	-	- && Q9STX3.1 RecName: Full=F-box protein GID2; AltName: Full=Protein SLEEPY 1 && -	-
evm.TU.HIC_ASM_4.3159	1816.81	1792.14	1093.28	72.1628	92.1064	220.575	1567.41	128.281	3.60944	9.25175e-12	2.8866e-09	-	HIC_ASM_4	104013445	104019493	+	2229	-	- && Q7XJR2.2 RecName: Full=Probable anion transporter 3, chloroplastic; AltName: Full=Phosphate transporter PHT4;2; Flags: Precursor && PF07690:Major Facilitator Superfamily	MFS_1
evm.TU.HIC_ASM_19.3297	176.175	208.068	122.087	1591.1	1036.45	916.044	168.777	1181.2	-2.80861	9.5217e-12	2.93719e-09	-	HIC_ASM_19	82394407	82397714	+	2521	-	- && - && PF00612:IQ calmodulin-binding motif|PF13178:Protein of unknown function (DUF4005)	IQ
evm.TU.HIC_ASM_22.4278	228.783	318.424	290.072	31.6812	38.462	50.2054	279.093	40.1162	2.797	9.52597e-12	2.93719e-09	-	HIC_ASM_22	133246702	133248992	-	1356	-	- && Q9C9T2.1 RecName: Full=Protein SAR DEFICIENT 1 && PF07887:Calmodulin binding protein-like	-
evm.TU.CTG3815.16	535.867	467.865	280.893	50.1619	67.8146	53.4976	428.208	57.158	2.90611	1.03837e-11	3.18294e-09	-	CTG3815	287368	287718	-	351	-	- && Q9ZUZ3.1 RecName: Full=Auxin-responsive protein SAUR32; AltName: Full=Protein ABOLISHED APICAL HOOK MAINTENANCE 1; AltName: Full=Protein SMALL AUXIN UP RNA 32 && PF02519:Auxin responsive protein	Auxin_inducible
evm.TU.HIC_ASM_21.2286	583.581	396.593	214.8	7.9203	2.02432	23.0451	398.325	10.9966	5.16232	1.08575e-11	3.30883e-09	-	HIC_ASM_21	78610195	78612439	+	2245	-	- && Q06355.1 RecName: Full=Catechol oxidase B, chloroplastic; AltName: Full=Polyphenol oxidase; Short=PPO; Flags: Precursor && PF12143:Protein of unknown function (DUF_B2219)|PF12142:Polyphenol oxidase middle domain|PF00264:Common central domain of tyros	-
evm.TU.HIC_ASM_17.665	2728.27	3157.8	1105.21	199.768	283.404	239.505	2330.43	240.892	3.27425	1.10995e-11	3.34798e-09	-	HIC_ASM_17	24854384	24859791	+	1731	-	- && Q9M2G7.1 RecName: Full=Lipid phosphate phosphatase delta; Short=AtLPPD; AltName: Full=Phosphatidic acid phosphatase delta; AltName: Full=Sphingoid phosphate phosphatase 1; Short=AtSSP1; AltName: Full=Sphingosine-1-phosphate phosphatase; Short=AtSPPAS	-
evm.TU.HIC_ASM_5.2257	107.663	105.758	89.0411	0	4.04863	0.82304	100.821	1.62389	6.03644	1.11137e-11	3.34798e-09	-	HIC_ASM_5	80317897	80319481	-	849	-	- && P11120.2 RecName: Full=Calmodulin; Short=CaM && PF13499:EF-hand domain pair	-
evm.TU.HIC_ASM_20.3071	1137.8	965.618	919.786	261.37	232.796	246.912	1007.73	247.026	2.02793	1.15229e-11	3.43365e-09	-	HIC_ASM_20	95070019	95072674	+	2656	-	- && Q9LH89.1 RecName: Full=Uncharacterized protein At3g28850 && PF00462:Glutaredoxin	-
evm.TU.HIC_ASM_18.1160	86.8643	94.2627	270.795	1519.82	2169.05	1901.22	150.641	1863.36	-3.62541	1.15291e-11	3.43365e-09	-	HIC_ASM_18	37501475	37503497	-	429	-	- && Q40519.1 RecName: Full=Photosystem II 10 kDa polypeptide, chloroplastic; Short=PII10; Flags: Precursor && PF04725:Photosystem II 10 kDa polypeptide PsbR	-
evm.TU.HIC_ASM_7.3564	13961.9	5600.59	700.396	71.2827	200.407	86.4192	6754.29	119.37	5.82304	1.24165e-11	3.63638e-09	-	HIC_ASM_7	120044813	120045681	-	869	-	- && Q9FJ93.1 RecName: Full=Dehydration-responsive element-binding protein 1D; Short=Protein DREB1D; AltName: Full=C-repeat/dehydration-responsive element-binding factor 4; Short=C-repeat-binding factor 4; Short=CRT/DRE-binding factor 4 && PF00847:AP2 dom	AP2
evm.TU.HIC_ASM_23.4180	3244.56	474.762	1485.24	50.1619	99.1915	32.9216	1734.86	60.7583	4.83783	1.24176e-11	3.63638e-09	-	HIC_ASM_23	138713967	138716473	+	1532	-	- && P29061.1 RecName: Full=Basic endochitinase; Flags: Precursor && PF00704:Glycosyl hydrolases family 18	-
evm.TU.HIC_ASM_17.4446	13245	10105.7	7363.79	550.901	1450.42	1236.21	10238.1	1079.18	3.24602	1.2418e-11	3.63638e-09	-	HIC_ASM_17	154046732	154054640	-	4042	-	- && Q2HXL0.2 RecName: Full=Respiratory burst oxidase homolog protein C; AltName: Full=NADPH oxidase RBOHC; AltName: Full=StRBOHC && PF08414:Respiratory burst NADPH oxidase|PF08022:FAD-binding domain|PF01794:Ferric reductase like transmembrane component|P	FAD_binding_8
evm.TU.HIC_ASM_16.1880	11743.8	9083.71	4626.47	1060.44	1243.94	978.595	8484.66	1094.33	2.95483	1.30988e-11	3.81444e-09	-	HIC_ASM_16	52215381	52218413	-	1015	-	- && Q949R4.1 RecName: Full=Extradiol ring-cleavage dioxygenase; Short=AtLigB && PF02900:Catalytic LigB subunit of aromatic ring-opening dioxygenase	-
evm.TU.CTG152.17	15480.2	14232.5	5810.62	769.149	1514.19	1158.84	11841.1	1147.39	3.36744	1.33515e-11	3.86655e-09	-	CTG152	198863	201624	+	792	-	- && Q9SVE5.1 RecName: Full=Expansin-like A2; Short=At-EXPL2; Short=AtEXLA2; Short=AtEXPL2; AltName: Full=Ath-ExpBeta-2.2; Flags: Precursor && PF03330:Rare lipoprotein A (RlpA)-like double-psi beta-barrel|PF01357:Pollen allergen	-
evm.TU.HIC_ASM_0.5524	9.78752	32.1873	25.7026	348.493	238.869	244.443	22.5591	277.268	-3.61281	1.40444e-11	4.03974e-09	-	HIC_ASM_0	185529718	185532705	-	2313	-	- && Q8LFV3.2 RecName: Full=Cyclic dof factor 3; AltName: Full=Dof zinc finger protein DOF3.3; Short=AtDOF3.3; AltName: Full=H-protein promoter-binding factor 2a && PF02701:Dof domain, zinc finger	zf-Dof
evm.TU.CTG4014.5	8759.83	2309.44	1010.66	124.965	171.055	116.049	4026.64	137.356	4.87388	1.41037e-11	4.03974e-09	-	CTG4014	115870	127374	-	5097	-	- && Q9XIE2.1 RecName: Full=ABC transporter G family member 36; Short=ABC transporter ABCG.36; Short=AtABCG36; AltName: Full=Pleiotropic drug resistance protein 8; AltName: Full=Protein PENETRATION 3 && PF08370:Plant PDR ABC transporter associated|PF00005	ABC2_membrane
evm.TU.HIC_ASM_7.1838	626.401	880.552	1067.58	71.2827	134.617	133.333	858.176	113.077	2.92474	1.48761e-11	4.23782e-09	-	HIC_ASM_7	57571483	57574373	+	1920	-	- && - && PF14111:Domain of unknown function (DUF4283)	-
evm.TU.HIC_ASM_19.2987	460.014	52.8791	82.6155	0	0	0	198.503	0	10.2241	1.51103e-11	4.28128e-09	-	HIC_ASM_19	73695051	73698490	+	1173	-	- && - && PF00561:alpha/beta hydrolase fold	Abhydrolase_1
evm.TU.HIC_ASM_22.2522	467.354	455.22	538.837	83.6032	117.41	91.3575	487.137	97.457	2.32351	1.55678e-11	4.3872e-09	-	HIC_ASM_22	88962920	88968135	-	5042	-	- && P93604.1 RecName: Full=Rust resistance kinase Lr10; AltName: Full=Probable receptor-like serine/threonine-protein kinase LRK10; Flags: Precursor && -	-
evm.TU.CTG8999.6	9157.45	4240.67	1906.58	56.3222	286.441	202.468	5101.57	181.744	4.8114	1.58263e-11	4.43619e-09	-	CTG8999	67441	68826	+	1386	-	- && Q9M886.1 RecName: Full=LOB domain-containing protein 41; AltName: Full=ASYMMETRIC LEAVES 2-like protein 38; Short=AS2-like protein 38 && PF03195:Protein of unknown function DUF260	-
evm.TU.CTG6645.16	5433.3	2618.66	2307.73	459.378	386.644	457.61	3453.23	434.544	2.99012	1.62866e-11	4.54092e-09	-	CTG6645	432099	439552	-	5420	-	- && - && -	-
evm.TU.CTG6530.1	22491.7	18696.2	11643.3	2924.35	3320.89	3196.69	17610.4	3147.31	2.48422	1.67279e-11	4.63929e-09	-	CTG6530	73339	76499	+	1949	-	- && Q96558.1 RecName: Full=UDP-glucose 6-dehydrogenase 1; Short=UDP-Glc dehydrogenase 1; Short=UDP-GlcDH 1; Short=UDPGDH 1; AltName: Full=Gm-UGD1 && PF03721:UDP-glucose/GDP-mannose dehydrogenase family, NAD binding domain|PF03720:UDP-glucose/GDP-mannose	-
evm.TU.HIC_ASM_21.1927	19019.6	22171.3	4233.59	969.797	1014.18	893.822	15141.5	959.267	3.98043	1.8488e-11	5.10046e-09	-	HIC_ASM_21	65670597	65676222	+	3971	-	- && Q9LFL0.1 RecName: Full=Cellulose synthase-like protein D2; Short=AtCslD2 && PF14570:RING/Ubox like zinc-binding domain|PF03552:Cellulose synthase	-
evm.TU.HIC_ASM_19.2816	12496.2	6256.98	3434.97	452.337	637.659	749.79	7396.05	613.262	3.59209	1.89482e-11	5.20004e-09	-	HIC_ASM_19	69916097	69921329	+	2133	-	- && Q8GWX2.1 RecName: Full=Probable magnesium transporter NIPA6 && PF05653:Magnesium transporter NIPA	DUF803
evm.TU.HIC_ASM_2.1555	3814.69	623.054	1489.83	112.644	40.4863	86.4192	1975.86	79.8499	4.62775	1.98704e-11	5.42472e-09	-	HIC_ASM_2	42640111	42645579	-	2279	-	- && Q9XED8.1 RecName: Full=Auxin response factor 9 && PF06507:Auxin response factor|PF02362:B3 DNA binding domain	B3
evm.TU.HIC_ASM_9.2265	145.589	449.472	357.083	22.0008	20.2432	29.6294	317.381	23.9578	3.72532	2.0794e-11	5.64745e-09	-	HIC_ASM_9	83459397	83462397	+	1450	-	- && Q680A6.1 RecName: Full=Glycerophosphodiester phosphodiesterase GDPD3; AltName: Full=Glycerophosphodiester phosphodiesterase 3; Short=ATGDPD3 && PF03009:Glycerophosphoryl diester phosphodiesterase family	-
evm.TU.HIC_ASM_21.3702	144.366	83.9168	111.99	3.52013	2.02432	8.2304	113.424	4.59162	4.59826	2.11973e-11	5.72516e-09	-	HIC_ASM_21	124881344	124882620	+	1182	-	- && - && PF07279:Protein of unknown function (DUF1442)	-
evm.TU.HIC_ASM_22.4277	537.09	289.685	158.805	2.6401	17.2067	13.9917	328.527	11.2795	4.86906	2.12987e-11	5.72516e-09	-	HIC_ASM_22	133237874	133241621	+	2144	-	- && P0C5E2.3 RecName: Full=LEAF RUST 10 DISEASE-RESISTANCE LOCUS RECEPTOR-LIKE PROTEIN KINASE-like 1.2; AltName: Full=Probable receptor-like serine/threonine-protein kinase LRK10L-1.2; Flags: Precursor && PF13947:Wall-associated receptor kinase galacturo	Pkinase
evm.TU.CTG4605.4	948.166	159.787	203.785	3.52013	0	9.87648	437.246	4.46554	6.58671	2.14078e-11	5.72516e-09	-	CTG4605	216255	223101	-	2607	-	- && - && -	-
evm.TU.CTG8327.10	2920.35	1966.87	2481.22	440.017	598.185	518.515	2456.15	518.906	2.24305	2.16372e-11	5.75713e-09	-	CTG8327	246869	250812	-	2694	-	- && Q9SX33.1 RecName: Full=Putative phospholipid-transporting ATPase 9; Short=AtALA9; AltName: Full=Aminophospholipid flippase 9 && PF16212:Phospholipid-translocating P-type ATPase C-terminal|PF12710:haloacid dehalogenase-like hydrolase	-
evm.TU.HIC_ASM_5.1028	92.9815	175.88	289.154	2016.16	1495.97	1779.41	186.005	1763.85	-3.24286	2.19815e-11	5.80665e-09	-	HIC_ASM_5	31988319	31992012	-	2153	-	- && Q8VYW2.1 RecName: Full=Inactive beta-amylase 9; AltName: Full=1,4-alpha-D-glucan maltohydrolase; AltName: Full=Inactive beta-amylase 3 && PF01373:Glycosyl hydrolase family 14	-
evm.TU.HIC_ASM_21.3597	1623.51	1833.53	727.934	43.1216	124.495	130.863	1394.99	99.4935	3.80963	2.20448e-11	5.80665e-09	-	HIC_ASM_21	122346517	122352310	+	2300	-	- && Q8VZP6.1 RecName: Full=Putative glucuronosyltransferase PGSIP8; AltName: Full=Glycogenin-like protein 8; AltName: Full=Plant glycogenin-like starch initiation protein 8 && -	-
evm.TU.HIC_ASM_20.4646	1223.44	1020.8	690.298	136.405	89.0699	172.838	978.178	132.771	2.87922	2.24792e-11	5.89146e-09	-	HIC_ASM_20	133558664	133558975	+	312	-	- && - && -	-
evm.TU.HIC_ASM_18.354	4739.61	4241.82	3249.54	882.674	901.833	1047.73	4076.99	944.079	2.11034	2.51082e-11	6.54774e-09	-	HIC_ASM_18	9201234	9206838	-	1852	-	- && Q9S7U9.2 RecName: Full=Mitogen-activated protein kinase kinase 2; Short=AtMAP2Kbeta; Short=AtMKK2; Short=MAP kinase kinase 2 && PF00069:Protein kinase domain	Pkinase
evm.TU.HIC_ASM_9.3523	760.98	351.761	342.395	52.802	56.6808	34.5677	485.045	48.0168	3.33799	2.55135e-11	6.61582e-09	-	HIC_ASM_9	117224279	117233045	+	2877	-	- && Q39202.2 RecName: Full=G-type lectin S-receptor-like serine/threonine-protein kinase RLK1; AltName: Full=Receptor-like protein kinase 1; Flags: Precursor && PF01453:D-mannose binding lectin|PF00954:S-locus glycoprotein domain|PF00069:Protein kinase d	Pkinase
evm.TU.HIC_ASM_1.89	242.241	74.7205	57.8308	0	0	0	124.931	0	9.55541	2.57217e-11	6.61582e-09	-	HIC_ASM_1	1945744	1946732	-	989	-	- && - && PF03168:Late embryogenesis abundant protein	-
evm.TU.HIC_ASM_4.1319	6825.57	5123.52	1253.92	206.808	343.121	181.892	4401.01	243.94	4.17362	2.57479e-11	6.61582e-09	-	HIC_ASM_4	35664179	35670187	-	2172	-	- && Q9C7S7.1 RecName: Full=Endoplasmic reticulum oxidoreductin-1; Flags: Precursor && PF04137:Endoplasmic Reticulum Oxidoreductin 1 (ERO1)	-
evm.TU.HIC_ASM_19.3704	1435.1	818.476	681.119	44.8817	127.532	48.5594	978.23	73.6577	3.7343	2.655e-11	6.78864e-09	-	HIC_ASM_19	91985160	91990061	+	3137	-	- && Q8RWZ5.1 RecName: Full=G-type lectin S-receptor-like serine/threonine-protein kinase SD2-5; AltName: Full=S-domain-2 (SD2) receptor kinase 5; Short=SD2-5; Flags: Precursor && PF00069:Protein kinase domain|PF01453:D-mannose binding lectin	Pkinase
evm.TU.HIC_ASM_0.4296	4080.17	2550.84	4003.18	339.693	667.012	298.764	3544.73	435.156	3.02674	2.78339e-11	7.08238e-09	-	HIC_ASM_0	153565151	153567922	+	1932	-	- && P14675.1 RecName: Full=Alcohol dehydrogenase 3 && PF08240:Alcohol dehydrogenase GroES-like domain|PF00107:Zinc-binding dehydrogenase	ADH_zinc_N
evm.TU.CTG4867.3	245.911	202.32	158.805	29.0411	29.3526	28.8064	202.346	29.0667	2.79823	3.00984e-11	7.62157e-09	-	CTG4867	90530	93412	-	1954	-	- && Q9FNJ5.1 RecName: Full=F-box/FBD/LRR-repeat protein At5g22660 && -	-
evm.TU.HIC_ASM_3.2962	5221.64	3978.58	748.129	58.0822	186.237	126.748	3316.12	123.689	4.74529	3.10395e-11	7.82211e-09	-	HIC_ASM_3	103538128	103539432	-	1110	-	- && - && PF14144:Seed dormancy control	-
evm.TU.HIC_ASM_7.467	1184.29	1059.88	98.2206	3.52013	5.06079	23.0451	780.797	10.542	6.20128	3.22761e-11	8.06855e-09	-	HIC_ASM_7	12129631	12134699	+	2180	-	- && Q9M325.1 RecName: Full=Phosphatidylinositol:ceramide inositolphosphotransferase 1; AltName: Full=Inositol-phosphorylceramide synthase 1; Short=AtIPCS1; Short=IPC synthase 1; AltName: Full=Protein ERH1-like2; AltName: Full=Sphingolipid synthase 1 && -	-
evm.TU.HIC_ASM_8.1077	4536.52	5459.19	5105.64	799.951	1279.37	1156.37	5033.78	1078.56	2.22266	3.23253e-11	8.06855e-09	-	HIC_ASM_8	37766639	37770307	+	2643	-	- && Q5W736.1 RecName: Full=CBL-interacting protein kinase 18; AltName: Full=OsCIPK18 && PF03822:NAF domain|PF00069:Protein kinase domain	Pkinase
evm.TU.HIC_ASM_20.4197	3249.46	3233.67	2108.53	520.1	664.988	586.828	2863.89	590.638	2.27765	3.51967e-11	8.74364e-09	-	HIC_ASM_20	123332619	123338920	+	2207	-	- && Q9C7N2.1 RecName: Full=MACPF domain-containing protein CAD1; AltName: Full=Protein CONSTITUTIVELY ACTIVATED CELL DEATH 1; Short=Protein CAD1 && PF01823:MAC/Perforin domain	-
evm.TU.HIC_ASM_13.2001	1581.91	423.033	55.077	12.3205	4.04863	6.58432	686.673	7.65114	6.48301	3.61049e-11	8.92693e-09	-	HIC_ASM_13	66373504	66377262	+	861	-	- && Q9FUT0.1 RecName: Full=Glutathione S-transferase U9; Short=AtGSTU9; AltName: Full=GST class-tau member 9; AltName: Full=Glutathione S-transferase 14 && PF13417:Glutathione S-transferase, N-terminal domain	-
evm.TU.HIC_ASM_20.1506	4879.08	1524.3	517.724	57.2022	102.228	79.8349	2307.03	79.755	4.85474	3.65242e-11	8.98822e-09	-	HIC_ASM_20	52839964	52841606	+	1075	-	- && Q8PUD6.1 RecName: Full=Peptide methionine sulfoxide reductase MsrA; Short=Protein-methionine-S-oxide reductase; AltName: Full=Peptide-methionine (S)-S-oxide reductase; Short=Peptide Met(O) reductase && PF01625:Peptide methionine sulfoxide reductase	PMSR
evm.TU.CTG1186.1	4291.83	2678.44	1857.01	174.247	429.155	190.945	2942.43	264.782	3.47491	3.70341e-11	9.07112e-09	-	CTG1186	34375	34722	-	348	-	- && - && -	-
evm.TU.HIC_ASM_16.505	7681.98	11711.6	8588.34	1444.14	1916.01	2171.18	9327.3	1843.78	2.33878	3.72146e-11	9.07291e-09	-	HIC_ASM_16	10820060	10825950	-	3096	-	- && Q8H191.1 RecName: Full=Probable polyamine oxidase 4; Short=AtPAO4; AltName: Full=Amine oxidase 2 && PF01593:Flavin containing amine oxidoreductase	Amino_oxidase
evm.TU.CTG9133.1	2333.1	1888.7	972.109	98.5638	240.894	162.962	1731.3	167.473	3.37056	3.8123e-11	9.25135e-09	-	CTG9133	37452	43703	+	3061	-	- && - && -	-
evm.TU.HIC_ASM_22.4153	1907.34	2729.02	528.739	111.764	76.924	129.217	1721.7	105.969	4.02113	3.94168e-11	9.52125e-09	-	HIC_ASM_22	129839059	129848568	-	3726	-	- && Q75QN6.1 RecName: Full=Dual specificity protein phosphatase PHS1; AltName: Full=Protein PROPYZAMIDE-HYPERSENSITIVE 1 && PF09192:Actin-fragmin kinase, catalytic|PF00782:Dual specificity phosphatase, catalytic domain	DSPc
evm.TU.HIC_ASM_17.3826	4152.36	1828.93	1370.5	179.527	222.675	289.71	2450.59	230.637	3.40907	3.96271e-11	9.52814e-09	-	HIC_ASM_17	138621144	138625269	-	4013	-	- && P93194.2 RecName: Full=Receptor-like protein kinase; Flags: Precursor && PF13855:Leucine rich repeat|PF08263:Leucine rich repeat N-terminal domain|PF00069:Protein kinase domain	Pkinase
evm.TU.HIC_ASM_9.577	6416.94	3348.63	4045.41	193.607	654.866	321.809	4603.66	390.094	3.56144	4.21997e-11	1.01004e-08	-	HIC_ASM_9	14611232	14613203	-	945	-	- && P42849.1 RecName: Full=Umecyanin; Short=UMC && PF02298:Plastocyanin-like domain	Cu_bind_like
evm.TU.HIC_ASM_12.1630	315.648	105.758	35.8	0	0	0	152.402	0	9.84238	4.29997e-11	1.02364e-08	-	HIC_ASM_12	46683818	46686925	+	3108	-	- && Q9LIK7.1 RecName: Full=Putative calcium-transporting ATPase 13, plasma membrane-type; AltName: Full=Ca(2+)-ATPase isoform 13 && PF00690:Cation transporter/ATPase, N-terminus|PF00689:Cation transporting ATPase, C-terminus|PF12710:haloacid dehalogenase	E1-E2_ATPase
evm.TU.HIC_ASM_21.1897	911.463	1340.37	1130.91	173.367	187.249	268.311	1127.58	209.642	2.4266	4.31584e-11	1.02364e-08	-	HIC_ASM_21	64255629	64262656	-	3626	-	- && Q336N8.1 RecName: Full=Lysine-specific demethylase JMJ706; AltName: Full=Jumonji domain-containing protein 706; AltName: Full=Lysine-specific histone demethylase JMJ706; AltName: Full=Protein JUMONJI 706 && PF02373:JmjC domain, hydroxylase|PF02928:C5	JmjC
evm.TU.HIC_ASM_16.630	1906.12	3039.4	1502.68	333.533	284.416	395.059	2149.4	337.669	2.66977	4.51425e-11	1.06587e-08	-	HIC_ASM_16	15150279	15154456	+	1490	-	- && - && PF04749:PLAC8 family	-
evm.TU.HIC_ASM_4.3328	873.536	81.6177	159.723	5.2802	0	4.1152	371.626	3.1318	6.86645	4.74847e-11	1.11615e-08	-	HIC_ASM_4	108358039	108373144	+	1366	-	- && - && -	-
evm.TU.HIC_ASM_19.3282	3740.06	2677.29	1188.75	161.926	322.878	194.237	2535.36	226.347	3.4861	4.84957e-11	1.13482e-08	-	HIC_ASM_19	81566847	81579889	-	2738	-	- && O94808.3 RecName: Full=Glutamine--fructose-6-phosphate aminotransferase [isomerizing] 2; AltName: Full=D-fructose-6-phosphate amidotransferase 2; AltName: Full=Glutamine:fructose-6-phosphate amidotransferase 2; Short=GFAT 2; Short=GFAT2; AltName: Ful	SIS
evm.TU.HIC_ASM_12.1856	12093.7	5145.37	4517.23	853.633	777.337	885.591	7252.1	838.854	3.1118	5.19374e-11	1.20996e-08	-	HIC_ASM_12	56231385	56236192	-	3107	-	- && Q43191.1 RecName: Full=Probable linoleate 9S-lipoxygenase 5; AltName: Full=Leaf lipoxygenase && PF01477:PLAT/LH2 domain|PF00305:Lipoxygenase	Lipoxygenase
evm.TU.HIC_ASM_19.5128	1343.34	68.9727	184.508	6.16024	0	1.64608	532.273	2.60211	7.6592	5.34384e-11	1.23495e-08	-	HIC_ASM_19	143987871	143989641	-	1176	-	- && P52399.1 RecName: Full=Glucan endo-1,3-beta-glucosidase, acidic isoform GL153; AltName: Full=(1->3)-beta-glucan endohydrolase; Short=(1->3)-beta-glucanase; AltName: Full=Beta-1,3-endoglucanase; Flags: Precursor && PF00332:Glycosyl hydrolases family 1	Glyco_hydro_17
evm.TU.HIC_ASM_17.1707	25287.3	19581.4	2488.56	476.098	747.985	592.589	15785.7	605.557	4.70426	5.34815e-11	1.23495e-08	-	HIC_ASM_17	69723021	69727656	+	2575	-	- && O59729.1 RecName: Full=Uncharacterized protein slp1; AltName: Full=SUN-like protein 1; Flags: Precursor && PF07738:Sad1 / UNC-like C-terminal	-
evm.TU.HIC_ASM_11.4206	20.7985	77.0195	91.795	966.277	758.106	717.691	63.2043	814.025	-3.68201	5.54987e-11	1.27591e-08	-	HIC_ASM_11	169991308	169993202	+	1173	-	- && Q9LH89.1 RecName: Full=Uncharacterized protein At3g28850 && PF00462:Glutaredoxin	-
evm.TU.HIC_ASM_10.2407	1365.36	2127.81	789.437	132.885	182.188	191.768	1427.53	168.947	3.07871	5.65348e-11	1.29405e-08	-	HIC_ASM_10	86939350	86949278	+	1725	-	- && Q9FV71.1 RecName: Full=Transcription factor E2FB; AltName: Full=E2F transcription factor-1; Short=AtE2F1 && PF16421:E2F transcription factor CC-MB domain|PF02319:E2F/DP family winged-helix DNA-binding domain	E2F_TDP
evm.TU.HIC_ASM_7.3432	1733.61	2518.65	662.76	116.164	121.459	176.954	1638.34	138.192	3.56677	5.90067e-11	1.3445e-08	-	HIC_ASM_7	117315849	117320713	-	1253	-	- && O81445.3 RecName: Full=Calcineurin B-like protein 1; AltName: Full=SOS3-like calcium-binding protein 5 && PF13499:EF-hand domain pair	-
evm.TU.HIC_ASM_17.4290	895.558	349.462	471.826	18.4807	60.7295	18.9299	572.282	32.7134	4.13524	5.93517e-11	1.3445e-08	-	HIC_ASM_17	150252847	150263687	-	2631	-	- && P0C5E2.3 RecName: Full=LEAF RUST 10 DISEASE-RESISTANCE LOCUS RECEPTOR-LIKE PROTEIN KINASE-like 1.2; AltName: Full=Probable receptor-like serine/threonine-protein kinase LRK10L-1.2; Flags: Precursor && PF14380:Wall-associated receptor kinase C-termina	Pkinase
evm.TU.HIC_ASM_19.3396	7055.58	2753.16	1475.15	1.76007	66.8024	75.7197	3761.3	48.0941	6.28945	5.95083e-11	1.3445e-08	-	HIC_ASM_19	84794817	84798707	-	1845	-	- && Q9XHM5.1 RecName: Full=Gibberellin 2-beta-dioxygenase 2; AltName: Full=GA 2-oxidase 2; AltName: Full=Gibberellin 2-beta-hydroxylase 2; AltName: Full=Gibberellin 2-oxidase 2 && PF03171:2OG-Fe(II) oxygenase superfamily|PF14226:non-haem dioxygenase in m	2OG-FeII_Oxy
evm.TU.HIC_ASM_16.1978	1042.37	869.056	754.555	3519.25	3225.75	3800.8	888.661	3515.27	-1.98435	6.19771e-11	1.39244e-08	-	HIC_ASM_16	55336338	55337863	-	1434	-	- && P40267.1 RecName: Full=Histone H1 && PF00538:linker histone H1 and H5 family	-
evm.TU.HIC_ASM_8.1708	565.229	216.115	234.995	24.6409	20.2432	35.3907	338.78	26.7583	3.65773	6.26184e-11	1.39244e-08	-	HIC_ASM_8	61502304	61506245	-	1413	-	- && Q9C9X3.2 RecName: Full=Annexin D5; AltName: Full=AnnAt5 && PF00191:Annexin	-
evm.TU.HIC_ASM_11.174	746.299	263.246	68.8462	2.6401	0	7.40736	359.464	3.34915	6.71411	6.26704e-11	1.39244e-08	-	HIC_ASM_11	3214803	3220184	-	2126	-	- && Q9CXF4.1 RecName: Full=TBC1 domain family member 15; AltName: Full=GTPase-activating protein RAB7; Short=GAP for RAB7; Short=Rab7-GAP && PF00566:Rab-GTPase-TBC domain	TBC
evm.TU.HIC_ASM_13.226	218.996	447.173	89.0411	11.4404	10.1216	13.1686	251.737	11.5769	4.43896	6.26925e-11	1.39244e-08	-	HIC_ASM_13	5175556	5180102	-	1530	-	- && - && PF02485:Core-2/I-Branching enzyme	-
evm.TU.CTG2244.4	376.82	275.891	87.2052	6.16024	0	0	246.639	2.05341	6.89241	6.59122e-11	1.45777e-08	-	CTG2244	42217	49318	+	3239	-	- && Q0WN69.1 RecName: Full=Kinesin-like protein KIN-14P && PF00307:Calponin homology (CH) domain|PF00225:Kinesin motor domain	Kinesin
evm.TU.HIC_ASM_21.3450	281.391	150.59	24.7846	0	0	0	152.255	0	9.84106	7.11356e-11	1.56669e-08	-	HIC_ASM_21	117924007	117931419	-	1573	-	- && - && PF13962:Domain of unknown function|PF13857:Ankyrin repeats (many copies)|PF12796:Ankyrin repeats (3 copies)	-
evm.TU.HIC_ASM_2.2016	3019.45	2792.25	535.165	147.846	95.1428	120.164	2115.62	121.051	4.12685	7.3605e-11	1.60722e-08	-	HIC_ASM_2	60892787	60898011	+	1321	-	- && Q6DBP3.1 RecName: Full=Probable sugar phosphate/phosphate translocator At5g05820 && PF03151:Triose-phosphate Transporter family	-
evm.TU.HIC_ASM_11.4257	1172.06	1381.75	1074	8270.56	5397.84	4845.24	1209.27	6171.21	-2.35152	7.36947e-11	1.60722e-08	-	HIC_ASM_11	170769010	170772672	-	2342	-	- && Q00775.1 RecName: Full=Granule-bound starch synthase 1, chloroplastic/amyloplastic; AltName: Full=Granule-bound starch synthase I; Short=GBSS-I; Flags: Precursor && PF00534:Glycosyl transferases group 1|PF08323:Starch synthase catalytic domain	Glycos_transf_1
evm.TU.HIC_ASM_4.89	829.492	104.609	315.775	8.80034	19.231	5.76128	416.625	11.2642	5.21893	7.38957e-11	1.60722e-08	-	HIC_ASM_4	3172615	3175822	+	2125	-	- && O64851.1 RecName: Full=IQ domain-containing protein IQM4; AltName: Full=IQ motif-containing protein 4 && -	-
evm.TU.HIC_ASM_4.87	3.67032	22.9909	8.26155	262.25	216.602	181.069	11.6409	219.974	-4.24245	7.44527e-11	1.60995e-08	-	HIC_ASM_4	3137446	3140219	+	1630	-	- && P41152.1 RecName: Full=Heat shock factor protein HSF30; AltName: Full=Heat shock transcription factor 30; Short=HSTF 30; AltName: Full=Heat stress transcription factor && PF00447:HSF-type DNA-binding	HSF_DNA-bind
evm.TU.HIC_ASM_4.562	791.566	1540.39	956.504	189.207	189.274	184.361	1096.15	187.614	2.54662	7.48653e-11	1.60995e-08	-	HIC_ASM_4	15339778	15345556	+	2503	-	- && - && -	-
evm.TU.HIC_ASM_8.1540	1424.08	698.924	28.4564	6.16024	0	4.93824	717.155	3.69949	7.58122	7.49429e-11	1.60995e-08	-	HIC_ASM_8	56083935	56086916	+	462	-	- && - && -	-
evm.TU.HIC_ASM_23.775	3.67032	4.59818	6.42565	107.364	116.398	68.3123	4.89805	97.3582	-4.29062	8.1377e-11	1.73561e-08	-	HIC_ASM_23	17530461	17532881	+	1657	-	- && A2YBX5.1 RecName: Full=Protein kinase G11A && PF00069:Protein kinase domain	Pkinase
evm.TU.HIC_ASM_22.2518	10094.6	5631.62	1547.66	369.614	223.687	366.253	5757.96	319.851	4.16978	8.14543e-11	1.73561e-08	-	HIC_ASM_22	88877874	88889769	+	7436	-	- && Q9LV03.2 RecName: Full=Glutamate synthase 1 [NADH], chloroplastic; AltName: Full=NADH-dependent glutamate synthase 1; Short=NADH-GOGAT 1; Flags: Precursor && PF01493:GXGXG motif|PF04898:Glutamate synthase central domain|PF14691:Dihydroprymidine dehyd	GATase_2
evm.TU.HIC_ASM_8.816	10297.7	4010.76	2674.91	286.011	578.954	372.837	5661.12	412.601	3.77848	8.55818e-11	1.81617e-08	-	HIC_ASM_8	26080508	26084925	+	1414	-	- && Q9FYE4.1 RecName: Full=Probable calcium-binding protein CML50; AltName: Full=Calmodulin-like protein 50 && PF13405:EF-hand domain	-
evm.TU.HIC_ASM_5.3731	7721.13	10811.5	2335.26	440.897	484.824	665.016	6955.96	530.246	3.71337	8.94226e-11	1.89002e-08	-	HIC_ASM_5	119814618	119818570	-	1432	-	- && - && PF00168:C2 domain	C2
evm.TU.HIC_ASM_5.1161	173.729	205.769	49.5693	4.40017	6.07295	4.93824	143.022	5.13712	4.80233	9.00641e-11	1.89594e-08	-	HIC_ASM_5	37026467	37032420	+	2256	-	- && - && PF01156:Inosine-uridine preferring nucleoside hydrolase	-
evm.TU.HIC_ASM_19.14	22.0219	19.5423	22.9487	249.05	176.115	134.979	21.5043	186.715	-3.1163	9.07062e-11	1.90182e-08	-	HIC_ASM_19	504751	507038	+	2016	-	- && Q6L3L0.1 RecName: Full=Putative late blight resistance protein homolog R1B-23 && PF00931:NB-ARC domain	NB-ARC
evm.TU.HIC_ASM_16.1512	6664.08	5805.2	4449.3	813.151	1345.16	1134.97	5639.53	1097.76	2.36108	9.19104e-11	1.91939e-08	-	HIC_ASM_16	40119548	40125417	+	1759	-	- && Q9SA77.1 RecName: Full=UDP-arabinose 4-epimerase 1; AltName: Full=UDP-D-xylose 4-epimerase 1 && PF16363:GDP-mannose 4,6 dehydratase	-
evm.TU.HIC_ASM_22.1210	543.207	220.713	36.718	0	1.01216	0	266.879	0.337386	9.68941	9.35951e-11	1.94154e-08	-	HIC_ASM_22	47375318	47378018	-	1245	-	- && Q53Q11.1 RecName: Full=Probable protein phosphatase 2C 74; Short=OsPP2C74 && PF00481:Protein phosphatase 2C	PP2C
evm.TU.HIC_ASM_4.810	658.211	155.189	182.672	10.5604	19.231	15.6378	332.024	15.1431	4.4566	9.3712e-11	1.94154e-08	-	HIC_ASM_4	22839098	22840506	+	1409	-	- && - && -	-
evm.TU.HIC_ASM_15.676	920.027	410.388	274.467	21.1208	46.5593	43.6211	534.961	37.1004	3.85045	9.7236e-11	2.00662e-08	-	HIC_ASM_15	18038426	18040042	+	744	-	- && Q7XBH4.2 RecName: Full=Myb-related protein Myb4; AltName: Full=OsMyb4; AltName: Full=Transcription factor RLTR1 && PF00249:Myb-like DNA-binding domain	Myb_DNA-binding
evm.TU.HIC_ASM_11.162	7547.4	5129.27	2425.22	470.818	682.194	537.445	5033.97	563.486	3.15931	9.86861e-11	2.02856e-08	-	HIC_ASM_11	3057572	3065567	-	4225	-	- && Q94B77.2 RecName: Full=Formin-like protein 5; Short=AtFH5; Short=AtFORMIN-5; AltName: Full=Formin homology 2 domain-containing protein 5 && PF02181:Formin Homology 2 Domain	FH2
evm.TU.CTG3668.3	953.06	952.973	1160.29	68.6426	187.249	73.2506	1022.11	109.714	3.22252	9.96811e-11	2.04101e-08	-	CTG3668	80051	88557	-	2433	-	- && P0C5E2.3 RecName: Full=LEAF RUST 10 DISEASE-RESISTANCE LOCUS RECEPTOR-LIKE PROTEIN KINASE-like 1.2; AltName: Full=Probable receptor-like serine/threonine-protein kinase LRK10L-1.2; Flags: Precursor && PF14380:Wall-associated receptor kinase C-termina	Pkinase
evm.TU.HIC_ASM_2.2037	2859.18	2557.74	833.499	120.565	64.7781	211.521	2083.47	132.288	3.97575	1.02719e-10	2.09504e-08	-	HIC_ASM_2	62199130	62209170	-	489	-	- && - && -	-
evm.TU.CTG1741.10	5347.66	4091.23	944.57	108.244	281.38	131.686	3461.15	173.77	4.31672	1.14966e-10	2.33572e-08	-	CTG1741	231425	242347	-	3359	-	- && C0LGE0.1 RecName: Full=Probable LRR receptor-like serine/threonine-protein kinase At1g07650; Flags: Precursor && PF07714:Protein tyrosine kinase|PF13855:Leucine rich repeat|PF11721:Di-glucose binding within endoplasmic reticulum	Pkinase_Tyr
evm.TU.HIC_ASM_14.1591	909.016	812.729	316.693	50.1619	85.0213	65.0202	679.479	66.7344	3.34871	1.18543e-10	2.3991e-08	-	HIC_ASM_14	53984477	53988728	+	3322	-	- && Q9C5S1.1 RecName: Full=Protein-tyrosine-phosphatase MKP1; AltName: Full=Mitogen-activated protein kinase phosphatase 1; Short=AtMKP1 && PF00626:Gelsolin repeat|PF00782:Dual specificity phosphatase, catalytic domain	DSPc
evm.TU.HIC_ASM_4.330	2839.6	4011.91	1334.7	199.768	355.267	309.463	2728.74	288.166	3.24338	1.2336e-10	2.48698e-08	-	HIC_ASM_4	9316858	9323009	+	1365	-	- && - && PF02338:OTU-like cysteine protease	OTU
evm.TU.HIC_ASM_21.3407	3092.86	5155.71	2470.2	564.982	565.796	666.663	3572.92	599.147	2.57596	1.25042e-10	2.50883e-08	-	HIC_ASM_21	116094129	116097492	+	1239	-	- && Q9LTC0.1 RecName: Full=Probable receptor-like protein kinase At5g47070 && PF07714:Protein tyrosine kinase	Pkinase_Tyr
evm.TU.HIC_ASM_6.1085	15502.2	6675.41	1990.12	352.013	375.511	502.878	8055.91	410.134	4.29574	1.25401e-10	2.50883e-08	-	HIC_ASM_6	35257815	35261886	+	1780	-	- && Q9M9H6.1 RecName: Full=Probable choline kinase 1; Short=AtCK1 && PF01633:Choline/ethanolamine kinase	Choline_kinase
evm.TU.HIC_ASM_18.256	2144.69	1690.98	833.499	182.167	209.517	234.566	1556.39	208.75	2.89796	1.28511e-10	2.56128e-08	-	HIC_ASM_18	6522094	6526583	+	2697	-	- && Q9LV48.1 RecName: Full=Proline-rich receptor-like protein kinase PERK1; AltName: Full=Proline-rich extensin-like receptor kinase 1; Short=AtPERK1 && PF07714:Protein tyrosine kinase	Pkinase_Tyr
evm.TU.HIC_ASM_11.2243	1509.73	1524.3	965.683	241.129	115.386	218.106	1333.24	191.54	2.79792	1.29228e-10	2.56581e-08	-	HIC_ASM_11	93353230	93360530	-	3689	-	- && Q336N8.1 RecName: Full=Lysine-specific demethylase JMJ706; AltName: Full=Jumonji domain-containing protein 706; AltName: Full=Lysine-specific histone demethylase JMJ706; AltName: Full=Protein JUMONJI 706 && PF02928:C5HC2 zinc finger|PF02375:jmjN doma	JmjC
evm.TU.HIC_ASM_4.912	484.482	514.996	212.964	44.0017	52.6322	45.2672	404.148	47.3004	3.09503	1.34108e-10	2.64409e-08	-	HIC_ASM_4	25578215	25581563	+	1110	-	- && Q9ZVM9.1 RecName: Full=Probable serine/threonine-protein kinase At1g54610 && PF00069:Protein kinase domain	Pkinase
evm.TU.HIC_ASM_6.1817	96.6518	89.6645	91.795	544.741	354.255	505.347	92.7038	468.114	-2.33685	1.34318e-10	2.64409e-08	-	HIC_ASM_6	62681267	62685646	+	2169	-	- && Q9MBA1.1 RecName: Full=Chlorophyllide a oxygenase, chloroplastic; Short=Chlorophyll a oxygenase; AltName: Full=Chlorophyll b synthase; Short=AtCAO; Flags: Precursor && PF08417:Pheophorbide a oxygenase|PF00355:Rieske [2Fe-2S] domain	-
evm.TU.HIC_ASM_3.3189	2509.28	1522	1580.71	172.487	260.125	366.253	1870.66	266.288	2.81206	1.34791e-10	2.64409e-08	-	HIC_ASM_3	110551493	110553527	-	1502	-	- && Q8GXG1.2 RecName: Full=Probable isoaspartyl peptidase/L-asparaginase 2; AltName: Full=L-asparagine amidohydrolase 2; Contains: RecName: Full=Isoaspartyl peptidase/L-asparaginase 2 subunit alpha; Contains: RecName: Full=Isoaspartyl peptidase/L-asparag	Asparaginase_2
evm.TU.HIC_ASM_8.1541	841.727	493.155	99.1386	7.9203	16.1945	22.2221	478.007	15.4456	4.94985	1.35188e-10	2.64409e-08	-	HIC_ASM_8	56090963	56091340	+	378	-	- && - && -	-
evm.TU.HIC_ASM_2.2772	808.694	816.177	55.077	4.40017	11.1337	15.6378	559.983	10.3906	5.75016	1.38063e-10	2.69029e-08	-	HIC_ASM_2	98210580	98212800	+	1162	-	- && P87027.1 RecName: Full=Septum-promoting GTP-binding protein 1; AltName: Full=GTPase spg1; AltName: Full=Sid3 protein && PF00071:Ras family	Ras
evm.TU.HIC_ASM_6.802	1550.1	1747.31	1550.42	357.294	481.787	422.22	1615.94	420.433	1.94272	1.38778e-10	2.69419e-08	-	HIC_ASM_6	24595179	24600132	+	2256	-	- && P36616.2 RecName: Full=Protein kinase dsk1; AltName: Full=Dis1-suppressing protein kinase && PF00069:Protein kinase domain	Pkinase
evm.TU.HIC_ASM_7.1231	12191.6	5905.22	2345.36	388.975	556.687	528.392	6814.05	491.351	3.79368	1.55514e-10	3.00797e-08	-	HIC_ASM_7	36653397	36659131	-	567	-	- && - && -	-
evm.TU.HIC_ASM_3.2722	17316.6	12661.1	1682.6	342.333	531.383	443.619	10553.4	439.112	4.58702	1.56254e-10	3.01116e-08	-	HIC_ASM_3	96609043	96619287	+	3565	-	- && Q9M9E8.3 RecName: Full=F-box protein At1g78280 && PF13621:Cupin-like domain|PF12937:F-box-like	-
evm.TU.HIC_ASM_5.63	1282.17	309.228	493.857	24.6409	27.3283	61.728	695.083	37.8991	4.19378	1.57471e-10	3.02349e-08	-	HIC_ASM_5	2020844	2023823	+	2980	-	- && O48837.2 RecName: Full=Receptor like protein kinase S.2; Short=LecRK-S.2 && PF00069:Protein kinase domain|PF07714:Protein tyrosine kinase	Pkinase
evm.TU.HIC_ASM_4.176	2586.35	2830.18	2370.15	638.904	754.058	776.127	2595.56	723.03	1.84387	1.5823e-10	3.02699e-08	-	HIC_ASM_4	4789421	4796390	-	2816	-	- && Q8W486.1 RecName: Full=Uncharacterized protein At1g04910 && PF10250:GDP-fucose protein O-fucosyltransferase	-
evm.TU.HIC_ASM_23.939	90.5346	33.3368	200.113	0	0	0	107.995	0	9.3485	1.61464e-10	3.07762e-08	-	HIC_ASM_23	22156066	22157595	+	1530	-	- && Q5PNY6.1 RecName: Full=U-box domain-containing protein 21; AltName: Full=Plant U-box protein 21 && PF04564:U-box domain	U-box
evm.TU.CTG3954.3	4975.73	4898.21	1564.19	345.853	252.027	468.31	3812.71	355.397	3.42285	1.64088e-10	3.11631e-08	-	CTG3954	25707	32307	-	2990	-	- && Q9FKL6.1 RecName: Full=Calmodulin-binding protein 60 B && PF07887:Calmodulin binding protein-like	-
evm.TU.HIC_ASM_10.2899	13878.7	17458.1	1622.94	391.615	274.295	562.136	10986.6	409.349	4.74605	1.64685e-10	3.11636e-08	-	HIC_ASM_10	102583540	102588571	-	882	-	- && Q8VYR2.1 RecName: Full=Nudix hydrolase 9; Short=AtNUDT9 && -	-
evm.TU.HIC_ASM_22.4859	3682.55	1098.97	697.642	88.0034	133.605	55.1437	1826.39	92.2506	4.3084	1.69124e-10	3.18884e-08	-	HIC_ASM_22	145248428	145252564	-	4024	-	- && P93194.2 RecName: Full=Receptor-like protein kinase; Flags: Precursor && PF13855:Leucine rich repeat|PF00069:Protein kinase domain|PF08263:Leucine rich repeat N-terminal domain	Pkinase
evm.TU.HIC_ASM_21.3784	5266.91	1804.79	1592.64	156.646	164.982	320.986	2888.11	214.204	3.75243	1.74229e-10	3.27263e-08	-	HIC_ASM_21	126852940	126859777	+	3629	-	- && P93733.4 RecName: Full=Phospholipase D beta 1; Short=AtPLDbeta1; Short=PLD beta 1; Short=PLDbeta && PF12357:Phospholipase D C terminal|PF00614:Phospholipase D Active site motif|PF00168:C2 domain	C2
evm.TU.HIC_ASM_4.1461	12235.6	4105.03	1105.21	48.4018	264.173	83.9501	5815.29	132.175	5.46033	1.74816e-10	3.27263e-08	-	HIC_ASM_4	40086180	40087338	+	1159	-	- && Q39688.1 RecName: Full=Epidermis-specific secreted glycoprotein EP1; AltName: Full=52/54 kDa medium protein; Flags: Precursor && PF01453:D-mannose binding lectin	B_lectin
evm.TU.HIC_ASM_17.3114	9325.06	8938.87	5015.68	1119.4	1617.43	1397.52	7759.87	1378.12	2.49335	1.77055e-10	3.30274e-08	-	HIC_ASM_17	118908801	118916151	-	1710	-	- && O88746.1 RecName: Full=Target of Myb protein 1 && PF00790:VHS domain|PF03127:GAT domain	-
evm.TU.HIC_ASM_23.7	575.017	588.567	709.575	3709.34	2680.19	2279.82	624.386	2889.79	-2.21012	1.79218e-10	3.33123e-08	-	HIC_ASM_23	489595	492113	+	2519	-	- && Q7Y1B6.1 RecName: Full=DELLA protein GAI; AltName: Full=Gibberellic acid-insensitive mutant protein && PF03514:GRAS domain family|PF12041:Transcriptional regulator DELLA protein N terminal	GRAS
evm.TU.HIC_ASM_21.66	9486.56	4972.93	2029.59	365.214	554.662	321.809	5496.36	413.895	3.73134	1.80054e-10	3.33494e-08	-	HIC_ASM_21	1584399	1587909	+	1113	-	- && Q9FYE4.1 RecName: Full=Probable calcium-binding protein CML50; AltName: Full=Calmodulin-like protein 50 && PF13405:EF-hand domain	-
evm.TU.HIC_ASM_6.1331	2477.47	2036.99	2675.82	494.579	676.121	452.672	2396.76	541.124	2.14757	1.83878e-10	3.39377e-08	-	HIC_ASM_6	45466797	45470904	-	3549	-	- && O22938.1 RecName: Full=Leucine-rich repeat receptor-like tyrosine-protein kinase PXC3; AltName: Full=Protein PXY/TDR-CORRELATED 3; Flags: Precursor && PF13855:Leucine rich repeat|PF07714:Protein tyrosine kinase	Pkinase_Tyr
evm.TU.HIC_ASM_16.2419	1206.31	1510.5	1449.44	337.933	230.772	351.438	1388.75	306.714	2.17815	1.86525e-10	3.43055e-08	-	HIC_ASM_16	69743859	69749336	-	2468	-	- && Q9SZJ2.1 RecName: Full=Glycine-rich domain-containing protein 2; Short=AtGRDP2 && PF07173:Protein of unknown function (DUF1399)	-
evm.TU.HIC_ASM_6.2918	1732.39	3767.06	2215.01	320.332	469.641	390.121	2571.49	393.365	2.70889	2.05369e-10	3.76393e-08	-	HIC_ASM_6	103589546	103599581	-	2945	-	- && Q67UC7.2 RecName: Full=Probable potassium transporter 17; AltName: Full=OsHAK17 && -	-
evm.TU.HIC_ASM_4.1153	357.245	151.74	164.313	3.52013	19.231	9.05344	224.433	10.6015	4.41667	2.12053e-10	3.87289e-08	-	HIC_ASM_4	31396614	31399246	-	2633	-	- && Q8RWZ5.1 RecName: Full=G-type lectin S-receptor-like serine/threonine-protein kinase SD2-5; AltName: Full=S-domain-2 (SD2) receptor kinase 5; Short=SD2-5; Flags: Precursor && PF01453:D-mannose binding lectin|PF00069:Protein kinase domain	Pkinase
evm.TU.HIC_ASM_5.802	2805.35	1948.48	129.431	22.0008	31.3769	53.4976	1627.75	35.6251	5.51261	2.20623e-10	4.01542e-08	-	HIC_ASM_5	24694528	24703131	+	896	-	- && - && -	-
evm.TU.HIC_ASM_16.71	2914.23	992.058	175.328	14.9606	38.462	3.29216	1360.54	18.9049	6.17576	2.21766e-10	4.02225e-08	-	HIC_ASM_16	1279859	1299871	-	2421	-	- && Q9FKS8.1 RecName: Full=Lysine histidine transporter 1 && PF01490:Transmembrane amino acid transporter protein	Aa_trans
evm.TU.HIC_ASM_20.3752	3193.18	929.982	616.862	58.0822	88.0577	115.226	1580.01	87.1219	4.18024	2.26639e-10	4.09647e-08	-	HIC_ASM_20	111677988	111684916	-	2191	-	- && C0LGH2.2 RecName: Full=Probable LRR receptor-like serine/threonine-protein kinase At1g56130; Flags: Precursor && PF00069:Protein kinase domain	Pkinase
evm.TU.HIC_ASM_20.5160	3287.38	2542.79	848.186	220.008	193.322	227.982	2226.12	213.771	3.38002	2.31741e-10	4.17429e-08	-	HIC_ASM_20	146197342	146201066	+	2920	-	- && Q38834.2 RecName: Full=Disease resistance RPP13-like protein 4; AltName: Full=Disease resistance protein ZAR1; AltName: Full=Protein HOPZ-ACTIVATED RESISTANCE 1 && PF00931:NB-ARC domain	NB-ARC
evm.TU.HIC_ASM_20.3681	2043.15	1417.39	1403.55	226.169	381.583	315.224	1621.36	307.659	2.39811	2.44196e-10	4.38358e-08	-	HIC_ASM_20	109875477	109885361	+	2303	-	- && Q8L7L1.1 RecName: Full=Sphingosine kinase 1 && PF00781:Diacylglycerol kinase catalytic domain	-
evm.TU.HIC_ASM_11.3087	8778.18	9915.98	4627.39	488.419	1273.29	852.67	7773.85	871.461	3.15727	2.52343e-10	4.51435e-08	-	HIC_ASM_11	133319646	133328331	+	3019	-	- && P42044.1 RecName: Full=Ferrochelatase-2, chloroplastic; AltName: Full=Ferrochelatase II; AltName: Full=Heme synthase 2; AltName: Full=Protoheme ferro-lyase 2; Flags: Precursor && PF00762:Ferrochelatase	-
evm.TU.HIC_ASM_18.1281	16249.7	8104.3	7929.25	858.033	1602.25	1662.54	10761.1	1374.27	2.96908	2.71632e-10	4.8429e-08	-	HIC_ASM_18	41563809	41565558	+	1750	-	- && Q3MKY2.1 RecName: Full=Acetylajmalan esterase; Flags: Precursor && PF00657:GDSL-like Lipase/Acylhydrolase	Lipase_GDSL
evm.TU.HIC_ASM_8.3445	7685.65	5893.72	3398.25	885.314	723.693	1062.54	5659.21	890.517	2.66766	2.85517e-10	5.07321e-08	-	HIC_ASM_8	116255144	116261117	+	2515	-	- && Q8W486.1 RecName: Full=Uncharacterized protein At1g04910 && PF10250:GDP-fucose protein O-fucosyltransferase	-
evm.TU.HIC_ASM_4.2101	497.94	590.866	32.1282	2.6401	0	6.58432	373.645	3.07481	6.89501	2.87311e-10	5.08783e-08	-	HIC_ASM_4	57820861	57821287	-	267	-	- && - && -	-
evm.TU.HIC_ASM_20.5239	2768.65	1013.9	638.893	29.0411	119.435	66.6663	1473.81	71.714	4.36272	2.88714e-10	5.09546e-08	-	HIC_ASM_20	147796919	147816073	-	2537	-	- && F4HQ17.2 RecName: Full=LEAF RUST 10 DISEASE-RESISTANCE LOCUS RECEPTOR-LIKE PROTEIN KINASE-like 1.4; AltName: Full=Probable receptor-like serine/threonine-protein kinase LRK10L-1.4; Flags: Precursor && PF00069:Protein kinase domain|PF14380:Wall-associ	Pkinase
evm.TU.HIC_ASM_4.2054	633.742	697.774	116.58	15.8406	3.03647	22.2221	482.699	13.6997	5.12905	2.91024e-10	5.119e-08	-	HIC_ASM_4	56163764	56169072	-	4429	-	- && Q8VXV7.1 RecName: Full=Lysine-specific histone demethylase 1 homolog 1; AltName: Full=Flavin-containing amine oxidase domain-containing protein 1; AltName: Full=Protein LSD1-LIKE 1 && -	-
evm.TU.HIC_ASM_19.5197	548.101	633.4	667.35	82.7232	112.35	151.439	616.283	115.504	2.41504	2.92327e-10	5.12472e-08	-	HIC_ASM_19	146079574	146082017	+	1455	-	- && O49508.1 RecName: Full=F-box protein At4g18380 && -	-
evm.TU.HIC_ASM_19.3508	4744.5	3814.19	1935.04	439.137	448.386	618.103	3497.91	501.875	2.80078	2.95244e-10	5.1586e-08	-	HIC_ASM_19	87339991	87341462	-	1380	-	- && O22259.1 RecName: Full=Ethylene-responsive transcription factor ERF071 && PF00847:AP2 domain	AP2
evm.TU.HIC_ASM_19.787	735.288	895.496	706.821	121.445	183.201	88.0653	779.202	130.903	2.57552	3.2258e-10	5.6175e-08	-	HIC_ASM_19	18750178	18752096	-	1919	-	- && - && PF05078:Protein of unknown function (DUF679)	-
evm.TU.HIC_ASM_19.788	906.569	1379.45	626.96	97.6837	88.0577	172.838	970.995	119.527	3.02047	3.27998e-10	5.69295e-08	-	HIC_ASM_19	18761411	18770818	+	2308	-	- && Q07442.1 RecName: Full=Bromodomain-containing factor 2 && PF00439:Bromodomain	Bromodomain
evm.TU.HIC_ASM_17.1689	663.105	271.293	45.8975	0	0	4.93824	326.765	1.64608	7.58057	3.40489e-10	5.89024e-08	-	HIC_ASM_17	68427480	68432539	-	2143	-	- && Q53Q11.1 RecName: Full=Probable protein phosphatase 2C 74; Short=OsPP2C74 && PF00481:Protein phosphatase 2C	PP2C
evm.TU.HIC_ASM_23.2871	3316.75	2661.2	1355.81	303.612	282.392	432.919	2444.59	339.641	2.84697	3.46352e-10	5.96049e-08	-	HIC_ASM_23	97283712	97295939	+	4060	-	- && - && PF05664:Plant family of unknown function (DUF810)	-
evm.TU.HIC_ASM_5.856	824.599	734.56	571.883	132.885	183.201	134.979	710.347	150.355	2.2409	3.46824e-10	5.96049e-08	-	HIC_ASM_5	26405022	26409876	+	1405	-	- && O23429.2 RecName: Full=Vesicle-associated membrane protein 724; Short=AtVAMP724; AltName: Full=SYBL1-like protein && PF13774:Regulated-SNARE-like domain|PF00957:Synaptobrevin	-
evm.TU.HIC_ASM_3.75	48.9376	59.7764	56.9129	392.495	268.222	264.196	55.209	308.304	-2.4804	3.48177e-10	5.96418e-08	-	HIC_ASM_3	2005719	2007521	-	1033	-	- && - && -	-
evm.TU.HIC_ASM_8.2240	41125.9	25396.9	6446.76	1326.21	2052.66	1236.21	24323.2	1538.36	3.98291	3.60515e-10	6.15542e-08	-	HIC_ASM_8	79027525	79033203	+	2182	-	- && - && PF13499:EF-hand domain pair|PF01699:Sodium/calcium exchanger protein	Na_Ca_ex
evm.TU.CTG7367.1	4071.61	3142.86	937.227	153.126	131.581	294.648	2717.23	193.118	3.81378	3.63551e-10	6.18709e-08	-	CTG7367	46860	50973	+	2702	-	- && Q8L7G0.2 RecName: Full=Auxin response factor 1 && PF02362:B3 DNA binding domain|PF05278:Arabidopsis phospholipase-like protein (PEARLI 4)	B3
evm.TU.HIC_ASM_8.2882	4060.6	5843.14	2817.19	498.099	859.322	633.741	4240.31	663.721	2.67568	3.7449e-10	6.35263e-08	-	HIC_ASM_8	99112896	99122064	+	2311	-	- && Q39008.2 RecName: Full=Mitogen-activated protein kinase kinase kinase 1; Short=ARAKIN; Short=AtMEKK1; Short=MAP kinase kinase kinase 1 && PF00069:Protein kinase domain	Pkinase
evm.TU.HIC_ASM_19.4615	363.362	183.927	63.3385	0	5.06079	0	203.543	1.68693	6.99618	3.85431e-10	6.51714e-08	-	HIC_ASM_19	123685184	123685831	-	648	-	- && - && -	-
evm.TU.HIC_ASM_20.3988	1260.14	1282.89	778.422	174.247	240.894	230.451	1107.15	215.197	2.36303	3.96253e-10	6.67858e-08	-	HIC_ASM_20	117252574	117258485	-	1320	-	- && Q9P7W0.1 RecName: Full=OPA3-like protein && PF07047:Optic atrophy 3 protein (OPA3)	-
novel.6360	23.2454	19.5423	89.9591	966.277	897.784	466.664	44.2489	776.908	-4.12482	4.15689e-10	6.9837e-08	-	HIC_ASM_21	136097910	136099309	-	1400	-	- && - && -	-
evm.TU.HIC_ASM_8.3019	4099.75	1902.5	167.985	47.5218	65.7903	30.4525	2056.74	47.9215	5.42468	4.17538e-10	6.99236e-08	-	HIC_ASM_8	104141142	104146945	+	2158	-	- && Q9ZVN4.1 RecName: Full=Probable tyrosine-protein phosphatase At1g05000 && PF03162:Tyrosine phosphatase family	-
evm.TU.HIC_ASM_17.3650	2100.65	1934.69	2349.95	479.618	314.781	555.552	2128.43	449.984	2.2413	4.31722e-10	7.20686e-08	-	HIC_ASM_17	133395803	133399111	-	1806	-	- && Q9LV10.1 RecName: Full=Protein NRT1/ PTR FAMILY 2.11; Short=AtNPF2.11; AltName: Full=Nitrate transporter 1.10; AltName: Full=Protein GLUCOSINOLATE TRANSPORTER-2 && PF00854:POT family	-
evm.TU.HIC_ASM_11.3895	3937.03	3365.87	313.939	14.9606	106.277	26.3373	2538.95	49.1915	5.69248	4.37313e-10	7.24325e-08	-	HIC_ASM_11	161675633	161677127	-	1279	-	- && Q9FJ90.1 RecName: Full=Ethylene-responsive transcription factor ERF025 && PF00847:AP2 domain	AP2
evm.TU.HIC_ASM_2.1729	39082.8	10412.6	3132.96	247.289	714.583	95.4727	17542.8	352.448	5.63771	4.37773e-10	7.24325e-08	-	HIC_ASM_2	48453490	48454360	-	871	-	- && P17407.1 RecName: Full=21 kDa protein; AltName: Full=1.2 protein; Flags: Precursor && PF04043:Plant invertase/pectin methylesterase inhibitor	-
evm.TU.HIC_ASM_11.604	5576.44	6544.36	3378.97	1100.92	993.939	995.879	5166.59	1030.25	2.32613	4.38047e-10	7.24325e-08	-	HIC_ASM_11	17255444	17256346	+	903	-	- && - && -	-
evm.TU.HIC_ASM_17.3958	8201.94	10762	9878.98	873.873	2093.14	1629.62	9614.32	1532.21	2.64968	4.39484e-10	7.24417e-08	-	HIC_ASM_17	142245501	142248854	+	2043	-	- && Q9SBQ9.1 RecName: Full=Flavonoid 3'-monooxygenase; AltName: Full=Cytochrome P450 75B2; AltName: Full=Flavonoid 3'-hydroxylase [Petunia x hybrida] && PF00067:Cytochrome P450	p450
evm.TU.HIC_ASM_0.2006	85.6408	173.581	191.852	1233.81	1016.21	803.287	150.358	1017.77	-2.75677	4.51745e-10	7.42292e-08	-	HIC_ASM_0	75207751	75210616	+	2167	-	- && - && PF13178:Protein of unknown function (DUF4005)|PF00612:IQ calmodulin-binding motif	IQ
evm.TU.CTG6420.11	305.86	213.815	234.077	11.4404	29.3526	4.93824	251.251	15.2438	4.05797	4.59485e-10	7.52651e-08	-	CTG6420	391659	399609	+	4606	-	- && P93051.2 RecName: Full=Sugar transporter ERD6-like 7 && PF00083:Sugar (and other) transporter	Sugar_tr
evm.TU.CTG5988.4	309.53	229.909	389.211	1595.5	1261.15	2009.04	309.55	1621.9	-2.3887	4.96155e-10	8.09575e-08	-	CTG5988	314947	317157	+	2211	-	- && O82199.1 RecName: Full=Zinc finger CCCH domain-containing protein 20; Short=AtC3H20 && -	-
evm.TU.HIC_ASM_20.3493	207.985	221.862	190.934	1366.69	834.018	846.085	206.927	1015.6	-2.29563	4.97325e-10	8.09575e-08	-	HIC_ASM_20	104925932	104927180	+	1249	-	- && - && PF04520:Senescence regulator	-
evm.TU.HIC_ASM_11.2846	161.494	65.5241	82.6155	0	0	2.46912	103.211	0.82304	6.87526	5.20308e-10	8.41915e-08	-	HIC_ASM_11	125427264	125433021	-	2608	-	- && Q9SUU1.3 RecName: Full=Probable boron transporter 7 && PF00955:HCO3- transporter family	-
evm.TU.HIC_ASM_20.537	1349.45	1825.48	2131.48	167.206	323.89	348.146	1768.8	279.748	2.6608	5.20404e-10	8.41915e-08	-	HIC_ASM_20	14665327	14670072	+	1519	-	- && - && PF04720:PDDEXK-like family of unknown function	-
evm.TU.HIC_ASM_18.1497	205.538	160.936	85.3693	1018.2	873.492	982.71	150.615	958.134	-2.67241	5.30857e-10	8.56183e-08	-	HIC_ASM_18	50157532	50164451	+	1090	-	- && Q6WAU1.1 RecName: Full=(-)-isopiperitenone reductase && PF00106:short chain dehydrogenase	adh_short
evm.TU.CTG2462.10	1590.47	1397.85	846.35	227.049	230.772	276.541	1278.22	244.787	2.38392	5.42056e-10	8.71563e-08	-	CTG2462	241533	249571	+	2154	-	- && Q8W4F0.3 RecName: Full=Protein DA1-related 1 && PF12315:Protein of unknown function (DUF3633)|PF00412:LIM domain	LIM
evm.TU.HIC_ASM_15.1983	1548.88	1093.22	402.98	114.404	90.082	60.905	1015.02	88.4638	3.52037	5.43779e-10	8.7166e-08	-	HIC_ASM_15	70615135	70616991	-	1857	-	- && - && PF07649:C1-like domain	C1_3
evm.TU.HIC_ASM_1.3974	5247.33	2678.44	426.847	102.964	97.1671	139.094	2784.21	113.075	4.62146	5.57446e-10	8.89155e-08	-	HIC_ASM_1	135388158	135390517	-	1233	-	- && Q84W89.2 RecName: Full=DEAD-box ATP-dependent RNA helicase 37 && PF00270:DEAD/DEAH box helicase	DEAD
evm.TU.HIC_ASM_1.378	2559.44	1095.52	413.077	83.6032	28.3404	83.1271	1356.01	65.0236	4.38021	5.58086e-10	8.89155e-08	-	HIC_ASM_1	10942138	10949087	+	4006	-	- && Q336N8.1 RecName: Full=Lysine-specific demethylase JMJ706; AltName: Full=Jumonji domain-containing protein 706; AltName: Full=Lysine-specific histone demethylase JMJ706; AltName: Full=Protein JUMONJI 706 && PF02375:jmjN domain|PF02928:C5HC2 zinc fing	JmjC
evm.TU.HIC_ASM_7.713	567.676	706.97	993.222	132.005	165.994	105.349	755.956	134.449	2.49305	5.64873e-10	8.9724e-08	-	HIC_ASM_7	19618068	19624087	+	2259	-	- && Q9FHD7.1 RecName: Full=Probable serine/threonine-protein kinase At5g41260 && PF07714:Protein tyrosine kinase	Pkinase_Tyr
evm.TU.HIC_ASM_2.542	116.227	104.609	134.021	620.424	438.264	534.153	118.285	530.947	-2.16511	5.69529e-10	9.01904e-08	-	HIC_ASM_2	12528070	12529224	-	1155	-	- && - && -	-
evm.TU.CTG8216.9	5602.13	6281.12	1356.73	251.69	396.766	397.528	4413.33	348.661	3.66194	5.89265e-10	9.30347e-08	-	CTG8216	199773	203421	+	1788	-	- && - && PF10358:N-terminal C2 in EEIG1 and EHBP1 proteins	-
evm.TU.HIC_ASM_20.3180	14820.8	13319.8	9096.88	2938.43	2988.9	3097.92	12412.5	3008.42	2.04467	5.94992e-10	9.36567e-08	-	HIC_ASM_20	97240002	97243140	-	1945	-	- && Q96558.1 RecName: Full=UDP-glucose 6-dehydrogenase 1; Short=UDP-Glc dehydrogenase 1; Short=UDP-GlcDH 1; Short=UDPGDH 1; AltName: Full=Gm-UGD1 && PF03721:UDP-glucose/GDP-mannose dehydrogenase family, NAD binding domain|PF03720:UDP-glucose/GDP-mannose	-
evm.TU.HIC_ASM_18.255	3835.48	4149.86	1408.14	387.215	321.866	441.973	3131.16	383.685	3.02836	6.13449e-10	9.6273e-08	-	HIC_ASM_18	6472261	6476476	-	2165	-	- && O22025.2 RecName: Full=Protein CfxQ homolog && PF00004:ATPase family associated with various cellular activities (AAA)|PF12796:Ankyrin repeats (3 copies)	AAA
evm.TU.HIC_ASM_13.950	1180.62	1517.4	872.97	271.93	235.833	258.435	1190.33	255.399	2.22005	6.16994e-10	9.6527e-08	-	HIC_ASM_13	25582766	25592553	+	2782	-	- && O80605.1 RecName: Full=Sucrose transport protein SUC3; AltName: Full=Sucrose permease 3; AltName: Full=Sucrose transporter 2; AltName: Full=Sucrose-proton symporter 3 && PF13347:MFS/sugar transport protein	-
evm.TU.HIC_ASM_22.3816	570.123	344.864	50.4872	7.9203	6.07295	13.1686	321.825	9.05396	5.14405	6.18751e-10	9.6527e-08	-	HIC_ASM_22	121832966	121846011	-	2007	-	- && Q9FLR0.1 RecName: Full=Protein NEN1; AltName: Full=NAC45/NAC86-dependent exonuclease-domain protein 1 && PF00929:Exonuclease	Exonuc_X-T
evm.TU.HIC_ASM_16.2113	5790.54	3114.12	1373.25	227.929	406.887	238.682	3425.97	291.166	3.55692	6.24216e-10	9.70906e-08	-	HIC_ASM_16	60682619	60696482	+	3529	-	- && Q38834.2 RecName: Full=Disease resistance RPP13-like protein 4; AltName: Full=Disease resistance protein ZAR1; AltName: Full=Protein HOPZ-ACTIVATED RESISTANCE 1 && PF00931:NB-ARC domain	NB-ARC
evm.TU.HIC_ASM_20.4204	3375.47	2694.53	1252.08	299.211	278.343	406.582	2440.7	328.046	2.89484	6.40465e-10	9.93233e-08	-	HIC_ASM_20	123598658	123609303	+	2315	-	- && Q8RWL6.1 RecName: Full=Serine/threonine-protein kinase STY17; AltName: Full=Serine/threonine/tyrosine-protein kinase 17 && PF12796:Ankyrin repeats (3 copies)|PF07714:Protein tyrosine kinase	Pkinase_Tyr
evm.TU.HIC_ASM_11.4107	2016.23	2058.84	1313.59	413.616	368.425	447.734	1796.22	409.925	2.13105	6.50342e-10	1.00558e-07	-	HIC_ASM_11	167890106	167894083	-	1881	-	- && Q5PPS7.1 RecName: Full=Transmembrane protein 53-A && PF05705:Eukaryotic protein of unknown function (DUF829)	-
evm.TU.HIC_ASM_16.935	1553.77	1547.29	698.56	175.127	225.711	176.131	1266.54	192.323	2.71944	6.53267e-10	1.00713e-07	-	HIC_ASM_16	22967410	22974258	+	1201	-	- && Q9P7W0.1 RecName: Full=OPA3-like protein && PF07047:Optic atrophy 3 protein (OPA3)	-
evm.TU.HIC_ASM_16.1862	6529.5	2891.11	1564.19	90.6435	360.328	177.777	3661.6	209.583	4.12753	6.71211e-10	1.02982e-07	-	HIC_ASM_16	51672380	51676468	+	2014	-	- && Q8VYV9.1 RecName: Full=Aspartyl protease family protein 1; Flags: Precursor && PF14541:Xylanase inhibitor C-terminal|PF14543:Xylanase inhibitor N-terminal	-
evm.TU.HIC_ASM_22.4120	14023.1	12184	9525.57	769.149	2337.07	1441.14	11910.9	1515.79	2.97427	6.71918e-10	1.02982e-07	-	HIC_ASM_22	129109821	129117205	+	3566	-	- && Q2HXL0.2 RecName: Full=Respiratory burst oxidase homolog protein C; AltName: Full=NADPH oxidase RBOHC; AltName: Full=StRBOHC && PF08030:Ferric reductase NAD binding domain|PF08414:Respiratory burst NADPH oxidase|PF01794:Ferric reductase like transmem	FAD_binding_8
evm.TU.HIC_ASM_15.2297	106.439	57.4773	144.118	0	0	3.29216	102.678	1.09739	6.46452	6.83113e-10	1.04393e-07	-	HIC_ASM_15	82501763	82502206	-	444	-	- && Q8VZG2.1 RecName: Full=Protein HYPER-SENSITIVITY-RELATED 4; Short=AtHSR4; AltName: Full=BCS1-like protein && PF14363:Domain associated at C-terminal with AAA	-
novel.7506	796.46	1912.84	268.959	36.9614	50.6079	69.9584	992.754	52.5092	4.23994	7.2228e-10	1.10057e-07	-	HIC_ASM_5	45075090	45083690	+	8601	-	- && - && -	-
evm.TU.CTG4505.8	1992.98	2775	995.058	275.451	245.954	289.71	1921.01	270.372	2.82848	7.29909e-10	1.10897e-07	-	CTG4505	110264	116123	+	2186	-	- && P51820.1 RecName: Full=Bifunctional dihydrofolate reductase-thymidylate synthase; Short=DHFR-TS; Includes: RecName: Full=Dihydrofolate reductase; Includes: RecName: Full=Thymidylate synthase && PF00303:Thymidylate synthase|PF00186:Dihydrofolate reduc	-
evm.TU.HIC_ASM_21.2796	8671.74	11269	2771.29	445.297	863.371	704.522	7570.68	671.063	3.49596	7.64184e-10	1.1577e-07	-	HIC_ASM_21	97269483	97277694	+	2230	-	- && Q94IB8.1 RecName: Full=Long chain base biosynthesis protein 1; Short=AtLCB1; AltName: Full=Protein EMBRYO DEFECTIVE 2779; AltName: Full=Protein FUMONISIN B1 RESISTANT 11 && PF00155:Aminotransferase class I and II	Aminotran_1_2
evm.TU.HIC_ASM_14.1395	325.435	26.4395	55.9949	0	0	0	135.957	0	9.6779	8.10346e-10	1.22409e-07	-	HIC_ASM_14	46205154	46255170	+	3769	-	- && O49840.1 RecName: Full=Protein kinase 2B, chloroplastic; Flags: Precursor && PF07714:Protein tyrosine kinase|PF13855:Leucine rich repeat|PF08263:Leucine rich repeat N-terminal domain	Pkinase_Tyr
evm.TU.HIC_ASM_11.2990	167.611	71.2718	28.4564	0	0	0	89.1132	0	9.06746	8.53077e-10	1.28493e-07	-	HIC_ASM_11	130662975	130664351	-	363	-	- && P34105.3 RecName: Full=NADP-dependent malic enzyme; Short=NADP-ME && -	-
evm.TU.HIC_ASM_20.4147	8113.86	5377.57	1251.17	413.616	201.419	299.587	4914.2	304.874	4.01037	8.65395e-10	1.29975e-07	-	HIC_ASM_20	121861301	121865664	+	2556	-	- && Q9LMI0.1 RecName: Full=Probable alpha,alpha-trehalose-phosphate synthase [UDP-forming] 7; AltName: Full=Trehalose-6-phosphate synthase 7; Short=AtTPS7 && PF02358:Trehalose-phosphatase|PF00982:Glycosyltransferase family 20	-
evm.TU.CTG3876_2.12	30.586	49.4305	74.3539	795.55	680.17	265.842	51.4568	580.521	-3.49063	9.35325e-10	1.40077e-07	-	CTG3876_2	149039	150616	-	937	-	- && Q0WPX7.1 RecName: Full=BAG family molecular chaperone regulator 2; AltName: Full=Bcl-2-associated athanogene 2 && PF00240:Ubiquitin family	ubiquitin
evm.TU.HIC_ASM_20.3175	15743.2	10082.7	2078.24	637.144	537.456	595.058	9301.38	589.886	3.97886	9.90952e-10	1.47985e-07	-	HIC_ASM_20	97166529	97172452	-	3037	-	- && Q8GWT1.1 RecName: Full=Probable galacturonosyltransferase 14 && PF01501:Glycosyl transferase family 8	Glyco_transf_8
evm.TU.HIC_ASM_4.1683	22118.6	11820.8	6019	351.133	1268.23	1123.45	13319.4	914.272	3.86481	1.04831e-09	1.56106e-07	-	HIC_ASM_4	47263407	47267491	-	2822	-	- && Q69VG1.1 RecName: Full=Chitin-inducible gibberellin-responsive protein 1 && PF03514:GRAS domain family	GRAS
evm.TU.HIC_ASM_16.1154	1317.65	1792.14	441.534	104.724	54.6565	125.102	1183.77	94.8275	3.64026	1.09618e-09	1.62772e-07	-	HIC_ASM_16	29177163	29181997	+	582	-	- && - && PF12796:Ankyrin repeats (3 copies)	-
evm.TU.HIC_ASM_16.4908	51762.5	33847.2	7098.51	1392.21	2266.22	2125.91	30902.8	1928.12	4.00247	1.10265e-09	1.63269e-07	-	HIC_ASM_16	158472547	158480012	+	2304	-	- && Q944C1.2 RecName: Full=Phosphoinositide phospholipase C 4; AltName: Full=Phosphoinositide phospholipase PLC4; Short=AtPLC4; Short=PI-PLC4 && PF00168:C2 domain|PF00388:Phosphatidylinositol-specific phospholipase C, X domain|PF09279:Phosphoinositide-sp	PI-PLC-X
evm.TU.HIC_ASM_0.804	44355.8	28563.9	16053.1	3540.38	4810.79	4581.86	29657.6	4311.01	2.7823	1.13153e-09	1.67075e-07	-	HIC_ASM_0	28809368	28814272	-	3351	-	- && - && -	-
evm.TU.CTG3468.13	538.314	329.92	365.344	5.2802	41.4985	8.2304	411.192	18.3364	4.49937	1.24254e-09	1.8295e-07	-	CTG3468	308091	309340	+	1090	-	- && - && PF14144:Seed dormancy control	-
evm.TU.HIC_ASM_3.257	8003.75	5759.22	2419.72	440.897	723.693	692.177	5394.23	618.922	3.12357	1.25363e-09	1.84065e-07	-	HIC_ASM_3	5482369	5490201	-	4292	-	- && Q94B77.2 RecName: Full=Formin-like protein 5; Short=AtFH5; Short=AtFORMIN-5; AltName: Full=Formin homology 2 domain-containing protein 5 && PF02181:Formin Homology 2 Domain	FH2
evm.TU.HIC_ASM_20.2432	1510.95	1694.43	1058.4	330.893	357.292	341.562	1421.26	343.249	2.04967	1.32729e-09	1.94292e-07	-	HIC_ASM_20	77977929	77983033	-	3351	-	- && Q94B71.1 RecName: Full=Protein OBERON 3 && PF16312:Coiled-coil region of Oberon|PF07227:PHD - plant homeodomain finger protein	-
evm.TU.HIC_ASM_14.252	9585.65	5332.74	776.586	311.532	175.103	132.509	5231.66	206.382	4.66382	1.33069e-09	1.94292e-07	-	HIC_ASM_14	7218339	7224924	-	3300	-	- && Q9SX31.1 RecName: Full=Proline-rich receptor-like protein kinase PERK9; AltName: Full=Proline-rich extensin-like receptor kinase 9; Short=AtPERK9 && PF00069:Protein kinase domain	Pkinase
evm.TU.CTG627.2	2887.32	1092.07	6.42565	7.04027	11.1337	7.40736	1328.6	8.52712	7.28596	1.35269e-09	1.96955e-07	-	CTG627	53520	56176	+	1575	-	- && Q9C7N4.1 RecName: Full=GDSL esterase/lipase At1g29670; AltName: Full=Extracellular lipase At1g29670; Flags: Precursor && PF00657:GDSL-like Lipase/Acylhydrolase	Lipase_GDSL
evm.TU.HIC_ASM_7.2795	357.245	50.58	73.436	0.880034	0	0	160.42	0.293345	8.95477	1.37619e-09	1.99823e-07	-	HIC_ASM_7	95279871	95283761	+	2968	-	- && Q9FZ96.1 RecName: Full=Purine permease 1; Short=AtPUP1 && PF16913:Purine nucleobase transmembrane transport	-
evm.TU.HIC_ASM_14.1870	747.522	525.342	512.216	110.884	46.5593	98.7648	595.027	85.4028	2.79788	1.38757e-09	2.00919e-07	-	HIC_ASM_14	63943164	63950625	+	3110	-	- && Q9CAD5.1 RecName: Full=Mitogen-activated protein kinase kinase kinase YODA; AltName: Full=YODA MAPKK kinase && -	-
evm.TU.CTG391.5	330.329	412.687	328.626	1467.9	2897.81	1588.47	357.214	1984.72	-2.47408	1.45501e-09	2.10103e-07	-	CTG391	229140	230425	+	1061	-	- && O24542.1 RecName: Full=Auxin-induced protein 22D; AltName: Full=Indole-3-acetic acid-induced protein ARG13 && PF02309:AUX/IAA family	-
evm.TU.HIC_ASM_5.1713	3396.27	5322.4	2698.77	544.741	784.422	772.835	3805.81	700.666	2.4414	1.47409e-09	2.11888e-07	-	HIC_ASM_5	61775336	61781904	-	1335	-	- && Q8VXU6.1 RecName: Full=Protein DEHYDRATION-INDUCED 19 homolog 4; Short=AtDi19-4 && PF05605:Drought induced 19 protein (Di19), zinc-binding|PF14571:Stress-induced protein Di19, C-terminal	-
evm.TU.CTG8899.7	504.057	397.743	409.406	113.524	103.24	80.6579	437.069	99.1408	2.14082	1.47546e-09	2.11888e-07	-	CTG8899	217971	226653	+	2319	-	- && - && PF05641:Agenet domain	Agenet
evm.TU.HIC_ASM_20.4569	1058.28	751.803	249.682	23.7609	0	16.4608	686.587	13.4072	5.67044	1.48301e-09	2.12391e-07	-	HIC_ASM_20	131821670	131822176	-	507	-	- && - && -	-
evm.TU.HIC_ASM_15.720	2971.74	1843.87	1705.55	198.888	462.556	269.957	2173.72	310.467	2.80825	1.52827e-09	2.18276e-07	-	HIC_ASM_15	18911404	18914295	-	1593	-	- && Q0WUU6.1 RecName: Full=Probable polyol transporter 4 && PF00083:Sugar (and other) transporter	Sugar_tr
evm.TU.HIC_ASM_9.958	5161.69	4346.43	3441.39	136.405	655.878	383.537	4316.51	391.94	3.46159	1.60707e-09	2.28907e-07	-	HIC_ASM_9	29618235	29620481	-	1528	-	- && Q2HIV9.1 RecName: Full=Transcription factor bHLH35; AltName: Full=Basic helix-loop-helix protein 35; Short=AtbHLH35; Short=bHLH 35; AltName: Full=Transcription factor EN 41; AltName: Full=bHLH transcription factor bHLH035 && PF00010:Helix-loop-helix	HLH
evm.TU.CTG8327.11	609.273	402.341	182.672	16.7206	43.5228	10.6995	398.095	23.6476	4.08105	1.62129e-09	2.30306e-07	-	CTG8327	250825	252400	-	885	-	- && Q9LI83.1 RecName: Full=Phospholipid-transporting ATPase 10; Short=AtALA10; AltName: Full=Aminophospholipid flippase 10 && PF16209:Phospholipid-translocating ATPase N-terminal	-
evm.TU.CTG6897.8	644.753	288.536	434.19	19.3607	59.7173	51.8515	455.826	43.6432	3.3862	1.63502e-09	2.3163e-07	-	CTG6897	244419	246574	-	2156	-	- && - && PF13837:Myb/SANT-like DNA-binding domain	-
evm.TU.HIC_ASM_22.1621	3995.76	4046.4	2302.22	589.623	460.532	805.756	3448.12	618.637	2.47822	1.642e-09	2.31991e-07	-	HIC_ASM_22	62443983	62453356	-	2604	-	- && F4JZC2.1 RecName: Full=Cytosolic endo-beta-N-acetylglucosaminidase 1; Short=ENGase 1; AltName: Full=Endo-beta-N-acetyglucosaminidase 85A; Short=AtENGase85A && PF03644:Glycosyl hydrolase family 85	-
evm.TU.HIC_ASM_20.422	47640.8	26392.4	2973.24	1002.36	970.659	1102.05	25668.8	1025.02	4.64626	1.73037e-09	2.43819e-07	-	HIC_ASM_20	11430356	11437984	-	2235	-	- && Q944C1.2 RecName: Full=Phosphoinositide phospholipase C 4; AltName: Full=Phosphoinositide phospholipase PLC4; Short=AtPLC4; Short=PI-PLC4 && PF09279:Phosphoinositide-specific phospholipase C, efhand-like|PF00387:Phosphatidylinositol-specific phosphol	PI-PLC-X
evm.TU.HIC_ASM_18.1020	17837.8	2168.04	1379.68	148.726	259.112	207.406	7128.49	205.081	5.11943	1.74257e-09	2.4488e-07	-	HIC_ASM_18	31686000	31688756	+	1952	-	- && Q9ZU91.2 RecName: Full=Glucan endo-1,3-beta-glucosidase 3; AltName: Full=(1->3)-beta-glucan endohydrolase 3; Short=(1->3)-beta-glucanase 3; AltName: Full=Beta-1,3-endoglucanase 3; Short=Beta-1,3-glucanase 3; Flags: Precursor && PF07983:X8 domain|PF00	Glyco_hydro_17
evm.TU.HIC_ASM_22.1304	400.065	87.3655	57.8308	3.52013	0	0	181.754	1.17338	7.25582	1.77557e-09	2.4885e-07	-	HIC_ASM_22	50493681	50494427	+	747	-	- && Q9C9I8.1 RecName: Full=Ethylene-responsive transcription factor ERF020 && PF00847:AP2 domain	AP2
evm.TU.HIC_ASM_23.650	1898.78	1456.47	850.022	245.529	272.27	232.92	1401.76	250.24	2.48576	1.7832e-09	2.49253e-07	-	HIC_ASM_23	14772095	14781593	-	4042	-	- && - && PF00534:Glycosyl transferases group 1	Glycos_transf_1
evm.TU.HIC_ASM_16.1281	19140.7	1186.33	460.811	31.6812	138.666	32.0986	6929.29	67.4818	6.68337	1.79222e-09	2.49847e-07	-	HIC_ASM_16	32756937	32762792	-	5419	-	- && Q9FL28.1 RecName: Full=LRR receptor-like serine/threonine-protein kinase FLS2; AltName: Full=Protein FLAGELLIN-SENSING 2; AltName: Full=Protein FLAGELLIN-SENSITIVE 2; Flags: Precursor && -	-
evm.TU.HIC_ASM_1.3173	1031.36	1350.72	687.545	145.206	107.289	214.813	1023.21	155.769	2.71407	1.81585e-09	2.52471e-07	-	HIC_ASM_1	116823689	116830502	-	4112	-	- && Q9LVK9.3 RecName: Full=Probable phospholipid-transporting ATPase 7; Short=AtALA7; AltName: Full=Aminophospholipid flippase 7 && PF12710:haloacid dehalogenase-like hydrolase|PF16212:Phospholipid-translocating P-type ATPase C-terminal|PF16209:Phospholi	-
evm.TU.HIC_ASM_6.1938	349.904	151.74	23.8667	0	0	0.82304	175.17	0.274347	9.08163	1.85801e-09	2.57648e-07	-	HIC_ASM_6	68503064	68507163	+	3330	-	- && O81832.4 RecName: Full=G-type lectin S-receptor-like serine/threonine-protein kinase At4g27290; Flags: Precursor && PF08276:PAN-like domain|PF01453:D-mannose binding lectin|PF07714:Protein tyrosine kinase|PF00954:S-locus glycoprotein domain	Pkinase_Tyr
evm.TU.HIC_ASM_1.1505	3875.86	8003.14	913.36	205.928	294.538	236.213	4264.12	245.559	4.1182	1.88832e-09	2.61161e-07	-	HIC_ASM_1	58190545	58199166	-	3685	-	- && Q3MG79.1 RecName: Full=Putative ribosome biogenesis GTPase RsgA && PF03193:Protein of unknown function, DUF258	-
evm.TU.HIC_ASM_8.669	3387.71	3399.21	2400.44	905.555	696.365	691.354	3062.45	764.424	2.00208	1.92538e-09	2.65587e-07	-	HIC_ASM_8	19872896	19876655	-	2485	-	- && Q8W486.1 RecName: Full=Uncharacterized protein At1g04910 && PF10250:GDP-fucose protein O-fucosyltransferase	-
evm.TU.HIC_ASM_13.2593	5368.46	5205.14	990.468	238.489	240.894	367.899	3854.69	282.427	3.77035	1.96763e-09	2.70701e-07	-	HIC_ASM_13	81267278	81271876	-	1790	-	- && Q9M325.1 RecName: Full=Phosphatidylinositol:ceramide inositolphosphotransferase 1; AltName: Full=Inositol-phosphorylceramide synthase 1; Short=AtIPCS1; Short=IPC synthase 1; AltName: Full=Protein ERH1-like2; AltName: Full=Sphingolipid synthase 1 && P	-
evm.TU.HIC_ASM_20.4470	3.67032	16.0936	56.9129	815.791	737.863	445.265	25.559	666.306	-4.69017	1.98553e-09	2.71412e-07	-	HIC_ASM_20	129607377	129607916	+	540	-	- && Q9LW68.1 RecName: Full=Protein LIGHT-DEPENDENT SHORT HYPOCOTYLS 4; AltName: Full=Protein ORGAN BOUNDARY 4 && PF04852:Protein of unknown function (DUF640)	-
evm.TU.HIC_ASM_21.3144	6107.41	3165.85	738.95	200.648	239.881	150.616	3337.4	197.048	4.0823	1.98588e-09	2.71412e-07	-	HIC_ASM_21	108625243	108630767	-	3091	-	- && K7TQE3.1 RecName: Full=HSP-interacting protein && PF13414:TPR repeat|PF00564:PB1 domain	-
novel.1045	218.996	288.536	218.472	900.274	841.103	958.019	242.001	899.799	-1.89511	1.98833e-09	2.71412e-07	-	CTG5370	234294	254817	+	1087	-	- && - && -	-
evm.TU.HIC_ASM_16.3552	9374	6092.59	220.308	100.324	139.678	106.995	5228.97	115.666	5.49866	2.02437e-09	2.75613e-07	-	HIC_ASM_16	107019899	107027813	-	3465	-	- && - && -	-
evm.TU.HIC_ASM_17.1122	7809.22	7155.92	1190.58	341.453	420.045	345.677	5385.24	369.058	3.86712	2.06083e-09	2.79851e-07	-	HIC_ASM_17	44253325	44256972	-	1937	-	- && Q6NKW9.2 RecName: Full=Glucan endo-1,3-beta-glucosidase 8; AltName: Full=(1->3)-beta-glucan endohydrolase 8; Short=(1->3)-beta-glucanase 8; AltName: Full=Beta-1,3-endoglucanase 8; Short=Beta-1,3-glucanase 8; Flags: Precursor && PF07983:X8 domain|PF00	Glyco_hydro_17
evm.TU.HIC_ASM_6.3078	19769.6	11905.8	8578.24	790.27	1023.29	2338.26	13417.9	1383.94	3.27716	2.11807e-09	2.86881e-07	-	HIC_ASM_6	108759434	108765183	-	2960	-	- && - && PF13962:Domain of unknown function	-
evm.TU.HIC_ASM_18.318	1118.22	241.405	107.4	8.80034	22.2675	13.9917	489.01	15.0198	5.02836	2.13615e-09	2.88585e-07	-	HIC_ASM_18	8043224	8047480	-	3552	-	- && P47735.1 RecName: Full=Receptor-like protein kinase 5; AltName: Full=Protein HAESA; Flags: Precursor && PF00069:Protein kinase domain|PF08263:Leucine rich repeat N-terminal domain	Pkinase
evm.TU.HIC_ASM_20.4813	7067.81	2827.88	2144.33	261.37	504.055	447.734	4013.34	404.386	3.31105	2.15856e-09	2.90862e-07	-	HIC_ASM_20	137656244	137660776	+	2059	-	- && Q8VYV9.1 RecName: Full=Aspartyl protease family protein 1; Flags: Precursor && PF14543:Xylanase inhibitor N-terminal|PF14541:Xylanase inhibitor C-terminal	-
evm.TU.HIC_ASM_15.1770	1557.44	1889.85	73.436	24.6409	33.4012	33.7446	1173.58	30.5956	5.26142	2.1953e-09	2.94684e-07	-	HIC_ASM_15	62902474	62910228	+	4048	-	- && Q9FLV9.1 RecName: Full=S-type anion channel SLAH3; AltName: Full=SLAC1-homolog protein 3 && PF03595:Voltage-dependent anion channel	C4dic_mal_tran
evm.TU.HIC_ASM_22.1832	63.6189	29.8882	97.3027	0	0	0	63.6033	0	8.58489	2.19817e-09	2.94684e-07	-	HIC_ASM_22	67896037	67897326	+	1006	-	- && Q7XBH4.2 RecName: Full=Myb-related protein Myb4; AltName: Full=OsMyb4; AltName: Full=Transcription factor RLTR1 && PF00249:Myb-like DNA-binding domain	Myb_DNA-binding
evm.TU.HIC_ASM_8.1844	13986.4	14854.4	6808.43	2053.12	2343.15	2179.41	11883.1	2191.89	2.43864	2.24564e-09	3.00279e-07	-	HIC_ASM_8	66088006	66096735	+	2811	-	- && Q9FJ62.1 RecName: Full=Glycerophosphodiester phosphodiesterase GDPDL4; AltName: Full=Glycerophosphodiester phosphodiesterase-like 4; Short=ATGDPDL4; AltName: Full=Glycerophosphodiesterase-like 1; AltName: Full=Protein SHV3-LIKE 1; Flags: Precursor &&	-
evm.TU.HIC_ASM_1.138	11384.1	5483.33	1118.06	95.0436	396.766	178.6	5995.17	223.47	4.74613	2.25318e-09	3.00522e-07	-	HIC_ASM_1	3513405	3514826	+	1422	-	- && Q9LN86.1 RecName: Full=Dehydration-responsive element-binding protein 1F; Short=Protein DREB1F && PF00847:AP2 domain	AP2
evm.TU.HIC_ASM_0.5315	2.44688	5.74773	39.4718	879.154	347.17	480.655	15.8888	568.993	-5.14098	2.26377e-09	3.01168e-07	-	HIC_ASM_0	179991434	179993818	-	1227	-	- && Q9SAG8.1 RecName: Full=Chaperone protein dnaJ 8, chloroplastic; Short=AtDjC8; Short=AtJ8; Flags: Precursor && PF00226:DnaJ domain	DnaJ
evm.TU.CTG2461.5	1327.43	1292.09	1127.24	234.089	288.465	379.422	1248.92	300.658	2.05398	2.34492e-09	3.10452e-07	-	CTG2461	56681	61105	-	2473	-	- && Q9M358.1 RecName: Full=UV-stimulated scaffold protein A homolog && PF09740:Uncharacterized conserved protein (DUF2043)	-
novel.4820	716.936	557.53	246.011	73.9228	58.7052	55.1437	506.825	62.5906	3.01662	2.3454e-09	3.10452e-07	-	HIC_ASM_17	88852342	88853924	-	1583	-	- && - && -	-
evm.TU.HIC_ASM_5.2576	2139.8	711.569	485.596	10.5604	84.0091	27.9834	1112.32	40.851	4.7708	2.39577e-09	3.1632e-07	-	HIC_ASM_5	90501593	90503081	+	1020	-	- && - && PF12681:Glyoxalase-like domain	-
evm.TU.HIC_ASM_15.2602	314.424	508.099	199.195	26.401	33.4012	52.6746	340.573	37.4923	3.1804	2.41377e-09	3.17896e-07	-	HIC_ASM_15	92493707	92494135	+	429	-	- && Q8RYJ8.1 RecName: Full=Putative calcium-binding protein CML19; AltName: Full=Calmodulin-like protein 19 && PF13833:EF-hand domain pair|PF13499:EF-hand domain pair	-
evm.TU.HIC_ASM_10.3278	424.534	57.4773	134.939	2.6401	10.1216	2.46912	205.65	5.07693	5.36219	2.56798e-09	3.37358e-07	-	HIC_ASM_10	113632010	113635950	+	3178	-	- && Q39202.2 RecName: Full=G-type lectin S-receptor-like serine/threonine-protein kinase RLK1; AltName: Full=Receptor-like protein kinase 1; Flags: Precursor && PF00954:S-locus glycoprotein domain|PF01453:D-mannose binding lectin|PF00069:Protein kinase d	Pkinase
evm.TU.HIC_ASM_19.1337	1966.07	3254.36	1866.19	434.737	577.942	455.141	2362.21	489.273	2.27161	2.59475e-09	3.40022e-07	-	HIC_ASM_19	32961953	32968837	+	2307	-	- && O04034.1 RecName: Full=Cation/calcium exchanger 5; AltName: Full=Protein CATION EXCHANGER 11 && PF01699:Sodium/calcium exchanger protein	Na_Ca_ex
evm.TU.HIC_ASM_15.1175	8473.55	4536.11	536.083	157.526	234.821	130.04	4515.25	174.129	4.69688	2.65436e-09	3.46966e-07	-	HIC_ASM_15	33008338	33021300	+	1530	-	- && Q9SLN8.1 RecName: Full=2-alkenal reductase (NADP(+)-dependent); AltName: Full=Alkenal double bound reductase; AltName: Full=Allylic alcohol dehydrogenase 1; Short=allyl-ADH1; AltName: Full=Flavin-free double bond reductase; Short=NtDBR; AltName: Full	ADH_zinc_N
evm.TU.HIC_ASM_20.3580	1913.46	879.402	554.442	7.9203	88.0577	27.9834	1115.77	41.3205	4.759	2.83292e-09	3.69386e-07	-	HIC_ASM_20	107111219	107125031	-	2040	-	- && Q9M0X5.1 RecName: Full=Cysteine-rich receptor-like protein kinase 25; Short=Cysteine-rich RLK25; Flags: Precursor && PF01657:Salt stress response/antifungal|PF07714:Protein tyrosine kinase	Pkinase_Tyr
evm.TU.CTG9308.18	8.56408	3.44864	8.26155	77.443	223.687	91.3575	6.75809	130.829	-4.26802	2.84604e-09	3.70176e-07	-	CTG9308	406026	409129	+	390	-	- && - && -	-
evm.TU.HIC_ASM_15.1167	18774.9	7207.65	2714.38	566.742	771.264	644.44	9565.65	660.815	3.85556	2.90219e-09	3.76545e-07	-	HIC_ASM_15	32737853	32740563	-	1930	-	- && Q9ZU91.2 RecName: Full=Glucan endo-1,3-beta-glucosidase 3; AltName: Full=(1->3)-beta-glucan endohydrolase 3; Short=(1->3)-beta-glucanase 3; AltName: Full=Beta-1,3-endoglucanase 3; Short=Beta-1,3-glucanase 3; Flags: Precursor && PF07983:X8 domain|PF00	Glyco_hydro_17
evm.TU.HIC_ASM_17.3481	392.724	19.5423	39.4718	0	0	0	150.579	0	9.8254	2.978e-09	3.85427e-07	-	HIC_ASM_17	128555535	128560446	-	2461	-	- && O65468.2 RecName: Full=Cysteine-rich receptor-like protein kinase 8; Short=Cysteine-rich RLK8; Flags: Precursor && PF01657:Salt stress response/antifungal|PF07714:Protein tyrosine kinase	Pkinase_Tyr
evm.TU.HIC_ASM_11.2082	13249.9	10778.1	4949.59	873.873	1327.95	1682.29	9659.19	1294.71	2.89921	2.99839e-09	3.8711e-07	-	HIC_ASM_11	86898699	86901133	+	1019	-	- && - && -	-
evm.TU.HIC_ASM_1.2469	359.691	413.836	559.949	26.401	23.2796	77.3658	444.492	42.3488	3.38719	3.05093e-09	3.92925e-07	-	HIC_ASM_1	96650306	96654524	+	2805	-	- && Q9LMP1.1 RecName: Full=Wall-associated receptor kinase 2; Flags: Precursor && PF13947:Wall-associated receptor kinase galacturonan-binding|PF12947:EGF domain|PF07714:Protein tyrosine kinase	Pkinase_Tyr
evm.TU.HIC_ASM_1.891	161.494	150.59	11.0154	0	0	0	107.7	0	9.34147	3.1833e-09	4.08969e-07	-	HIC_ASM_1	28891255	28893136	-	669	-	- && Q8LBM2.1 RecName: Full=Protein TIFY 5A; AltName: Full=Jasmonate ZIM domain-containing protein 8 && PF09425:Divergent CCT motif|PF06200:tify domain	Zim
evm.TU.HIC_ASM_9.2548	403.735	188.525	13.7692	0.880034	0	0	202.01	0.293345	9.28757	3.39872e-09	4.34436e-07	-	HIC_ASM_9	92041820	92043281	-	1462	-	- && Q84TG3.1 RecName: Full=E3 ubiquitin-protein ligase PUB23; AltName: Full=Plant U-box protein 23; AltName: Full=U-box domain-containing protein 23 && PF04564:U-box domain	U-box
evm.TU.HIC_ASM_19.884	1502.38	1335.77	402.062	133.765	108.301	102.057	1080.07	114.708	3.23471	3.39885e-09	4.34436e-07	-	HIC_ASM_19	21033750	21041358	-	3710	-	- && Q9SWR3.1 RecName: Full=Methionine S-methyltransferase; AltName: Full=AdoMet:Met S-methyltransferase && PF00155:Aminotransferase class I and II|PF12847:Methyltransferase domain	Aminotran_1_2
evm.TU.HIC_ASM_12.3058	384.16	432.229	222.144	58.0822	66.8024	49.3824	346.178	58.089	2.57584	3.4064e-09	4.34436e-07	-	HIC_ASM_12	107926992	107931205	-	1762	-	- && - && -	-
evm.TU.HIC_ASM_6.1254	2158.15	6201.8	2575.77	508.659	202.432	391.767	3645.24	367.619	3.30934	3.45616e-09	4.39712e-07	-	HIC_ASM_6	42433977	42439922	-	3267	-	- && P08509.2 RecName: Full=Nitrate reductase [NADH] 2; Short=NR2 && PF03404:Mo-co oxidoreductase dimerisation domain|PF00175:Oxidoreductase NAD-binding domain|PF00173:Cytochrome b5-like Heme/Steroid binding domain|PF00970:Oxidoreductase FAD-binding domai	NAD_binding_1
evm.TU.HIC_ASM_19.2695	8375.67	11562.1	6298.97	951.316	1979.78	1516.86	8745.59	1482.65	2.56045	3.57674e-09	4.53952e-07	-	HIC_ASM_19	67342792	67345254	-	1244	-	- && Q9SVE5.1 RecName: Full=Expansin-like A2; Short=At-EXPL2; Short=AtEXLA2; Short=AtEXPL2; AltName: Full=Ath-ExpBeta-2.2; Flags: Precursor && PF03330:Rare lipoprotein A (RlpA)-like double-psi beta-barrel|PF01357:Pollen allergen	-
evm.TU.HIC_ASM_5.3119	4190.28	1373.71	321.282	8.80034	78.9483	7.40736	1961.76	31.7187	5.95545	3.61219e-09	4.57344e-07	-	HIC_ASM_5	105156733	105160198	-	1329	-	- && Q9MAA2.1 RecName: Full=Phosphoglycerate mutase-like protein AT74; Short=At-74 && PF00300:Histidine phosphatase superfamily (branch 1)	-
evm.TU.HIC_ASM_20.4641	13253.5	11809.3	4189.52	1070.12	1175.12	1530.03	9750.78	1258.42	2.95381	3.85095e-09	4.85338e-07	-	HIC_ASM_20	133473161	133476955	-	2483	-	- && Q9XEL8.1 RecName: Full=3-hydroxy-3-methylglutaryl-coenzyme A reductase 2; Short=HMG-CoA reductase 2 && PF00368:Hydroxymethylglutaryl-coenzyme A reductase	-
novel.8891	46.4907	80.4682	111.99	761.229	512.152	427.981	79.6496	567.121	-2.82754	3.85181e-09	4.85338e-07	-	HIC_ASM_9	108388710	108394721	+	4157	-	- && - && PF00665:Integrase core domain	rve
evm.TU.HIC_ASM_23.2029	1482.81	1953.08	610.437	214.728	127.532	125.925	1348.77	156.062	3.11102	3.86913e-09	4.86351e-07	-	HIC_ASM_23	63636546	63640833	-	1744	-	- && O80959.1 RecName: Full=Patatin-like protein 6; Short=AtPLP6; AltName: Full=Patatin-related phospholipase A IIIalpha; Short=pPLAIIIa; AltName: Full=Phospholipase A IIB; Short=AtPLAIIB && PF01734:Patatin-like phospholipase	-
evm.TU.HIC_ASM_15.425	11637.4	9288.33	1849.67	346.733	591.1	665.016	7591.79	534.283	3.82871	3.9676e-09	4.97535e-07	-	HIC_ASM_15	11248904	11257228	-	2258	-	- && Q9SLD2.2 RecName: Full=Diacylglycerol O-acyltransferase 1 && PF03062:MBOAT, membrane-bound O-acyltransferase family	MBOAT
evm.TU.CTG2491.15	1570.9	835.72	567.293	112.644	151.824	149.793	991.303	138.087	2.8435	3.98746e-09	4.98832e-07	-	CTG2491	435004	440718	+	2302	-	- && Q9FX08.1 RecName: Full=Probable protein phosphatase 2C 12; Short=AtPP2C12 && PF00481:Protein phosphatase 2C	PP2C
evm.TU.HIC_ASM_19.4119	775.661	1021.95	376.359	82.7232	95.1428	123.456	724.655	100.441	2.84993	4.11547e-09	5.13621e-07	-	HIC_ASM_19	104159172	104160942	+	1399	-	- && Q6NM73.1 RecName: Full=Cysteine-rich repeat secretory protein 3; AltName: Full=Plasmodesmata-located protein 2; Short=PDLP2; Flags: Precursor && PF01657:Salt stress response/antifungal	-
evm.TU.HIC_ASM_5.2910	26.9157	56.3277	66.0924	418.016	406.887	264.196	49.7786	363.033	-2.86038	4.21322e-09	5.23938e-07	-	HIC_ASM_5	100087031	100092397	-	1236	-	- && - && PF07816:Protein of unknown function (DUF1645)	-
evm.TU.HIC_ASM_20.2898	2200.97	359.808	101.892	12.3205	0	13.1686	887.556	8.49637	6.69742	4.21813e-09	5.23938e-07	-	HIC_ASM_20	91715055	91719432	-	2459	-	- && Q8VWN6.1 RecName: Full=Galactinol--sucrose galactosyltransferase; AltName: Full=Raffinose synthase [Pisum sativum] && PF05691:Raffinose synthase or seed imbibition protein Sip1	-
evm.TU.HIC_ASM_8.2449	2913.01	1962.27	699.478	215.608	207.492	185.184	1858.25	202.762	3.19595	4.29744e-09	5.32527e-07	-	HIC_ASM_8	85313142	85319076	+	1960	-	- && Q9C7S7.1 RecName: Full=Endoplasmic reticulum oxidoreductin-1; Flags: Precursor && PF04137:Endoplasmic Reticulum Oxidoreductin 1 (ERO1)	-
evm.TU.HIC_ASM_4.30	983.646	127.6	53.2411	0	6.07295	4.93824	388.162	3.6704	6.73205	4.38245e-09	5.41341e-07	-	HIC_ASM_4	2266211	2268891	+	2681	-	- && P22413.2 RecName: Full=Ectonucleotide pyrophosphatase/phosphodiesterase family member 1; Short=E-NPP 1; AltName: Full=Membrane component chromosome 6 surface marker 1; AltName: Full=Phosphodiesterase I/nucleotide pyrophosphatase 1; AltName: Full=Plas	-
evm.TU.HIC_ASM_22.1505	1451	340.265	290.072	7.9203	45.5471	28.8064	693.779	27.4246	4.66372	4.38922e-09	5.41341e-07	-	HIC_ASM_22	57899573	57903219	-	1178	-	- && - && PF10457:Cholesterol-capturing domain	-
evm.TU.HIC_ASM_10.1241	2059.05	3072.74	948.242	296.571	194.334	282.303	2026.68	257.736	2.97461	4.47612e-09	5.50762e-07	-	HIC_ASM_10	44912763	44919547	+	2089	-	- && P95648.1 RecName: Full=Protein CbbX && PF00004:ATPase family associated with various cellular activities (AAA)|PF12796:Ankyrin repeats (3 copies)	AAA
evm.TU.HIC_ASM_22.3854	1035.03	1125.41	629.714	179.527	218.626	200.822	930.05	199.658	2.21963	4.52897e-09	5.55909e-07	-	HIC_ASM_22	123013723	123023193	+	1713	-	- && - && PF12428:Protein of unknown function (DUF3675)|PF12906:RING-variant domain	-
evm.TU.HIC_ASM_10.3222	516.292	201.17	98.2206	7.04027	22.2675	8.2304	271.894	12.5127	4.45106	4.53916e-09	5.55909e-07	-	HIC_ASM_10	111905338	111913502	+	1959	-	- && - && -	-
evm.TU.HIC_ASM_5.269	513.845	45.9818	114.744	4.40017	0	0	224.857	1.46672	7.2443	4.61887e-09	5.6305e-07	-	HIC_ASM_5	7801357	7802266	+	910	-	- && Q9LTC6.1 RecName: Full=Ethylene-responsive transcription factor ERF095 && PF00847:AP2 domain	AP2
evm.TU.CTG1578.25	8369.55	4651.06	829.827	86.2433	307.696	209.052	4616.81	200.997	4.52196	4.61895e-09	5.6305e-07	-	CTG1578	437077	444410	-	2454	-	- && Q8VZP6.1 RecName: Full=Putative glucuronosyltransferase PGSIP8; AltName: Full=Glycogenin-like protein 8; AltName: Full=Plant glycogenin-like starch initiation protein 8 && -	-
evm.TU.HIC_ASM_0.3582	1036.25	1072.53	1151.11	212.968	288.465	334.977	1086.63	278.803	1.96249	4.70022e-09	5.71015e-07	-	HIC_ASM_0	132216399	132221671	-	1149	-	- && Q94B55.1 RecName: Full=Putative E3 ubiquitin-protein ligase XBAT31; AltName: Full=Ankyrin repeat domain and RING finger-containing protein XBAT31; AltName: Full=Protein XB3 homolog 1 && PF12796:Ankyrin repeats (3 copies)	-
evm.TU.HIC_ASM_0.2263	0	1.14955	1.8359	70.4027	74.8997	64.1971	0.995148	69.8332	-6.0371	4.70608e-09	5.71015e-07	-	HIC_ASM_0	82833220	82882266	+	1935	-	- && Q6L3L0.1 RecName: Full=Putative late blight resistance protein homolog R1B-23 && PF00931:NB-ARC domain	NB-ARC
evm.TU.HIC_ASM_13.3210	486.929	282.788	225.816	44.8817	57.693	51.0285	331.844	51.2011	2.69616	4.79264e-09	5.80176e-07	-	HIC_ASM_13	96630625	96633678	-	1296	-	- && Q9FHD7.1 RecName: Full=Probable serine/threonine-protein kinase At5g41260 && PF07714:Protein tyrosine kinase	Pkinase_Tyr
evm.TU.HIC_ASM_16.690	2427.31	2043.89	2264.58	51.0419	282.392	246.089	2245.26	193.174	3.53933	4.8401e-09	5.8457e-07	-	HIC_ASM_16	16191720	16197207	+	2274	-	- && O80874.1 RecName: Full=Internal alternative NAD(P)H-ubiquinone oxidoreductase A2, mitochondrial; AltName: Full=Internal alternative NADH dehydrogenase NDA2; AltName: Full=NADH:ubiquinone reductase (non-electrogenic) NDA2; Flags: Precursor && PF07992:	Pyr_redox_2
evm.TU.HIC_ASM_14.2451	106.439	51.7295	48.6513	0.880034	1.01216	0.82304	68.9401	0.905077	6.25707	4.89113e-09	5.89376e-07	-	HIC_ASM_14	88542310	88543974	-	577	-	- && - && -	-
evm.TU.HIC_ASM_19.1276	13.4578	51.7295	56.9129	497.219	316.805	452.672	40.7001	422.232	-3.36851	5.2742e-09	6.34078e-07	-	HIC_ASM_19	31116495	31119400	-	1276	-	- && B8I304.1 RecName: Full=Chaperone protein DnaJ && PF00226:DnaJ domain|PF13459:4Fe-4S single cluster domain	DnaJ
evm.TU.CTG2722.3	1152.48	1918.59	1092.36	190.967	190.286	332.508	1387.81	237.92	2.54345	5.32696e-09	6.37633e-07	-	CTG2722	81131	85914	+	1731	-	- && Q94C27.1 RecName: Full=F-box protein At1g70590 && PF08238:Sel1 repeat|PF12937:F-box-like	-
evm.TU.CTG184_1.8	4027.57	524.193	51.4052	3.52013	27.3283	13.9917	1534.39	14.9467	6.68528	5.33729e-09	6.37633e-07	-	CTG184_1	149695	151532	+	731	-	- && P46519.1 RecName: Full=Desiccation protectant protein Lea14 homolog && PF03168:Late embryogenesis abundant protein	-
evm.TU.HIC_ASM_17.2916	847.844	475.912	457.139	80.0831	129.556	82.304	593.632	97.3144	2.6101	5.34027e-09	6.37633e-07	-	HIC_ASM_17	112481891	112483826	+	1936	-	- && Q9SUE3.2 RecName: Full=Ethylene-responsive transcription factor CRF4; AltName: Full=Protein CYTOKININ RESPONSE FACTOR 4 && -	-
evm.TU.HIC_ASM_20.1333	1846.17	3081.93	1784.49	359.054	530.371	487.24	2237.53	458.888	2.28579	5.48266e-09	6.53146e-07	-	HIC_ASM_20	48375751	48382479	+	1878	-	- && Q9ASS2.1 RecName: Full=Protein FREE1; AltName: Full=FYVE domain protein required for endosomal sorting 1; AltName: Full=FYVE domain-containing protein 1 && PF01363:FYVE zinc finger	FYVE
evm.TU.HIC_ASM_10.2432	342.563	312.676	548.934	19.3607	68.8267	27.9834	401.391	38.7236	3.38004	5.56338e-09	6.60816e-07	-	HIC_ASM_10	87989918	87992120	-	895	-	- && Q9FMR3.1 RecName: Full=NAC domain-containing protein 90; Short=ANAC090 && PF02365:No apical meristem (NAM) protein	NAM
evm.TU.HIC_ASM_10.2500	19053.9	11953	2214.1	261.37	903.857	457.61	11073.6	540.946	4.35568	5.57225e-09	6.60816e-07	-	HIC_ASM_10	89714674	89719205	+	3996	-	- && Q9ZQG9.2 RecName: Full=Glucan endo-1,3-beta-glucosidase 14; AltName: Full=(1->3)-beta-glucan endohydrolase 14; Short=(1->3)-beta-glucanase 14; AltName: Full=Beta-1,3-endoglucanase 14; Short=Beta-1,3-glucanase 14; Flags: Precursor && PF00332:Glycosyl	Glyco_hydro_17
evm.TU.HIC_ASM_5.3311	375.596	470.164	281.811	72.1628	72.8754	88.8883	375.857	77.9755	2.26748	5.68851e-09	6.7308e-07	-	HIC_ASM_5	109612434	109619931	+	2210	-	- && - && -	-
evm.TU.HIC_ASM_21.4383	545.654	149.441	25.7026	2.6401	2.02432	6.58432	240.266	3.74958	5.9859	5.75903e-09	6.79514e-07	-	HIC_ASM_21	143738960	143741050	+	926	-	- && Q43187.1 RecName: Full=Soluble inorganic pyrophosphatase PPA1; AltName: Full=Pyrophosphate phospho-hydrolase; Short=PPase && PF00719:Inorganic pyrophosphatase	Pyrophosphatase
evm.TU.HIC_ASM_19.3240	1781.33	1496.71	1132.75	339.693	303.647	418.927	1470.26	354.089	2.0532	5.76881e-09	6.79514e-07	-	HIC_ASM_19	80479789	80485868	+	4124	-	- && Q84TI3.2 RecName: Full=Protein OBERON 4 && PF16312:Coiled-coil region of Oberon|PF07227:PHD - plant homeodomain finger protein	-
evm.TU.HIC_ASM_22.1678	72.183	148.291	123.005	5.2802	0	7.40736	114.493	4.22919	4.72628	5.90158e-09	6.93594e-07	-	HIC_ASM_22	64269554	64271868	+	1366	-	- && A7NY33.1 RecName: Full=Peroxidase 4; Flags: Precursor && PF00141:Peroxidase	-
evm.TU.HIC_ASM_20.933	11691.2	5633.92	3799.39	589.623	1114.39	416.458	7041.5	706.822	3.3167	5.94797e-09	6.97483e-07	-	HIC_ASM_20	32542293	32544681	-	2389	-	- && Q9SVG3.1 RecName: Full=Berberine bridge enzyme-like 21; Short=AtBBE-like 21; Flags: Precursor && PF01565:FAD binding domain|PF08031:Berberine and berberine like	FAD_binding_4
evm.TU.CTG8471.2	589.698	101.16	223.98	1.76007	17.2067	10.6995	304.946	9.88876	4.95411	5.96541e-09	6.97966e-07	-	CTG8471	29573	56969	+	1974	-	- && P12437.2 RecName: Full=Suberization-associated anionic peroxidase; AltName: Full=POPA; Flags: Precursor && PF00141:Peroxidase	-
evm.TU.HIC_ASM_18.2577	3673.99	1777.2	1336.54	258.73	337.049	374.483	2262.57	323.421	2.80627	6.03514e-09	7.04552e-07	-	HIC_ASM_18	92388701	92392320	+	2124	-	- && Q9LX14.1 RecName: Full=Protein UPSTREAM OF FLC && PF06136:Domain of unknown function (DUF966)	-
evm.TU.HIC_ASM_16.4847	1.22344	3.44864	0	178.647	52.6322	73.2506	1.55736	101.51	-6.09401	6.06353e-09	7.06293e-07	-	HIC_ASM_16	156831028	156832124	+	1097	-	- && - && -	-
evm.TU.HIC_ASM_21.3098	2147.14	2050.79	1163.04	233.209	409.924	337.446	1786.99	326.86	2.45094	6.10385e-09	7.09413e-07	-	HIC_ASM_21	107021847	107032258	+	1745	-	- && Q15B89.1 RecName: Full=UDP-N-acetylglucosamine/UDP-glucose/GDP-mannose transporter; AltName: Full=Solute carrier family 35 member D2 && PF03151:Triose-phosphate Transporter family	-
evm.TU.CTG4042.6	1299.29	1431.18	1338.37	417.136	477.738	417.281	1356.28	437.385	1.63296	6.52168e-09	7.56298e-07	-	CTG4042	88354	92286	-	2443	-	- && Q9SDQ3.1 RecName: Full=Scarecrow-like protein 1; Short=AtSCL1; AltName: Full=GRAS family protein 4; Short=AtGRAS-4 && PF03514:GRAS domain family	GRAS
evm.TU.HIC_ASM_13.1023	5471.22	8015.78	4054.58	1100.92	1434.23	1186	5847.2	1240.38	2.23699	6.69862e-09	7.75103e-07	-	HIC_ASM_13	28440577	28448033	-	2897	-	- && - && PF04601:Domain of unknown function (DUF569)	-
evm.TU.HIC_ASM_22.4290	806.247	1003.55	507.626	88.0034	149.799	153.085	772.476	130.296	2.56757	6.76365e-09	7.80903e-07	-	HIC_ASM_22	133708765	133712512	+	1574	-	- && Q8GYA4.3 RecName: Full=Cysteine-rich receptor-like protein kinase 10; Short=Cysteine-rich RLK10; AltName: Full=Receptor-like protein kinase 4; Flags: Precursor && PF07714:Protein tyrosine kinase	Pkinase_Tyr
evm.TU.HIC_ASM_8.1676	1361.69	389.696	147.79	32.5612	26.3161	34.5677	633.058	31.1483	4.34361	6.83661e-09	7.87592e-07	-	HIC_ASM_8	60527799	60528642	+	844	-	- && Q9KD71.1 RecName: Full=Chaperone protein DnaJ && PF00226:DnaJ domain	DnaJ
evm.TU.HIC_ASM_9.2297	100.322	16.0936	473.662	0.880034	0	0	196.693	0.293345	9.25102	6.88332e-09	7.91234e-07	-	HIC_ASM_9	84849891	84851600	-	865	-	- && - && PF06521:PAR1 protein	-
evm.TU.HIC_ASM_4.651	3497.82	2325.53	2069.06	579.062	475.714	696.292	2630.8	583.689	2.17181	6.90267e-09	7.91722e-07	-	HIC_ASM_4	18868910	18873277	-	2125	-	- && A8MRC7.1 RecName: Full=Probable beta-1,3-galactosyltransferase 2 && PF13334:Domain of unknown function (DUF4094)|PF01762:Galactosyltransferase	Galactosyl_T
evm.TU.CTG5923.3	2232.78	1717.42	1126.32	247.289	354.255	377.775	1692.17	326.44	2.37377	6.97255e-09	7.97992e-07	-	CTG5923	32826	38312	+	1438	-	- && Q9S7P9.1 RecName: Full=SNAP25 homologous protein SNAP33; Short=AtSNAP33; AltName: Full=Snap25a; AltName: Full=Synaptosomal-associated protein SNAP25-like 1; Short=SNAP-25-like protein 1 && -	-
evm.TU.HIC_ASM_23.3005	347.457	34.4864	17.441	0	0	0	133.128	0	9.64748	7.00803e-09	8.00304e-07	-	HIC_ASM_23	103060651	103063154	-	1089	-	- && - && -	-
evm.TU.HIC_ASM_22.3422	4562.21	2434.74	125.759	37.8414	39.4742	92.1805	2374.23	56.4987	5.39198	7.20451e-09	8.20954e-07	-	HIC_ASM_22	111421323	111466866	-	3038	-	- && Q9STT5.2 RecName: Full=ABC transporter A family member 7; Short=ABC transporter ABCA.7; Short=AtABCA7; AltName: Full=Probable ABC2 homolog 6 && PF12698:ABC-2 family transporter protein|PF00005:ABC transporter	ABC_tran
evm.TU.HIC_ASM_20.3661	5544.63	3358.97	1846.92	271.05	491.909	562.959	3583.51	441.973	3.01923	7.28038e-09	8.27799e-07	-	HIC_ASM_20	109402389	109408486	-	2036	-	- && Q94BV7.1 RecName: Full=External alternative NAD(P)H-ubiquinone oxidoreductase B2, mitochondrial; AltName: Full=External alternative NADH dehydrogenase NDB2; AltName: Full=NADH:ubiquinone reductase (non-electrogenic) NDB2; Flags: Precursor && PF07992:	Pyr_redox_2
evm.TU.HIC_ASM_21.3727	1398.39	2146.2	670.103	162.806	179.152	225.513	1404.9	189.157	2.89233	7.33467e-09	8.32168e-07	-	HIC_ASM_21	125657291	125662890	-	2034	-	- && - && PF09335:SNARE associated Golgi protein	-
evm.TU.HIC_ASM_18.1751	899.229	501.202	156.051	29.9211	51.62	24.6912	518.827	35.4108	3.87549	7.77485e-09	8.80204e-07	-	HIC_ASM_18	60633164	60633553	+	390	-	- && - && -	-
evm.TU.HIC_ASM_6.587	499.164	360.957	260.698	68.6426	71.8632	75.7197	373.606	72.0752	2.37272	7.80028e-09	8.80468e-07	-	HIC_ASM_6	18199090	18202256	+	2032	-	- && Q3E9F0.1 RecName: Full=Pentatricopeptide repeat-containing protein At5g18475 && PF13041:PPR repeat family	-
evm.TU.HIC_ASM_2.705	7713.79	2463.48	650.827	189.207	174.091	184.361	3609.36	182.553	4.30522	7.82919e-09	8.80468e-07	-	HIC_ASM_2	16546256	16549816	+	1755	-	- && Q54NS9.1 RecName: Full=Apoptosis-inducing factor homolog A && PF07992:Pyridine nucleotide-disulphide oxidoreductase	Pyr_redox_2
evm.TU.CTG465.2	10269.6	15080.9	7062.71	1645.66	2058.73	2493.81	10804.4	2066.07	2.3866	7.83168e-09	8.80468e-07	-	CTG465	48143	53679	-	1868	-	- && Q9CAN1.1 RecName: Full=RHOMBOID-like protein 2; Short=AtRBL2 && PF01694:Rhomboid family	Rhomboid
evm.TU.CTG9609.13	754.863	377.051	800.452	7.9203	71.8632	23.8682	644.122	34.5506	4.22624	7.84437e-09	8.80468e-07	-	CTG9609	304455	310066	+	1010	-	- && C0HJG8.1 RecName: Full=Basic secretory protease; AltName: Full=Boswellia basic secretory protease; Short=BBSP, partial [Boswellia serrata] && PF04450:Peptidase of plants and bacteria	-
evm.TU.HIC_ASM_9.2323	19011	16665	2159.94	799.071	847.176	744.851	12612	797.033	3.984	7.88407e-09	8.83032e-07	-	HIC_ASM_9	85907788	85909321	+	1534	-	- && Q9FJ90.1 RecName: Full=Ethylene-responsive transcription factor ERF025 && PF00847:AP2 domain	AP2
evm.TU.HIC_ASM_8.3446	1661.43	1305.88	234.995	53.682	87.0456	74.8967	1067.44	71.8748	3.89272	8.03218e-09	8.97703e-07	-	HIC_ASM_8	116261775	116265324	-	1263	-	- && Q949G5.2 RecName: Full=MOB kinase activator-like 1A; AltName: Full=Mob1 homolog 1A; AltName: Full=Mps one binder kinase activator-like 1A; AltName: Full=MsMob1-1; AltName: Full=MsMob1-2; AltName: Full=MsMob1-3; AltName: Full=MsMob1-A && PF03637:Mob1/	-
evm.TU.HIC_ASM_21.1998	807.471	356.359	106.482	33.4413	13.1581	13.9917	423.437	20.197	4.38773	8.05354e-09	8.98175e-07	-	HIC_ASM_21	68138454	68140791	+	2338	-	- && Q7Y232.1 RecName: Full=UDP-glycosyltransferase 73B4; AltName: Full=Flavonol 3-O-glucosyltransferase UGT73B4 && PF00201:UDP-glucoronosyl and UDP-glucosyl transferase	UDPGT
evm.TU.HIC_ASM_8.1908	221.443	251.75	183.59	40.4815	26.3161	47.7363	218.928	38.178	2.51427	8.13913e-09	9.05794e-07	-	HIC_ASM_8	67749354	67751725	-	2279	-	- && Q9FN92.1 RecName: Full=Probable receptor-like protein kinase At5g59700; Flags: Precursor && PF12819:Carbohydrate-binding protein of the ER	-
novel.3330	449.003	356.359	86.2873	15.8406	6.07295	23.8682	297.216	15.2606	4.27454	8.20745e-09	9.10505e-07	-	HIC_ASM_12	60904272	60905570	-	1299	-	- && Q8RYJ8.1 RecName: Full=Putative calcium-binding protein CML19; AltName: Full=Calmodulin-like protein 19 && PF13499:EF-hand domain pair|PF13833:EF-hand domain pair	-
novel.2240	20.7985	22.9909	14.6872	519.22	180.164	122.633	19.4922	274.006	-3.81787	8.21621e-09	9.10505e-07	-	HIC_ASM_1	91308136	91318432	+	2806	-	- && - && -	-
evm.TU.HIC_ASM_19.2850	11320.5	13138.2	3723.2	1317.41	1106.29	1214.81	9393.95	1212.84	2.95328	8.26375e-09	9.13841e-07	-	HIC_ASM_19	70712095	70715231	-	1821	-	- && F4JNX2.1 RecName: Full=Senescence/dehydration-associated protein At4g35985, chloroplastic; Flags: Precursor && PF06911:Senescence-associated protein	-
evm.TU.HIC_ASM_13.2469	5950.81	7014.53	2280.19	672.346	667.012	842.793	5081.84	727.384	2.80441	8.39156e-09	9.26022e-07	-	HIC_ASM_13	77583246	77588161	-	2252	-	- && Q39030.2 RecName: Full=Serine/threonine-protein kinase AtPK2/AtPK19; AltName: Full=Ribosomal-protein S6 kinase homolog 2 && PF00069:Protein kinase domain	Pkinase
evm.TU.CTG4931.5	483.259	629.951	897.755	2868.03	3781.42	2683.11	670.322	3110.85	-2.21367	8.4572e-09	9.31305e-07	-	CTG4931	159154	161817	+	1084	-	- && O03982.1 RecName: Full=Heavy metal-associated isoprenylated plant protein 39; Short=AtHIP39; Flags: Precursor && -	-
evm.TU.CTG8480.8	4393.37	2976.17	954.668	201.528	284.416	338.27	2774.74	274.738	3.33602	8.54024e-09	9.38477e-07	-	CTG8480	179353	185156	+	2955	-	- && K7TQE3.1 RecName: Full=HSP-interacting protein && PF00564:PB1 domain|PF13414:TPR repeat	-
evm.TU.HIC_ASM_19.2265	648.423	635.699	272.631	56.3222	20.2432	69.9584	518.918	48.8412	3.40501	8.56662e-09	9.39407e-07	-	HIC_ASM_19	53875763	53881051	+	1738	-	- && - && PF13499:EF-hand domain pair	-
evm.TU.HIC_ASM_0.3867	4389.7	6369.63	5168.98	834.272	1092.12	1543.2	5309.44	1156.53	2.19866	8.62701e-09	9.44054e-07	-	HIC_ASM_0	140499468	140506795	+	2372	-	- && Q2YDU3.2 RecName: Full=OTU domain-containing protein 5; AltName: Full=Deubiquitinating enzyme A; Short=DUBA && PF02338:OTU-like cysteine protease	OTU
evm.TU.CTG6227.4	2531.3	1841.57	839.006	55.4421	241.906	79.8349	1737.29	125.728	3.79006	8.70588e-09	9.48878e-07	-	CTG6227	128987	129187	-	201	-	- && - && -	-
evm.TU.HIC_ASM_6.740	3081.85	2028.95	754.555	17.6007	66.8024	171.192	1955.12	85.1985	4.51909	8.70729e-09	9.48878e-07	-	HIC_ASM_6	22855989	22859289	-	1300	-	- && Q94AC1.1 RecName: Full=Rhodanese-like domain-containing protein 6; AltName: Full=Sulfurtransferase 6; Short=AtStr6 && PF03959:Serine hydrolase (FSH1)	-
evm.TU.HIC_ASM_9.3346	2375.92	1255.3	376.359	79.203	78.9483	136.625	1335.86	98.2587	3.76402	8.73679e-09	9.49543e-07	-	HIC_ASM_9	112375817	112382279	-	2496	-	- && Q9LPS1.1 RecName: Full=Hexokinase-3 && PF00349:Hexokinase|PF03727:Hexokinase	-
evm.TU.HIC_ASM_17.2933	735.288	773.644	410.324	40.4815	122.471	68.3123	639.752	77.0883	3.05509	8.74963e-09	9.49543e-07	-	HIC_ASM_17	113009186	113013497	+	3529	-	- && P93604.1 RecName: Full=Rust resistance kinase Lr10; AltName: Full=Probable receptor-like serine/threonine-protein kinase LRK10; Flags: Precursor && -	-
evm.TU.HIC_ASM_0.1547	19450.3	14893.5	1642.21	538.581	751.021	614.811	11995.3	634.804	4.24004	8.88392e-09	9.62125e-07	-	HIC_ASM_0	57629429	57634744	-	1881	-	- && - && -	-
evm.TU.HIC_ASM_5.1778	2208.31	912.739	518.642	45.7617	17.2067	116.049	1213.23	59.6724	4.34261	8.9665e-09	9.69066e-07	-	HIC_ASM_5	65155124	65158563	-	3440	-	- && Q9LIK7.1 RecName: Full=Putative calcium-transporting ATPase 13, plasma membrane-type; AltName: Full=Ca(2+)-ATPase isoform 13 && PF00689:Cation transporting ATPase, C-terminus|PF12710:haloacid dehalogenase-like hydrolase|PF00122:E1-E2 ATPase|PF00690:C	E1-E2_ATPase
evm.TU.CTG5869.2	8.56408	24.1405	32.1282	212.088	224.699	168.723	21.6109	201.837	-3.20906	9.40428e-09	1.01429e-06	-	CTG5869	40323	41111	+	789	-	- && O65695.1 RecName: Full=Auxin-responsive protein SAUR50; AltName: Full=Protein SMALL AUXIN UP RNA 50 && PF02519:Auxin responsive protein	Auxin_inducible
evm.TU.HIC_ASM_1.2161	9939.23	3230.22	2014.9	360.814	482.799	497.939	5061.45	447.184	3.50055	9.64348e-09	1.03795e-06	-	HIC_ASM_1	87772054	87778865	-	2775	-	- && Q8BGF8.1 RecName: Full=Solute carrier family 35 member D3; AltName: Full=Fringe connection-like protein 1 && PF03151:Triose-phosphate Transporter family	-
evm.TU.CTG7795.5	1744.63	2960.08	3815	20811	21920.3	10931.6	2839.9	17887.7	-2.65492	9.73071e-09	1.04519e-06	-	CTG7795	142298	144144	-	1410	-	- && - && -	-
evm.TU.HIC_ASM_11.2643	39605.2	9258.44	4200.54	257.85	1201.43	525.1	17688.1	661.46	4.74113	9.82888e-09	1.05358e-06	-	HIC_ASM_11	117146425	117153665	-	2801	-	- && Q9ZPI6.1 RecName: Full=Peroxisomal fatty acid beta-oxidation multifunctional protein AIM1; AltName: Full=Protein ABNORMAL INFLORESCENCE MERISTEM 1; Short=AtAIM1; Includes: RecName: Full=Enoyl-CoA hydratase/3-2-trans-enoyl-CoA isomerase/3-hydroxybutyr	3HCDH_N
evm.TU.HIC_ASM_11.901	1796.01	1601.32	1082.26	137.285	331.988	259.258	1493.2	242.844	2.62071	9.99127e-09	1.0688e-06	-	HIC_ASM_11	29589141	29598064	+	2347	-	- && Q9FNX5.1 RecName: Full=Dynamin-related protein 1E; AltName: Full=Dynamin-like protein 4; AltName: Full=Dynamin-like protein DLP2; AltName: Full=Dynamin-like protein E && PF02212:Dynamin GTPase effector domain|PF01031:Dynamin central region|PF00350:Dy	-
evm.TU.CTG5753.2	14573.6	9212.46	7118.7	881.794	2198.41	1446.08	10301.6	1508.76	2.77152	1.01664e-08	1.08532e-06	-	CTG5753	83532	87585	+	2814	-	- && Q69VG1.1 RecName: Full=Chitin-inducible gibberellin-responsive protein 1 && PF03514:GRAS domain family	GRAS
novel.7956	61.172	55.1782	133.103	476.098	814.787	537.445	83.151	609.443	-2.86854	1.02077e-08	1.08708e-06	-	HIC_ASM_6	114437320	114438317	+	998	-	- && - && -	-
evm.TU.HIC_ASM_4.2630	133.355	85.0664	136.775	674.986	619.441	435.388	118.399	576.605	-2.28282	1.02278e-08	1.08708e-06	-	HIC_ASM_4	81700764	81701480	+	717	-	- && - && -	-
evm.TU.HIC_ASM_13.1397	373.149	187.376	16.5231	3.52013	0	2.46912	192.349	1.99642	6.56076	1.02451e-08	1.08708e-06	-	HIC_ASM_13	39679661	39681817	-	1922	-	- && Q9LPV5.1 RecName: Full=High affinity nitrate transporter 2.5; Short=AtNRT2:5 && PF07690:Major Facilitator Superfamily	MFS_1
evm.TU.HIC_ASM_2.565	2104.32	1613.96	849.104	176.887	311.745	162.962	1522.46	217.198	2.80999	1.02886e-08	1.08949e-06	-	HIC_ASM_2	12839250	12845345	-	1608	-	- && Q8GYE0.2 RecName: Full=SEC12-like protein 1; AltName: Full=Protein PHOSPHATE TRANSPORTER TRAFFIC FACILITATOR 1; Short=PHF-1 && -	-
evm.TU.HIC_ASM_10.1000	3278.82	1508.2	615.026	58.9623	110.325	194.237	1800.68	121.175	3.89266	1.03356e-08	1.09144e-06	-	HIC_ASM_10	34046325	34051470	+	2598	-	- && Q43062.1 RecName: Full=Pectinesterase/pectinesterase inhibitor PPE8B; Includes: RecName: Full=Pectinesterase inhibitor PPE8B; AltName: Full=Pectin methylesterase inhibitor PPE8B; Includes: RecName: Full=Pectinesterase PPE8B; Short=PE PPE8B; AltName:	-
evm.TU.HIC_ASM_4.795	138.249	10.3459	112.908	0	0	0	87.1675	0	9.03786	1.03487e-08	1.09144e-06	-	HIC_ASM_4	22264422	22264933	+	512	-	- && - && -	-
novel.4886	40.3735	128.749	242.339	1403.65	1340.1	2165.42	137.154	1636.39	-3.57387	1.04074e-08	1.09543e-06	-	HIC_ASM_17	138267107	138324434	-	2094	-	- && - && -	-
novel.3511	159.047	33.3368	28.4564	0	0	0	73.6135	0	8.79177	1.06097e-08	1.11449e-06	-	HIC_ASM_13	34233336	34234902	-	1567	-	- && - && -	-
evm.TU.HIC_ASM_11.4266	1900	1292.09	679.283	188.327	211.541	218.106	1290.46	205.991	2.64688	1.06473e-08	1.1162e-06	-	HIC_ASM_11	170936298	170938789	+	1039	-	- && Q43187.1 RecName: Full=Soluble inorganic pyrophosphatase PPA1; AltName: Full=Pyrophosphate phospho-hydrolase; Short=PPase && PF00719:Inorganic pyrophosphatase	Pyrophosphatase
evm.TU.HIC_ASM_18.345	451.449	540.286	465.401	28.1611	97.1671	32.0986	485.712	52.4756	3.21561	1.08461e-08	1.13452e-06	-	HIC_ASM_18	8955846	8959789	+	2106	-	- && Q058N0.1 RecName: Full=IQ domain-containing protein IQM5; AltName: Full=IQ motif-containing protein 5 && -	-
evm.TU.HIC_ASM_19.5092	475.918	385.098	167.985	47.5218	30.3647	47.7363	343	41.8743	3.03062	1.08654e-08	1.13452e-06	-	HIC_ASM_19	142891721	143081037	-	2426	-	- && P93604.1 RecName: Full=Rust resistance kinase Lr10; AltName: Full=Probable receptor-like serine/threonine-protein kinase LRK10; Flags: Precursor && PF13947:Wall-associated receptor kinase galacturonan-binding|PF00069:Protein kinase domain	Pkinase
evm.TU.HIC_ASM_5.2771	1677.34	1710.52	455.303	153.126	149.799	133.333	1281.05	145.419	3.13887	1.09628e-08	1.14242e-06	-	HIC_ASM_5	96328715	96333257	-	2062	-	- && O60447.3 RecName: Full=Ecotropic viral integration site 5 protein homolog; Short=EVI-5; AltName: Full=Neuroblastoma stage 4S gene protein && PF00566:Rab-GTPase-TBC domain	TBC
evm.TU.HIC_ASM_8.506	79.5236	25.29	53.2411	0	0	0	52.6849	0	8.3107	1.09894e-08	1.14292e-06	-	HIC_ASM_8	14513018	14515906	-	2889	-	- && Q8RWZ5.1 RecName: Full=G-type lectin S-receptor-like serine/threonine-protein kinase SD2-5; AltName: Full=S-domain-2 (SD2) receptor kinase 5; Short=SD2-5; Flags: Precursor && PF00069:Protein kinase domain	Pkinase
novel.2540	307.083	377.051	238.667	19.3607	60.7295	30.4525	307.6	36.8476	3.0667	1.12234e-08	1.16495e-06	-	HIC_ASM_10	112014393	112020470	+	4183	-	- && P08770.2 RecName: Full=Putative AC transposase; AltName: Full=ORFA && PF02892:BED zinc finger|PF05699:hAT family C-terminal dimerisation region	hATC
evm.TU.HIC_ASM_16.1093	737.734	214.965	139.528	13.2005	15.1824	32.0986	364.076	20.1605	4.16994	1.14498e-08	1.18332e-06	-	HIC_ASM_16	27803943	27810231	-	4260	-	- && C0LGP4.1 RecName: Full=Probable LRR receptor-like serine/threonine-protein kinase At3g47570; Flags: Precursor && PF08263:Leucine rich repeat N-terminal domain|PF13855:Leucine rich repeat|PF00069:Protein kinase domain	Pkinase
evm.TU.HIC_ASM_2.548	1446.11	1138.05	646.237	212.088	198.383	214.813	1076.8	208.428	2.36854	1.14527e-08	1.18332e-06	-	HIC_ASM_2	12649372	12659453	-	3975	-	- && - && PF00534:Glycosyl transferases group 1	Glycos_transf_1
evm.TU.HIC_ASM_23.2328	4644.18	5664.96	645.319	293.051	117.41	200.822	3651.49	203.761	4.16312	1.14682e-08	1.18332e-06	-	HIC_ASM_23	75567358	75568512	+	1155	-	- && Q9FJ90.1 RecName: Full=Ethylene-responsive transcription factor ERF025 && PF00847:AP2 domain	AP2
novel.7613	52.6079	36.7855	52.3231	217.368	231.784	211.521	47.2388	220.225	-2.21924	1.16781e-08	1.20261e-06	-	HIC_ASM_5	122563492	122564453	+	872	-	- && - && -	-
evm.TU.HIC_ASM_17.3012	10800.5	14707.3	7564.83	2520.42	2470.68	2727.56	11024.2	2572.88	2.09917	1.17496e-08	1.2076e-06	-	HIC_ASM_17	116228104	116233436	-	2665	-	- && Q9SCK6.1 RecName: Full=NAC domain-containing protein 62; Short=ANAC062; AltName: Full=Protein NTM1-like 6 && PF02365:No apical meristem (NAM) protein	NAM
evm.TU.HIC_ASM_17.4766	113.78	42.5332	78.0257	0.880034	1.01216	0	78.113	0.63073	7.01231	1.18499e-08	1.21553e-06	-	HIC_ASM_17	161251614	161253201	-	1588	-	- && - && PF14543:Xylanase inhibitor N-terminal|PF14541:Xylanase inhibitor C-terminal	-
evm.TU.HIC_ASM_20.4567	6500.14	2103.67	1528.39	68.6426	306.684	42.7981	3377.4	139.375	4.60025	1.19024e-08	1.21853e-06	-	HIC_ASM_20	131783005	131784841	-	1837	-	- && - && -	-
evm.TU.CTG4300.3	1205.09	1084.02	887.658	326.492	315.793	303.702	1058.92	315.329	1.74739	1.23745e-08	1.26439e-06	-	CTG4300	70273	76119	+	1119	-	- && Q941D5.1 RecName: Full=Vacuolar protein sorting-associated protein 2 homolog 3; Short=AtVPS2-3; AltName: Full=Charged multivesicular body protein 2 homolog 3; AltName: Full=ESCRT-III complex subunit VPS2 homolog 3 && PF03357:Snf7	ESCRT-III
novel.3470	11.011	10.3459	9.1795	67.7626	116.398	102.057	10.1788	95.4059	-3.23278	1.26309e-08	1.28808e-06	-	HIC_ASM_13	108419628	108420799	+	1044	-	- && - && -	-
evm.TU.HIC_ASM_10.2978	2125.12	763.298	354.329	75.6829	55.6687	104.526	1080.91	78.6259	3.77969	1.27693e-08	1.29967e-06	-	HIC_ASM_10	104997489	105003744	+	2451	-	- && Q9LPS1.1 RecName: Full=Hexokinase-3 && PF03727:Hexokinase|PF00349:Hexokinase	-
evm.TU.HIC_ASM_16.4263	41.597	34.4864	75.2719	498.099	241.906	384.36	50.4517	374.788	-2.88724	1.29053e-08	1.31096e-06	-	HIC_ASM_16	129819075	129820183	+	1109	-	- && - && PF04520:Senescence regulator	-
evm.TU.HIC_ASM_8.757	2558.21	1861.11	1147.44	388.975	388.669	319.34	1855.59	365.661	2.34321	1.29832e-08	1.31632e-06	-	HIC_ASM_8	23371836	23375581	-	3746	-	- && Q9C9H7.2 RecName: Full=Receptor-like protein 12; Short=AtRLP12; Flags: Precursor && PF08263:Leucine rich repeat N-terminal domain|PF13855:Leucine rich repeat	LRRNT_2
evm.TU.CTG7210.8	86.8643	233.358	33.0462	2.6401	3.03647	0	117.756	1.89219	5.99308	1.32015e-08	1.33588e-06	-	CTG7210	155327	158207	-	834	-	- && - && -	-
evm.TU.HIC_ASM_8.2803	556.665	352.91	201.031	32.5612	62.7538	32.0986	370.202	42.4712	3.1267	1.32587e-08	1.33908e-06	-	HIC_ASM_8	95877148	95877790	-	643	-	- && - && -	-
evm.TU.CTG5209.4	3102.64	4133.77	1427.41	289.531	280.368	545.676	2887.94	371.858	2.95672	1.33267e-08	1.34336e-06	-	CTG5209	138333	142971	+	2340	-	- && Q6L400.1 RecName: Full=Putative late blight resistance protein homolog R1B-16 && PF00931:NB-ARC domain	NB-ARC
evm.TU.HIC_ASM_10.3439	1225.89	2600.27	2150.76	8378.8	10962.7	9442.74	1992.31	9594.74	-2.2677	1.35861e-08	1.36688e-06	-	HIC_ASM_10	118229493	118232455	-	267	-	- && - && -	-
evm.TU.HIC_ASM_19.3727	121.121	123.001	85.3693	8.80034	15.1824	16.4608	109.83	13.4812	3.02527	1.36176e-08	1.36743e-06	-	HIC_ASM_19	92782592	92785735	-	1343	-	- && Q8RXC8.1 RecName: Full=Receptor-like cytosolic serine/threonine-protein kinase RBK2; AltName: Full=Protein ROP BINDING PROTEIN KINASES 2 && PF07714:Protein tyrosine kinase	Pkinase_Tyr
evm.TU.HIC_ASM_4.1813	1178.17	217.264	145.954	7.04027	10.1216	31.2755	513.797	16.1458	4.98627	1.36825e-08	1.37131e-06	-	HIC_ASM_4	50299102	50314522	+	2219	-	- && Q9FIA1.1 RecName: Full=GDSL esterase/lipase At5g55050; AltName: Full=Extracellular lipase At5g55050; Flags: Precursor && PF00657:GDSL-like Lipase/Acylhydrolase	Lipase_GDSL
evm.TU.HIC_ASM_9.284	656.987	529.94	626.96	2566.18	1809.74	2007.39	604.629	2127.77	-1.81525	1.40069e-08	1.40114e-06	-	HIC_ASM_9	5909775	5912736	+	2838	-	- && O65554.1 RecName: Full=CBL-interacting serine/threonine-protein kinase 6; AltName: Full=SNF1-related kinase 3.14; AltName: Full=SOS2-like protein kinase PKS4; AltName: Full=SOS3-interacting protein 3 && PF00069:Protein kinase domain|PF03822:NAF domai	Pkinase
evm.TU.HIC_ASM_13.2197	507.728	289.685	356.165	1843.67	2682.22	1435.38	384.526	1987.09	-2.36979	1.41609e-08	1.41254e-06	-	HIC_ASM_13	71764873	71766854	+	1982	-	- && Q8W3M4.1 RecName: Full=Uncharacterized protein At4g06744; Flags: Precursor && -	-
evm.TU.HIC_ASM_2.1990	174.952	179.329	573.719	10.5604	34.4134	11.5226	309.333	18.8321	4.04756	1.41748e-08	1.41254e-06	-	HIC_ASM_2	59847088	59850449	-	1140	-	- && O65660.1 RecName: Full=PLAT domain-containing protein 1; Short=AtPLAT1; Short=PLAT domain protein 1; Flags: Precursor && PF01477:PLAT/LH2 domain	-
evm.TU.HIC_ASM_17.3010	7.34064	2.29909	3.6718	99.4438	63.7659	63.3741	4.43718	75.5279	-4.10881	1.44188e-08	1.43414e-06	-	HIC_ASM_17	116146667	116147981	-	700	-	- && B3H6D0.1 RecName: Full=Heavy metal-associated isoprenylated plant protein 45; Short=AtHIP45; Flags: Precursor && PF00403:Heavy-metal-associated domain	HMA
evm.TU.HIC_ASM_0.3908	165.164	218.414	228.57	734.828	907.906	684.769	204.049	775.834	-1.92545	1.49787e-08	1.48701e-06	-	HIC_ASM_0	141805826	141808175	+	2350	-	- && - && PF02485:Core-2/I-Branching enzyme	-
evm.TU.HIC_ASM_9.54	4083.84	815.028	300.17	27.281	74.8997	79.0119	1733.01	60.3975	4.8427	1.5151e-08	1.50127e-06	-	HIC_ASM_9	1230919	1234370	-	3255	-	- && Q9ZV48.1 RecName: Full=Probable alpha,alpha-trehalose-phosphate synthase [UDP-forming] 11; AltName: Full=Trehalose-6-phosphate synthase 11; Short=AtTPS11 && PF00982:Glycosyltransferase family 20|PF02358:Trehalose-phosphatase	-
evm.TU.HIC_ASM_0.5030	1317.65	1032.29	967.519	246.409	273.283	350.615	1105.82	290.102	1.92987	1.52372e-08	1.50696e-06	-	HIC_ASM_0	173547278	173549762	+	2485	-	- && O82170.1 RecName: Full=Protein HAIKU1; AltName: Full=MPK3/6-targeted VQ-motif-containing protein 9; AltName: Full=VQ motif-containing protein 14; Short=AtVQ14 && PF05678:VQ motif	-
evm.TU.HIC_ASM_11.3772	3174.83	3703.84	1557.76	586.982	380.571	498.762	2812.14	488.772	2.52409	1.53539e-08	1.51331e-06	-	HIC_ASM_11	157850502	157855652	+	2400	-	- && - && PF14724:Mitochondrial-associated sphingomyelin phosphodiesterase	-
evm.TU.HIC_ASM_21.628	230.007	24.1405	26.6205	0	0	0	93.5893	0	9.13865	1.5386e-08	1.51331e-06	-	HIC_ASM_21	14985791	14987488	+	1188	-	- && Q9SD53.1 RecName: Full=UPF0481 protein At3g47200 && PF03140:Plant protein of unknown function	-
evm.TU.CTG1631.5	639.859	454.07	583.816	2752.75	2315.82	1709.45	559.249	2259.34	-2.0143	1.5388e-08	1.51331e-06	-	CTG1631	23455	24371	-	917	-	- && Q9C9K2.1 RecName: Full=Calvin cycle protein CP12-3, chloroplastic; AltName: Full=CP12 domain-containing protein 3; AltName: Full=Chloroplast protein 12-3; Flags: Precursor && PF02672:CP12 domain	-
evm.TU.CTG9609.3	6.1172	1.14955	16.5231	339.693	96.155	193.414	7.92995	209.754	-4.69691	1.54668e-08	1.51821e-06	-	CTG9609	62617	65029	-	1674	-	- && Q39266.1 RecName: Full=Zinc finger protein 7 && -	-
evm.TU.HIC_ASM_0.1186	19046.5	7927.27	5355.32	565.862	1440.3	1200.82	10776.4	1068.99	3.33358	1.56196e-08	1.53034e-06	-	HIC_ASM_0	45091167	45097246	-	2068	-	- && Q56WD9.2 RecName: Full=3-ketoacyl-CoA thiolase 2, peroxisomal; AltName: Full=Acetyl-CoA acyltransferase 2; AltName: Full=Beta-ketothiolase 2; AltName: Full=Peroxisomal 3-oxoacyl-CoA thiolase 2; AltName: Full=Peroxisome defective protein 1; Flags: Pre	Thiolase_N
evm.TU.CTG3695_2.5	671.669	444.874	253.354	44.0017	82.9969	54.3207	456.632	60.4398	2.91888	1.56628e-08	1.53171e-06	-	CTG3695_2	124499	135140	-	975	-	- && Q0JHU5.1 RecName: Full=Elicitor-responsive protein 1; Short=OsERG1; AltName: Full=17 kDa phloem protein; AltName: Full=Fungal elicitor immediate early-responsive gene 1 protein; Short=FIERG1; AltName: Full=RPP17 >A2WWV5.2 RecName: Full=Elicitor-respo	C2
evm.TU.CTG5580.6	812.364	404.64	160.641	33.4413	42.5106	44.4442	459.215	40.132	3.5156	1.57041e-08	1.53289e-06	-	CTG5580	278471	283694	+	3568	-	- && O22864.1 RecName: Full=Protein NLP8; Short=AtNLP8; AltName: Full=NIN-like protein 8; AltName: Full=Nodule inception protein-like protein 8 && PF00564:PB1 domain|PF02042:RWP-RK domain	RWP-RK
evm.TU.HIC_ASM_20.4645	2620.61	2334.73	1143.77	312.412	333	447.734	2033.03	364.382	2.47967	1.58697e-08	1.54617e-06	-	HIC_ASM_20	133555441	133558319	+	420	-	- && - && -	-
evm.TU.HIC_ASM_16.914	338.893	469.015	476.416	117.925	107.289	98.7648	428.108	107.993	1.98778	1.59745e-08	1.5535e-06	-	HIC_ASM_16	22367781	22371169	+	2094	-	- && Q9FF31.1 RecName: Full=LEAF RUST 10 DISEASE-RESISTANCE LOCUS RECEPTOR-LIKE PROTEIN KINASE-like 2.1; AltName: Full=Probable receptor-like serine/threonine-protein kinase LRK10L-2.1; Flags: Precursor && -	-
evm.TU.CTG9609.7	3.67032	6.89727	15.6051	275.451	135.629	79.8349	8.72425	163.638	-4.20244	1.62083e-08	1.57332e-06	-	CTG9609	124337	126344	-	2008	-	- && - && -	-
evm.TU.CTG2683.13	371.926	364.406	154.216	47.5218	42.5106	34.5677	296.849	41.5334	2.83694	1.6359e-08	1.585e-06	-	CTG2683	265068	267046	+	1326	-	- && Q6NM73.1 RecName: Full=Cysteine-rich repeat secretory protein 3; AltName: Full=Plasmodesmata-located protein 2; Short=PDLP2; Flags: Precursor && PF01657:Salt stress response/antifungal	-
evm.TU.CTG2755.4	63.6189	54.0286	47.7334	309.772	205.468	270.78	55.127	262.007	-2.25234	1.639e-08	1.58509e-06	-	CTG2755	30296	32406	-	2111	-	- && Q9SJI7.1 RecName: Full=Phospholipase A1-IIdelta && PF01764:Lipase (class 3)	Lipase_3
evm.TU.HIC_ASM_12.3135	165.164	78.1691	165.231	579.942	879.565	939.089	136.188	799.532	-2.55274	1.64315e-08	1.58617e-06	-	HIC_ASM_12	110260910	110261693	-	784	-	- && - && PF14009:Domain of unknown function (DUF4228)	-
evm.TU.HIC_ASM_20.5222	12119.4	7568.61	3148.57	910.835	616.404	1145.67	7612.19	890.97	3.09467	1.6661e-08	1.60536e-06	-	HIC_ASM_20	147630825	147641477	-	5274	-	- && Q9SD34.3 RecName: Full=Zinc finger CCCH domain-containing protein 44; Short=AtC3H44 && PF02213:GYF domain|PF03126:Plus-3 domain|PF02201:SWIB/MDM2 domain	-
evm.TU.HIC_ASM_5.330	6306.83	9526.28	4524.58	947.796	1629.57	1235.38	6785.9	1270.92	2.41674	1.716e-08	1.65041e-06	-	HIC_ASM_5	9451755	9459414	+	2000	-	- && Q4FE47.1 RecName: Full=Putative E3 ubiquitin-protein ligase XBAT35; AltName: Full=Ankyrin repeat domain and RING finger-containing protein XBAT35; AltName: Full=Protein XB3 homolog 5 && PF13920:Zinc finger, C3HC4 type (RING finger)|PF12796:Ankyrin re	-
evm.TU.CTG1767_1.10	79.5236	95.4123	138.61	617.784	527.334	400.821	104.515	515.313	-2.29815	1.80009e-08	1.72812e-06	-	CTG1767_1	307867	310804	+	1013	-	- && Q9SDN0.2 RecName: Full=Chaperone protein dnaJ 20, chloroplastic; Short=AtDjC20; Short=AtJ20; Flags: Precursor && PF00226:DnaJ domain	DnaJ
evm.TU.CTG3775.8	46.4907	56.3277	56.9129	202.408	273.283	236.213	53.2438	237.301	-2.1536	1.80552e-08	1.73016e-06	-	CTG3775	149026	151182	+	1264	-	- && - && PF03745:Domain of unknown function (DUF309)	-
evm.TU.HIC_ASM_9.2771	949.39	1142.65	135.857	58.0822	42.5106	30.4525	742.631	43.6818	4.08756	1.81117e-08	1.73241e-06	-	HIC_ASM_9	97393285	97397525	+	874	-	- && - && PF16100:RecQ-mediated genome instability protein 2	-
evm.TU.HIC_ASM_11.2285	5315.85	12687.5	3280.75	929.315	603.246	914.398	7094.71	815.653	3.12057	1.83268e-08	1.74979e-06	-	HIC_ASM_11	95652256	95657995	+	3868	-	- && Q9LFL0.1 RecName: Full=Cellulose synthase-like protein D2; Short=AtCslD2 && PF14570:RING/Ubox like zinc-binding domain|PF03552:Cellulose synthase	-
novel.897	471.024	604.661	418.585	16.7206	86.0334	32.9216	498.09	45.2252	3.46616	1.85412e-08	1.76705e-06	-	CTG4772	60800	64279	+	1736	-	- && - && -	-
evm.TU.CTG2344.4	7784.75	5774.17	1867.11	639.784	677.134	543.207	5142.01	620.041	3.05188	1.87085e-08	1.7786e-06	-	CTG2344	163313	167567	+	2456	-	- && Q9M817.1 RecName: Full=Protein NRT1/ PTR FAMILY 1.2; Short=AtNPF1.2; AltName: Full=Nitrate transporter 1.11 && PF00854:POT family	-
evm.TU.HIC_ASM_21.2852	6145.34	7618.04	3790.22	638.024	1403.86	858.431	5851.2	966.773	2.59765	1.87304e-08	1.7786e-06	-	HIC_ASM_21	98638543	98645638	+	2030	-	- && P42044.1 RecName: Full=Ferrochelatase-2, chloroplastic; AltName: Full=Ferrochelatase II; AltName: Full=Heme synthase 2; AltName: Full=Protoheme ferro-lyase 2; Flags: Precursor && PF00762:Ferrochelatase	-
evm.TU.CTG4187.5	23.2454	47.1314	74.3539	725.148	385.632	293.825	48.2436	468.202	-3.27234	1.88432e-08	1.78608e-06	-	CTG4187	59154	60871	-	1718	-	- && O82199.1 RecName: Full=Zinc finger CCCH domain-containing protein 20; Short=AtC3H20 && -	-
evm.TU.HIC_ASM_17.3902	495.493	202.32	9.1795	0	0	2.46912	235.664	0.82304	8.09421	1.92031e-08	1.81691e-06	-	HIC_ASM_17	140726213	140727596	+	1384	-	- && P09789.1 RecName: Full=Glycine-rich cell wall structural protein 1; Flags: Precursor && -	-
evm.TU.HIC_ASM_4.3865	840.503	149.441	228.57	34.3213	14.1702	23.0451	406.171	23.8455	4.08713	1.96567e-08	1.85647e-06	-	HIC_ASM_4	123684387	123686433	+	2047	-	- && - && PF13837:Myb/SANT-like DNA-binding domain	-
evm.TU.HIC_ASM_22.2228	2096.98	1619.71	1229.13	209.448	343.121	410.697	1648.61	321.089	2.35994	1.98618e-08	1.87247e-06	-	HIC_ASM_22	80047699	80053810	-	2410	-	- && Q9LTJ8.1 RecName: Full=Methyl-CpG-binding domain-containing protein 13; Short=AtMBD13; Short=MBD13; AltName: Full=Methyl-CpG-binding protein MBD13 && -	-
evm.TU.HIC_ASM_3.3788	230.007	175.88	246.011	41.3616	25.3039	47.7363	217.299	38.134	2.50618	1.99795e-08	1.88019e-06	-	HIC_ASM_3	126555696	126563997	-	2041	-	- && Q8RWL2.2 RecName: Full=Calcium-dependent protein kinase 29 && PF13499:EF-hand domain pair|PF00069:Protein kinase domain	Pkinase
evm.TU.HIC_ASM_18.971	511.398	488.557	62.4206	13.2005	21.2553	21.399	354.125	18.6183	4.24927	2.00625e-08	1.88461e-06	-	HIC_ASM_18	29292407	29293127	-	721	-	- && - && -	-
evm.TU.HIC_ASM_19.3754	250.805	128.749	3.6718	0	0	0	127.742	0	9.58805	2.03004e-08	1.90355e-06	-	HIC_ASM_19	93422013	93429872	-	3045	-	- && Q9SY14.1 RecName: Full=CSC1-like protein At4g02900 && PF14703:Cytosolic domain of 10TM putative phosphate transporter|PF13967:Late exocytosis, associated with Golgi transport|PF02714:Calcium-dependent channel, 7TM region, putative phosphate	-
evm.TU.HIC_ASM_18.3367	345.01	166.684	172.575	27.281	35.4255	13.9917	228.09	25.5661	3.16229	2.03521e-08	1.90499e-06	-	HIC_ASM_18	116117977	116120221	+	1414	-	- && P14675.1 RecName: Full=Alcohol dehydrogenase 3 && PF08240:Alcohol dehydrogenase GroES-like domain|PF00107:Zinc-binding dehydrogenase	ADH_zinc_N
evm.TU.HIC_ASM_19.2780	4179.27	817.327	973.945	86.2433	205.468	76.5427	1990.18	122.751	4.02011	2.06253e-08	1.92712e-06	-	HIC_ASM_19	69384873	69386282	-	1294	-	- && - && PF13920:Zinc finger, C3HC4 type (RING finger)	-
evm.TU.HIC_ASM_13.357	5591.12	5302.85	4764.16	597.543	1149.81	1384.35	5219.38	1043.9	2.32185	2.09655e-08	1.95542e-06	-	HIC_ASM_13	8701258	8707077	-	4052	-	- && Q6NQK2.1 RecName: Full=NAC domain-containing protein 8; Short=ANAC008 && PF02365:No apical meristem (NAM) protein	NAM
evm.TU.HIC_ASM_7.815	380.49	223.012	33.9641	0.880034	5.06079	9.05344	212.489	4.99809	5.40308	2.10723e-08	1.9619e-06	-	HIC_ASM_7	22235628	22240418	+	1616	-	- && Q8L8B8.1 RecName: Full=Cytokinin riboside 5'-monophosphate phosphoribohydrolase LOG3; AltName: Full=Protein LONELY GUY 3 && PF03641:Possible lysine decarboxylase	-
evm.TU.HIC_ASM_19.1327	12255.2	14456.7	8489.2	1285.73	2661.97	2579.41	11733.7	2175.7	2.43111	2.13055e-08	1.98009e-06	-	HIC_ASM_19	32694787	32699438	+	1511	-	- && B6ZJZ9.1 RecName: Full=Peroxisomal adenine nucleotide carrier 1; Short=GmPNC1 && PF00153:Mitochondrial carrier protein	Mito_carr
evm.TU.HIC_ASM_19.918	4482.68	6081.1	2576.69	843.072	629.562	952.257	4380.16	808.297	2.43777	2.17057e-08	2.01124e-06	-	HIC_ASM_19	22569446	22572936	-	2374	-	- && Q40392.1 RecName: Full=TMV resistance protein N && PF01582:TIR domain|PF00931:NB-ARC domain	TIR
evm.TU.HIC_ASM_16.3553	966.518	480.51	4.58975	1.76007	5.06079	6.58432	483.873	4.46839	6.75743	2.17852e-08	2.01124e-06	-	HIC_ASM_16	107028606	107029025	+	273	-	- && - && -	-
evm.TU.HIC_ASM_2.999	1291.95	781.691	76.1898	41.3616	21.2553	18.9299	716.611	27.1823	4.71971	2.17911e-08	2.01124e-06	-	HIC_ASM_2	24720295	24728331	+	2022	-	- && Q9C5J9.1 RecName: Full=Uncharacterized GTP-binding protein At5g64813 && PF00071:Ras family	Ras
evm.TU.HIC_ASM_16.331	2196.08	979.413	117.498	55.4421	45.5471	27.1603	1097.66	42.7165	4.68389	2.18154e-08	2.01124e-06	-	HIC_ASM_16	6294126	6302950	-	2444	-	- && Q9SRH7.1 RecName: Full=Receptor-like serine/threonine-protein kinase At3g01300 && PF07714:Protein tyrosine kinase	Pkinase_Tyr
evm.TU.HIC_ASM_6.482	672.892	838.019	1007.91	110.884	180.164	218.929	839.607	169.992	2.30434	2.18326e-08	2.01124e-06	-	HIC_ASM_6	14423615	14429449	-	2444	-	- && Q9T074.1 RecName: Full=Phosphoenolpyruvate carboxykinase [ATP]; Short=PEP carboxykinase; Short=PEPCK && PF01293:Phosphoenolpyruvate carboxykinase	-
evm.TU.HIC_ASM_5.1529	0	0	0	36.0814	61.7416	44.4442	0	47.4224	-7.88634	2.20077e-08	2.02382e-06	-	HIC_ASM_5	54194218	54194929	-	712	-	- && - && PF07911:Protein of unknown function (DUF1677)	-
evm.TU.HIC_ASM_19.2706	1065.62	443.725	158.805	46.6418	31.3769	41.975	556.049	39.9979	3.79549	2.20495e-08	2.02406e-06	-	HIC_ASM_19	67598567	67602484	+	1970	-	- && Q00624.1 RecName: Full=L-ascorbate oxidase homolog; Flags: Precursor && PF07731:Multicopper oxidase|PF07732:Multicopper oxidase|PF00394:Multicopper oxidase	-
evm.TU.HIC_ASM_11.2778	402.512	195.423	100.974	15.8406	27.3283	13.1686	232.97	18.7792	3.63763	2.20875e-08	2.02406e-06	-	HIC_ASM_11	122567849	122569226	-	1044	-	- && - && -	-
evm.TU.HIC_ASM_20.3683	842.95	1117.36	1140.09	328.253	262.149	296.294	1033.47	295.565	1.80586	2.25682e-08	2.0645e-06	-	HIC_ASM_20	109911414	109913389	-	1486	-	- && - && PF14364:Domain of unknown function (DUF4408)|PF05553:Cotton fibre expressed protein	-
evm.TU.HIC_ASM_11.776	1086.41	729.961	342.395	47.5218	118.422	45.2672	719.591	70.4038	3.35587	2.26382e-08	2.06729e-06	-	HIC_ASM_11	23104067	23106286	-	1277	-	- && O04609.1 RecName: Full=WRKY transcription factor 22; AltName: Full=WRKY DNA-binding protein 22 && PF03106:WRKY DNA -binding domain	WRKY
evm.TU.CTG6033.3	1967.29	1864.56	1371.42	341.453	502.03	487.24	1734.42	443.574	1.96717	2.29268e-08	2.08645e-06	-	CTG6033	154711	158590	-	1889	-	- && Q9M9W3.1 RecName: Full=Serine/threonine-protein phosphatase PP1 isozyme 9 && PF00149:Calcineurin-like phosphoesterase|PF16891:Serine-threonine protein phosphatase N-terminal domain	Metallophos
evm.TU.HIC_ASM_22.4087	1514.62	1589.82	863.791	212.968	341.097	250.204	1322.74	268.09	2.30305	2.29598e-08	2.08645e-06	-	HIC_ASM_22	128362766	128366105	-	2423	-	- && Q40541.1 RecName: Full=Mitogen-activated protein kinase kinase kinase NPK1; AltName: Full=Nicotiana protein kinase 1 && PF00069:Protein kinase domain	Pkinase
evm.TU.HIC_ASM_23.1526	724.277	441.425	816.057	141.685	154.86	148.97	660.587	148.505	2.15372	2.29674e-08	2.08645e-06	-	HIC_ASM_23	43300672	43307739	+	3219	-	- && Q6L440.2 PUTATIVE PSEUDOGENE: RecName: Full=Putative late blight resistance protein homolog R1A-3 && PF00931:NB-ARC domain	NB-ARC
evm.TU.HIC_ASM_14.1344	1189.18	1451.88	574.637	69.5227	138.666	189.299	1071.9	132.496	3.01558	2.31205e-08	2.09673e-06	-	HIC_ASM_14	44179435	44185673	-	2117	-	- && - && -	-
evm.TU.HIC_ASM_15.8	928.591	551.782	228.57	62.4824	73.8875	55.9667	569.647	64.1122	3.15157	2.37948e-08	2.15415e-06	-	HIC_ASM_15	137932	142321	-	4119	-	- && Q9ZV48.1 RecName: Full=Probable alpha,alpha-trehalose-phosphate synthase [UDP-forming] 11; AltName: Full=Trehalose-6-phosphate synthase 11; Short=AtTPS11 && PF02358:Trehalose-phosphatase|PF00982:Glycosyltransferase family 20	-
evm.TU.HIC_ASM_21.1106	10476.3	7378.93	4475.92	762.109	1667.02	826.332	7443.72	1085.16	2.77829	2.41829e-08	2.18551e-06	-	HIC_ASM_21	28319609	28331909	-	1131	-	- && Q94F47.1 RecName: Full=Ubiquitin-conjugating enzyme E2 28; AltName: Full=E2 ubiquitin-conjugating enzyme 28; AltName: Full=Ubiquitin carrier protein 28 && PF00179:Ubiquitin-conjugating enzyme	UQ_con
evm.TU.HIC_ASM_4.1481	39030.2	22573.6	8126.61	1222.37	3250.04	1399.99	23243.5	1957.47	3.56983	2.4887e-08	2.24527e-06	-	HIC_ASM_4	40640191	40645498	-	2026	-	- && - && PF13499:EF-hand domain pair|PF01699:Sodium/calcium exchanger protein	Na_Ca_ex
evm.TU.HIC_ASM_19.634	726.723	631.1	628.796	133.765	213.565	167.077	662.207	171.469	1.95022	2.49653e-08	2.24846e-06	-	HIC_ASM_19	15303074	15310871	-	3074	-	- && - && -	-
evm.TU.HIC_ASM_6.2575	9348.31	4790.16	3106.34	1072.76	760.13	729.214	5748.27	854.035	2.75067	2.50759e-08	2.25455e-06	-	HIC_ASM_6	92301601	92306580	+	3506	-	- && P0C8S1.1 RecName: Full=Probable disease resistance RPP8-like protein 2 && PF00931:NB-ARC domain	NB-ARC
evm.TU.HIC_ASM_20.2273	519.962	271.293	70.6821	21.1208	14.1702	5.76128	287.312	13.6841	4.39391	2.54355e-08	2.28297e-06	-	HIC_ASM_20	73660260	73663970	-	3594	-	- && Q9LIK7.1 RecName: Full=Putative calcium-transporting ATPase 13, plasma membrane-type; AltName: Full=Ca(2+)-ATPase isoform 13 && PF00689:Cation transporting ATPase, C-terminus|PF00122:E1-E2 ATPase	Cation_ATPase_C
evm.TU.HIC_ASM_7.187	2784.55	2940.54	1284.21	311.532	494.945	426.335	2336.43	410.937	2.50735	2.54906e-08	2.284e-06	-	HIC_ASM_7	4416608	4417399	-	792	-	- && Q9SZ06.1 RecName: Full=Ethylene-responsive transcription factor ERF109 && PF00847:AP2 domain	AP2
evm.TU.HIC_ASM_11.2047	192.08	211.516	135.857	863.313	917.015	588.474	179.818	789.601	-2.13591	2.61698e-08	2.34086e-06	-	HIC_ASM_11	85701431	85705016	+	2052	-	- && O49675.1 RecName: Full=Probable carotenoid cleavage dioxygenase 4, chloroplastic; Short=AtCCD4; AltName: Full=AtNCED4; Flags: Precursor && PF03055:Retinal pigment epithelial membrane protein	RPE65
evm.TU.HIC_ASM_21.4055	207.985	314.975	148.708	25.521	43.5228	24.6912	223.889	31.245	2.84509	2.64291e-08	2.36002e-06	-	HIC_ASM_21	134400286	134402212	+	1927	-	- && - && PF05633:Protein of unknown function (DUF793)	-
evm.TU.CTG6530.5	6135.55	4569.44	1400.79	510.419	385.632	514.4	4035.26	470.151	3.10123	2.74492e-08	2.44695e-06	-	CTG6530	107640	113857	+	3032	-	- && Q0WV13.1 RecName: Full=Probable galacturonosyltransferase 13 && PF01501:Glycosyl transferase family 8	Glyco_transf_8
evm.TU.HIC_ASM_3.2699	172.505	34.4864	80.7796	0	0	1.64608	95.9237	0.548693	7.35212	2.75628e-08	2.4529e-06	-	HIC_ASM_3	96001460	96005156	-	3572	-	- && Q8VZG8.3 RecName: Full=MDIS1-interacting receptor like kinase 2; Short=AtMIK2; AltName: Full=Probable LRR receptor-like serine/threonine-protein kinase At4g08850; Flags: Precursor && PF00069:Protein kinase domain|PF13855:Leucine rich repeat	Pkinase
evm.TU.HIC_ASM_23.94	281.391	342.565	210.211	48.4018	54.6565	68.3123	278.055	57.1236	2.28123	2.78405e-08	2.47342e-06	-	HIC_ASM_23	2310522	2311202	+	681	-	- && Q40392.1 RecName: Full=TMV resistance protein N && -	-
evm.TU.HIC_ASM_2.1757	794.013	1328.87	145.036	18.4807	58.7052	41.152	755.974	39.446	4.26182	2.83313e-08	2.51276e-06	-	HIC_ASM_2	50379590	50380180	+	591	-	- && Q9FJ90.1 RecName: Full=Ethylene-responsive transcription factor ERF025 && PF00847:AP2 domain	AP2
evm.TU.HIC_ASM_5.2027	5602.13	4156.76	884.904	345.853	269.234	333.331	3547.93	316.139	3.48812	2.86078e-08	2.533e-06	-	HIC_ASM_5	72952247	72956317	-	1804	-	- && Q7XJE6.1 RecName: Full=Metacaspase-1; Short=AtMC1; AltName: Full=Metacaspase 1b; Short=AtMCP1b; AltName: Full=Protein LSD ONE LIKE 3 && PF06943:LSD1 zinc finger|PF00656:Caspase domain	Peptidase_C14
evm.TU.HIC_ASM_2.103	494.27	494.305	138.61	47.5218	38.462	35.3907	375.728	40.4582	3.21428	2.88524e-08	2.55034e-06	-	HIC_ASM_2	1832554	1836282	+	2300	-	- && Q40392.1 RecName: Full=TMV resistance protein N && PF13855:Leucine rich repeat	-
novel.1484	47.7142	109.207	95.4668	397.775	599.197	459.256	84.1293	485.41	-2.52597	2.89177e-08	2.55182e-06	-	CTG81	2390	4482	+	710	-	- && - && -	-
evm.TU.HIC_ASM_22.1740	861.302	952.973	512.216	175.127	121.459	181.069	775.497	159.218	2.28272	3.00498e-08	2.64726e-06	-	HIC_ASM_22	65825580	65835416	-	9837	-	- && E4NKF8.1 RecName: Full=U-box domain-containing protein 1; AltName: Full=Plant U-box protein 1; Short=MtPUB1 && -	-
evm.TU.HIC_ASM_16.251	11035.4	2139.3	394.718	95.0436	201.419	101.234	4523.15	132.566	5.09297	3.01472e-08	2.64822e-06	-	HIC_ASM_16	5076430	5077360	+	555	-	- && Q67YE6.2 RecName: Full=Zinc finger AN1 domain-containing stress-associated protein 12; Short=AtSAP12 && PF01428:AN1-like Zinc finger	zf-AN1
evm.TU.HIC_ASM_14.1799	17.1282	123.001	91.795	894.994	3716.64	687.239	77.3082	1766.29	-4.51256	3.02102e-08	2.64822e-06	-	HIC_ASM_14	61851883	61852400	+	312	-	- && - && PF02704:Gibberellin regulated protein	-
evm.TU.HIC_ASM_19.1863	15.9047	21.8414	11.9333	152.246	87.0456	166.254	16.5598	135.182	-3.03787	3.02122e-08	2.64822e-06	-	HIC_ASM_19	44901750	44902178	-	429	-	- && O04621.1 RecName: Full=Protein trichome birefringence-like 26 && PF13839:GDSL/SGNH-like Acyl-Esterase family found in Pmr5 and Cas1p	-
evm.TU.HIC_ASM_1.141	345.01	236.806	349.739	77.443	73.8875	57.6128	310.518	69.6478	2.15793	3.02852e-08	2.65018e-06	-	HIC_ASM_1	3620755	3625324	+	1843	-	- && P54873.2 RecName: Full=Hydroxymethylglutaryl-CoA synthase; Short=HMG-CoA synthase; AltName: Full=3-hydroxy-3-methylglutaryl coenzyme A synthase; AltName: Full=Protein EMBRYO DEFECTIVE 2778; AltName: Full=Protein FLAKY POLLEN 1 && PF01154:Hydroxymethy	-
evm.TU.CTG1892.19	8821	9535.48	5688.54	1681.74	2284.44	1289.7	8015.01	1751.96	2.19382	3.15736e-08	2.75832e-06	-	CTG1892	373482	379944	+	2542	-	- && B9DFI7.2 RecName: Full=Probable methyltransferase PMT2 && PF03141:Putative S-adenosyl-L-methionine-dependent methyltransferase	-
evm.TU.HIC_ASM_10.2197	15875.4	12355.3	1564.19	634.504	727.741	600.819	9931.62	654.355	3.92389	3.17309e-08	2.76554e-06	-	HIC_ASM_10	79982777	79983984	+	1208	-	- && Q9FJ90.1 RecName: Full=Ethylene-responsive transcription factor ERF025 && PF00847:AP2 domain	AP2
evm.TU.HIC_ASM_0.4591	573.793	665.587	195.523	44.0017	70.851	27.9834	478.301	47.612	3.33121	3.17618e-08	2.76554e-06	-	HIC_ASM_0	162661674	162664095	+	2055	-	- && Q8LGN0.3 RecName: Full=Glutamate receptor 2.7; AltName: Full=Ligand-gated ion channel 2.7; Flags: Precursor && PF00060:Ligand-gated ion channel|PF10613:Ligated ion channel L-glutamate- and glycine-binding site|PF01094:Receptor family ligand binding r	ANF_receptor
evm.TU.HIC_ASM_22.1880	2326.98	992.058	316.693	91.5235	95.1428	98.7648	1211.91	95.1437	3.67069	3.20583e-08	2.78673e-06	-	HIC_ASM_22	69865593	69871785	-	2930	-	- && Q9SW11.2 RecName: Full=U-box domain-containing protein 35; AltName: Full=Plant U-box protein 35; Includes: RecName: Full=E3 ubiquitin ligase; Includes: RecName: Full=Serine/threonine-protein kinase && PF04564:U-box domain|PF07714:Protein tyrosine kin	Pkinase_Tyr
evm.TU.HIC_ASM_22.3918	22.0219	26.4395	31.2103	170.727	130.568	137.448	26.5573	146.248	-2.45544	3.23549e-08	2.80786e-06	-	HIC_ASM_22	124812191	124814005	-	1743	-	- && - && -	-
evm.TU.HIC_ASM_10.2985	499.164	460.968	43.1436	13.2005	17.2067	14.8147	334.425	15.074	4.47202	3.27575e-08	2.8381e-06	-	HIC_ASM_10	105383391	105384716	+	1326	-	- && O81028.1 RecName: Full=Pentatricopeptide repeat-containing protein At2g26790, mitochondrial; Flags: Precursor && PF12854:PPR repeat|PF13041:PPR repeat family	-
evm.TU.HIC_ASM_20.4007	139.472	55.1782	48.6513	0	0	1.64608	81.1006	0.548693	7.10567	3.32291e-08	2.87421e-06	-	HIC_ASM_20	117943832	117947734	-	3184	-	- && O81078.1 RecName: Full=Glutamate receptor 2.9; AltName: Full=Ligand-gated ion channel 2.9; Flags: Precursor && PF01094:Receptor family ligand binding region|PF00060:Ligand-gated ion channel|PF00497:Bacterial extracellular solute-binding proteins, fam	ANF_receptor
evm.TU.CTG217.1	304.637	400.042	169.821	49.2819	34.4134	51.0285	291.5	44.9079	2.69516	3.36051e-08	2.90194e-06	-	CTG217	4633	12159	-	3144	-	- && Q84K47.1 RecName: Full=ABC transporter A family member 2; Short=ABC transporter ABCA.2; Short=AtABCA2; AltName: Full=ABC2 homolog 1 && PF12698:ABC-2 family transporter protein|PF00005:ABC transporter	ABC_tran
evm.TU.HIC_ASM_1.1851	9.78752	9.19636	18.359	101.204	91.0942	129.217	12.4476	107.172	-3.08828	3.4316e-08	2.95846e-06	-	HIC_ASM_1	77622172	77639516	-	2000	-	- && Q9M9W9.1 RecName: Full=Probable protein phosphatase 2C 34; Short=AtPP2C34 && PF00481:Protein phosphatase 2C	PP2C
evm.TU.HIC_ASM_2.2036	1170.83	1309.33	1450.36	140.805	336.036	281.48	1310.18	252.774	2.37445	3.4777e-08	2.98849e-06	-	HIC_ASM_2	62198150	62198473	-	324	-	- && - && -	-
novel.6850	24.4688	40.2341	37.6359	304.492	293.526	136.625	34.1129	244.881	-2.84006	3.47784e-08	2.98849e-06	-	HIC_ASM_23	132456554	132458027	+	1247	-	- && P49693.3 RecName: Full=60S ribosomal protein L19-3 && -	-
evm.TU.HIC_ASM_18.1134	2050.49	2039.29	341.477	128.485	80.9726	143.209	1477.09	117.556	3.65043	3.4982e-08	3.00106e-06	-	HIC_ASM_18	36741590	36751217	+	2622	-	- && P94464.2 RecName: Full=Ribosomal RNA small subunit methyltransferase B; AltName: Full=rRNA (cytosine-C(5)-)-methyltransferase RsmB && PF01029:NusB family|PF01189:16S rRNA methyltransferase RsmF	-
evm.TU.HIC_ASM_22.4469	7319.84	2310.59	665.514	236.729	205.468	165.431	3431.98	202.543	4.08272	3.54433e-08	3.03567e-06	-	HIC_ASM_22	137972610	137977498	+	2244	-	- && Q9M817.1 RecName: Full=Protein NRT1/ PTR FAMILY 1.2; Short=AtNPF1.2; AltName: Full=Nitrate transporter 1.11 && PF00854:POT family	-
evm.TU.HIC_ASM_22.1193	4364.01	2335.88	740.786	196.247	301.623	164.608	2480.22	220.826	3.48981	3.60308e-08	3.07724e-06	-	HIC_ASM_22	46985545	46990988	-	2013	-	- && Q9M2G7.1 RecName: Full=Lipid phosphate phosphatase delta; Short=AtLPPD; AltName: Full=Phosphatidic acid phosphatase delta; AltName: Full=Sphingoid phosphate phosphatase 1; Short=AtSSP1; AltName: Full=Sphingosine-1-phosphate phosphatase; Short=AtSPPAS	-
evm.TU.HIC_ASM_17.3267	13451.7	13480.7	10888.7	2652.42	4304.71	3454.3	12607.1	3470.48	1.86106	3.6046e-08	3.07724e-06	-	HIC_ASM_17	123198685	123201738	+	992	-	- && P27161.2 RecName: Full=Calmodulin; Short=CaM && PF13499:EF-hand domain pair	-
evm.TU.HIC_ASM_21.2588	634.965	124.151	129.431	22.8809	10.1216	15.6378	296.182	16.2134	4.18719	3.68687e-08	3.14148e-06	-	HIC_ASM_21	90081456	90085023	-	1228	-	- && Q9ZV52.2 RecName: Full=EG45-like domain containing protein 2; AltName: Full=Plant natriuretic peptide A; Short=AtEXPR3; Short=AtPNP-A; Short=Ath-ExpGamma-1.2; Flags: Precursor && PF03330:Rare lipoprotein A (RlpA)-like double-psi beta-barrel	-
evm.TU.HIC_ASM_4.191	29.3626	11.4955	21.1128	149.606	315.793	134.979	20.657	200.126	-3.2773	3.69184e-08	3.14148e-06	-	HIC_ASM_4	5029815	5032847	-	522	-	- && Q6AWT8.1 RecName: Full=Guanine nucleotide-binding protein subunit gamma 3; AltName: Full=Ggamma-subunit 3; AltName: Full=Heterotrimeric G protein gamma-subunit 3; Short=AtAGG3; Flags: Precursor && PF00631:GGL domain	-
evm.TU.HIC_ASM_19.3084	1124.34	1547.29	2077.32	356.414	355.267	432.919	1582.98	381.533	2.05284	3.78668e-08	3.21301e-06	-	HIC_ASM_19	75826198	75831667	+	3681	-	- && O80462.2 RecName: Full=Extra-large guanine nucleotide-binding protein 1; AltName: Full=Extra-large GTP-binding protein 1; Short=Extra-large G-protein 1 && PF00503:G-protein alpha subunit	G-alpha
evm.TU.CTG2591.4	3556.54	4175.15	1583.46	302.732	627.538	450.203	3105.05	460.157	2.75459	3.78816e-08	3.21301e-06	-	CTG2591	155534	160200	-	2455	-	- && O24381.2 RecName: Full=Plastidic ATP/ADP-transporter && PF03219:TLC ATP/ADP transporter	-
evm.TU.HIC_ASM_13.3085	2139.8	1210.47	189.098	61.6024	60.7295	87.2423	1179.79	69.858	4.07715	3.85678e-08	3.26593e-06	-	HIC_ASM_13	93713300	93718880	-	991	-	- && Q8L8B8.1 RecName: Full=Cytokinin riboside 5'-monophosphate phosphoribohydrolase LOG3; AltName: Full=Protein LONELY GUY 3 && PF03641:Possible lysine decarboxylase	-
evm.TU.HIC_ASM_0.5327	949.39	448.323	463.565	124.965	96.155	112.757	620.426	111.292	2.47784	3.88294e-08	3.28278e-06	-	HIC_ASM_0	180303150	180308319	+	2172	-	- && Q9SQN2.1 RecName: Full=Probable folate-biopterin transporter 3 && PF03092:BT1 family	-
evm.TU.HIC_ASM_2.637	1.22344	13.7945	1.8359	152.246	118.422	113.58	5.61796	128.083	-4.5269	3.9384e-08	3.3243e-06	-	HIC_ASM_2	14934940	14937194	+	1581	-	- && Q9SJM3.1 RecName: Full=Serine/threonine-protein kinase KIPK2 && PF00069:Protein kinase domain	Pkinase
evm.TU.HIC_ASM_11.3911	1595.37	1061.03	324.036	111.764	116.398	81.481	993.478	103.214	3.26697	3.96306e-08	3.33974e-06	-	HIC_ASM_11	162051462	162056694	+	1886	-	- && - && PF13178:Protein of unknown function (DUF4005)	-
evm.TU.HIC_ASM_21.1444	3266.59	1296.69	693.052	132.005	220.65	179.423	1752.11	177.359	3.30445	4.01582e-08	3.37877e-06	-	HIC_ASM_21	41671538	41675291	+	619	-	- && - && -	-
evm.TU.HIC_ASM_17.91	53.8314	18.3927	33.0462	275.451	309.72	190.945	35.0901	258.705	-2.88514	4.02353e-08	3.37983e-06	-	HIC_ASM_17	3146211	3147968	+	1106	-	- && Q58FV0.1 RecName: Full=Protein DOG1-like 3 && PF14144:Seed dormancy control	-
evm.TU.HIC_ASM_2.1567	1339.67	785.14	95.4668	36.0814	43.5228	32.9216	740.091	37.5086	4.3028	4.05392e-08	3.39991e-06	-	HIC_ASM_2	43269693	43275519	-	2071	-	- && Q94KB7.2 RecName: Full=MLO-like protein 6; Short=AtMlo6 && PF03094:Mlo family	-
evm.TU.HIC_ASM_22.1744	828.269	501.202	523.231	105.604	163.97	130.04	617.567	133.205	2.2135	4.07874e-08	3.41526e-06	-	HIC_ASM_22	65862221	65867901	-	2710	-	- && Q9ZPS7.1 RecName: Full=Transmembrane 9 superfamily member 3; AltName: Full=Endomembrane protein 9; AltName: Full=Transmembrane nine protein 3; Short=AtTMN3; Flags: Precursor && PF02990:Endomembrane protein 70	-
evm.TU.HIC_ASM_4.1986	1572.12	565.576	163.395	56.3222	44.5349	40.329	767.031	47.062	4.02624	4.08668e-08	3.41645e-06	-	HIC_ASM_4	54372882	54374271	-	1390	-	- && Q9FYB5.2 RecName: Full=Chaperone protein dnaJ 11, chloroplastic; Short=AtDjC11; Short=AtJ11; Flags: Precursor && PF00226:DnaJ domain	DnaJ
novel.5763	14.6813	18.3927	33.9641	142.565	174.091	152.262	22.3461	156.306	-2.79089	4.09733e-08	3.4199e-06	-	HIC_ASM_2	27637177	27648462	-	679	-	- && Q9ZT50.1 RecName: Full=E3 ubiquitin-protein ligase RHA2A; AltName: Full=RING-H2 finger A2a; AltName: Full=RING-H2 zinc finger protein RHA2a && PF13639:Ring finger domain	-
evm.TU.HIC_ASM_23.1253	22992.1	22784	7188.47	2775.63	2303.67	2726.73	17654.9	2602.01	2.76232	4.14603e-08	3.45504e-06	-	HIC_ASM_23	33367349	33370654	+	2113	-	- && - && -	-
evm.TU.HIC_ASM_3.2784	7245.21	4824.64	1965.33	256.09	671.061	584.359	4678.4	503.836	3.21504	4.1737e-08	3.47258e-06	-	HIC_ASM_3	98078983	98082244	+	1275	-	- && Q94AC1.1 RecName: Full=Rhodanese-like domain-containing protein 6; AltName: Full=Sulfurtransferase 6; Short=AtStr6 && PF03959:Serine hydrolase (FSH1)	-
evm.TU.HIC_ASM_3.1214	2317.2	1257.6	726.098	222.649	239.881	176.954	1433.63	213.161	2.74968	4.21548e-08	3.49732e-06	-	HIC_ASM_3	35841125	35846993	+	4309	-	- && Q8L736.2 RecName: Full=F-box/kelch-repeat protein SKIP11; AltName: Full=SKP1-interacting partner 11 && -	-
evm.TU.CTG9384.1	449.003	251.75	577.391	52.802	51.62	91.3575	426.048	65.2598	2.70522	4.21677e-08	3.49732e-06	-	CTG9384	31700	35599	+	1578	-	- && O81760.1 RecName: Full=Probable protein phosphatase 2C 63; Short=AtPP2C63 && PF00481:Protein phosphatase 2C	PP2C
evm.TU.HIC_ASM_21.3806	333.999	25.29	10.0974	0	0	0	123.129	0	9.53487	4.24488e-08	3.51507e-06	-	HIC_ASM_21	127407776	127409500	+	1725	-	- && O82752.1 RecName: Full=Protein DETOXIFICATION 49; Short=AtDTX49; AltName: Full=Multidrug and toxic compound extrusion protein 49; Short=MATE protein 49; AltName: Full=Protein NOVEL ION CARRIER 1; Short=Protein NIC1 && PF01554:MatE	MatE
evm.TU.HIC_ASM_20.141	132.132	143.693	74.3539	14.0805	18.2188	13.1686	116.726	15.156	2.94765	4.29351e-08	3.54973e-06	-	HIC_ASM_20	3959359	3961228	-	1870	-	- && Q94C25.1 RecName: Full=Probable receptor-like protein kinase At5g20050; Flags: Precursor && PF00069:Protein kinase domain	Pkinase
evm.TU.HIC_ASM_4.587	1782.55	214.965	90.877	11.4404	29.3526	13.9917	696.131	18.2616	5.25571	4.3041e-08	3.55288e-06	-	HIC_ASM_4	15962914	15967302	-	1209	-	- && Q9ZVN4.1 RecName: Full=Probable tyrosine-protein phosphatase At1g05000 && PF03162:Tyrosine phosphatase family	-
evm.TU.HIC_ASM_3.1970	3339.99	3130.21	3448.74	598.423	1117.42	660.901	3306.31	792.249	2.06159	4.32169e-08	3.56179e-06	-	HIC_ASM_3	72365806	72369724	-	3359	-	- && O22938.1 RecName: Full=Leucine-rich repeat receptor-like tyrosine-protein kinase PXC3; AltName: Full=Protein PXY/TDR-CORRELATED 3; Flags: Precursor && PF07714:Protein tyrosine kinase|PF13855:Leucine rich repeat	Pkinase_Tyr
evm.TU.HIC_ASM_19.3574	6312.95	3983.18	3067.79	691.706	1078.96	973.657	4454.64	914.774	2.28381	4.33516e-08	3.56729e-06	-	HIC_ASM_19	88711718	88722317	-	5891	-	- && Q9LZJ5.1 RecName: Full=ABC transporter C family member 14; Short=ABC transporter ABCC.14; Short=AtABCC14; AltName: Full=ATP-energized glutathione S-conjugate pump 10; AltName: Full=Glutathione S-conjugate-transporting ATPase 10; AltName: Full=Multidr	ABC_membrane
evm.TU.HIC_ASM_4.32	1654.09	2943.99	2203.08	307.132	491.909	585.182	2267.05	461.407	2.29667	4.38684e-08	3.60415e-06	-	HIC_ASM_4	2274625	2279660	+	1835	-	- && Q8GWE6.1 RecName: Full=Enhanced ethylene response protein 5; AltName: Full=Nuclear mRNA export protein THP1; Short=AtTHP1 && PF01399:PCI domain	-
evm.TU.HIC_ASM_21.3937	15247.7	11326.5	3693.83	964.517	1563.78	1183.53	10089.3	1237.28	3.02761	4.54602e-08	3.72909e-06	-	HIC_ASM_21	131200523	131204913	+	1071	-	- && Q9FXS3.1 RecName: Full=Probable phospholipid hydroperoxide glutathione peroxidase; Short=PHGPx; AltName: Full=Nt-SubC08 && PF00255:Glutathione peroxidase	GSHPx
evm.TU.HIC_ASM_10.66	78.3002	55.1782	96.3847	297.451	356.28	442.796	76.621	365.509	-2.25139	4.5645e-08	3.73653e-06	-	HIC_ASM_10	1424427	1426609	+	1685	-	- && Q9FHH8.2 RecName: Full=Zinc finger protein CONSTANS-LIKE 5 && PF06203:CCT motif	CCT
evm.TU.HIC_ASM_19.4357	14.6813	3.44864	23.8667	223.529	134.617	176.131	13.9989	178.092	-3.65407	4.56934e-08	3.73653e-06	-	HIC_ASM_19	111489020	111493359	-	1536	-	- && Q9LVJ0.1 RecName: Full=UV-B-induced protein At3g17800, chloroplastic; Flags: Precursor && PF05542:Protein of unknown function (DUF760)	-
evm.TU.HIC_ASM_7.1232	9662.73	4488.98	2406.86	602.823	811.751	699.584	5519.52	704.719	2.96941	4.66475e-08	3.80399e-06	-	HIC_ASM_7	36659395	36661912	-	2518	-	- && - && -	-
evm.TU.HIC_ASM_1.1920	3081.85	718.466	28.4564	21.1208	23.2796	2.46912	1276.26	15.6232	6.35541	4.66636e-08	3.80399e-06	-	HIC_ASM_1	80520547	80522606	+	1344	-	- && Q6NKW9.2 RecName: Full=Glucan endo-1,3-beta-glucosidase 8; AltName: Full=(1->3)-beta-glucan endohydrolase 8; Short=(1->3)-beta-glucanase 8; AltName: Full=Beta-1,3-endoglucanase 8; Short=Beta-1,3-glucanase 8; Flags: Precursor && PF00332:Glycosyl hydro	Glyco_hydro_17
evm.TU.HIC_ASM_22.1969	6584.56	3925.7	975.781	133.765	400.814	293.002	3828.68	275.861	3.79503	4.78798e-08	3.89707e-06	-	HIC_ASM_22	72188107	72191193	+	1831	-	- && O64896.1 RecName: Full=Trehalose-phosphate phosphatase A; Short=AtTPPA; AltName: Full=Trehalose 6-phosphate phosphatase && PF02358:Trehalose-phosphatase	-
evm.TU.HIC_ASM_12.1604	2396.72	2758.91	1796.43	520.98	648.793	720.983	2317.35	630.252	1.8783	4.872e-08	3.95441e-06	-	HIC_ASM_12	45948004	45954128	+	1269	-	- && Q8VXU6.1 RecName: Full=Protein DEHYDRATION-INDUCED 19 homolog 4; Short=AtDi19-4 && PF05605:Drought induced 19 protein (Di19), zinc-binding|PF14571:Stress-induced protein Di19, C-terminal	-
evm.TU.CTG49.6	1473.02	1059.88	699.478	215.608	241.906	249.381	1077.46	235.632	2.19261	4.87352e-08	3.95441e-06	-	CTG49	132676	142678	-	2572	-	- && Q2TSC7.1 RecName: Full=Glutathione gamma-glutamylcysteinyltransferase 1; AltName: Full=LjPCS1-8R; AltName: Full=Phytochelatin synthase 1 && PF09328:Domain of unknown function (DUF1984)|PF05023:Phytochelatin synthase	-
evm.TU.HIC_ASM_9.1207	4185.39	10495.4	1942.38	438.257	460.532	703.699	5541.04	534.163	3.37464	4.89891e-08	3.96481e-06	-	HIC_ASM_9	41920470	41925589	+	2258	-	- && Q5N800.1 RecName: Full=Probable chlorophyll(ide) b reductase NYC1, chloroplastic; AltName: Full=Protein NON-YELLOW COLORING 1; Short=OsNYC1; Flags: Precursor && PF00106:short chain dehydrogenase	adh_short
evm.TU.HIC_ASM_4.535	1143.92	1451.88	597.585	130.245	156.884	237.036	1064.46	174.722	2.60613	4.90146e-08	3.96481e-06	-	HIC_ASM_4	14728590	14754288	-	2487	-	- && Q6UD73.1 RecName: Full=LysM domain receptor-like kinase 3; Short=LysM-containing receptor-like kinase 3; Short=MtLYK3; AltName: Full=LysM receptor kinase K1B; AltName: Full=Protein HAIR CURLING; Flags: Precursor && PF07714:Protein tyrosine kinase	Pkinase_Tyr
evm.TU.CTG2628.10	1514.62	5359.18	416.749	161.046	127.532	89.7114	2430.18	126.096	4.26854	4.91842e-08	3.9724e-06	-	CTG2628	227269	230684	-	1919	-	- && Q6NKX1.1 RecName: Full=Proline dehydrogenase 2, mitochondrial; AltName: Full=Osmotic stress-induced proline dehydrogenase; AltName: Full=Proline oxidase; Flags: Precursor && PF01619:Proline dehydrogenase	-
evm.TU.HIC_ASM_0.3754	4920.68	5812.1	4450.22	1560.3	1518.24	1846.9	5061	1641.81	1.62402	4.93895e-08	3.98285e-06	-	HIC_ASM_0	136999231	137002951	-	1560	-	- && Q9FFB3.1 RecName: Full=Vacuolar protein sorting-associated protein 24 homolog 1; Short=AtVPS24-1; AltName: Full=Charged multivesicular body protein 3 homolog 1; AltName: Full=ESCRT-III complex subunit VPS24 homolog 1 && PF03357:Snf7	ESCRT-III
evm.TU.HIC_ASM_3.3173	260.593	219.563	296.498	1203.01	1105.28	748.967	258.885	1019.08	-1.97611	4.95279e-08	3.98787e-06	-	HIC_ASM_3	110263645	110264622	-	978	-	- && Q9STX3.1 RecName: Full=F-box protein GID2; AltName: Full=Protein SLEEPY 1 && PF12937:F-box-like	-
novel.8493	2994.98	1363.36	128.513	5.2802	14.1702	69.1354	1495.62	29.5286	5.65937	4.98181e-08	4.00509e-06	-	HIC_ASM_8	56087759	56090055	+	1590	-	- && - && -	-
evm.TU.HIC_ASM_17.4575	1855.96	1828.93	656.334	265.77	160.933	214.813	1447.07	213.839	2.75788	5.14891e-08	4.13309e-06	-	HIC_ASM_17	157215910	157218491	+	1281	-	- && Q9LVZ7.1 RecName: Full=Phosphatidylcholine:diacylglycerol cholinephosphotransferase 1; Short=AtPDCT1; AltName: Full=Protein REDUCED OLEATE DESATURATION 1 && PF14378:PAP2 superfamily	-
evm.TU.HIC_ASM_19.1175	1397.17	1418.54	743.539	286.011	250.003	271.603	1186.42	269.206	2.1393	5.16022e-08	4.13583e-06	-	HIC_ASM_19	28890487	28903713	-	3227	-	- && Q9LRZ5.1 RecName: Full=Phospholipase D zeta 1; Short=PLDzeta1; AltName: Full=Phospholipase D p1; Short=AtPLDp1; AltName: Full=Phospholipase D1 PHOX and PX-containing domain protein && PF00614:Phospholipase D Active site motif|PF13091:PLD-like domain	-
evm.TU.HIC_ASM_22.3949	24423.5	10951.7	3175.19	202.408	1190.3	551.437	12850.1	648.047	4.30971	5.23425e-08	4.18876e-06	-	HIC_ASM_22	125795793	125798580	-	1548	-	- && Q9SAH7.1 RecName: Full=Probable WRKY transcription factor 40; AltName: Full=WRKY DNA-binding protein 40 && PF03106:WRKY DNA -binding domain	WRKY
evm.TU.HIC_ASM_1.2903	7.34064	5.74773	9.1795	69.5227	260.125	69.9584	7.42262	133.202	-4.15643	5.29952e-08	4.23405e-06	-	HIC_ASM_1	109489262	109491463	-	2202	-	- && Q33BV3.1 RecName: Full=Protein Ycf2 && PF00124:Photosynthetic reaction centre protein	Photo_RC
evm.TU.HIC_ASM_7.1013	13380.8	2537.05	552.606	0.880034	24.2918	0.82304	5490.14	8.66495	9.31485	5.307e-08	4.23405e-06	-	HIC_ASM_7	28251090	28258571	+	2123	-	- && P26792.1 RecName: Full=Beta-fructofuranosidase, insoluble isoenzyme 1; AltName: Full=Cell wall beta-fructosidase 1; AltName: Full=Invertase 1; AltName: Full=Sucrose hydrolase 1; Flags: Precursor && PF00251:Glycosyl hydrolases family 32 N-terminal dom	-
evm.TU.CTG8327.8	6575.99	3249.77	818.811	294.811	285.428	293.825	3548.19	291.355	3.60611	5.44412e-08	4.33684e-06	-	CTG8327	234434	240449	+	2917	-	- && Q9SX31.1 RecName: Full=Proline-rich receptor-like protein kinase PERK9; AltName: Full=Proline-rich extensin-like receptor kinase 9; Short=AtPERK9 && PF00069:Protein kinase domain	Pkinase
evm.TU.HIC_ASM_11.2671	4657.64	2128.96	2587.7	378.414	628.55	672.424	3124.77	559.796	2.48072	5.56163e-08	4.42374e-06	-	HIC_ASM_11	118255299	118262600	-	2031	-	- && - && PF01925:Sulfite exporter TauE/SafE	-
evm.TU.HIC_ASM_16.3178	3738.83	1941.58	1396.2	371.374	470.653	398.351	2358.87	413.46	2.51225	5.60828e-08	4.45408e-06	-	HIC_ASM_16	93904172	93908259	-	1367	-	- && Q8L970.1 RecName: Full=Probable prolyl 4-hydroxylase 7; Short=AtP4H7 && PF03171:2OG-Fe(II) oxygenase superfamily	2OG-FeII_Oxy
evm.TU.HIC_ASM_8.2540	5047.91	3257.81	1826.72	509.539	645.757	652.671	3377.48	602.656	2.48643	5.63204e-08	4.46618e-06	-	HIC_ASM_8	88166550	88174436	+	3417	-	- && F4I114.1 RecName: Full=Probable serine/threonine-protein kinase At1g09600 && -	-
evm.TU.HIC_ASM_0.3741	3294.72	2048.49	626.042	195.367	207.492	242.797	1989.75	215.219	3.2084	5.66458e-08	4.48369e-06	-	HIC_ASM_0	136536477	136547156	+	2273	-	- && F4J4C8.1 RecName: Full=Dolichol kinase EVAN && -	-
evm.TU.HIC_ASM_7.506	2649.97	2843.98	1631.2	555.301	683.206	570.367	2375.05	602.958	1.97782	5.67123e-08	4.48369e-06	-	HIC_ASM_7	13362253	13370937	+	2966	-	- && Q0DHL4.1 RecName: Full=ATP-dependent zinc metalloprotease FTSH 8, mitochondrial; Short=OsFTSH8; Flags: Precursor && PF00004:ATPase family associated with various cellular activities (AAA)|PF01434:Peptidase family M41|PF06480:FtsH Extracellular	AAA
evm.TU.HIC_ASM_13.87	12.2344	14.9441	20.1949	201.528	79.9605	142.386	15.7911	141.291	-3.15335	5.6929e-08	4.49405e-06	-	HIC_ASM_13	1670416	1673394	-	2979	-	- && Q60CZ8.1 RecName: Full=Putative late blight resistance protein homolog R1A-10 >Q6L438.2 RecName: Full=Putative late blight resistance protein homolog R1A-6 && PF00931:NB-ARC domain	NB-ARC
novel.5398	7267.23	7006.48	5197.43	1788.23	2180.19	2069.12	6490.38	2012.51	1.68928	5.84486e-08	4.60707e-06	-	HIC_ASM_19	24700094	24701395	+	640	-	- && Q9ZNS6.1 RecName: Full=Hydrophobic protein RCI2B; AltName: Full=Low temperature and salt-responsive protein LTI6B && PF01679:Proteolipid membrane potential modulator	-
evm.TU.HIC_ASM_15.973	6233.43	5776.47	1865.27	585.222	766.203	673.247	4625.06	674.891	2.77672	5.90152e-08	4.64083e-06	-	HIC_ASM_15	25622574	25632521	+	4648	-	- && A9QGV6.1 RecName: Full=Inactive disease susceptibility protein LOV1; AltName: Full=Disease resistance protein RPP8-like protein 1; AltName: Full=Protein LONG VEGETATIVE PHASE1 && PF00931:NB-ARC domain	NB-ARC
evm.TU.HIC_ASM_1.2300	5424.73	5684.5	4206.05	921.395	1619.45	1349.79	5105.09	1296.88	1.97697	5.9054e-08	4.64083e-06	-	HIC_ASM_1	91780382	91784254	-	1429	-	- && Q0IU52.1 RecName: Full=Aspartic proteinase Asp1; Short=OSAP1; Short=OsAsp1; AltName: Full=Nucellin-like protein; Flags: Precursor && PF14541:Xylanase inhibitor C-terminal|PF14543:Xylanase inhibitor N-terminal	-
evm.TU.HIC_ASM_17.4550	17583.3	9319.37	2623.5	464.658	1200.42	596.704	9842.05	753.927	3.70659	5.98792e-08	4.69863e-06	-	HIC_ASM_17	156847724	156850885	+	1624	-	- && Q9SAH7.1 RecName: Full=Probable WRKY transcription factor 40; AltName: Full=WRKY DNA-binding protein 40 && PF03106:WRKY DNA -binding domain	WRKY
evm.TU.HIC_ASM_19.4302	822.152	602.362	305.677	115.284	54.6565	55.9667	576.73	75.3026	2.93593	5.99772e-08	4.69929e-06	-	HIC_ASM_19	109440521	109445029	+	1666	-	- && Q8GYN5.1 RecName: Full=RPM1-interacting protein 4 && PF05627:Cleavage site for pathogenic type III effector avirulence factor Avr	-
evm.TU.HIC_ASM_17.119	216.549	64.3745	30.2923	0	0	2.46912	103.739	0.82304	6.89715	6.21791e-08	4.85908e-06	-	HIC_ASM_17	3604569	3606249	-	1428	-	- && - && PF13855:Leucine rich repeat|PF08263:Leucine rich repeat N-terminal domain	LRRNT_2
evm.TU.HIC_ASM_2.720	856.408	859.86	405.734	66.0025	154.86	68.3123	707.334	96.3917	2.87734	6.2202e-08	4.85908e-06	-	HIC_ASM_2	16802693	16809280	-	2385	-	- && Q06850.1 RecName: Full=Calcium-dependent protein kinase 1; Short=AtCDPK 1; Short=CDPK 1; AltName: Full=Calcium-dependent protein kinase isoform AK1 && PF13499:EF-hand domain pair|PF00069:Protein kinase domain	Pkinase
evm.TU.HIC_ASM_5.3059	13249.9	16378.7	10196.6	1559.42	3238.9	3194.22	13275.1	2664.18	2.31696	6.31774e-08	4.92793e-06	-	HIC_ASM_5	104039734	104044470	-	1585	-	- && B6ZJZ9.1 RecName: Full=Peroxisomal adenine nucleotide carrier 1; Short=GmPNC1 && PF00153:Mitochondrial carrier protein	Mito_carr
evm.TU.HIC_ASM_3.352	2397.94	1534.64	1726.66	593.143	503.042	464.195	1886.42	520.127	1.85861	6.4026e-08	4.98671e-06	-	HIC_ASM_3	7817062	7822866	-	2093	-	- && C0LGH2.2 RecName: Full=Probable LRR receptor-like serine/threonine-protein kinase At1g56130; Flags: Precursor && PF00069:Protein kinase domain	Pkinase
evm.TU.HIC_ASM_0.2520	959.177	1720.87	746.293	153.126	112.35	252.673	1142.11	172.716	2.72398	6.44252e-08	5.01035e-06	-	HIC_ASM_0	92796868	92800252	+	1630	-	- && A4ZGQ8.1 RecName: Full=Homocysteine S-methyltransferase 1; Short=BoHMT1 && PF02574:Homocysteine S-methyltransferase	-
evm.TU.HIC_ASM_22.2655	12283.3	11019.5	5460.88	1929.91	2025.33	2208.22	9587.92	2054.49	2.22238	6.47742e-08	5.03003e-06	-	HIC_ASM_22	92060043	92065501	+	2764	-	- && Q9SCK6.1 RecName: Full=NAC domain-containing protein 62; Short=ANAC062; AltName: Full=Protein NTM1-like 6 && PF02365:No apical meristem (NAM) protein	NAM
evm.TU.HIC_ASM_18.2620	6338.64	3870.52	1069.41	224.409	492.921	278.188	3759.52	331.839	3.50225	6.60706e-08	5.12311e-06	-	HIC_ASM_18	94126043	94133295	+	1515	-	- && P27322.1 RecName: Full=Heat shock cognate 70 kDa protein 2 && PF00012:Hsp70 protein	HSP70
evm.TU.HIC_ASM_10.1148	9270.01	4593.58	6835.97	817.551	1697.39	1352.25	6899.85	1289.06	2.42033	6.65094e-08	5.14951e-06	-	HIC_ASM_10	40872650	40883106	-	3268	-	- && Q9ZPI6.1 RecName: Full=Peroxisomal fatty acid beta-oxidation multifunctional protein AIM1; AltName: Full=Protein ABNORMAL INFLORESCENCE MERISTEM 1; Short=AtAIM1; Includes: RecName: Full=Enoyl-CoA hydratase/3-2-trans-enoyl-CoA isomerase/3-hydroxybutyr	3HCDH_N
evm.TU.HIC_ASM_20.3432	277.721	164.385	243.257	22.0008	49.5957	37.0368	228.454	36.2111	2.66077	6.68476e-08	5.16807e-06	-	HIC_ASM_20	103581264	103586573	+	2442	-	- && Q6UD73.1 RecName: Full=LysM domain receptor-like kinase 3; Short=LysM-containing receptor-like kinase 3; Short=MtLYK3; AltName: Full=LysM receptor kinase K1B; AltName: Full=Protein HAIR CURLING; Flags: Precursor && PF07714:Protein tyrosine kinase	Pkinase_Tyr
evm.TU.CTG6922.14	1141.47	732.26	541.59	171.607	112.35	179.423	805.107	154.46	2.3805	6.89347e-08	5.32157e-06	-	CTG6922	213963	217307	-	2629	-	- && Q9C6K9.1 RecName: Full=LEAF RUST 10 DISEASE-RESISTANCE LOCUS RECEPTOR-LIKE PROTEIN KINASE-like 1.1; AltName: Full=Probable receptor-like serine/threonine-protein kinase LRK10L-1.1; Flags: Precursor && PF14380:Wall-associated receptor kinase C-termina	Pkinase
evm.TU.HIC_ASM_10.2986	610.497	687.428	142.282	52.802	45.5471	45.2672	480.069	47.8721	3.32517	6.92002e-08	5.33422e-06	-	HIC_ASM_10	105384770	105386076	+	1137	-	- && - && PF13041:PPR repeat family	-
evm.TU.HIC_ASM_12.390	234.901	100.01	51.4052	6.16024	0	5.76128	128.772	3.97384	4.9915	7.0891e-08	5.45653e-06	-	HIC_ASM_12	10918833	10920220	-	1388	-	- && Q8LGB6.1 RecName: Full=Non-functional pseudokinase ZED1; AltName: Full=Protein HOPZ-ETI-DEFICIENT 1 && PF07714:Protein tyrosine kinase	Pkinase_Tyr
evm.TU.HIC_ASM_21.2000	1165.94	754.102	612.273	100.324	203.444	162.139	844.104	155.302	2.44277	7.18625e-08	5.52319e-06	-	HIC_ASM_21	68172537	68177948	-	1744	-	- && Q3T130.1 RecName: Full=Transmembrane protein 45B && PF04819:Family of unknown function (DUF716)	-
evm.TU.HIC_ASM_5.3306	3616.49	3291.15	2233.37	218.248	706.486	460.079	3047	461.605	2.72299	7.2109e-08	5.53402e-06	-	HIC_ASM_5	109530994	109536854	-	4533	-	- && P98204.1 RecName: Full=Phospholipid-transporting ATPase 1; Short=AtALA1; AltName: Full=Aminophospholipid flippase 1 && PF16212:Phospholipid-translocating P-type ATPase C-terminal|PF00122:E1-E2 ATPase|PF16209:Phospholipid-translocating ATPase N-termin	E1-E2_ATPase
evm.TU.HIC_ASM_20.1943	7152.23	2811.79	2492.23	640.664	717.62	579.42	4152.08	645.902	2.68444	7.27947e-08	5.57848e-06	-	HIC_ASM_20	64479316	64483660	+	1316	-	- && Q8L970.1 RecName: Full=Probable prolyl 4-hydroxylase 7; Short=AtP4H7 && PF03171:2OG-Fe(II) oxygenase superfamily	2OG-FeII_Oxy
evm.TU.HIC_ASM_12.3033	379.266	678.232	576.473	1818.15	2978.78	4543.18	544.657	3113.37	-2.51489	7.62194e-08	5.8324e-06	-	HIC_ASM_12	107130736	107134480	-	1673	-	- && Q9ZR04.1 RecName: Full=Putative cyclin-D6-1; AltName: Full=G1/S-specific cyclin-D6-1; Short=CycD6;1 && PF00134:Cyclin, N-terminal domain|PF02984:Cyclin, C-terminal domain	Cyclin_C
evm.TU.CTG4943.30	45645.3	27615.5	9431.94	1575.26	4170.09	1581.88	27564.3	2442.41	3.49648	7.69752e-08	5.88164e-06	-	CTG4943	383921	387745	+	3825	-	- && O23141.1 RecName: Full=Arginine decarboxylase 2; Short=ADC 2; Short=ARGDC 2; AltName: Full=ADC-N && PF02784:Pyridoxal-dependent decarboxylase, pyridoxal binding domain|PF00278:Pyridoxal-dependent decarboxylase, C-terminal sheet domain	-
evm.TU.HIC_ASM_3.3101	2176.5	557.53	62.4206	16.7206	42.5106	18.1069	932.15	25.7794	5.17881	7.71118e-08	5.88351e-06	-	HIC_ASM_3	107741614	107743478	+	1865	-	- && Q9FHS6.1 RecName: Full=F-box/kelch-repeat protein At5g43190 && PF00646:F-box domain	F-box
evm.TU.HIC_ASM_20.3266	1432.65	1373.71	1060.23	392.495	248.991	376.129	1288.86	339.205	1.92504	7.80678e-08	5.9413e-06	-	HIC_ASM_20	99323416	99328841	-	2399	-	- && Q9LFV3.1 RecName: Full=Calcium/calmodulin-regulated receptor-like kinase 2; Short=AtCRLK2 && PF07714:Protein tyrosine kinase	Pkinase_Tyr
evm.TU.HIC_ASM_11.3000	603.156	1017.35	985.878	200.648	208.504	245.266	868.794	218.139	1.99378	7.8096e-08	5.9413e-06	-	HIC_ASM_11	130961895	130966128	-	1405	-	- && Q99685.2 RecName: Full=Monoglyceride lipase; Short=MGL; AltName: Full=HU-K5; AltName: Full=Lysophospholipase homolog; AltName: Full=Lysophospholipase-like; AltName: Full=Monoacylglycerol lipase; Short=MAGL && PF12146:Serine aminopeptidase, S33	-
evm.TU.HIC_ASM_20.4041	1499.94	264.395	1371.42	80.0831	36.4377	5.76128	1045.25	40.7607	4.6813	7.84618e-08	5.96048e-06	-	HIC_ASM_20	119059802	119061305	-	1251	-	- && Q7XWK5.2 RecName: Full=Senescence-specific cysteine protease SAG39; AltName: Full=Cysteine proteinase SAG39; AltName: Full=Protein SENESCENCE-ASSOCIATED GENE 39; Flags: Precursor && PF00112:Papain family cysteine protease|PF08246:Cathepsin propeptide	Peptidase_C1
evm.TU.HIC_ASM_9.576	13289	3970.53	3971.05	359.054	1069.85	586.828	7076.86	671.911	3.39694	7.93944e-08	6.0175e-06	-	HIC_ASM_9	14536087	14559099	-	1464	-	- && P42849.1 RecName: Full=Umecyanin; Short=UMC && PF02298:Plastocyanin-like domain	Cu_bind_like
evm.TU.HIC_ASM_17.4658	28.1391	12.645	39.4718	206.808	528.346	169.546	26.752	301.567	-3.4881	7.9442e-08	6.0175e-06	-	HIC_ASM_17	158951749	158954113	-	1185	-	- && Q9SI09.1 RecName: Full=Probable E3 ubiquitin-protein ligase XERICO && PF13639:Ring finger domain	-
evm.TU.HIC_ASM_17.2335	581.134	428.78	376.359	29.9211	103.24	55.9667	462.091	63.0427	2.87669	8.10271e-08	6.12871e-06	-	HIC_ASM_17	93103753	93105147	+	1395	-	- && Q9M1V2.1 RecName: Full=Cytosolic sulfotransferase 5; Short=AtSOT5; AltName: Full=Flavonoid 7-sulfotransferase 3a; Short=AtST3a && PF00685:Sulfotransferase domain	Sulfotransfer_1
evm.TU.HIC_ASM_18.3591	204.315	383.948	228.57	4.40017	37.4498	11.5226	272.277	17.7909	3.94666	8.11804e-08	6.13146e-06	-	HIC_ASM_18	125460301	125462262	+	1962	-	- && O23522.2 RecName: Full=Phospholipase A1-Ibeta2, chloroplastic; Flags: Precursor && PF01764:Lipase (class 3)	Lipase_3
evm.TU.HIC_ASM_8.2623	112.556	41.3836	14.6872	0	0	0	56.2091	0	8.402	8.14854e-08	6.14564e-06	-	HIC_ASM_8	90608354	90610335	-	684	-	- && F4IC29.1 RecName: Full=Heavy metal-associated isoprenylated plant protein 28; Short=AtHIP28; Flags: Precursor && PF00403:Heavy-metal-associated domain	HMA
evm.TU.CTG6015.2	5735.49	5556.9	5847.34	2080.4	2307.72	1998.34	5713.24	2128.82	1.42433	8.32074e-08	6.26649e-06	-	CTG6015	16403	20230	-	2472	-	- && Q03685.1 RecName: Full=Luminal-binding protein 5; Short=BiP 5; AltName: Full=78 kDa glucose-regulated protein homolog 5; Short=GRP-78-5; Flags: Precursor && PF00012:Hsp70 protein	HSP70
evm.TU.CTG6303.2	557.889	344.864	311.185	57.2022	75.9118	99.5879	404.646	77.5673	2.38163	8.39136e-08	6.31062e-06	-	CTG6303	87953	90657	+	671	-	- && Q8VXU6.1 RecName: Full=Protein DEHYDRATION-INDUCED 19 homolog 4; Short=AtDi19-4 && PF05605:Drought induced 19 protein (Di19), zinc-binding	-
evm.TU.CTG8477.2	2856.73	1931.24	1670.67	80.9631	410.936	204.114	2152.88	232.004	3.21484	8.41943e-08	6.32265e-06	-	CTG8477	17366	18081	+	716	-	- && - && -	-
evm.TU.HIC_ASM_0.5419	220.219	291.985	31.2103	6.16024	0	0	181.138	2.05341	6.44967	8.62303e-08	6.46628e-06	-	HIC_ASM_0	182975708	182985084	-	3589	-	- && Q0WN69.1 RecName: Full=Kinesin-like protein KIN-14P && PF00225:Kinesin motor domain|PF00307:Calponin homology (CH) domain	Kinesin
evm.TU.HIC_ASM_0.1896	482.035	905.842	22.0308	19.3607	8.09726	4.93824	469.969	10.7987	5.44322	8.66478e-08	6.48809e-06	-	HIC_ASM_0	70728931	70729533	+	603	-	- && - && PF05553:Cotton fibre expressed protein	-
evm.TU.HIC_ASM_19.1574	4695.56	3903.86	2562.92	242.889	824.909	523.454	3720.78	530.417	2.81068	8.67686e-08	6.48809e-06	-	HIC_ASM_19	38473933	38480026	-	4752	-	- && P98204.1 RecName: Full=Phospholipid-transporting ATPase 1; Short=AtALA1; AltName: Full=Aminophospholipid flippase 1 && PF12710:haloacid dehalogenase-like hydrolase|PF16212:Phospholipid-translocating P-type ATPase C-terminal|PF00122:E1-E2 ATPase|PF162	E1-E2_ATPase
evm.TU.HIC_ASM_16.892	2631.62	2314.04	1285.13	418.016	516.2	492.178	2076.93	475.465	2.1269	8.91524e-08	6.65176e-06	-	HIC_ASM_16	21639682	21646434	+	2167	-	- && Q9SGN6.1 RecName: Full=MACPF domain-containing protein NSL1; AltName: Full=Protein NECROTIC SPOTTED LESIONS 1; Short=Protein NSL1 && PF01823:MAC/Perforin domain	-
evm.TU.HIC_ASM_16.163	3640.96	663.288	44.0616	11.4404	45.5471	20.576	1449.44	25.8545	5.81119	8.92113e-08	6.65176e-06	-	HIC_ASM_16	2814372	2819136	-	2665	-	- && Q8VWN6.1 RecName: Full=Galactinol--sucrose galactosyltransferase; AltName: Full=Raffinose synthase [Pisum sativum] && PF05691:Raffinose synthase or seed imbibition protein Sip1	-
evm.TU.HIC_ASM_2.3472	199.421	77.0195	294.662	0	11.1337	8.2304	190.367	6.45471	4.89159	8.93895e-08	6.65558e-06	-	HIC_ASM_2	116162149	116167035	-	2235	-	- && Q8RXN0.1 RecName: Full=ABC transporter G family member 11; Short=ABC transporter ABCG.11; Short=AtABCG11; AltName: Full=Protein CUTICULAR DEFECT AND ORGAN FUSION 1; AltName: Full=Protein DESPERADO; AltName: Full=Protein PERMEABLE LEAVES 1; AltName: F	ABC2_membrane
evm.TU.HIC_ASM_4.90	1748.3	1571.43	1217.2	476.978	453.447	493.001	1512.31	474.475	1.67197	9.00069e-08	6.69205e-06	-	HIC_ASM_4	3205463	3211486	+	2325	-	- && P42158.2 RecName: Full=Casein kinase 1-like protein 1; AltName: Full=Casein kinase 1; AltName: Full=Casein kinase I isoform delta-like; Short=CKI-delta; AltName: Full=Protein CASEIN KINASE I-LIKE 1 && PF00069:Protein kinase domain	Pkinase
evm.TU.HIC_ASM_23.1213	40.3735	39.0845	57.8308	218.248	195.346	197.53	45.763	203.708	-2.14847	9.06091e-08	6.72728e-06	-	HIC_ASM_23	32078334	32082528	-	1024	-	- && Q9SVB7.1 RecName: Full=Probable WRKY transcription factor 13; AltName: Full=WRKY DNA-binding protein 13 && PF03106:WRKY DNA -binding domain	WRKY
evm.TU.HIC_ASM_20.4733	22491.7	14702.7	3735.14	921.395	1717.63	490.532	13643.2	1043.19	3.70924	9.12334e-08	6.76405e-06	-	HIC_ASM_20	135446152	135447597	+	1066	-	- && P17513.1 RecName: Full=Acidic endochitinase P; AltName: Full=Pathogenesis-related protein P; Short=PR-P; Flags: Precursor && PF00182:Chitinase class I	-
evm.TU.HIC_ASM_21.3104	9649.27	3218.73	353.411	191.847	189.274	162.962	4407.14	181.361	4.60289	9.29095e-08	6.87859e-06	-	HIC_ASM_21	107119222	107123789	-	2947	-	- && - && -	-
novel.6594	59.9486	121.852	213.882	890.594	887.662	843.616	131.894	873.958	-2.72466	9.33668e-08	6.90269e-06	-	HIC_ASM_22	92646243	92674212	-	2924	-	- && - && -	-
evm.TU.HIC_ASM_0.1708	4761.63	8176.72	4778.85	912.595	1547.59	1423.04	5905.73	1294.41	2.18986	9.41753e-08	6.95266e-06	-	HIC_ASM_0	63614314	63617942	-	1045	-	- && Q94A20.1 RecName: Full=BI1-like protein && PF01027:Inhibitor of apoptosis-promoting Bax1	-
evm.TU.HIC_ASM_6.228	1220.99	1170.24	548.934	171.607	68.8267	172.838	980.055	137.757	2.82907	9.44635e-08	6.96413e-06	-	HIC_ASM_6	5180310	5186124	+	2406	-	- && Q9FX08.1 RecName: Full=Probable protein phosphatase 2C 12; Short=AtPP2C12 && PF00481:Protein phosphatase 2C	PP2C
evm.TU.CTG1786.11	9.78752	6.89727	25.7026	137.285	209.517	115.226	14.1291	154.009	-3.42383	9.55343e-08	7.03318e-06	-	CTG1786	198686	199657	+	972	-	- && - && -	-
evm.TU.HIC_ASM_5.926	13033.3	4715.44	3252.3	559.701	1050.62	808.225	7000.35	806.182	3.11829	9.64191e-08	7.08836e-06	-	HIC_ASM_5	28736856	28739258	-	1291	-	- && Q9SW70.1 RecName: Full=Stress-related protein && PF05755:Rubber elongation factor protein (REF)	-
evm.TU.HIC_ASM_14.645	101.546	249.451	237.749	1690.54	872.48	1093.82	196.249	1218.95	-2.63379	9.68472e-08	7.10986e-06	-	HIC_ASM_14	18368321	18371295	+	1475	-	- && Q8LC03.2 RecName: Full=Homeobox-leucine zipper protein ATHB-13; AltName: Full=HD-ZIP protein ATHB-13; AltName: Full=Homeodomain transcription factor ATHB-13 && PF02183:Homeobox associated leucine zipper|PF00046:Homeobox domain	HALZ
evm.TU.CTG5485_2.2	45.2673	65.5241	80.7796	396.015	240.894	320.163	63.857	319.024	-2.31677	9.80898e-08	7.18848e-06	-	CTG5485_2	16201	19084	+	2216	-	- && Q8LFV3.2 RecName: Full=Cyclic dof factor 3; AltName: Full=Dof zinc finger protein DOF3.3; Short=AtDOF3.3; AltName: Full=H-protein promoter-binding factor 2a && PF02701:Dof domain, zinc finger	zf-Dof
evm.TU.HIC_ASM_2.848	2280.49	1505.9	1858.85	437.377	505.067	623.864	1881.75	522.103	1.84945	9.81924e-08	7.18848e-06	-	HIC_ASM_2	20387254	20389917	-	2664	-	- && Q25AG3.2 RecName: Full=G-type lectin S-receptor-like serine/threonine-protein kinase LECRK3; Short=OsLecRK3; AltName: Full=OsRLCK135; Flags: Precursor && PF01453:D-mannose binding lectin|PF00069:Protein kinase domain	Pkinase
evm.TU.CTG4759.1	4.89376	19.5423	45.8975	421.536	371.462	212.344	23.4445	335.114	-3.82268	1.00374e-07	7.33792e-06	-	CTG4759	66475	69324	+	1446	-	- && Q9C9X7.1 RecName: Full=Protein indeterminate-domain 14; Short=AtIDD14; AltName: Full=Transcriptional regulator of starch metabolism IDD14 && PF13912:C2H2-type zinc finger	-
evm.TU.HIC_ASM_8.2819	3521.06	2164.59	1283.29	197.128	431.179	399.174	2322.98	342.494	2.76185	1.01293e-07	7.39483e-06	-	HIC_ASM_8	96592224	96608648	-	8502	-	- && Q9C5E5.1 RecName: Full=Diacylglycerol kinase 5; Short=AtDGK5; Short=DAG kinase 5; AltName: Full=Diglyceride kinase 5; Short=DGK 5 && PF00609:Diacylglycerol kinase accessory domain|PF00781:Diacylglycerol kinase catalytic domain	-
evm.TU.HIC_ASM_6.3127	16241.2	2035.85	317.611	26.401	196.359	116.049	6198.21	112.936	5.77871	1.02262e-07	7.45514e-06	-	HIC_ASM_6	109944223	109946291	+	1359	-	- && Q9C598.1 RecName: Full=Protein ATAF2; AltName: Full=NAC domain-containing protein 81; Short=ANAC081 && PF02365:No apical meristem (NAM) protein	NAM
novel.1494	239.794	66.6736	180.836	14.0805	16.1945	4.1152	162.435	11.4634	3.83405	1.03072e-07	7.50381e-06	-	CTG8154	32099	98330	-	2963	-	- && - && -	-
evm.TU.HIC_ASM_4.3200	322.988	288.536	72.518	27.281	14.1702	15.6378	228.014	19.0297	3.57982	1.03758e-07	7.54327e-06	-	HIC_ASM_4	105322575	105322739	+	165	-	- && - && -	-
evm.TU.HIC_ASM_22.3465	1860.85	2164.59	1695.45	622.184	580.979	704.522	1906.97	635.895	1.58412	1.05871e-07	7.6862e-06	-	HIC_ASM_22	112303622	112308578	-	3458	-	- && Q8GYP6.1 RecName: Full=Pentatricopeptide repeat-containing protein At1g18900 && PF12854:PPR repeat|PF13041:PPR repeat family	-
evm.TU.CTG4454.2	3466.01	1192.08	325.872	104.724	105.264	125.102	1661.32	111.697	3.8943	1.06543e-07	7.72426e-06	-	CTG4454	75418	82982	-	2002	-	- && F4J4C8.1 RecName: Full=Dolichol kinase EVAN && -	-
evm.TU.HIC_ASM_22.2743	5616.81	6329.4	2743.75	870.353	1185.24	976.949	4896.65	1010.85	2.27624	1.07086e-07	7.75291e-06	-	HIC_ASM_22	93967532	93974159	-	1682	-	- && O88746.1 RecName: Full=Target of Myb protein 1 && PF00790:VHS domain|PF03127:GAT domain	-
evm.TU.HIC_ASM_10.2820	944.496	1172.54	1069.41	314.172	387.656	283.126	1062.15	328.318	1.69451	1.07392e-07	7.76434e-06	-	HIC_ASM_10	100390434	100394952	+	1897	-	- && Q9LQQ8.1 RecName: Full=Probable serine/threonine-protein kinase RLCKVII && PF00069:Protein kinase domain	Pkinase
evm.TU.HIC_ASM_19.2267	1130.46	1580.63	667.35	205.928	265.185	212.344	1126.14	227.819	2.30552	1.08607e-07	7.84138e-06	-	HIC_ASM_19	53923924	53927750	-	1552	-	- && - && -	-
evm.TU.HIC_ASM_21.2414	581.134	313.826	201.031	51.0419	56.6808	60.0819	365.33	55.9349	2.70619	1.09e-07	7.85891e-06	-	HIC_ASM_21	83391902	83402328	-	1590	-	- && A6QL92.1 RecName: Full=Solute carrier family 35 member F5 && PF00892:EamA-like transporter family	DUF6
evm.TU.HIC_ASM_13.209	402.512	10.3459	276.303	0.880034	0	5.76128	229.72	2.21377	6.6621	1.09524e-07	7.87324e-06	-	HIC_ASM_13	4857333	4859642	+	1899	-	- && Q9C6K9.1 RecName: Full=LEAF RUST 10 DISEASE-RESISTANCE LOCUS RECEPTOR-LIKE PROTEIN KINASE-like 1.1; AltName: Full=Probable receptor-like serine/threonine-protein kinase LRK10L-1.1; Flags: Precursor && PF00069:Protein kinase domain|PF14380:Wall-associ	Pkinase
evm.TU.HIC_ASM_22.2907	14489.2	12749.6	10024	2489.62	4213.61	3103.68	12420.9	3268.97	1.92591	1.09616e-07	7.87324e-06	-	HIC_ASM_22	98694237	98697616	+	1308	-	- && P27161.2 RecName: Full=Calmodulin; Short=CaM && PF13499:EF-hand domain pair	-
evm.TU.CTG2450.3	1234.45	818.476	481.924	153.126	43.5228	102.057	844.95	99.5685	3.08331	1.09649e-07	7.87324e-06	-	CTG2450	39232	42737	-	1994	-	- && Q8H0Y8.2 RecName: Full=Probable WRKY transcription factor 41; AltName: Full=WRKY DNA-binding protein 41 && PF00847:AP2 domain|PF03106:WRKY DNA -binding domain	WRKY
evm.TU.HIC_ASM_9.2594	183.516	254.05	675.611	5.2802	41.4985	13.9917	371.059	20.2568	4.20371	1.10192e-07	7.90139e-06	-	HIC_ASM_9	93177591	93179972	-	1125	-	- && Q9FMR3.1 RecName: Full=NAC domain-containing protein 90; Short=ANAC090 && PF02365:No apical meristem (NAM) protein	NAM
evm.TU.HIC_ASM_11.3955	13740.5	10232.1	4525.49	1087.72	1915	1532.5	9499.35	1511.74	2.65163	1.11441e-07	7.98005e-06	-	HIC_ASM_11	163306702	163310790	+	1763	-	- && P30708.1 RecName: Full=Probable phospholipid hydroperoxide glutathione peroxidase; Short=PHGPx; AltName: Full=6P229 && -	-
evm.TU.HIC_ASM_12.805	97.8752	52.8791	76.1898	7.9203	8.09726	9.05344	75.6481	8.357	3.17597	1.13744e-07	8.12871e-06	-	HIC_ASM_12	22182865	22184506	-	858	-	- && P17642.1 RecName: Full=Pathogenesis-related protein STH-2 && PF00407:Pathogenesis-related protein Bet v I family	-
evm.TU.HIC_ASM_17.4127	1829.04	1303.58	1164.88	378.414	322.878	451.849	1432.5	384.381	1.89728	1.13827e-07	8.12871e-06	-	HIC_ASM_17	146164816	146172386	+	2255	-	- && Q9LV48.1 RecName: Full=Proline-rich receptor-like protein kinase PERK1; AltName: Full=Proline-rich extensin-like receptor kinase 1; Short=AtPERK1 && PF07714:Protein tyrosine kinase	Pkinase_Tyr
evm.TU.HIC_ASM_1.1779	1514.62	1367.96	897.755	257.85	369.438	326.747	1260.11	318.011	1.98638	1.14184e-07	8.1431e-06	-	HIC_ASM_1	74519551	74527390	+	2577	-	- && Q9LU89.1 RecName: Full=Serine/threonine protein phosphatase 2A 59 kDa regulatory subunit B' eta isoform; Short=AtB' eta; Short=PP2A, B' subunit, eta isoform && PF01603:Protein phosphatase 2A regulatory B subunit (B56 family)	-
evm.TU.HIC_ASM_17.24	81.9705	63.225	100.974	375.774	412.96	279.011	82.0567	355.915	-2.11379	1.15474e-07	8.22393e-06	-	HIC_ASM_17	1052309	1053803	+	497	-	- && - && -	-
evm.TU.HIC_ASM_17.3038	2342.89	2718.68	1859.77	605.463	390.693	706.168	2307.11	567.441	2.02301	1.17838e-07	8.38089e-06	-	HIC_ASM_17	117089619	117090844	+	1226	-	- && - && -	-
evm.TU.HIC_ASM_8.2064	5991.19	2234.72	371.77	124.965	148.787	193.414	2865.89	155.722	4.20169	1.18345e-07	8.40494e-06	-	HIC_ASM_8	73160458	73163591	-	2124	-	- && - && PF06764:Protein of unknown function (DUF1223)	-
evm.TU.CTG5511.1	464.907	633.4	179.918	59.8423	14.1702	36.2138	426.075	36.7421	3.53195	1.18497e-07	8.40494e-06	-	CTG5511	162994	166327	+	2103	-	- && Q9LHN9.1 RecName: Full=IQ domain-containing protein IQM2; AltName: Full=IQ motif-containing protein 2 && -	-
evm.TU.HIC_ASM_5.141	1567.23	762.149	414.913	122.325	42.5106	112.757	914.763	92.5306	3.30353	1.18679e-07	8.40649e-06	-	HIC_ASM_5	3748260	3754465	-	3993	-	- && - && PF04564:U-box domain	U-box
evm.TU.HIC_ASM_7.597	10975.5	10918.4	5071.67	1150.2	2095.17	1814.8	8988.51	1686.72	2.41387	1.19727e-07	8.46928e-06	-	HIC_ASM_7	15538904	15541588	-	1366	-	- && Q9LZX1.1 RecName: Full=Protein LURP-one-related 15 && PF04525:LURP-one-related	-
evm.TU.HIC_ASM_3.3706	4664.98	3977.43	158.805	105.604	61.7416	152.262	2933.74	106.536	4.78263	1.20633e-07	8.52185e-06	-	HIC_ASM_3	124084276	124089320	-	2365	-	- && - && -	-
evm.TU.HIC_ASM_17.3135	671.669	1292.09	870.217	8273.2	6468.7	2938.25	944.658	5893.38	-2.6412	1.22608e-07	8.64973e-06	-	HIC_ASM_17	119533579	119536198	+	1931	-	- && Q9C5D3.1 RecName: Full=Heavy metal-associated isoprenylated plant protein 7; Short=AtHIP07; AltName: Full=Farnesylated protein 3; Short=AtFP3; Flags: Precursor && PF00403:Heavy-metal-associated domain	HMA
evm.TU.HIC_ASM_19.953	3875.86	1839.27	927.129	178.647	297.574	325.101	2214.09	267.107	3.05106	1.24651e-07	8.78201e-06	-	HIC_ASM_19	23286571	23290304	+	1830	-	- && - && -	-
evm.TU.HIC_ASM_20.4644	1066.84	872.505	199.195	74.8029	84.0091	46.9133	712.847	68.5751	3.37847	1.26574e-07	8.90556e-06	-	HIC_ASM_20	133553813	133554819	+	267	-	- && Q9M1S3.1 RecName: Full=Probable RNA-binding protein ARP1; AltName: Full=ABA-regulated RNA-binding protein 1 && -	-
evm.TU.HIC_ASM_22.3925	212.879	19.5423	13.7692	0	0	0	82.0634	0	8.94894	1.30444e-07	9.16554e-06	-	HIC_ASM_22	125017976	125044698	+	764	-	- && P29602.3 RecName: Full=Cucumber peeling cupredoxin; Short=CPC; AltName: Full=Stellacyanin && PF02298:Plastocyanin-like domain	Cu_bind_like
evm.TU.HIC_ASM_15.810	2114.1	1734.66	1627.53	492.819	648.793	599.173	1825.43	580.262	1.65348	1.31487e-07	9.22645e-06	-	HIC_ASM_15	21003344	21012272	+	2093	-	- && P49299.1 RecName: Full=Citrate synthase, glyoxysomal; AltName: Full=GCS; Flags: Precursor && PF00285:Citrate synthase	Citrate_synt
evm.TU.HIC_ASM_7.748	7290.48	7893.93	4103.24	807.871	1753.06	992.586	6429.22	1184.5	2.4405	1.34822e-07	9.44782e-06	-	HIC_ASM_7	20495110	20504570	-	2380	-	- && Q9LZM1.1 RecName: Full=Oxysterol-binding protein-related protein 3A; AltName: Full=OSBP-related protein 3A; AltName: Full=Protein UNFERTILIZED EMBRYO SAC 18 && PF01237:Oxysterol-binding protein	-
evm.TU.HIC_ASM_9.2623	23099.8	11987.5	1979.1	293.051	1145.76	536.622	12355.4	658.479	4.23001	1.35476e-07	9.46346e-06	-	HIC_ASM_9	94004961	94009259	-	1487	-	- && Q9ZQG9.2 RecName: Full=Glucan endo-1,3-beta-glucosidase 14; AltName: Full=(1->3)-beta-glucan endohydrolase 14; Short=(1->3)-beta-glucanase 14; AltName: Full=Beta-1,3-endoglucanase 14; Short=Beta-1,3-glucanase 14; Flags: Precursor && PF00332:Glycosyl	Glyco_hydro_17
novel.2443	1465.68	2262.31	892.247	172.487	282.392	330.862	1540.08	261.914	2.55561	1.35543e-07	9.46346e-06	-	HIC_ASM_10	36669496	36676038	+	3599	-	- && - && -	-
evm.TU.HIC_ASM_15.783	77.0767	86.2159	63.3385	299.211	257.088	283.949	75.5437	280.083	-1.89325	1.35681e-07	9.46346e-06	-	HIC_ASM_15	20494769	20501060	+	1706	-	- && - && -	-
evm.TU.HIC_ASM_17.4263	467.354	451.771	194.605	44.0017	77.9361	47.7363	371.244	56.5581	2.71617	1.35767e-07	9.46346e-06	-	HIC_ASM_17	149654199	149657731	-	1476	-	- && Q8GYA4.3 RecName: Full=Cysteine-rich receptor-like protein kinase 10; Short=Cysteine-rich RLK10; AltName: Full=Receptor-like protein kinase 4; Flags: Precursor && PF07714:Protein tyrosine kinase	Pkinase_Tyr
evm.TU.HIC_ASM_22.4141	7417.72	4056.75	2492.23	566.742	827.945	908.636	4655.57	767.774	2.60011	1.37321e-07	9.55902e-06	-	HIC_ASM_22	129545662	129556107	-	3671	-	- && Q941L3.2 RecName: Full=Protein BONZAI 1; AltName: Full=COPINE 1 && PF00168:C2 domain|PF07002:Copine	C2
evm.TU.HIC_ASM_23.1795	478.365	897.795	252.436	4.40017	53.6444	7.40736	542.865	21.8173	4.64564	1.38743e-07	9.64519e-06	-	HIC_ASM_23	54527466	54528657	+	1192	-	- && - && PF14009:Domain of unknown function (DUF4228)	-
evm.TU.HIC_ASM_22.904	4918.23	3398.06	2395.85	264.01	704.462	690.531	3570.71	553.001	2.69088	1.39281e-07	9.66149e-06	-	HIC_ASM_22	32204960	32209720	+	1002	-	- && - && PF00582:Universal stress protein family	Usp
evm.TU.HIC_ASM_4.784	2048.04	1434.63	728.852	150.486	308.708	169.546	1403.84	209.58	2.7444	1.39346e-07	9.66149e-06	-	HIC_ASM_4	22052854	22063333	+	1814	-	- && Q9C5E5.1 RecName: Full=Diacylglycerol kinase 5; Short=AtDGK5; Short=DAG kinase 5; AltName: Full=Diglyceride kinase 5; Short=DGK 5 && PF00781:Diacylglycerol kinase catalytic domain|PF00609:Diacylglycerol kinase accessory domain	-
evm.TU.HIC_ASM_21.2668	1039.92	301.181	45.8975	14.9606	4.04863	0	462.334	6.3364	6.18954	1.42057e-07	9.83645e-06	-	HIC_ASM_21	92217436	92223360	-	1970	-	- && A2CIR5.1 RecName: Full=Ankyrin repeat-containing protein NPR4; Short=OsNPR4 && PF12796:Ankyrin repeats (3 copies)|PF13962:Domain of unknown function	-
evm.TU.HIC_ASM_13.1122	2060.27	1100.12	470.908	40.4815	173.079	47.7363	1210.43	87.099	3.79878	1.42248e-07	9.83672e-06	-	HIC_ASM_13	31770496	31773668	-	1461	-	- && O82798.1 RecName: Full=Two-component response regulator ARR4; AltName: Full=Response regulator 1 && PF00072:Response regulator receiver domain	Response_reg
evm.TU.HIC_ASM_5.2579	8808.77	9321.66	4566.8	1170.44	1653.87	1956.37	7565.74	1593.56	2.24716	1.44153e-07	9.95527e-06	-	HIC_ASM_5	90571736	90573655	-	1370	-	- && - && PF12681:Glyoxalase-like domain	-
evm.TU.HIC_ASM_12.2957	1885.32	2476.12	2048.86	672.346	791.507	623.864	2136.77	695.906	1.6187	1.47893e-07	1.02001e-05	-	HIC_ASM_12	104642749	104650181	-	3131	-	- && Q9S9T7.2 RecName: Full=Vacuolar protein sorting-associated protein 28 homolog 2 && PF03997:VPS28 protein	-
evm.TU.HIC_ASM_15.424	2479.91	795.485	694.888	4.40017	98.1793	9.87648	1323.43	37.4853	5.14639	1.48562e-07	1.02328e-05	-	HIC_ASM_15	11241809	11246198	+	2423	-	- && Q058N0.1 RecName: Full=IQ domain-containing protein IQM5; AltName: Full=IQ motif-containing protein 5 && -	-
evm.TU.HIC_ASM_3.2099	648.423	151.74	27.5385	4.40017	0	8.2304	275.901	4.21019	6.01369	1.50595e-07	1.03592e-05	-	HIC_ASM_3	76769006	76769275	-	270	-	- && - && -	-
evm.TU.HIC_ASM_20.2631	1394.72	529.94	317.611	69.5227	105.264	41.975	747.424	72.254	3.37219	1.51136e-07	1.03828e-05	-	HIC_ASM_20	82998921	83006315	-	2398	-	- && Q9SZJ2.1 RecName: Full=Glycine-rich domain-containing protein 2; Short=AtGRDP2 && PF07173:Protein of unknown function (DUF1399)	-
evm.TU.CTG6036.8	11.011	3.44864	17.441	70.4027	164.982	215.637	10.6335	150.34	-3.80603	1.5228e-07	1.04477e-05	-	CTG6036	94147	95219	-	1073	-	- && - && PF07939:Protein of unknown function (DUF1685)	-
evm.TU.HIC_ASM_9.2516	2267.03	3116.42	1111.64	260.49	463.568	368.722	2165.03	364.26	2.57146	1.53529e-07	1.05196e-05	-	HIC_ASM_9	90859371	90862541	-	1704	-	- && Q54NS9.1 RecName: Full=Apoptosis-inducing factor homolog A && PF07992:Pyridine nucleotide-disulphide oxidoreductase	Pyr_redox_2
evm.TU.HIC_ASM_19.3013	103.992	124.151	174.41	520.1	544.541	473.248	134.185	512.63	-1.93051	1.55038e-07	1.0607e-05	-	HIC_ASM_19	74185769	74188758	-	2245	-	- && Q9CAJ9.1 RecName: Full=BTB/POZ domain-containing protein At1g63850 && -	-
evm.TU.HIC_ASM_21.184	2114.1	502.351	94.5488	14.0805	15.1824	54.3207	903.668	27.8612	5.01629	1.55222e-07	1.0607e-05	-	HIC_ASM_21	4512886	4516529	-	3529	-	- && O65238.2 RecName: Full=G-type lectin S-receptor-like serine/threonine-protein kinase At5g35370; Flags: Precursor && PF01453:D-mannose binding lectin|PF00069:Protein kinase domain	Pkinase
evm.TU.HIC_ASM_22.3345	69.7361	86.2159	44.0616	527.14	348.182	260.904	66.6712	378.742	-2.50951	1.55477e-07	1.0607e-05	-	HIC_ASM_22	109318087	109322790	+	4043	-	- && C0LGR3.1 RecName: Full=Probable LRR receptor-like serine/threonine-protein kinase At4g26540; Flags: Precursor && PF13855:Leucine rich repeat|PF08263:Leucine rich repeat N-terminal domain|PF00069:Protein kinase domain	Pkinase
novel.3540	12.2344	79.3186	35.8	935.476	382.596	350.615	42.451	556.229	-3.71139	1.55613e-07	1.0607e-05	-	HIC_ASM_13	74686158	74688698	-	672	-	- && - && -	-
evm.TU.HIC_ASM_22.29	1838.83	1296.69	1378.76	226.169	473.69	279.834	1504.76	326.564	2.20478	1.56547e-07	1.06568e-05	-	HIC_ASM_22	988068	993307	-	2168	-	- && Q9M682.1 RecName: Full=Guanylate kinase 2; Short=AtGK2; AltName: Full=GMP kinase 2 && PF00625:Guanylate kinase	-
evm.TU.CTG2607.5	11429.4	13875	6705.62	2451.77	2856.31	2543.19	10670	2617.09	2.02751	1.57036e-07	1.06762e-05	-	CTG2607	96416	99277	+	2650	-	- && O48780.1 RecName: Full=3-ketoacyl-CoA synthase 11; Short=KCS-11; AltName: Full=Very long-chain fatty acid condensing enzyme 11; Short=VLCFA condensing enzyme 11 && PF08541:3-Oxoacyl-[acyl-carrier-protein (ACP)] synthase III C terminal|PF08392:FAE1/Ty	-
evm.TU.HIC_ASM_13.1504	4502.26	5521.27	4079.37	696.987	1458.52	1149.79	4700.97	1101.76	2.09327	1.61323e-07	1.09534e-05	-	HIC_ASM_13	43558998	43563735	-	1743	-	- && - && PF05212:Protein of unknown function (DUF707)	-
evm.TU.CTG5412.7	1261.37	2876.16	1621.1	315.932	470.653	379.422	1919.54	388.669	2.30439	1.66913e-07	1.13184e-05	-	CTG5412	86174	93895	+	2482	-	- && Q40392.1 RecName: Full=TMV resistance protein N && PF00931:NB-ARC domain|PF01582:TIR domain	TIR
evm.TU.HIC_ASM_22.4086	8723.13	2170.34	1896.48	338.813	554.662	364.607	4263.32	419.361	3.34582	1.6968e-07	1.14911e-05	-	HIC_ASM_22	128354513	128357062	-	2550	-	- && P26413.1 RecName: Full=Heat shock 70 kDa protein && PF00012:Hsp70 protein	HSP70
evm.TU.CTG769_2.7	2441.99	2335.88	186.344	79.203	7.0851	72.4275	1654.74	52.9052	4.96506	1.71459e-07	1.15966e-05	-	CTG769_2	109794	111185	+	1204	-	- && - && PF14368:Probable lipid transfer	-
evm.TU.HIC_ASM_10.22	7286.81	1433.48	469.99	190.087	144.739	124.279	3063.43	153.035	4.32313	1.72959e-07	1.16731e-05	-	HIC_ASM_10	325160	327258	-	2099	-	- && P98188.1 RecName: Full=Cytochrome P450 94A2; AltName: Full=P450-dependent fatty acid omega-hydroxylase && PF00067:Cytochrome P450	p450
evm.TU.HIC_ASM_22.3203	226.336	37.935	30.2923	2.6401	0	1.64608	98.1879	1.42873	6.06633	1.73035e-07	1.16731e-05	-	HIC_ASM_22	105216221	105219820	-	1645	-	- && O65468.2 RecName: Full=Cysteine-rich receptor-like protein kinase 8; Short=Cysteine-rich RLK8; Flags: Precursor && PF07714:Protein tyrosine kinase|PF01657:Salt stress response/antifungal	Pkinase_Tyr
evm.TU.HIC_ASM_9.2276	6215.08	3824.54	2964.98	774.43	1186.25	879.83	4334.86	946.836	2.19486	1.73759e-07	1.17069e-05	-	HIC_ASM_9	83879431	83883670	-	709	-	- && - && PF10601:LITAF-like zinc ribbon domain	-
evm.TU.HIC_ASM_17.937	4855.83	2978.47	2239.8	7.04027	258.1	28.8064	3358.03	97.9823	5.10074	1.74995e-07	1.1775e-05	-	HIC_ASM_17	37140088	37145269	+	1394	-	- && - && PF00582:Universal stress protein family	Usp
evm.TU.HIC_ASM_8.736	2100.65	631.1	300.17	36.0814	68.8267	4.1152	1010.64	36.3411	4.80092	1.76368e-07	1.18522e-05	-	HIC_ASM_8	22567582	22570926	-	1510	-	- && - && PF14383:DUF761-associated sequence motif	-
evm.TU.HIC_ASM_23.2765	7896.08	4100.43	1051.05	385.455	216.602	488.886	4349.19	363.647	3.57977	1.78865e-07	1.20046e-05	-	HIC_ASM_23	92128434	92142479	-	5128	-	- && Q9LHF5.1 RecName: Full=VIN3-like protein 1; AltName: Full=Protein VERNALIZATION 5 && PF00041:Fibronectin type III domain|PF07227:PHD - plant homeodomain finger protein	fn3
evm.TU.HIC_ASM_22.4293	195.75	5.74773	41.3077	0	0	0	80.9353	0	8.9295	1.83684e-07	1.23122e-05	-	HIC_ASM_22	133733617	133735434	-	1355	-	- && Q9LDE1.1 RecName: Full=Transcription factor MYB108; AltName: Full=Myb-related protein 108; Short=AtMYB108; AltName: Full=Protein BOTRYTIS-SUSCEPTIBLE 1 && PF00249:Myb-like DNA-binding domain	Myb_DNA-binding
evm.TU.HIC_ASM_0.4177	254.476	678.232	649.909	109.124	69.8389	69.9584	527.539	82.9738	2.66865	1.84015e-07	1.23186e-05	-	HIC_ASM_0	150064845	150066615	+	724	-	- && Q9LIK5.1 RecName: Full=Calmodulin-like protein 11 && PF00036:EF hand|PF13499:EF-hand domain pair	efhand
evm.TU.HIC_ASM_17.3375	2824.92	870.206	536.083	55.4421	174.091	37.8598	1410.4	89.131	3.98587	1.84864e-07	1.23597e-05	-	HIC_ASM_17	125535338	125538182	+	1400	-	- && Q9FTA0.1 RecName: Full=GEM-like protein 4 && PF02893:GRAM domain	GRAM
evm.TU.HIC_ASM_4.2100	669.222	920.786	119.333	15.8406	0	25.5142	569.78	13.7849	5.36115	1.85845e-07	1.24095e-05	-	HIC_ASM_4	57813212	57819856	-	774	-	- && - && -	-
evm.TU.HIC_ASM_19.95	151.707	31.0377	103.728	2.6401	8.09726	2.46912	95.4909	4.40216	4.46263	1.89634e-07	1.26463e-05	-	HIC_ASM_19	2264564	2267021	+	2378	-	- && Q0JEU6.2 RecName: Full=G-type lectin S-receptor-like serine/threonine-protein kinase LECRK3; Short=OsLecRK3; AltName: Full=OsRLCK135; Flags: Precursor && PF01453:D-mannose binding lectin|PF00069:Protein kinase domain	Pkinase
evm.TU.HIC_ASM_19.2571	4.89376	17.2432	26.6205	381.935	108.301	188.476	16.2525	226.237	-3.78526	1.91249e-07	1.27379e-05	-	HIC_ASM_19	63991107	63994616	-	3510	-	- && Q39266.1 RecName: Full=Zinc finger protein 7 && -	-
evm.TU.HIC_ASM_9.1312	4120.55	6607.59	4380.46	1141.4	1234.83	1649.37	5036.2	1341.87	1.90799	1.92013e-07	1.27649e-05	-	HIC_ASM_9	47336667	47342142	-	2727	-	- && Q9FMM4.1 RecName: Full=Probable E3 ubiquitin-protein ligase RHG1A; AltName: Full=RING-H2 finger G1a; AltName: Full=RING-H2 zinc finger protein RHG1a && PF13639:Ring finger domain	-
evm.TU.HIC_ASM_20.4796	3691.12	2440.49	1429.25	506.899	575.918	428.804	2520.28	503.874	2.32245	1.92142e-07	1.27649e-05	-	HIC_ASM_20	137154839	137159463	+	1825	-	- && F4JZ24.1 RecName: Full=Probable prolyl 4-hydroxylase 10; Short=AtP4H10 && PF03171:2OG-Fe(II) oxygenase superfamily	2OG-FeII_Oxy
evm.TU.HIC_ASM_9.1909	316.871	213.815	18.359	3.52013	0	6.58432	183.015	3.36815	5.73731	1.94002e-07	1.28722e-05	-	HIC_ASM_9	72654066	72664186	-	2259	-	- && Q8L612.1 RecName: Full=MACPF domain-containing protein At1g14780 && PF01823:MAC/Perforin domain	-
evm.TU.HIC_ASM_19.1231	18471.5	8006.58	4255.62	1133.48	1554.67	1367.89	10244.6	1352.02	2.92166	1.94453e-07	1.28857e-05	-	HIC_ASM_19	30105800	30108420	+	1316	-	- && Q9SW70.1 RecName: Full=Stress-related protein && PF05755:Rubber elongation factor protein (REF)	-
evm.TU.HIC_ASM_22.3815	342.563	413.836	207.457	22.0008	69.8389	30.4525	321.285	40.7641	2.98311	1.95373e-07	1.29304e-05	-	HIC_ASM_22	121822391	121830541	-	5158	-	- && Q9LKL2.1 RecName: Full=Two-component response regulator-like APRR1; AltName: Full=ABI3-interacting protein 1; AltName: Full=Pseudo-response regulator 1; AltName: Full=Timing of CAB expression 1 && PF00072:Response regulator receiver domain|PF06203:CC	CCT
evm.TU.HIC_ASM_12.893	886.994	1948.48	1735.84	227.929	207.492	395.059	1523.77	276.827	2.4601	1.96815e-07	1.30094e-05	-	HIC_ASM_12	25599020	25602714	+	927	-	- && - && -	-
evm.TU.HIC_ASM_5.2384	467.354	427.631	76.1898	14.0805	20.2432	35.3907	323.725	23.2381	3.79693	1.98043e-07	1.30741e-05	-	HIC_ASM_5	84550149	84571013	-	1929	-	- && Q9XIV8.1 RecName: Full=Peroxidase N1; AltName: Full=Peroxidase B2; AltName: Full=Peroxidase B3; Flags: Precursor && PF00141:Peroxidase	-
evm.TU.HIC_ASM_10.2150	3818.36	2384.16	1456.79	301.852	599.197	398.351	2553.1	433.133	2.55957	1.98609e-07	1.30949e-05	-	HIC_ASM_10	77947521	77954252	+	459	-	- && - && PF10601:LITAF-like zinc ribbon domain	-
evm.TU.HIC_ASM_9.3103	1670	431.08	881.232	133.765	148.787	61.728	994.102	114.76	3.11567	1.99208e-07	1.3118e-05	-	HIC_ASM_9	106785877	106786984	+	1108	-	- && - && -	-
evm.TU.HIC_ASM_16.276	3879.53	6491.48	8418.52	1212.69	1693.34	1395.05	6263.18	1433.69	2.1273	1.99518e-07	1.31218e-05	-	HIC_ASM_16	5423253	5425628	-	2376	-	- && Q9LJJ5.1 RecName: Full=AAA-ATPase At3g28610; Flags: Precursor && -	-
evm.TU.HIC_ASM_10.84	5711.02	1702.48	451.631	107.364	204.456	163.785	2621.71	158.535	4.04776	2.01258e-07	1.32197e-05	-	HIC_ASM_10	1949842	1953719	-	3687	-	- && Q9ZV48.1 RecName: Full=Probable alpha,alpha-trehalose-phosphate synthase [UDP-forming] 11; AltName: Full=Trehalose-6-phosphate synthase 11; Short=AtTPS11 && PF00982:Glycosyltransferase family 20|PF02358:Trehalose-phosphatase	-
evm.TU.HIC_ASM_4.943	4968.39	3221.03	2020.41	360.814	799.605	572.836	3403.27	577.751	2.55854	2.05811e-07	1.35018e-05	-	HIC_ASM_4	26232424	26238004	+	1389	-	- && Q93YW5.1 RecName: Full=Probable protein phosphatase 2C 58; Short=AtPP2C58 && PF00481:Protein phosphatase 2C	PP2C
evm.TU.HIC_ASM_17.4647	3432.97	3184.24	1109.8	359.934	500.006	412.343	2575.67	424.094	2.60248	2.1162e-07	1.38656e-05	-	HIC_ASM_17	158663512	158668229	-	2121	-	- && Q9SN86.1 RecName: Full=Malate dehydrogenase, chloroplastic; AltName: Full=pNAD-MDH; Flags: Precursor && PF02866:lactate/malate dehydrogenase, alpha/beta C-terminal domain|PF00056:lactate/malate dehydrogenase, NAD binding domain	-
evm.TU.HIC_ASM_3.1083	7789.64	1761.1	126.677	86.2433	102.228	96.2957	3225.81	94.9223	5.08676	2.17017e-07	1.42015e-05	-	HIC_ASM_3	30833990	30835427	-	1438	-	- && Q5NUF3.1 RecName: Full=2-hydroxyisoflavanone dehydratase; AltName: Full=Carboxylesterase HIDH && PF07859:alpha/beta hydrolase fold	Abhydrolase_3
evm.TU.HIC_ASM_22.2817	4384.81	5433.9	2416.96	843.072	717.62	1078.18	4078.56	879.625	2.21285	2.18852e-07	1.43037e-05	-	HIC_ASM_22	95584923	95594677	+	3312	-	- && F4JRS4.1 RecName: Full=Protein MICRORCHIDIA 7; Short=AtMORC7; AltName: Full=Protein CRT1-homolog 3; Short=CRT1-h3 && PF13589:Histidine kinase-, DNA gyrase B-, and HSP90-like ATPase	-
evm.TU.HIC_ASM_2.2121	667.998	765.597	32.1282	24.6409	19.231	8.2304	488.575	17.3674	4.81561	2.19159e-07	1.43059e-05	-	HIC_ASM_2	66801817	66802527	-	711	-	- && Q9LXD9.1 RecName: Full=Probable pectinesterase/pectinesterase inhibitor 51; Includes: RecName: Full=Pectinesterase inhibitor 51; AltName: Full=Pectin methylesterase inhibitor 51; Includes: RecName: Full=Pectinesterase 51; Short=PE 51; AltName: Full=P	-
evm.TU.HIC_ASM_2.706	9878.06	9618.25	4048.16	1411.57	1783.42	1599.17	7848.15	1598.05	2.29601	2.1968e-07	1.43127e-05	-	HIC_ASM_2	16551837	16556367	+	1167	-	- && Q54JK4.1 RecName: Full=Charged multivesicular body protein 5; AltName: Full=Vacuolar protein-sorting-associated protein 60 && PF03357:Snf7	ESCRT-III
evm.TU.CTG2180.17	27863.9	19085.9	2106.7	1283.09	1104.26	938.266	16352.1	1108.54	3.88273	2.1981e-07	1.43127e-05	-	CTG2180	230363	233060	+	1326	-	- && O48832.1 RecName: Full=Protein EARLY-RESPONSIVE TO DEHYDRATION 7, chloroplastic; Flags: Precursor && PF06911:Senescence-associated protein	-
evm.TU.HIC_ASM_21.2103	15131.5	13956.6	4322.63	1503.98	1660.95	1990.11	11136.9	1718.35	2.6962	2.20101e-07	1.43139e-05	-	HIC_ASM_21	71636267	71638529	+	1056	-	- && - && -	-
evm.TU.HIC_ASM_18.521	3180.94	2856.62	1415.48	403.935	231.784	581.889	2484.35	405.87	2.61313	2.20862e-07	1.43457e-05	-	HIC_ASM_18	15235712	15242084	-	4064	-	- && Q42484.1 RecName: Full=Disease resistance protein RPS2; AltName: Full=Resistance to Pseudomonas syringae protein 2 && PF00931:NB-ARC domain|PF13855:Leucine rich repeat	NB-ARC
novel.1442	671.669	534.539	448.878	88.0034	155.872	144.032	551.695	129.303	2.0933	2.22658e-07	1.44362e-05	-	CTG786	455287	458567	-	837	-	- && - && -	-
evm.TU.HIC_ASM_20.3701	878.43	232.208	188.18	26.401	53.6444	28.8064	432.939	36.2839	3.57886	2.22808e-07	1.44362e-05	-	HIC_ASM_20	110432641	110437432	+	2185	-	- && O80874.1 RecName: Full=Internal alternative NAD(P)H-ubiquinone oxidoreductase A2, mitochondrial; AltName: Full=Internal alternative NADH dehydrogenase NDA2; AltName: Full=NADH:ubiquinone reductase (non-electrogenic) NDA2; Flags: Precursor && PF07992:	Pyr_redox_2
evm.TU.HIC_ASM_16.560	3644.63	5160.31	3874.67	1390.45	1461.56	1141.56	4226.53	1331.19	1.66685	2.23598e-07	1.44695e-05	-	HIC_ASM_16	12619324	12622177	-	2854	-	- && D4AZ24.1 RecName: Full=Probable endo-1,3(4)-beta-glucanase ARB_01444; Short=Endo-1,3-beta-glucanase; Short=Endo-1,4-beta-glucanase; AltName: Full=Laminarinase; Flags: Precursor && PF03639:Glycosyl hydrolase family 81	-
evm.TU.HIC_ASM_18.3691	927.368	820.775	632.468	176.007	254.052	232.92	793.537	220.993	1.84429	2.25002e-07	1.45258e-05	-	HIC_ASM_18	129370627	129377063	-	1910	-	- && O82170.1 RecName: Full=Protein HAIKU1; AltName: Full=MPK3/6-targeted VQ-motif-containing protein 9; AltName: Full=VQ motif-containing protein 14; Short=AtVQ14 && PF05678:VQ motif	-
evm.TU.HIC_ASM_4.1860	17183.2	12702.5	5978.61	1713.43	2776.35	1648.55	11954.8	2046.11	2.54667	2.25022e-07	1.45258e-05	-	HIC_ASM_4	51570087	51581545	+	6518	-	- && Q9FJ62.1 RecName: Full=Glycerophosphodiester phosphodiesterase GDPDL4; AltName: Full=Glycerophosphodiester phosphodiesterase-like 4; Short=ATGDPDL4; AltName: Full=Glycerophosphodiesterase-like 1; AltName: Full=Protein SHV3-LIKE 1; Flags: Precursor &&	-
evm.TU.HIC_ASM_21.3830	4191.51	6152.37	3559.81	696.987	1047.58	1359.66	4634.56	1034.74	2.16306	2.26012e-07	1.45718e-05	-	HIC_ASM_21	127955544	127961193	-	1500	-	- && Q9CAN1.1 RecName: Full=RHOMBOID-like protein 2; Short=AtRBL2 && PF01694:Rhomboid family	Rhomboid
evm.TU.CTG9281.1	2275.6	932.281	422.257	124.965	119.435	155.555	1210.05	133.318	3.18149	2.28583e-07	1.47194e-05	-	CTG9281	15183	22329	-	1798	-	- && C0LGH3.2 RecName: Full=Probable LRR receptor-like serine/threonine-protein kinase At1g56140; Flags: Precursor && PF00069:Protein kinase domain	Pkinase
evm.TU.HIC_ASM_11.717	252.029	22.9909	6.42565	0	0	0	93.8151	0	9.14232	2.31718e-07	1.4903e-05	-	HIC_ASM_11	21358274	21367994	-	1941	-	- && Q6I581.1 RecName: Full=Jasmonic acid-amido synthetase JAR1; AltName: Full=Auxin-responsive GH3-like protein 5; Short=OsGH3-5; AltName: Full=Indole-3-acetic acid-amido synthetase GH3.5; AltName: Full=Jasmonate-amino acid synthetase JAR1; AltName: Full	-
evm.TU.HIC_ASM_18.4301	1917.13	1525.45	716.001	227.929	319.842	216.46	1386.19	254.743	2.4442	2.32827e-07	1.4956e-05	-	HIC_ASM_18	148430331	148432296	+	1966	-	- && O22932.1 RecName: Full=CBL-interacting serine/threonine-protein kinase 11; AltName: Full=SNF1-related kinase 3.22; AltName: Full=SOS2-like protein kinase PKS5; AltName: Full=SOS3-interacting protein 4 && PF03822:NAF domain|PF00069:Protein kinase doma	Pkinase
evm.TU.HIC_ASM_20.4180	1313.97	1471.42	1301.65	494.579	514.176	512.754	1362.35	507.17	1.42553	2.33446e-07	1.49774e-05	-	HIC_ASM_20	123022237	123026876	+	1782	-	- && Q9ZV88.1 RecName: Full=BES1/BZR1 homolog protein 4 && PF05687:BES1/BZR1 plant transcription factor, N-terminal	-
evm.TU.CTG3393.15	111.333	119.553	95.4668	8.80034	4.04863	18.9299	108.784	10.593	3.34319	2.36104e-07	1.51294e-05	-	CTG3393	378780	386360	-	1413	-	- && Q9FWQ2.1 RecName: Full=Probable trehalose-phosphate phosphatase 2; Short=OsTPP2; AltName: Full=Trehalose 6-phosphate phosphatase && PF02358:Trehalose-phosphatase	-
evm.TU.HIC_ASM_5.1794	13813.9	24481.9	10721.7	3525.41	4054.7	3448.54	16339.1	3676.22	2.15204	2.45198e-07	1.5693e-05	-	HIC_ASM_5	65738356	65741150	-	2022	-	- && Q8GZ17.2 RecName: Full=COBRA-like protein 7; Flags: Precursor && PF04833:COBRA-like protein	-
evm.TU.CTG1328.19	7793.31	2611.77	614.109	198.008	262.149	273.249	3673.06	244.469	3.90918	2.46202e-07	1.5738e-05	-	CTG1328	324143	331206	-	1995	-	- && Q8S0G4.1 RecName: Full=Probable glycerol-3-phosphate dehydrogenase [NAD(+)] 1, cytosolic && PF01210:NAD-dependent glycerol-3-phosphate dehydrogenase N-terminus|PF07479:NAD-dependent glycerol-3-phosphate dehydrogenase C-terminus	NAD_Gly3P_dh_C
evm.TU.HIC_ASM_13.3209	729.17	21.8414	160.641	8.80034	0	4.1152	303.884	4.30518	6.12838	2.46654e-07	1.57477e-05	-	HIC_ASM_13	96600702	96602717	+	953	-	- && - && PF06521:PAR1 protein	-
evm.TU.HIC_ASM_12.517	277.721	348.312	1060.23	4913.23	4767.26	3341.54	562.088	4340.68	-2.94816	2.50045e-07	1.59269e-05	-	HIC_ASM_12	14333489	14336765	+	3083	-	- && - && PF04720:PDDEXK-like family of unknown function	-
evm.TU.HIC_ASM_16.1847	2156.93	1205.87	1275.03	371.374	408.912	422.22	1545.94	400.835	1.94719	2.50068e-07	1.59269e-05	-	HIC_ASM_16	51378949	51383892	+	1847	-	- && F4JZ24.1 RecName: Full=Probable prolyl 4-hydroxylase 10; Short=AtP4H10 && PF03171:2OG-Fe(II) oxygenase superfamily	2OG-FeII_Oxy
evm.TU.HIC_ASM_1.2183	4554.87	885.15	255.19	113.524	71.8632	85.5962	1898.4	90.3279	4.39307	2.5263e-07	1.60705e-05	-	HIC_ASM_1	88188981	88206510	-	2270	-	- && Q56WM6.1 RecName: Full=Rop guanine nucleotide exchange factor 14; Short=AtRopGEF14; AltName: Full=Rho of plants guanine nucleotide exchange factor 14 && PF03759:PRONE (Plant-specific Rop nucleotide exchanger)	DUF315
evm.TU.HIC_ASM_4.2098	2333.1	1410.49	71.6001	36.9614	8.09726	62.5511	1271.73	35.8699	5.14507	2.59328e-07	1.64766e-05	-	HIC_ASM_4	57774789	57776779	-	311	-	- && - && -	-
evm.TU.CTG5437.7	6.1172	2.29909	30.2923	440.017	333	113.58	12.9029	295.532	-4.49543	2.60682e-07	1.65426e-05	-	CTG5437	435292	435828	-	537	-	- && Q9LMK2.1 RecName: Full=Protein LIGHT-DEPENDENT SHORT HYPOCOTYLS 6; AltName: Full=Protein ORGAN BOUNDARY 6 && PF04852:Protein of unknown function (DUF640)	-
evm.TU.HIC_ASM_21.2625	9166.01	4959.14	5368.17	1679.1	1806.7	1244.44	6497.77	1576.75	2.04303	2.62689e-07	1.66498e-05	-	HIC_ASM_21	91105867	91110445	+	1907	-	- && Q8S9J6.1 RecName: Full=Aspartyl protease family protein At5g10770; Flags: Precursor && PF14543:Xylanase inhibitor N-terminal|PF14541:Xylanase inhibitor C-terminal	-
evm.TU.HIC_ASM_13.1579	1223.44	948.375	422.257	116.164	182.188	142.386	864.691	146.913	2.55735	2.63162e-07	1.66596e-05	-	HIC_ASM_13	47382814	47387189	-	3425	-	- && Q9C5S1.1 RecName: Full=Protein-tyrosine-phosphatase MKP1; AltName: Full=Mitogen-activated protein kinase phosphatase 1; Short=AtMKP1 && PF00626:Gelsolin repeat|PF00782:Dual specificity phosphatase, catalytic domain	DSPc
evm.TU.HIC_ASM_6.3607	478.365	280.489	132.185	28.1611	43.5228	41.975	297.013	37.8863	2.97022	2.63613e-07	1.6668e-05	-	HIC_ASM_6	121148189	121152281	+	2553	-	- && Q7XA42.2 RecName: Full=Putative disease resistance protein RGA1; AltName: Full=RGA3-blb && PF00931:NB-ARC domain|PF13855:Leucine rich repeat	NB-ARC
evm.TU.HIC_ASM_13.3303	11188.4	8072.11	1518.29	706.667	646.769	701.23	6926.25	684.889	3.33806	2.66106e-07	1.68054e-05	-	HIC_ASM_13	99139991	99149611	-	2974	-	- && Q8VZU2.1 RecName: Full=Syntaxin-132; Short=AtSYP132 && PF05739:SNARE domain|PF00804:Syntaxin	SNARE
evm.TU.HIC_ASM_20.4264	161.494	17.2432	15.6051	0	0	0	64.7808	0	8.60739	2.6671e-07	1.68233e-05	-	HIC_ASM_20	125212111	125214039	+	1268	-	- && Q93WV4.1 RecName: Full=Probable WRKY transcription factor 71; AltName: Full=WRKY DNA-binding protein 71 && PF03106:WRKY DNA -binding domain	WRKY
evm.TU.HIC_ASM_0.1988	14651.9	5347.69	1380.6	411.856	522.273	660.078	7126.73	531.402	3.74527	2.684e-07	1.69095e-05	-	HIC_ASM_0	74556419	74562745	-	2622	-	- && Q8S0G4.1 RecName: Full=Probable glycerol-3-phosphate dehydrogenase [NAD(+)] 1, cytosolic && PF01210:NAD-dependent glycerol-3-phosphate dehydrogenase N-terminus|PF07479:NAD-dependent glycerol-3-phosphate dehydrogenase C-terminus	NAD_Gly3P_dh_C
evm.TU.HIC_ASM_17.2475	6368.01	595.465	37.6359	44.8817	46.5593	21.399	2333.7	37.6133	5.95587	2.71488e-07	1.70735e-05	-	HIC_ASM_17	96992743	96993590	-	642	-	- && P17407.1 RecName: Full=21 kDa protein; AltName: Full=1.2 protein; Flags: Precursor && PF04043:Plant invertase/pectin methylesterase inhibitor	-
evm.TU.HIC_ASM_20.2988	1487.7	105.758	52.3231	12.3205	18.2188	9.87648	548.595	13.4719	5.35002	2.7173e-07	1.70735e-05	-	HIC_ASM_20	93697377	93698319	+	555	-	- && Q67YE6.2 RecName: Full=Zinc finger AN1 domain-containing stress-associated protein 12; Short=AtSAP12 && PF01428:AN1-like Zinc finger	zf-AN1
evm.TU.HIC_ASM_16.1737	5655.96	4845.33	1468.72	585.222	626.526	592.589	3990.01	601.446	2.7298	2.72248e-07	1.70735e-05	-	HIC_ASM_16	47725556	47729069	+	2762	-	- && Q9SVW8.1 RecName: Full=Plant intracellular Ras-group-related LRR protein 4 && -	-
evm.TU.HIC_ASM_19.1677	2188.73	2758.91	1572.45	428.576	569.845	664.193	2173.36	554.205	1.97124	2.72306e-07	1.70735e-05	-	HIC_ASM_19	40797249	40803266	-	3855	-	- && Q42883.1 RecName: Full=Calcium-transporting ATPase, endoplasmic reticulum-type && PF00122:E1-E2 ATPase|PF00690:Cation transporter/ATPase, N-terminus|PF13246:Cation transport ATPase (P-type)|PF00702:haloacid dehalogenase-like hydrolase|PF00689:Cation	E1-E2_ATPase
evm.TU.HIC_ASM_21.3084	6609.02	8797.47	2676.74	151.366	920.051	488.886	6027.75	520.101	3.535	2.73575e-07	1.71326e-05	-	HIC_ASM_21	106365263	106369315	+	2006	-	- && - && -	-
evm.TU.HIC_ASM_22.1717	3483.13	3462.43	1057.48	62.4824	390.693	85.5962	2667.68	179.59	3.89392	2.77025e-07	1.7328e-05	-	HIC_ASM_22	65092269	65092601	+	333	-	- && - && -	-
evm.TU.HIC_ASM_20.4116	66.0658	79.3186	87.2052	313.292	245.954	288.887	77.5299	282.711	-1.86439	2.81418e-07	1.75817e-05	-	HIC_ASM_20	121006016	121009118	-	1385	-	- && - && PF07498:Rho termination factor, N-terminal domain	-
evm.TU.CTG2203.1	53.8314	32.1873	29.3744	314.172	170.043	190.122	38.4643	224.779	-2.55279	2.83135e-07	1.76679e-05	-	CTG2203	26293	28692	+	2400	-	- && Q66GP4.1 RecName: Full=Pentatricopeptide repeat-containing protein At5g13770, chloroplastic; Flags: Precursor && PF13041:PPR repeat family	-
evm.TU.HIC_ASM_4.371	2892.21	3547.5	2114.96	590.503	619.441	943.204	2851.56	717.716	1.98995	2.83633e-07	1.76741e-05	-	HIC_ASM_4	10043990	10050539	-	3754	-	- && Q8L746.1 RecName: Full=Regulatory protein NPR3; AltName: Full=BTB/POZ domain-containing protein NPR3 && -	-
evm.TU.CTG4535_1.5	1649.2	1300.14	1130.91	396.015	474.702	417.281	1360.08	429.333	1.6635	2.83908e-07	1.76741e-05	-	CTG4535_1	226511	230774	-	2041	-	- && Q3T130.1 RecName: Full=Transmembrane protein 45B && PF04819:Family of unknown function (DUF716)	-
evm.TU.HIC_ASM_8.3285	1625.95	2073.78	1142.85	317.692	463.568	441.15	1614.19	407.47	1.986	2.86457e-07	1.78117e-05	-	HIC_ASM_8	111593547	111599483	-	1163	-	- && - && PF02338:OTU-like cysteine protease	OTU
novel.837	594.592	378.2	89.9591	18.4807	36.4377	32.9216	354.25	29.28	3.597	2.87466e-07	1.78532e-05	-	CTG4469	61120	67823	-	6704	-	- && - && -	-
evm.TU.HIC_ASM_22.446	376.82	340.265	138.61	36.0814	53.6444	42.7981	285.232	44.1746	2.69115	2.90928e-07	1.80468e-05	-	HIC_ASM_22	13708758	13711861	-	1343	-	- && - && PF03478:Protein of unknown function (DUF295)	DUF295
evm.TU.CTG9183.1	242.241	129.899	56.9129	7.9203	10.1216	17.2838	143.018	11.7752	3.59561	3.00705e-07	1.86313e-05	-	CTG9183	9191	9778	-	588	-	- && Q9SS03.1 RecName: Full=Dirigent protein 21; Short=AtDIR21; Flags: Precursor && PF03018:Dirigent-like protein	-
evm.TU.HIC_ASM_4.1390	13783.3	12342.7	4105.99	1609.58	1425.12	1916.86	10077.3	1650.52	2.61003	3.03488e-07	1.87815e-05	-	HIC_ASM_4	37527476	37537015	+	2711	-	- && Q93XX4.2 RecName: Full=C2 domain-containing protein At1g53590; AltName: Full=N-terminal-TM-C2 domain type 6 protein 1; Short=NTMC2TYPE6.1 && PF00168:C2 domain	C2
evm.TU.HIC_ASM_4.648	11.011	27.5891	25.7026	212.088	125.508	126.748	21.4342	154.781	-2.84503	3.09144e-07	1.9109e-05	-	HIC_ASM_4	18802033	18804647	+	2615	-	- && O23053.1 RecName: Full=Probable membrane metalloprotease ARASP2, chloroplastic; Flags: Precursor && PF02163:Peptidase family M50	Peptidase_M50
evm.TU.HIC_ASM_3.2834	90.5346	119.553	114.744	322.972	426.118	549.791	108.277	432.961	-1.99868	3.10898e-07	1.91948e-05	-	HIC_ASM_3	99367681	99371594	+	1033	-	- && - && -	-
evm.TU.HIC_ASM_12.2375	5609.47	8238.79	2241.63	986.518	605.27	862.546	5363.3	818.111	2.71258	3.13609e-07	1.93393e-05	-	HIC_ASM_12	84587273	84593085	-	2860	-	- && Q0WV13.1 RecName: Full=Probable galacturonosyltransferase 13 && PF01501:Glycosyl transferase family 8	Glyco_transf_8
evm.TU.HIC_ASM_17.3822	8259.44	5824.75	1197.92	542.101	514.176	545.676	5094.04	533.984	3.25385	3.15244e-07	1.94173e-05	-	HIC_ASM_17	138560045	138568258	+	2862	-	- && Q9LTB0.1 RecName: Full=Exocyst complex component EXO84B; Short=AtExo80b && PF16528:Exocyst component 84 C-terminal|PF08700:Vps51/Vps67	-
evm.TU.HIC_ASM_12.860	1704.25	1013.9	526.903	78.323	204.456	148.147	1081.68	143.642	2.91318	3.18805e-07	1.96136e-05	-	HIC_ASM_12	24166262	24169694	+	2164	-	- && P58905.1 RecName: Full=Ammonium transporter 1 member 1; AltName: Full=LeAMT1;1 && PF00909:Ammonium Transporter Family	Ammonium_transp
evm.TU.HIC_ASM_19.3265	1119.45	3616.47	442.452	88.0034	193.322	111.11	1726.12	130.812	3.72254	3.22115e-07	1.9794e-05	-	HIC_ASM_19	81119447	81129108	+	1831	-	- && - && PF03350:Uncharacterized protein family, UPF0114	-
evm.TU.HIC_ASM_22.3340	622.731	588.567	106.482	51.0419	33.4012	37.8598	439.26	40.7677	3.42817	3.29076e-07	2.01981e-05	-	HIC_ASM_22	109207245	109210941	-	1568	-	- && Q10430.1 RecName: Full=Kinetochore protein spc25 && PF08234:Chromosome segregation protein Spc25	-
evm.TU.HIC_ASM_19.2977	1142.69	1182.88	510.38	206.808	189.274	203.291	945.319	199.791	2.24172	3.32218e-07	2.03671e-05	-	HIC_ASM_19	73478549	73484407	+	2380	-	- && P51820.1 RecName: Full=Bifunctional dihydrofolate reductase-thymidylate synthase; Short=DHFR-TS; Includes: RecName: Full=Dihydrofolate reductase; Includes: RecName: Full=Thymidylate synthase && PF00303:Thymidylate synthase|PF00186:Dihydrofolate reduc	-
evm.TU.HIC_ASM_11.3879	1365.36	2720.97	842.678	252.57	311.745	272.426	1643	278.914	2.55844	3.33627e-07	2.04296e-05	-	HIC_ASM_11	160953068	160958309	-	2008	-	- && - && PF09335:SNARE associated Golgi protein	-
evm.TU.HIC_ASM_1.829	57230.1	36349.8	2170.03	1914.07	1304.67	1524.27	31916.6	1581	4.33537	3.36729e-07	2.05955e-05	-	HIC_ASM_1	25746063	25753868	-	3162	-	- && A9LIW2.2 RecName: Full=CSC1-like protein ERD4; AltName: Full=Protein EARLY-RESPONSIVE TO DEHYDRATION STRESS 4 && PF14703:Cytosolic domain of 10TM putative phosphate transporter|PF13967:Late exocytosis, associated with Golgi transport|PF02714:Calcium-	-
evm.TU.HIC_ASM_16.4148	8282.69	7411.12	3848.05	1032.28	1807.71	1255.14	6513.95	1365.04	2.25464	3.37809e-07	2.06374e-05	-	HIC_ASM_16	126971270	126976688	-	2282	-	- && Q9U5L1.2 RecName: Full=Signal recognition particle receptor subunit alpha homolog; Short=DP-alpha; Short=Docking protein alpha; Short=SR-alpha; AltName: Full=GTP-binding protein && PF02881:SRP54-type protein, helical bundle domain|PF04086:Signal reco	-
evm.TU.HIC_ASM_7.3037	82621.4	53294.1	4370.36	3253.48	2249.01	2711.09	46761.9	2737.86	4.09419	3.38754e-07	2.06578e-05	-	HIC_ASM_7	105394603	105400690	+	3356	-	- && A9LIW2.2 RecName: Full=CSC1-like protein ERD4; AltName: Full=Protein EARLY-RESPONSIVE TO DEHYDRATION STRESS 4 && PF13967:Late exocytosis, associated with Golgi transport|PF14703:Cytosolic domain of 10TM putative phosphate transporter|PF02714:Calcium-	-
evm.TU.HIC_ASM_10.1957	3384.04	3246.32	899.591	393.375	334.012	387.652	2509.98	371.68	2.75529	3.3893e-07	2.06578e-05	-	HIC_ASM_10	71964442	71970238	+	1371	-	- && - && PF12906:RING-variant domain|PF12428:Protein of unknown function (DUF3675)	-
evm.TU.HIC_ASM_20.1137	4521.83	2702.58	1015.25	26.401	313.769	107.818	2746.56	149.329	4.20203	3.40651e-07	2.0735e-05	-	HIC_ASM_20	42323825	42326920	-	2095	-	- && Q9C519.1 RecName: Full=WRKY transcription factor 6; AltName: Full=WRKY DNA-binding protein 6; Short=AtWRKY6 && PF03106:WRKY DNA -binding domain	WRKY
evm.TU.HIC_ASM_22.2356	5184.94	1693.28	902.345	255.21	244.942	323.455	2593.52	274.536	3.23955	3.40987e-07	2.0735e-05	-	HIC_ASM_22	83510540	83512482	-	1943	-	- && Q9SUE3.2 RecName: Full=Ethylene-responsive transcription factor CRF4; AltName: Full=Protein CYTOKININ RESPONSE FACTOR 4 && PF00847:AP2 domain	AP2
evm.TU.HIC_ASM_10.578	953.06	947.225	637.975	245.529	273.283	243.62	846.087	254.144	1.73498	3.42056e-07	2.07714e-05	-	HIC_ASM_10	17947449	17955126	-	3762	-	- && Q9SWR3.1 RecName: Full=Methionine S-methyltransferase; AltName: Full=AdoMet:Met S-methyltransferase && PF00155:Aminotransferase class I and II|PF12847:Methyltransferase domain	Aminotran_1_2
evm.TU.CTG2378.18	9239.42	2977.32	982.206	390.735	394.742	255.965	4399.65	347.147	3.66381	3.42379e-07	2.07714e-05	-	CTG2378	239134	242954	-	2020	-	- && Q41144.1 RecName: Full=Sugar carrier protein C && PF00083:Sugar (and other) transporter	Sugar_tr
evm.TU.HIC_ASM_20.4105	159.047	9.19636	25.7026	0	0	0	64.6487	0	8.60478	3.4921e-07	2.11613e-05	-	HIC_ASM_20	120784376	120791273	+	1653	-	- && O65351.1 RecName: Full=Subtilisin-like protease SBT1.7; AltName: Full=Cucumisin-like serine protease; AltName: Full=Subtilase subfamily 1 member 7; Short=AtSBT1.7; AltName: Full=Subtilisin-like serine protease 1; Short=At-SLP1; Flags: Precursor && PF	Peptidase_S8
evm.TU.HIC_ASM_19.3252	3100.2	3249.77	305.677	81.8431	181.176	178.6	2218.55	147.206	3.91372	3.51018e-07	2.12463e-05	-	HIC_ASM_19	80853179	80859879	+	1902	-	- && Q9FNA2.1 RecName: Full=Polyamine oxidase 1; Short=AtPAO1; AltName: Full=N(1)-acetylpolyamine oxidase; AltName: Full=Spermine oxidase && PF01593:Flavin containing amine oxidoreductase	Amino_oxidase
evm.TU.CTG4328.8	1251.58	843.766	41.3077	30.8012	14.1702	36.2138	712.218	27.0617	4.71538	3.55969e-07	2.15118e-05	-	CTG4328	191358	195071	+	1413	-	- && Q949G5.2 RecName: Full=MOB kinase activator-like 1A; AltName: Full=Mob1 homolog 1A; AltName: Full=Mps one binder kinase activator-like 1A; AltName: Full=MsMob1-1; AltName: Full=MsMob1-2; AltName: Full=MsMob1-3; AltName: Full=MsMob1-A && PF03637:Mob1/	-
evm.TU.HIC_ASM_13.2638	3600.58	2948.58	1479.74	557.941	666	497.939	2676.3	573.96	2.22122	3.5678e-07	2.15118e-05	-	HIC_ASM_13	82139532	82149254	-	2973	-	- && Q0DHL4.1 RecName: Full=ATP-dependent zinc metalloprotease FTSH 8, mitochondrial; Short=OsFTSH8; Flags: Precursor && PF00004:ATPase family associated with various cellular activities (AAA)|PF06480:FtsH Extracellular|PF01434:Peptidase family M41	AAA
evm.TU.HIC_ASM_0.1358	3670.32	3081.93	2399.52	297.451	855.273	555.552	3050.59	569.426	2.42179	3.56956e-07	2.15118e-05	-	HIC_ASM_0	52420889	52430047	+	5072	-	- && Q9LZJ5.1 RecName: Full=ABC transporter C family member 14; Short=ABC transporter ABCC.14; Short=AtABCC14; AltName: Full=ATP-energized glutathione S-conjugate pump 10; AltName: Full=Glutathione S-conjugate-transporting ATPase 10; AltName: Full=Multidr	ABC_membrane
evm.TU.HIC_ASM_20.2444	883.324	1116.21	737.114	2746.58	2665.01	3058.42	912.215	2823.34	-1.63028	3.57046e-07	2.15118e-05	-	HIC_ASM_20	78228366	78231187	-	1866	-	- && - && -	-
evm.TU.CTG7865.2	4285.71	2517.5	2132.4	470.818	512.152	854.316	2978.54	612.428	2.28164	3.58148e-07	2.15534e-05	-	CTG7865	62345	68516	-	4541	-	- && Q6NQK2.1 RecName: Full=NAC domain-containing protein 8; Short=ANAC008 && PF02365:No apical meristem (NAM) protein	NAM
novel.7657	66.0658	14.9441	34.8821	0	0	0	38.6307	0	7.86238	3.66734e-07	2.20449e-05	-	HIC_ASM_5	30132838	30134974	-	1145	-	- && Q94AH6.1 RecName: Full=Cullin-1 && -	-
evm.TU.HIC_ASM_10.321	457.567	842.617	846.35	3452.37	2488.9	2655.95	715.511	2865.74	-2.00147	3.68397e-07	2.21194e-05	-	HIC_ASM_10	9415392	9417312	+	1921	-	- && O65554.1 RecName: Full=CBL-interacting serine/threonine-protein kinase 6; AltName: Full=SNF1-related kinase 3.14; AltName: Full=SOS2-like protein kinase PKS4; AltName: Full=SOS3-interacting protein 3 && PF00069:Protein kinase domain|PF03822:NAF domai	Pkinase
evm.TU.HIC_ASM_16.677	33414.6	17814.5	4474.09	1874.47	2168.04	1589.29	18567.7	1877.27	3.30609	3.69353e-07	2.21514e-05	-	HIC_ASM_16	16061464	16065602	-	2118	-	- && P52409.1 RecName: Full=Glucan endo-1,3-beta-glucosidase; AltName: Full=(1->3)-beta-glucan endohydrolase; Short=(1->3)-beta-glucanase; AltName: Full=Beta-1,3-endoglucanase; Flags: Precursor && PF00332:Glycosyl hydrolases family 17|PF07983:X8 domain	Glyco_hydro_17
evm.TU.HIC_ASM_5.2064	127.238	74.7205	265.288	13.2005	15.1824	21.399	155.749	16.594	3.22996	3.70435e-07	2.21909e-05	-	HIC_ASM_5	73922117	73923426	-	1310	-	- && - && PF03208:PRA1 family protein	-
evm.TU.HIC_ASM_14.47	57.5017	57.4773	41.3077	3.52013	0	3.29216	52.0956	2.27077	4.4767	3.71972e-07	2.22576e-05	-	HIC_ASM_14	1352990	1358922	-	1687	-	- && - && PF16669:Tetratricopeptide repeat protein 5 OB fold domain	-
evm.TU.HIC_ASM_18.3610	1110.88	418.435	136.775	32.5612	61.7416	23.8682	555.364	39.3903	3.81982	3.74589e-07	2.23886e-05	-	HIC_ASM_18	125966910	125971565	+	1176	-	- && O81445.3 RecName: Full=Calcineurin B-like protein 1; AltName: Full=SOS3-like calcium-binding protein 5 && PF13499:EF-hand domain pair	-
evm.TU.HIC_ASM_19.5097	466.131	360.957	317.611	118.805	97.1671	106.995	381.566	107.656	1.82416	3.75756e-07	2.24328e-05	-	HIC_ASM_19	143081579	143084388	+	1823	-	- && P93604.1 RecName: Full=Rust resistance kinase Lr10; AltName: Full=Probable receptor-like serine/threonine-protein kinase LRK10; Flags: Precursor && PF00069:Protein kinase domain	Pkinase
novel.5794	75.8533	39.0845	119.333	634.504	385.632	430.45	78.0904	483.529	-2.62662	3.7794e-07	2.25375e-05	-	HIC_ASM_2	63056193	63099939	-	1235	-	- && - && -	-
evm.TU.CTG4512.3	995.88	1638.1	1981.85	288.651	451.422	334.977	1538.61	358.35	2.10283	3.78614e-07	2.2552e-05	-	CTG4512	201331	206788	+	1661	-	- && Q8GYA4.3 RecName: Full=Cysteine-rich receptor-like protein kinase 10; Short=Cysteine-rich RLK10; AltName: Full=Receptor-like protein kinase 4; Flags: Precursor && PF07714:Protein tyrosine kinase	Pkinase_Tyr
evm.TU.HIC_ASM_7.717	745.075	915.038	1435.67	3797.35	5474.76	3634.55	1031.93	4302.22	-2.05926	3.80797e-07	2.26563e-05	-	HIC_ASM_7	19694828	19696849	+	2022	-	- && Q9SR77.1 RecName: Full=Heme-binding-like protein At3g10130, chloroplastic; Flags: Precursor && PF04832:SOUL heme-binding protein	-
evm.TU.HIC_ASM_1.3768	18.3516	36.7855	44.9795	346.733	148.787	215.637	33.3722	237.052	-2.82202	3.86523e-07	2.29709e-05	-	HIC_ASM_1	130736961	130740237	-	2057	-	- && Q84R11.1 RecName: Full=Probable GTP diphosphokinase CRSH, chloroplastic; AltName: Full=Calcium-activated RelA/Spot homolog; Short=AtCRSH; AltName: Full=ppGpp synthetase CRSH; Flags: Precursor && PF04607:Region found in RelA / SpoT proteins|PF13499:EF	-
novel.6662	50.161	73.5709	136.775	737.468	436.24	425.512	86.8355	533.073	-2.61341	3.87614e-07	2.29859e-05	-	HIC_ASM_23	6488778	6492157	+	1270	-	- && Q9C5D3.1 RecName: Full=Heavy metal-associated isoprenylated plant protein 7; Short=AtHIP07; AltName: Full=Farnesylated protein 3; Short=AtFP3; Flags: Precursor && PF00403:Heavy-metal-associated domain	HMA
novel.5839	2337.99	363.256	1183.24	3.52013	99.1915	17.2838	1294.83	39.9985	5.02045	3.87652e-07	2.29859e-05	-	HIC_ASM_2	125120071	125128924	-	4844	-	- && Q76CU2.1 RecName: Full=Pleiotropic drug resistance protein 1; AltName: Full=NtPDR1 && PF00005:ABC transporter|PF01061:ABC-2 type transporter	ABC2_membrane
evm.TU.HIC_ASM_0.1311	135.802	47.1314	87.2052	1.76007	0	7.40736	90.0462	3.05581	4.84021	3.93447e-07	2.33031e-05	-	HIC_ASM_0	50823377	50824638	+	642	-	- && P30109.1 RecName: Full=Glutathione S-transferase PARB; AltName: Full=GST class-phi && PF00043:Glutathione S-transferase, C-terminal domain|PF02798:Glutathione S-transferase, N-terminal domain	GST_N
evm.TU.HIC_ASM_19.4196	15814.2	8560.67	7064.54	1635.1	2378.57	2609.86	10479.8	2207.84	2.24686	3.97901e-07	2.35382e-05	-	HIC_ASM_19	106349731	106355581	-	1785	-	- && Q56WD9.2 RecName: Full=3-ketoacyl-CoA thiolase 2, peroxisomal; AltName: Full=Acetyl-CoA acyltransferase 2; AltName: Full=Beta-ketothiolase 2; AltName: Full=Peroxisomal 3-oxoacyl-CoA thiolase 2; AltName: Full=Peroxisome defective protein 1; Flags: Pre	Thiolase_N
evm.TU.HIC_ASM_15.1192	5696.34	2985.37	434.19	208.568	272.27	132.509	3038.63	204.449	3.89385	3.98314e-07	2.35382e-05	-	HIC_ASM_15	33612826	33625819	+	1657	-	- && Q9SLN8.1 RecName: Full=2-alkenal reductase (NADP(+)-dependent); AltName: Full=Alkenal double bound reductase; AltName: Full=Allylic alcohol dehydrogenase 1; Short=allyl-ADH1; AltName: Full=Flavin-free double bond reductase; Short=NtDBR; AltName: Full	ADH_zinc_N
evm.TU.HIC_ASM_0.3377	29.3626	8.04682	149.626	0	0	0	62.3451	0	8.5568	3.99502e-07	2.35449e-05	-	HIC_ASM_0	126409741	126416148	-	3344	-	- && Q84K47.1 RecName: Full=ABC transporter A family member 2; Short=ABC transporter ABCA.2; Short=AtABCA2; AltName: Full=ABC2 homolog 1 && PF00005:ABC transporter|PF12698:ABC-2 family transporter protein	ABC_tran
evm.TU.HIC_ASM_21.2742	3577.34	6071.9	4072.94	1276.93	1375.52	1401.64	4574.06	1351.36	1.75905	3.99901e-07	2.35449e-05	-	HIC_ASM_21	94936268	94940398	+	1812	-	- && Q99685.2 RecName: Full=Monoglyceride lipase; Short=MGL; AltName: Full=HU-K5; AltName: Full=Lysophospholipase homolog; AltName: Full=Lysophospholipase-like; AltName: Full=Monoacylglycerol lipase; Short=MAGL && PF12146:Serine aminopeptidase, S33	-
evm.TU.HIC_ASM_6.2382	139.472	78.1691	154.216	521.86	1226.74	539.091	123.952	762.562	-2.6198	4.00078e-07	2.35449e-05	-	HIC_ASM_6	85634822	85636851	+	2030	-	- && P85894.1 RecName: Full=Non-specific lipid-transfer protein 1; Short=LTP 1; AltName: Allergen=Mor n 3 && -	-
evm.TU.CTG3305_1.11	1153.7	1373.71	896.837	180.407	370.45	218.929	1141.42	256.595	2.15405	4.00223e-07	2.35449e-05	-	CTG3305_1	251502	261547	-	2594	-	- && Q9SJT1.1 RecName: Full=SUMO-activating enzyme subunit 2; AltName: Full=Protein EMBRYO DEFECTIVE 2764; AltName: Full=Ubiquitin-like 1-activating enzyme E1B && PF00899:ThiF family|PF14732:Ubiquitin/SUMO-activating enzyme ubiquitin-like domain	-
evm.TU.HIC_ASM_8.3117	3041.47	1911.69	1991.95	221.768	570.857	515.223	2315.04	435.95	2.40894	4.00968e-07	2.35623e-05	-	HIC_ASM_8	106999863	107002934	-	1535	-	- && Q8VYH6.1 RecName: Full=Cytochrome b561 and DOMON domain-containing protein At4g17280; AltName: Full=Protein b561A.tha2; Flags: Precursor && PF03188:Eukaryotic cytochrome b561|PF04526:Protein of unknown function (DUF568)	Cytochrom_B561
evm.TU.HIC_ASM_16.5051	1796.01	757.55	260.698	114.404	73.8875	80.6579	938.086	89.6499	3.38668	4.02791e-07	2.36429e-05	-	HIC_ASM_16	161778707	161785648	-	4867	-	- && Q9FWX7.1 RecName: Full=ABC transporter B family member 11; Short=ABC transporter ABCB.11; Short=AtABCB11; AltName: Full=Multidrug resistance protein 8; AltName: Full=P-glycoprotein 11 && PF00664:ABC transporter transmembrane region|PF00005:ABC transp	ABC_membrane
evm.TU.HIC_ASM_13.1393	2076.18	598.913	434.19	67.7626	147.775	88.8883	1036.43	101.475	3.3531	4.05742e-07	2.37701e-05	-	HIC_ASM_13	39546556	39550356	-	2475	-	- && Q9CAL2.1 RecName: Full=Cysteine-rich receptor-like protein kinase 3; Short=Cysteine-rich RLK3; Flags: Precursor && PF00069:Protein kinase domain|PF01657:Salt stress response/antifungal	Pkinase
evm.TU.HIC_ASM_0.5691	1239.34	350.611	298.334	43.1216	94.1307	37.8598	629.43	58.3707	3.43273	4.05866e-07	2.37701e-05	-	HIC_ASM_0	189871577	189875869	-	913	-	- && Q8GYN5.1 RecName: Full=RPM1-interacting protein 4 && PF05627:Cleavage site for pathogenic type III effector avirulence factor Avr	-
evm.TU.HIC_ASM_23.3593	478.365	829.972	1270.44	5055.79	7291.58	3134.96	859.593	5160.78	-2.5854	4.11076e-07	2.40484e-05	-	HIC_ASM_23	124561894	124563692	+	1799	-	- && O60870.2 RecName: Full=DNA/RNA-binding protein KIN17; AltName: Full=Binding to curved DNA; AltName: Full=KIN, antigenic determinant of recA protein homolog && PF10357:Domain of Kin17 curved DNA-binding protein	-
evm.TU.HIC_ASM_9.557	2450.55	1761.1	1126.32	398.655	455.471	448.557	1779.33	434.228	2.03459	4.20539e-07	2.45746e-05	-	HIC_ASM_9	13940929	13944122	+	2381	-	- && Q8S9J8.2 RecName: Full=Probable clathrin assembly protein At4g32285 && PF07651:ANTH domain	-
novel.8169	523.632	420.734	91.795	40.4815	34.4134	23.0451	345.387	32.6467	3.40332	4.21567e-07	2.46072e-05	-	HIC_ASM_7	43865879	43870729	+	682	-	- && - && -	-
evm.TU.HIC_ASM_22.1736	66.0658	58.6268	98.2206	332.653	470.653	258.435	74.3044	353.914	-2.24766	4.22098e-07	2.46108e-05	-	HIC_ASM_22	65480713	65483552	+	1792	-	- && Q9SG96.1 RecName: Full=RING-H2 finger protein ATL72; AltName: Full=RING-type E3 ubiquitin transferase ATL72 && PF13639:Ring finger domain	-
evm.TU.CTG1511.1	35.4798	35.6359	54.159	359.054	198.383	168.723	41.7582	242.053	-2.53044	4.24127e-07	2.47016e-05	-	CTG1511	32111	37810	-	1830	-	- && Q8VZ02.1 RecName: Full=Transcription factor bHLH48; AltName: Full=Basic helix-loop-helix protein 48; Short=AtbHLH48; Short=bHLH 48; AltName: Full=Transcription factor EN 97; AltName: Full=bHLH transcription factor bHLH048 && PF00010:Helix-loop-helix	HLH
evm.TU.HIC_ASM_11.3215	121.121	226.46	189.098	729.548	795.556	591.766	178.893	705.623	-1.97876	4.2494e-07	2.47215e-05	-	HIC_ASM_11	139128579	139132646	+	1773	-	- && Q5C9L6.1 RecName: Full=(S)-coclaurine N-methyltransferase; Short=TfCNMT && PF02353:Mycolic acid cyclopropane synthetase	-
novel.7575	3804.9	5420.11	2712.54	452.337	911.954	982.71	3979.18	782.334	2.34659	4.25446e-07	2.47235e-05	-	HIC_ASM_5	95160948	95162268	+	877	-	- && Q8H5T6.1 RecName: Full=Hydrophobic protein LTI6A; AltName: Full=Low temperature-induced protein 6A && PF01679:Proteolipid membrane potential modulator	-
evm.TU.HIC_ASM_12.640	297.296	22.9909	130.349	0	7.0851	1.64608	150.212	2.91039	5.72251	4.2729e-07	2.48032e-05	-	HIC_ASM_12	17603529	17604403	+	875	-	- && Q9LTC6.1 RecName: Full=Ethylene-responsive transcription factor ERF095 && PF00847:AP2 domain	AP2
evm.TU.HIC_ASM_0.5250	694.914	939.179	93.6309	42.2416	35.4255	51.0285	575.908	42.8985	3.74545	4.2879e-07	2.48627e-05	-	HIC_ASM_0	178804869	178805979	+	1028	-	- && - && -	-
evm.TU.HIC_ASM_0.231	1355.57	839.168	219.39	100.324	78.9483	81.481	804.71	86.9177	3.21013	4.34244e-07	2.51432e-05	-	HIC_ASM_0	6033058	6035796	-	1896	-	- && P93604.1 RecName: Full=Rust resistance kinase Lr10; AltName: Full=Probable receptor-like serine/threonine-protein kinase LRK10; Flags: Precursor && PF00069:Protein kinase domain	Pkinase
evm.TU.HIC_ASM_3.2860	271.604	75.87	34.8821	2.6401	0	6.58432	127.452	3.07481	5.34049	4.34918e-07	2.51432e-05	-	HIC_ASM_3	100177950	100180811	+	550	-	- && - && -	-
evm.TU.HIC_ASM_17.1926	1272.38	541.436	121.169	20.2408	48.5836	55.1437	644.994	41.3227	3.96393	4.35066e-07	2.51432e-05	-	HIC_ASM_17	78879550	78886337	-	2023	-	- && Q39033.1 RecName: Full=Phosphoinositide phospholipase C 2; AltName: Full=Phosphoinositide phospholipase PLC2; Short=AtPLC2; Short=PI-PLC2 && PF00388:Phosphatidylinositol-specific phospholipase C, X domain|PF09279:Phosphoinositide-specific phospholipa	PI-PLC-X
evm.TU.HIC_ASM_2.3949	102.769	3.44864	87.2052	0	0	0	64.4743	0	8.60288	4.45866e-07	2.57389e-05	-	HIC_ASM_2	129152767	129154951	+	1158	-	- && Q8H0Y8.2 RecName: Full=Probable WRKY transcription factor 41; AltName: Full=WRKY DNA-binding protein 41 && PF00847:AP2 domain|PF03106:WRKY DNA -binding domain	WRKY
evm.TU.HIC_ASM_23.1776	1104.77	933.431	715.083	290.411	241.906	164.608	917.76	232.308	1.98217	4.46663e-07	2.57566e-05	-	HIC_ASM_23	53778699	53791215	-	2654	-	- && Q9S9K4.2 RecName: Full=Aspartic proteinase-like protein 2; Flags: Precursor && -	-
evm.TU.CTG5401.5	133.355	59.7764	13.7692	0.880034	0	0	68.9669	0.293345	7.73547	4.47449e-07	2.57736e-05	-	CTG5401	199245	201001	-	982	-	- && O82081.1 RecName: Full=Uclacyanin 1; Flags: Precursor && PF02298:Plastocyanin-like domain	Cu_bind_like
evm.TU.HIC_ASM_13.2814	3207.86	4557.95	1166.71	183.927	497.982	411.52	2977.51	364.476	3.03032	4.53663e-07	2.61028e-05	-	HIC_ASM_13	86662089	86664534	-	1161	-	- && Q9LZX1.1 RecName: Full=Protein LURP-one-related 15 && PF04525:LURP-one-related	-
evm.TU.HIC_ASM_23.850	211.655	211.516	157.887	0	12.1459	0	193.686	4.04863	5.61898	4.54583e-07	2.61271e-05	-	HIC_ASM_23	19350928	19351723	+	796	-	- && Q9FZ96.1 RecName: Full=Purine permease 1; Short=AtPUP1 && PF16913:Purine nucleobase transmembrane transport	-
novel.3796	266.71	346.013	519.56	1389.57	1395.77	1465.83	377.428	1417.06	-1.90731	4.55725e-07	2.613e-05	-	HIC_ASM_14	46318289	46321617	-	891	-	- && - && -	-
novel.3747	343.787	529.94	129.431	22.0008	37.4498	51.8515	334.386	37.1007	3.17029	4.56076e-07	2.613e-05	-	HIC_ASM_14	18807430	18815491	-	3534	-	- && - && -	-
evm.TU.HIC_ASM_9.3023	6662.86	3814.19	783.929	452.337	222.675	305.348	3753.66	326.787	3.52162	4.56258e-07	2.613e-05	-	HIC_ASM_9	104757460	104763567	+	2873	-	- && Q9FJH9.1 RecName: Full=P-loop NTPase domain-containing protein LPA1 homolog 1; AltName: Full=Protein LOW PHYTIC ACID 1 homolog 1 && PF13207:AAA domain	-
evm.TU.HIC_ASM_11.4031	1194.08	982.861	642.565	198.008	272.27	250.204	939.835	240.161	1.96824	4.56758e-07	2.613e-05	-	HIC_ASM_11	165346628	165350525	-	1377	-	- && Q40353.1 RecName: Full=Mitogen-activated protein kinase homolog MMK2 && PF00069:Protein kinase domain	Pkinase
evm.TU.HIC_ASM_19.1843	2390.6	3383.11	2490.4	446.177	498.994	926.743	2754.7	623.971	2.14201	4.57127e-07	2.613e-05	-	HIC_ASM_19	44385204	44390616	+	2826	-	- && Q9LD40.2 RecName: Full=Putative cyclic nucleotide-gated ion channel 13; AltName: Full=Cyclic nucleotide- and calmodulin-regulated ion channel 13 && PF00520:Ion transport protein|PF00027:Cyclic nucleotide-binding domain	Ion_trans
evm.TU.HIC_ASM_10.525	3696.01	3871.67	1682.6	509.539	820.86	537.445	3083.43	622.615	2.30825	4.59355e-07	2.62288e-05	-	HIC_ASM_10	15758128	15769015	-	2386	-	- && Q52T38.1 RecName: Full=Protein S-acyltransferase 24; AltName: Full=Ankyrin repeat-containing S-palmitoyltransferase; AltName: Full=Palmitoyltransferase TIP1; AltName: Full=Protein TIP GROWTH DEFECTIVE 1; Short=AtTIP1; AltName: Full=Zinc finger DHHC d	-
evm.TU.HIC_ASM_20.3657	17957.7	5213.19	1016.17	623.944	380.571	377.775	8062.34	460.764	4.12903	4.61289e-07	2.63105e-05	-	HIC_ASM_20	109313103	109316808	-	1983	-	- && Q41144.1 RecName: Full=Sugar carrier protein C && PF00083:Sugar (and other) transporter	Sugar_tr
evm.TU.HIC_ASM_22.180	679.009	59.7764	130.349	4.40017	20.2432	9.87648	289.712	11.5066	4.66034	4.64302e-07	2.64536e-05	-	HIC_ASM_22	5230837	5232934	-	1540	-	- && - && -	-
evm.TU.HIC_ASM_14.190	2549.65	1913.99	1275.95	285.131	538.468	427.981	1913.2	417.193	2.19732	4.64851e-07	2.64561e-05	-	HIC_ASM_14	5002500	5005009	+	1893	-	- && - && PF03398:Regulator of Vps4 activity in the MVB pathway	-
evm.TU.HIC_ASM_13.2603	24.4688	25.29	11.0154	133.765	117.41	120.987	20.2581	124.054	-2.62805	4.7117e-07	2.67867e-05	-	HIC_ASM_13	81459089	81460802	+	1311	-	- && - && PF00582:Universal stress protein family	Usp
evm.TU.HIC_ASM_16.1085	2399.17	2241.61	740.786	281.611	347.17	276.541	1793.86	301.774	2.5715	4.76199e-07	2.70433e-05	-	HIC_ASM_16	27420080	27427004	-	4026	-	- && Q9SN43.1 RecName: Full=CBL-interacting serine/threonine-protein kinase 12; AltName: Full=SNF1-related kinase 3.9; AltName: Full=SOS2-like protein kinase PKS8 && PF03822:NAF domain|PF00069:Protein kinase domain	Pkinase
evm.TU.HIC_ASM_15.37	524.856	849.514	369.934	31.6812	43.5228	123.456	581.435	66.22	3.13163	4.77124e-07	2.70665e-05	-	HIC_ASM_15	453791	458222	+	2376	-	- && P0DKH6.1 RecName: Full=Disease resistance protein RPS6; AltName: Full=Resistance to Pseudomonas syringae 6 && PF01582:TIR domain	TIR
evm.TU.HIC_ASM_13.3304	99197.8	62022.6	29530.4	12119.8	8905.98	12381	63583.6	11135.6	2.51346	4.78362e-07	2.70996e-05	-	HIC_ASM_13	99155267	99159685	+	3747	-	- && - && -	-
evm.TU.CTG8486.2	19.575	40.2341	76.1898	395.135	260.125	320.986	45.333	325.415	-2.835	4.78742e-07	2.70996e-05	-	CTG8486	7864	9787	+	964	-	- && - && -	-
evm.TU.HIC_ASM_1.126	103.992	29.8882	11.0154	0	0	0	48.2987	0	8.183	4.84296e-07	2.73844e-05	-	HIC_ASM_1	3258309	3263992	-	1260	-	- && - && PF13178:Protein of unknown function (DUF4005)	-
evm.TU.HIC_ASM_21.3613	118.674	14.9441	19.2769	0	0	0	50.9649	0	8.261	4.88338e-07	2.75832e-05	-	HIC_ASM_21	122733297	122736839	+	1412	-	- && P22988.1 RecName: Full=L-lactate dehydrogenase A; Short=LDH-A && PF02866:lactate/malate dehydrogenase, alpha/beta C-terminal domain|PF00056:lactate/malate dehydrogenase, NAD binding domain	-
evm.TU.CTG1689.5	2077.4	1459.92	657.252	60.7223	250.003	54.3207	1398.19	121.682	3.52411	4.89827e-07	2.76375e-05	-	CTG1689	87383	94350	+	2375	-	- && Q06850.1 RecName: Full=Calcium-dependent protein kinase 1; Short=AtCDPK 1; Short=CDPK 1; AltName: Full=Calcium-dependent protein kinase isoform AK1 && PF13499:EF-hand domain pair|PF00069:Protein kinase domain	Pkinase
evm.TU.HIC_ASM_0.3000	6037.68	8381.34	1717.48	748.029	813.775	601.642	5378.83	721.149	2.89893	4.92395e-07	2.77526e-05	-	HIC_ASM_0	114040863	114055906	-	2346	-	- && Q8GWT1.1 RecName: Full=Probable galacturonosyltransferase 14 && PF01501:Glycosyl transferase family 8	Glyco_transf_8
evm.TU.CTG5973.8	227.56	13.7945	176.246	3.52013	0	4.93824	139.2	2.81946	5.59828	4.93334e-07	2.77756e-05	-	CTG5973	42220	44932	+	2311	-	- && Q9C6K9.1 RecName: Full=LEAF RUST 10 DISEASE-RESISTANCE LOCUS RECEPTOR-LIKE PROTEIN KINASE-like 1.1; AltName: Full=Probable receptor-like serine/threonine-protein kinase LRK10L-1.1; Flags: Precursor && PF00069:Protein kinase domain	Pkinase
evm.TU.HIC_ASM_22.1157	3347.33	3568.19	832.581	195.367	272.27	448.557	2582.7	305.398	3.07975	4.95663e-07	2.78768e-05	-	HIC_ASM_22	45700214	45707779	+	2326	-	- && Q9LEC8.1 RecName: Full=Glutamate dehydrogenase B; Short=GDH B && PF00208:Glutamate/Leucine/Phenylalanine/Valine dehydrogenase|PF02812:Glu/Leu/Phe/Val dehydrogenase, dimerisation domain	-
evm.TU.CTG3754.2	95.4283	109.207	138.61	580.822	384.62	380.245	114.415	448.562	-1.96887	4.98001e-07	2.79782e-05	-	CTG3754	171700	173612	+	1409	-	- && Q67Y93.2 RecName: Full=Cyclin-dependent kinase inhibitor 1; AltName: Full=Inhibitor/interactor of CDK protein 1; AltName: Full=KIP-related protein 1 && PF02234:Cyclin-dependent kinase inhibitor	-
evm.TU.HIC_ASM_8.1569	818.481	813.878	69.7642	4.40017	17.2067	42.7981	567.375	21.4683	4.72086	5.00879e-07	2.81098e-05	-	HIC_ASM_8	56736439	56736738	+	300	-	- && - && -	-
evm.TU.CTG7854.2	35.4798	124.151	98.2206	536.82	440.289	642.794	85.9504	539.968	-2.64939	5.0172e-07	2.81187e-05	-	CTG7854	62666	66123	-	1201	-	- && - && PF03350:Uncharacterized protein family, UPF0114	-
evm.TU.HIC_ASM_8.654	847.844	140.245	410.324	1.76007	37.4498	4.1152	466.137	14.4417	5.02353	5.02111e-07	2.81187e-05	-	HIC_ASM_8	19528676	19530870	-	805	-	- && - && PF06521:PAR1 protein	-
evm.TU.HIC_ASM_0.3625	15.9047	24.1405	25.7026	352.893	97.1671	146.501	21.9159	198.854	-3.17789	5.08625e-07	2.84092e-05	-	HIC_ASM_0	133387411	133389134	+	1109	-	- && Q9LX82.1 RecName: Full=Transcription factor MYB48; AltName: Full=Myb-related protein 48; Short=AtMYB48 && PF00249:Myb-like DNA-binding domain	Myb_DNA-binding
evm.TU.HIC_ASM_19.4306	938.379	227.61	139.528	40.4815	16.1945	35.3907	435.172	30.6889	3.82256	5.09277e-07	2.84092e-05	-	HIC_ASM_19	109505679	109513305	-	1666	-	- && Q42712.1 RecName: Full=Oleoyl-acyl carrier protein thioesterase, chloroplastic; AltName: Full=18:0-acyl-carrier protein thioesterase; Short=18:0-ACP thioesterase; AltName: Full=Acyl-[acyl-carrier-protein] hydrolase; Flags: Precursor, partial [Coriand	-
evm.TU.HIC_ASM_2.2803	72.183	40.2341	42.2257	2.6401	0	0	51.5476	0.880034	5.84824	5.09598e-07	2.84092e-05	-	HIC_ASM_2	99177091	99179095	-	558	-	- && Q8RXC8.1 RecName: Full=Receptor-like cytosolic serine/threonine-protein kinase RBK2; AltName: Full=Protein ROP BINDING PROTEIN KINASES 2 && -	-
evm.TU.HIC_ASM_4.1185	16440.6	6598.39	2589.54	557.941	936.246	1119.33	8542.84	871.174	3.29363	5.09756e-07	2.84092e-05	-	HIC_ASM_4	31990659	32000811	+	3424	-	- && C0LGE0.1 RecName: Full=Probable LRR receptor-like serine/threonine-protein kinase At1g07650; Flags: Precursor && PF11721:Di-glucose binding within endoplasmic reticulum|PF07714:Protein tyrosine kinase|PF13855:Leucine rich repeat	Pkinase_Tyr
evm.TU.HIC_ASM_0.773	216.549	343.714	361.672	8.80034	55.6687	30.4525	307.312	31.6405	3.28503	5.10007e-07	2.84092e-05	-	HIC_ASM_0	27609042	27609717	-	676	-	- && - && -	-
evm.TU.HIC_ASM_22.2395	4.89376	1.14955	18.359	136.405	119.435	142.386	8.1341	132.742	-3.9926	5.12095e-07	2.84952e-05	-	HIC_ASM_22	84179093	84181501	-	2409	-	- && Q9FLX5.1 RecName: Full=ABC transporter G family member 8; Short=ABC transporter ABCG.8; Short=AtABCG8; AltName: Full=Probable white-brown complex homolog protein 8; Short=AtWBC8 && PF01061:ABC-2 type transporter|PF00005:ABC transporter	ABC2_membrane
evm.TU.HIC_ASM_10.1815	67.2892	105.758	56.9129	474.338	313.769	294.648	76.6534	360.918	-2.23749	5.15483e-07	2.86533e-05	-	HIC_ASM_10	68052041	68055535	+	2801	-	- && Q9SXB8.3 RecName: Full=G-type lectin S-receptor-like serine/threonine-protein kinase At1g11330; Flags: Precursor && PF07714:Protein tyrosine kinase|PF01453:D-mannose binding lectin|PF00954:S-locus glycoprotein domain|PF08276:PAN-like domain	Pkinase_Tyr
evm.TU.HIC_ASM_12.2818	14683.7	19206.6	7298.62	2446.49	3420.08	2744.84	13729.7	2870.47	2.25794	5.162e-07	2.86628e-05	-	HIC_ASM_12	100158204	100164786	+	3032	-	- && Q9FKW4.1 RecName: Full=Calcium-dependent protein kinase 28 && PF13499:EF-hand domain pair|PF00069:Protein kinase domain	Pkinase
evm.TU.HIC_ASM_22.3932	3656.86	3111.82	1006.99	451.457	164.982	359.669	2591.89	325.369	2.99332	5.21926e-07	2.89501e-05	-	HIC_ASM_22	125278277	125280193	-	915	-	- && Q9LVZ7.1 RecName: Full=Phosphatidylcholine:diacylglycerol cholinephosphotransferase 1; Short=AtPDCT1; AltName: Full=Protein REDUCED OLEATE DESATURATION 1 && PF14378:PAP2 superfamily	-
evm.TU.HIC_ASM_18.2126	827.046	720.765	530.575	168.086	128.544	224.69	692.795	173.773	1.99358	5.2918e-07	2.93214e-05	-	HIC_ASM_18	73990015	73994380	+	2109	-	- && Q93Z01.1 RecName: Full=Inositol 3-kinase; AltName: Full=Myo-inositol kinase; Short=AtMIK && PF00294:pfkB family carbohydrate kinase	PfkB
evm.TU.HIC_ASM_20.4120	16572.7	6500.68	7456.51	1035.8	2436.26	1116.04	10176.6	1529.37	2.73436	5.3784e-07	2.97698e-05	-	HIC_ASM_20	121167981	121169628	+	900	-	- && Q93WF6.1 RecName: Full=Protein SENESCENCE-ASSOCIATED GENE 21, mitochondrial; AltName: Full=Late embryogenensis abundant like 5; Short=AtLEA5; Flags: Precursor && -	-
evm.TU.HIC_ASM_17.118	441.662	70.1223	156.051	2.6401	17.2067	0.82304	222.612	6.88994	5.03561	5.40768e-07	2.99003e-05	-	HIC_ASM_17	3602305	3604371	-	1974	-	- && Q1MX30.1 RecName: Full=Receptor kinase-like protein Xa21; Contains: RecName: Full=Receptor kinase-like protein Xa21, processed; Flags: Precursor && PF07714:Protein tyrosine kinase|PF13855:Leucine rich repeat	Pkinase_Tyr
evm.TU.HIC_ASM_21.1494	2419.96	1181.73	1212.61	204.168	263.161	427.981	1604.77	298.437	2.42632	5.44013e-07	3.00375e-05	-	HIC_ASM_21	44238365	44275269	-	2476	-	- && - && -	-
evm.TU.HIC_ASM_0.1488	645.976	947.225	437.862	158.406	168.018	155.555	677.021	160.66	2.07492	5.44397e-07	3.00375e-05	-	HIC_ASM_0	56172598	56173290	-	693	-	- && O65759.1 RecName: Full=Histone H2AX && PF16211:C-terminus of histone H2A|PF00125:Core histone H2A/H2B/H3/H4	Histone
evm.TU.HIC_ASM_4.3041	2641.41	826.523	655.416	31.6812	194.334	55.9667	1374.45	93.9941	3.87191	5.49721e-07	3.02956e-05	-	HIC_ASM_4	100020172	100022787	+	1799	-	- && - && PF14383:DUF761-associated sequence motif	-
evm.TU.HIC_ASM_19.2885	6.1172	6.89727	41.3077	232.329	425.106	179.423	18.1074	278.953	-3.92571	5.50404e-07	3.02956e-05	-	HIC_ASM_19	71636349	71637087	+	739	-	- && O65695.1 RecName: Full=Auxin-responsive protein SAUR50; AltName: Full=Protein SMALL AUXIN UP RNA 50 && PF02519:Auxin responsive protein	Auxin_inducible
evm.TU.HIC_ASM_17.4315	269.157	625.353	287.318	2080.4	2112.37	1563.78	393.943	1918.85	-2.28446	5.50809e-07	3.02956e-05	-	HIC_ASM_17	150703319	150705867	+	1287	-	- && Q9SUC9.1 RecName: Full=Uncharacterized GPI-anchored protein At4g28100; Flags: Precursor && -	-
evm.TU.CTG5986.6	6698.33	4634.97	2781.39	975.957	1171.07	1124.27	4704.9	1090.43	2.10919	5.53431e-07	3.04079e-05	-	CTG5986	94679	101495	-	2768	-	- && Q9FMM4.1 RecName: Full=Probable E3 ubiquitin-protein ligase RHG1A; AltName: Full=RING-H2 finger G1a; AltName: Full=RING-H2 zinc finger protein RHG1a && PF13639:Ring finger domain	-
evm.TU.HIC_ASM_21.582	16002.6	2763.51	548.016	51.0419	279.356	279.011	6438.04	203.136	4.98615	5.56142e-07	3.05249e-05	-	HIC_ASM_21	14066092	14068350	+	1637	-	- && Q9C598.1 RecName: Full=Protein ATAF2; AltName: Full=NAC domain-containing protein 81; Short=ANAC081 && PF02365:No apical meristem (NAM) protein	NAM
evm.TU.HIC_ASM_1.3526	16461.4	9817.12	1035.45	575.542	689.279	604.111	9104.65	622.978	3.86934	5.57977e-07	3.05936e-05	-	HIC_ASM_1	125435787	125445406	+	3744	-	- && Q39017.2 RecName: Full=Diacylglycerol kinase 1; Short=AtDGK1; Short=DAG kinase 1; AltName: Full=Diglyceride kinase 1; Short=DGK 1 && PF00130:Phorbol esters/diacylglycerol binding domain (C1 domain)|PF00609:Diacylglycerol kinase accessory domain|PF007	C1_1
evm.TU.HIC_ASM_3.2612	11108.8	4248.72	1477.9	468.178	359.316	725.098	5611.82	517.531	3.43851	5.61541e-07	3.07568e-05	-	HIC_ASM_3	93438973	93445865	+	1695	-	- && Q9Y7K5.2 RecName: Full=Uncharacterized WD repeat-containing protein C2A9.03 && -	-
evm.TU.HIC_ASM_9.3496	898.005	385.098	68.8462	37.8414	16.1945	6.58432	450.65	20.2068	4.47908	5.64432e-07	3.08829e-05	-	HIC_ASM_9	116759997	116765703	+	2126	-	- && - && -	-
evm.TU.CTG7227.1	2619.39	2879.61	1807.44	764.749	636.647	813.987	2435.48	738.461	1.72128	5.68737e-07	3.10429e-05	-	CTG7227	28113	32340	+	3134	-	- && Q94B71.1 RecName: Full=Protein OBERON 3 && PF16312:Coiled-coil region of Oberon|PF07227:PHD - plant homeodomain finger protein	-
evm.TU.HIC_ASM_21.2445	19334	6344.34	637.057	357.294	481.787	426.335	8771.81	421.805	4.37822	5.6904e-07	3.10429e-05	-	HIC_ASM_21	84766490	84774129	-	2772	-	- && Q9ZPI6.1 RecName: Full=Peroxisomal fatty acid beta-oxidation multifunctional protein AIM1; AltName: Full=Protein ABNORMAL INFLORESCENCE MERISTEM 1; Short=AtAIM1; Includes: RecName: Full=Enoyl-CoA hydratase/3-2-trans-enoyl-CoA isomerase/3-hydroxybutyr	3HCDH_N
evm.TU.HIC_ASM_0.5567	2055.38	1300.14	764.652	169.846	340.085	165.431	1373.39	225.121	2.60961	5.69133e-07	3.10429e-05	-	HIC_ASM_0	187029514	187031305	-	1792	-	- && O22932.1 RecName: Full=CBL-interacting serine/threonine-protein kinase 11; AltName: Full=SNF1-related kinase 3.22; AltName: Full=SOS2-like protein kinase PKS5; AltName: Full=SOS3-interacting protein 4 && PF00069:Protein kinase domain|PF03822:NAF doma	Pkinase
evm.TU.HIC_ASM_22.2337	411.076	182.778	264.37	29.9211	36.4377	67.4893	286.074	44.616	2.67765	5.7326e-07	3.12355e-05	-	HIC_ASM_22	83062544	83064907	+	1353	-	- && A7PZL3.1 RecName: Full=Probable polygalacturonase; Short=PG; AltName: Full=Pectinase && PF00295:Glycosyl hydrolases family 28	-
evm.TU.HIC_ASM_13.951	81.9705	166.684	266.205	1708.15	791.507	959.665	171.62	1153.11	-2.74618	5.77199e-07	3.14175e-05	-	HIC_ASM_13	25598765	25601325	-	1352	-	- && Q8LC03.2 RecName: Full=Homeobox-leucine zipper protein ATHB-13; AltName: Full=HD-ZIP protein ATHB-13; AltName: Full=Homeodomain transcription factor ATHB-13 && PF02183:Homeobox associated leucine zipper|PF00046:Homeobox domain	HALZ
evm.TU.HIC_ASM_19.4481	4134	5333.89	4163.82	1606.06	1773.3	1499.58	4543.91	1626.31	1.48238	5.8967e-07	3.20343e-05	-	HIC_ASM_19	116302274	116304111	+	1532	-	- && Q9ZSD4.1 RecName: Full=Syntaxin-121; Short=AtSYP121; AltName: Full=Syntaxin-related protein At-Syr1 && PF00804:Syntaxin|PF05739:SNARE domain	SNARE
evm.TU.HIC_ASM_20.3680	3912.56	6935.21	4694.4	894.114	1355.28	1569.54	5180.72	1272.98	2.02493	5.89754e-07	3.20343e-05	-	HIC_ASM_20	109861868	109868275	-	2821	-	- && Q9FKL6.1 RecName: Full=Calmodulin-binding protein 60 B && PF07887:Calmodulin binding protein-like	-
novel.1427	69.7361	24.1405	17.441	0	0	0	37.1059	0	7.80239	5.9118e-07	3.20492e-05	-	CTG769_2	15054	17773	+	2282	-	- && Q9M9A5.1 RecName: Full=Protein PLANT CADMIUM RESISTANCE 6; Short=AtPCR6 && -	-
evm.TU.HIC_ASM_22.3845	194.527	54.0286	52.3231	0	2.02432	6.58432	100.293	2.86955	5.10502	5.91251e-07	3.20492e-05	-	HIC_ASM_22	122896367	122896836	+	270	-	- && - && -	-
evm.TU.HIC_ASM_20.1536	5249.78	7270.88	2875.02	1106.2	1189.29	1199.99	5131.89	1165.16	2.13889	5.92356e-07	3.2076e-05	-	HIC_ASM_20	53942455	53944215	+	1761	-	- && Q0DJV6.1 RecName: Full=Probable calcium-binding protein CML18; AltName: Full=Calmodulin-like protein 18 && PF13499:EF-hand domain pair	-
evm.TU.HIC_ASM_0.234	207.985	113.805	7.3436	1.76007	0	2.46912	109.711	1.40973	6.24136	5.97724e-07	3.23332e-05	-	HIC_ASM_0	6062567	6063994	-	1083	-	- && - && -	-
evm.TU.HIC_ASM_9.3657	785.449	805.831	21.1128	25.521	18.2188	13.1686	537.464	18.9695	4.82451	5.98532e-07	3.23435e-05	-	HIC_ASM_9	120224446	120228346	+	2466	-	- && Q9LHN9.1 RecName: Full=IQ domain-containing protein IQM2; AltName: Full=IQ motif-containing protein 2 && -	-
evm.TU.HIC_ASM_18.182	3.67032	10.3459	10.0974	71.2827	60.7295	106.995	8.03789	79.6691	-3.29475	6.00352e-07	3.23794e-05	-	HIC_ASM_18	4367879	4411748	+	822	-	- && - && PF00641:Zn-finger in Ran binding protein and others	zf-RanBP
evm.TU.HIC_ASM_13.2688	8526.15	7838.75	13348.8	1683.5	2988.9	2632.08	9904.58	2434.83	2.02435	6.00878e-07	3.23794e-05	-	HIC_ASM_13	83663910	83668383	-	2502	-	- && P35513.2 RecName: Full=Phenylalanine ammonia-lyase && PF00221:Aromatic amino acid lyase	-
evm.TU.CTG2393.2	6982.17	5159.16	1475.15	607.223	308.708	709.461	4538.83	541.797	3.06617	6.01049e-07	3.23794e-05	-	CTG2393	82177	86945	+	3024	-	- && Q9LMI0.1 RecName: Full=Probable alpha,alpha-trehalose-phosphate synthase [UDP-forming] 7; AltName: Full=Trehalose-6-phosphate synthase 7; Short=AtTPS7 && PF00982:Glycosyltransferase family 20|PF02358:Trehalose-phosphatase	-
novel.2301	192.08	4.59818	27.5385	0	0	0	74.7389	0	8.8144	6.0187e-07	3.23904e-05	-	HIC_ASM_1	28488034	28491068	-	3035	-	- && P10978.1 RecName: Full=Retrovirus-related Pol polyprotein from transposon TNT 1-94; Includes: RecName: Full=Protease; Includes: RecName: Full=Reverse transcriptase; Includes: RecName: Full=Endonuclease && -	-
evm.TU.HIC_ASM_23.2717	73.4064	44.8323	67.9283	5.2802	9.10942	4.93824	62.0557	6.44262	3.28162	6.04206e-07	3.24828e-05	-	HIC_ASM_23	89730036	89734860	+	1539	-	- && O82515.1 RecName: Full=Probable mannitol dehydrogenase; AltName: Full=NAD-dependent mannitol dehydrogenase && PF08240:Alcohol dehydrogenase GroES-like domain|PF00107:Zinc-binding dehydrogenase	ADH_N
evm.TU.HIC_ASM_21.4238	1.22344	44.8323	29.3744	550.021	337.049	415.635	25.1434	434.235	-4.10622	6.05258e-07	3.2506e-05	-	HIC_ASM_21	139273029	139274898	+	1558	-	- && Q9FLE8.1 RecName: Full=Uncharacterized protein At5g39865 && PF00462:Glutaredoxin	-
evm.TU.HIC_ASM_5.2976	6913.66	8711.26	3399.17	641.544	1510.14	1132.5	6341.36	1094.73	2.53428	6.07346e-07	3.25847e-05	-	HIC_ASM_5	101928933	101930138	-	1206	-	- && O04133.1 RecName: Full=Protein SRC2; AltName: Full=Protein SOYBEAN GENE REGULATED BY COLD 2 && PF00168:C2 domain	C2
evm.TU.HIC_ASM_17.4764	369.479	335.667	366.262	73.9228	118.422	56.7898	357.136	83.045	2.10779	6.08678e-07	3.26228e-05	-	HIC_ASM_17	161231693	161234873	-	3181	-	- && Q9FGH9.1 RecName: Full=Exocyst complex component EXO70B1; Short=AtExo70b1; AltName: Full=Exocyst subunit Exo70 family protein B1 && PF03081:Exo70 exocyst complex subunit	Exo70
evm.TU.HIC_ASM_6.163	978.752	252.9	28.4564	5.2802	23.2796	4.93824	420.036	11.166	5.2419	6.13061e-07	3.28119e-05	-	HIC_ASM_6	3678780	3684943	-	1763	-	- && Q9S7T8.1 RecName: Full=Serpin-ZX; AltName: Full=ArathZx; AltName: Full=AtSerpin1; AltName: Full=Serpin-1 && PF00079:Serpin (serine protease inhibitor)	Serpin
evm.TU.HIC_ASM_22.4037	53.8314	77.0195	29.3744	1.76007	0	0	53.4084	0.586689	6.48163	6.13459e-07	3.28119e-05	-	HIC_ASM_22	127231612	127235171	+	285	-	- && Q9LU46.1 RecName: Full=DEAD-box ATP-dependent RNA helicase 35 && -	-
evm.TU.HIC_ASM_11.2594	232.454	48.2809	169.821	0	11.1337	4.1152	150.185	5.08298	4.9052	6.20426e-07	3.31507e-05	-	HIC_ASM_11	114700810	114701610	-	801	-	- && Q9SMB8.1 RecName: Full=Tyramine N-feruloyltransferase 4/11; AltName: Full=Hydroxycinnamoyl-CoA: tyramine N-hydroxycinnamoyltransferase && PF00583:Acetyltransferase (GNAT) family	Acetyltransf_1
evm.TU.HIC_ASM_18.4611	15437.4	6196.05	1574.28	760.349	413.973	743.205	7735.9	639.176	3.59713	6.25512e-07	3.33885e-05	-	HIC_ASM_18	157335208	157341727	+	3233	-	- && Q8VYW1.1 RecName: Full=Nuclear poly(A) polymerase 4; Short=AtPAP(IV); Short=PAP(IV); Short=Poly(A) polymerase IV; Short=nPAP; AltName: Full=Polynucleotide adenylyltransferase 4 && PF04926:Poly(A) polymerase predicted RNA binding domain|PF01909:Nucleo	NTP_transf_2
evm.TU.HIC_ASM_22.4676	48.9376	10.3459	56.9129	0	0	0	38.7321	0	7.8688	6.35351e-07	3.38792e-05	-	HIC_ASM_22	142330818	142335190	+	2307	-	- && Q43866.1 RecName: Full=Beta-fructofuranosidase, insoluble isoenzyme CWINV1; AltName: Full=Cell wall beta-fructosidase 1; Short=AtbetaFRUCT1; AltName: Full=Cell wall invertase 1; Short=AtcwINV1; AltName: Full=Sucrose hydrolase 1; Flags: Precursor && P	-
evm.TU.CTG1128.3	79.5236	45.9818	160.641	740.108	875.516	417.281	95.3822	677.635	-2.82489	6.39974e-07	3.40693e-05	-	CTG1128	85525	87564	-	1325	-	- && Q9LSK9.1 RecName: Full=Uncharacterized protein At5g65660 && -	-
evm.TU.HIC_ASM_21.3717	64.8423	59.7764	99.1386	375.774	438.264	237.859	74.5858	350.632	-2.22878	6.40216e-07	3.40693e-05	-	HIC_ASM_21	125420540	125423101	+	977	-	- && - && -	-
evm.TU.HIC_ASM_20.2420	2603.48	1162.19	1133.67	324.732	317.818	381.068	1633.11	341.206	2.25853	6.45456e-07	3.43133e-05	-	HIC_ASM_20	77592094	77603822	-	1185	-	- && Q42551.1 RecName: Full=SUMO-conjugating enzyme SCE1; AltName: Full=Protein EMBRYO DEFECTIVE 1637; AltName: Full=Protein hus5 homolog; AltName: Full=SUMO-conjugating enzyme 1; Short=AtSCE1 && -	-
evm.TU.HIC_ASM_19.1422	512.621	863.309	84.4514	36.9614	18.2188	45.2672	486.794	33.4825	3.8588	6.50669e-07	3.45553e-05	-	HIC_ASM_19	34867846	34876063	-	375	-	- && - && PF09808:Small nuclear RNA activating complex (SNAPc), subunit SNAP43	-
novel.2321	23.2454	16.0936	30.2923	186.567	102.228	132.509	23.2104	140.435	-2.5908	6.55095e-07	3.47552e-05	-	HIC_ASM_1	46744697	46750478	-	2136	-	- && - && -	-
evm.TU.HIC_ASM_10.810	81.9705	89.6645	50.4872	1.76007	3.03647	9.87648	74.0408	4.89101	3.89871	6.62215e-07	3.50974e-05	-	HIC_ASM_10	26294405	26302564	-	1492	-	- && Q9LVD4.1 RecName: Full=Oxysterol-binding protein-related protein 4C; AltName: Full=OSBP-related protein 4C && PF01237:Oxysterol-binding protein	-
evm.TU.HIC_ASM_19.3880	13301.2	14842.9	6268.68	1886.79	2991.94	2504.51	11471	2461.08	2.22062	6.65346e-07	3.52277e-05	-	HIC_ASM_19	96865943	96869652	-	1618	-	- && Q94A20.1 RecName: Full=BI1-like protein && PF01027:Inhibitor of apoptosis-promoting Bax1	-
evm.TU.HIC_ASM_10.804	3447.65	3234.82	1648.64	658.265	682.194	748.967	2777.04	696.475	1.99519	6.69941e-07	3.54352e-05	-	HIC_ASM_10	26092555	26098796	+	2121	-	- && - && PF02485:Core-2/I-Branching enzyme	-
evm.TU.CTG7379.24	1185.51	992.058	631.55	254.33	221.663	274.072	936.374	250.022	1.9042	6.72406e-07	3.55297e-05	-	CTG7379	339815	342502	-	2688	-	- && - && -	-
evm.TU.HIC_ASM_20.4015	3032.91	1458.77	1051.05	332.653	385.632	341.562	1847.58	353.282	2.38662	6.73497e-07	3.55515e-05	-	HIC_ASM_20	118025367	118029421	-	2787	-	- && P51850.1 RecName: Full=Pyruvate decarboxylase 1; Short=PDC [Pisum sativum] && PF02776:Thiamine pyrophosphate enzyme, N-terminal TPP binding domain|PF02775:Thiamine pyrophosphate enzyme, C-terminal TPP binding domain|PF00205:Thiamine pyrophosphate enz	TPP_enzyme_N
evm.TU.HIC_ASM_22.3731	493.046	411.537	262.534	13.2005	52.6322	68.3123	389.039	44.715	3.12039	6.76085e-07	3.56523e-05	-	HIC_ASM_22	119740284	119744212	-	1664	-	- && Q94KT8.1 RecName: Full=Protein COBRA; AltName: Full=Cell expansion protein; Flags: Precursor && PF04833:COBRA-like protein	-
evm.TU.CTG2737.5	3660.53	1582.92	27.5385	5.2802	0	4.93824	1757	3.40615	9.00189	6.77684e-07	3.57007e-05	-	CTG2737	213943	222788	+	2840	-	- && A6X935.2 RecName: Full=Inter alpha-trypsin inhibitor, heavy chain 4; Short=ITI heavy chain H4; Short=ITI-HC4; Short=Inter-alpha-inhibitor heavy chain 4; Flags: Precursor && PF13768:von Willebrand factor type A domain	-
evm.TU.HIC_ASM_9.1160	3001.1	5315.5	1169.47	457.617	500.006	441.15	3162.02	466.258	2.76161	6.82584e-07	3.59227e-05	-	HIC_ASM_9	39005653	39009730	-	3023	-	- && Q9S9X4.1 RecName: Full=Putative F-box/LRR-repeat protein 8 && -	-
evm.TU.HIC_ASM_8.1380	430.651	394.294	285.482	79.203	69.8389	118.518	370.142	89.1866	2.05046	6.84664e-07	3.59918e-05	-	HIC_ASM_8	50023348	50035550	+	515	-	- && - && -	-
evm.TU.HIC_ASM_6.1740	2254.8	795.485	424.093	147.846	148.787	88.0653	1158.13	128.233	3.17514	6.85501e-07	3.59918e-05	-	HIC_ASM_6	59969659	59971224	-	989	-	- && Q03662.1 RecName: Full=Probable glutathione S-transferase; AltName: Full=Auxin-induced protein PGNT1/PCNT110 && PF00043:Glutathione S-transferase, C-terminal domain|PF13417:Glutathione S-transferase, N-terminal domain	GST_C
evm.TU.HIC_ASM_20.2729	48.9376	75.87	35.8	3.52013	5.06079	4.1152	53.5359	4.23204	3.6651	6.86346e-07	3.59918e-05	-	HIC_ASM_20	88195539	88196240	-	270	-	- && - && -	-
evm.TU.HIC_ASM_16.1238	12125.5	7043.27	1178.65	545.621	459.52	739.09	6782.48	581.41	3.54403	6.87005e-07	3.59918e-05	-	HIC_ASM_16	31626530	31633729	+	2422	-	- && Q66GQ5.1 RecName: Full=Protein REDUCED WALL ACETYLATION 3 && PF07779:10 TM Acyl Transferase domain found in Cas1p	-
novel.3794	426.981	617.306	453.467	130.245	169.03	111.933	499.251	137.07	1.86614	6.8733e-07	3.59918e-05	-	HIC_ASM_14	45316748	45325025	-	8278	-	- && Q7LHG5.2 RecName: Full=Transposon Ty3-I Gag-Pol polyprotein; AltName: Full=Gag3-Pol3; AltName: Full=Transposon Ty3-2 TYA-TYB polyprotein; Contains: RecName: Full=Capsid protein; Short=CA; AltName: Full=p24; Contains: RecName: Full=Spacer peptide p3;	-
evm.TU.HIC_ASM_21.4021	86.8643	181.628	272.631	923.155	976.732	937.443	180.375	945.777	-2.38802	6.9574e-07	3.63958e-05	-	HIC_ASM_21	133737015	133740860	-	3062	-	- && - && -	-
evm.TU.HIC_ASM_0.1374	7.34064	26.4395	50.4872	510.419	310.732	172.015	28.0891	331.056	-3.54838	7.03753e-07	3.67783e-05	-	HIC_ASM_0	52782567	52784765	+	1752	-	- && Q8LEA8.2 RecName: Full=Phytochrome A-associated F-box protein; AltName: Full=Empfindlicher im dunkelroten Licht protein 1 && -	-
evm.TU.HIC_ASM_5.3416	1241.79	1859.96	1171.3	169.846	397.778	332.508	1424.35	300.044	2.24738	7.04864e-07	3.67997e-05	-	HIC_ASM_5	112098370	112102777	+	2641	-	- && Q9LD40.2 RecName: Full=Putative cyclic nucleotide-gated ion channel 13; AltName: Full=Cyclic nucleotide- and calmodulin-regulated ion channel 13 && PF00520:Ion transport protein	Ion_trans
evm.TU.HIC_ASM_11.2744	609.273	679.381	676.529	2405.13	3431.21	1652.66	655.061	2496.34	-1.9299	7.07751e-07	3.69136e-05	-	HIC_ASM_11	121415679	121416512	-	834	-	- && A0AT31.1 RecName: Full=Non-specific lipid-transfer protein 5; Short=LTP5; Flags: Precursor && PF00234:Protease inhibitor/seed storage/LTP family	-
evm.TU.HIC_ASM_21.1132	1608.82	831.121	204.703	42.2416	106.277	76.5427	881.549	75.0203	3.55524	7.09468e-07	3.69664e-05	-	HIC_ASM_21	28917438	28919337	-	1198	-	- && O04609.1 RecName: Full=WRKY transcription factor 22; AltName: Full=WRKY DNA-binding protein 22 && PF03106:WRKY DNA -binding domain	WRKY
novel.1619	22.0219	27.5891	30.2923	164.566	211.541	95.4727	26.6345	157.193	-2.55612	7.11335e-07	3.70268e-05	-	CTG902	24137	63783	-	1628	-	- && - && -	-
evm.TU.HIC_ASM_2.3164	3933.36	2008.26	732.524	259.61	304.659	302.879	2224.71	289.049	2.94408	7.1225e-07	3.70377e-05	-	HIC_ASM_2	108855053	108866492	-	4954	-	- && Q9CAF4.1 RecName: Full=Nuclear pore complex protein NUP1; AltName: Full=Nuclear pore complex protein NUP136; AltName: Full=Nucleoporin 1; AltName: Full=Nucleoporin 136 && -	-
evm.TU.HIC_ASM_17.85	11.011	41.3836	103.728	510.419	575.918	625.511	52.041	570.616	-3.4474	7.13478e-07	3.70648e-05	-	HIC_ASM_17	2991907	2992446	-	540	-	- && - && PF14009:Domain of unknown function (DUF4228)	-
evm.TU.HIC_ASM_8.1551	15738.3	9003.24	3109.1	1502.22	1253.05	865.015	9283.56	1206.76	2.94353	7.15983e-07	3.71581e-05	-	HIC_ASM_8	56411555	56416895	+	2952	-	- && P93400.2 RecName: Full=Phospholipase D alpha 1; Short=PLD alpha 1; AltName: Full=Choline phosphatase 1; AltName: Full=Phosphatidylcholine-hydrolyzing phospholipase D 1 && PF12357:Phospholipase D C terminal|PF00614:Phospholipase D Active site motif|PF	C2
evm.TU.HIC_ASM_20.5314	58.7251	135.646	102.81	770.029	308.708	861.723	99.0606	646.82	-2.70644	7.18254e-07	3.72391e-05	-	HIC_ASM_20	149284285	149287984	+	2487	-	- && Q5XF57.1 RecName: Full=Probable receptor-like serine/threonine-protein kinase At5g57670 && PF00069:Protein kinase domain	Pkinase
evm.TU.HIC_ASM_20.3038	771.991	180.479	113.826	28.1611	7.0851	27.9834	355.432	21.0765	4.0704	7.19071e-07	3.72446e-05	-	HIC_ASM_20	94666943	94670839	+	2534	-	- && - && PF04601:Domain of unknown function (DUF569)	-
evm.TU.HIC_ASM_23.1811	1386.16	794.336	53.2411	43.1216	28.3404	38.6829	744.578	36.715	4.34088	7.20727e-07	3.72935e-05	-	HIC_ASM_23	55060287	55075730	-	1854	-	- && Q9M8Z7.1 RecName: Full=Sterol 3-beta-glucosyltransferase UGT80A2; AltName: Full=UDP-glucose:sterol glucosyltransferase 80A2 && PF03033:Glycosyltransferase family 28 N-terminal domain	-
evm.TU.HIC_ASM_4.179	1145.14	2217.47	461.729	199.768	123.483	176.131	1274.78	166.46	2.93636	7.24907e-07	3.74728e-05	-	HIC_ASM_4	4808377	4816051	+	3407	-	- && - && -	-
evm.TU.HIC_ASM_14.3038	115.003	111.506	111.072	327.373	331.988	342.385	112.527	333.915	-1.56952	7.35123e-07	3.79394e-05	-	HIC_ASM_14	106679230	106682580	+	1358	-	- && Q283L0.1 RecName: Full=Cyclin-dependent kinase inhibitor 5; AltName: Full=KIP-related protein 5 && PF02234:Cyclin-dependent kinase inhibitor	-
evm.TU.HIC_ASM_1.3418	122.344	4.59818	135.857	0.880034	0	0	87.5996	0.293345	8.08361	7.3538e-07	3.79394e-05	-	HIC_ASM_1	122691560	122693823	-	1953	-	- && F4KA50.2 RecName: Full=LEAF RUST 10 DISEASE-RESISTANCE LOCUS RECEPTOR-LIKE PROTEIN KINASE-like 2.2; AltName: Full=Probable receptor-like serine/threonine-protein kinase LRK10L-2.2; Flags: Precursor && PF14380:Wall-associated receptor kinase C-termina	Pkinase
evm.TU.HIC_ASM_17.4506	24.4688	2.29909	38.5539	310.652	238.869	321.809	21.7739	290.443	-3.72902	7.56184e-07	3.89743e-05	-	HIC_ASM_17	155675332	155679539	+	905	-	- && - && -	-
evm.TU.HIC_ASM_2.2039	150.483	157.488	173.493	546.501	522.273	414.812	160.488	494.529	-1.6225	7.64544e-07	3.93665e-05	-	HIC_ASM_2	62348603	62348836	-	234	-	- && - && -	-
evm.TU.HIC_ASM_16.2927	784.225	412.687	185.426	3.52013	52.6322	13.1686	460.779	23.107	4.32437	7.697e-07	3.95588e-05	-	HIC_ASM_16	86283925	86291633	+	4108	-	- && Q8RY67.2 RecName: Full=Wall-associated receptor kinase-like 14; Flags: Precursor && -	-
evm.TU.HIC_ASM_2.648	5861.5	5962.69	2788.73	1020.84	1287.46	1218.92	4870.98	1175.74	2.05058	7.69787e-07	3.95588e-05	-	HIC_ASM_2	15317835	15323069	+	1925	-	- && Q9ZNT0.1 RecName: Full=Protein SUPPRESSOR OF K(+) TRANSPORT GROWTH DEFECT 1; Short=AtSKD1; AltName: Full=Protein VACUOLAR PROTEIN SORTING 4 && PF00004:ATPase family associated with various cellular activities (AAA)|PF09336:Vps4 C terminal oligomerisa	AAA
evm.TU.HIC_ASM_18.940	5030.79	6648.97	4765.08	1552.38	2122.49	1497.93	5481.61	1724.27	1.66872	7.75561e-07	3.98164e-05	-	HIC_ASM_18	28352456	28355478	+	2259	-	- && Q69VG1.1 RecName: Full=Chitin-inducible gibberellin-responsive protein 1 && PF03514:GRAS domain family	GRAS
novel.1766	687.573	505.8	44.0616	9.68037	34.4134	16.4608	412.478	20.1848	4.35665	7.87149e-07	4.03718e-05	-	HIC_ASM_0	38953379	38958180	+	2653	-	- && - && -	-
evm.TU.HIC_ASM_23.2585	600.709	481.66	261.616	67.7626	26.3161	91.3575	447.995	61.812	2.85373	7.89325e-07	4.04439e-05	-	HIC_ASM_23	84658488	84662624	-	921	-	- && Q5XF09.1 RecName: Full=Probable sugar phosphate/phosphate translocator At3g11320 && PF03151:Triose-phosphate Transporter family	-
novel.4792	812.364	604.661	376.359	42.2416	141.702	82.304	597.795	88.7492	2.7534	7.92639e-07	4.05613e-05	-	HIC_ASM_17	74713502	74720930	-	6078	-	- && - && -	-
novel.6433	36.7032	54.0286	60.5847	243.769	170.043	316.87	50.4388	243.561	-2.26851	7.93165e-07	4.05613e-05	-	HIC_ASM_22	52117212	52119809	+	2598	-	- && - && -	-
evm.TU.HIC_ASM_11.760	135.802	57.4773	48.6513	4.40017	10.1216	4.1152	80.6435	6.21232	3.71258	7.95826e-07	4.06577e-05	-	HIC_ASM_11	22644360	22645779	-	1420	-	- && O82353.1 RecName: Full=RING-H2 finger protein ATL67; AltName: Full=RING-type E3 ubiquitin transferase ATL67 && PF13639:Ring finger domain	-
evm.TU.HIC_ASM_19.5217	145.589	163.235	90.877	7.04027	24.2918	18.9299	133.234	16.754	2.99527	8.07126e-07	4.11819e-05	-	HIC_ASM_19	146682802	146693013	-	4736	-	- && C0LGP4.1 RecName: Full=Probable LRR receptor-like serine/threonine-protein kinase At3g47570; Flags: Precursor && PF13855:Leucine rich repeat|PF08263:Leucine rich repeat N-terminal domain|PF00069:Protein kinase domain	Pkinase
evm.TU.HIC_ASM_22.2578	5358.67	2583.03	1029.02	419.776	205.468	424.689	2990.24	349.978	3.09448	8.07658e-07	4.11819e-05	-	HIC_ASM_22	90242106	90248400	-	4144	-	- && Q9LM76.1 RecName: Full=U-box domain-containing protein 44; AltName: Full=Plant U-box protein 44; AltName: Full=Protein SENESCENCE-ASSOCIATED E3 UBIQUITIN LIGASE 1 && PF00514:Armadillo/beta-catenin-like repeat|PF04564:U-box domain	U-box
evm.TU.HIC_ASM_2.660	626.401	578.221	711.411	211.208	219.638	142.386	638.678	191.077	1.74211	8.20518e-07	4.1797e-05	-	HIC_ASM_2	15556995	15566967	-	1782	-	- && F4JCU3.1 RecName: Full=Diphosphomevalonate decarboxylase MVD2; AltName: Full=Mevalonate 5-diphosphate decarboxylase; Short=AtMVD2 && PF00288:GHMP kinases N terminal domain	GHMP_kinases
evm.TU.CTG3979_1.1	2637.74	1790.99	1161.21	350.253	496.969	455.964	1863.31	434.396	2.10069	8.3528e-07	4.25076e-05	-	CTG3979_1	42380	60350	+	817	-	- && Q9C9Y6.1 RecName: Full=Thioredoxin H9; Short=AtTrxh9; AltName: Full=Thioredoxin 9; Short=AtTRX9 && PF00085:Thioredoxin	-
evm.TU.HIC_ASM_1.2486	30.586	58.6268	60.5847	2.6401	0	0	49.9325	0.880034	5.80545	8.37051e-07	4.25565e-05	-	HIC_ASM_1	97008749	97009454	-	706	-	- && - && PF13202:EF hand	-
evm.TU.CTG5006.2	89.3111	132.198	108.318	514.82	395.754	329.216	109.942	413.263	-1.90985	8.37867e-07	4.25567e-05	-	CTG5006	10423	13234	+	1214	-	- && Q9LU21.1 RecName: Full=Photosynthetic NDH subunit of subcomplex B 3, chloroplastic; Short=Protein PnsB3; AltName: Full=NDH-DEPENDENT CYCLIC ELECTRON FLOW 4; Flags: Precursor && PF00111:2Fe-2S iron-sulfur cluster binding domain	Fer2
evm.TU.HIC_ASM_17.2851	669.222	310.377	280.893	41.3616	97.1671	51.8515	420.164	63.4601	2.72907	8.42604e-07	4.27558e-05	-	HIC_ASM_17	110210295	110214280	-	1969	-	- && F4JTB3.1 RecName: Full=Protein DETOXIFICATION 35; Short=AtDTX35; AltName: Full=Multidrug and toxic compound extrusion protein 35; Short=MATE protein 35; AltName: Full=Protein DETOXIFYING EFFLUX CARRIER 35; Short=Protein DTX5; AltName: Full=Protein FL	MatE
evm.TU.HIC_ASM_1.2734	660.658	212.666	202.867	39.6015	53.6444	51.0285	358.73	48.0915	2.89859	8.46796e-07	4.2927e-05	-	HIC_ASM_1	105298108	105302416	+	1940	-	- && Q875R9.1 RecName: Full=Glucan 1,3-beta-glucosidase; AltName: Full=Exo-1,3-beta-glucanase; Flags: Precursor && PF00150:Cellulase (glycosyl hydrolase family 5)	-
evm.TU.CTG4666.5	0	0	0	34.3213	28.3404	28.8064	0	30.4894	-7.25024	8.60896e-07	4.35996e-05	-	CTG4666	134669	136485	+	1817	-	- && Q9FMY3.1 RecName: Full=Serine/threonine-protein kinase-like protein At5g23170 && PF00069:Protein kinase domain	Pkinase
evm.TU.HIC_ASM_22.1216	30.586	39.0845	59.6667	276.331	182.188	186.83	43.1124	215.116	-2.31186	8.66951e-07	4.38639e-05	-	HIC_ASM_22	47690000	47700510	-	714	-	- && Q40392.1 RecName: Full=TMV resistance protein N && PF00931:NB-ARC domain	NB-ARC
evm.TU.HIC_ASM_12.3060	4587.9	3019.86	1202.51	361.694	445.349	591.766	2936.76	466.27	2.65474	8.69071e-07	4.39287e-05	-	HIC_ASM_12	108013097	108026740	+	5018	-	- && Q94BR5.1 RecName: Full=Helicase-like transcription factor CHR28; AltName: Full=Protein CHROMATIN REMODELING 28; AltName: Full=Protein SNF2-RING-HELICASE-LIKE 2 && PF00271:Helicase conserved C-terminal domain|PF00097:Zinc finger, C3HC4 type (RING fing	SNF2_N
evm.TU.CTG2581.4	176.175	190.825	182.672	553.541	496.969	488.886	183.224	513.132	-1.48566	8.90496e-07	4.49683e-05	-	CTG2581	57971	60524	-	2554	-	- && O81312.1 RecName: Full=UDP-glucuronate 4-epimerase 3; AltName: Full=UDP-glucuronic acid epimerase 3 && PF01370:NAD dependent epimerase/dehydratase family	Epimerase
novel.6500	35.4798	21.8414	44.0616	288.651	110.325	390.121	33.7942	263.032	-2.95768	8.93409e-07	4.5072e-05	-	HIC_ASM_22	118133555	118137287	+	3733	-	- && - && -	-
evm.TU.CTG2459.7	4622.16	2063.43	572.801	174.247	272.27	266.665	2419.46	237.727	3.34723	9.11917e-07	4.59234e-05	-	CTG2459	112411	124075	+	4686	-	- && Q9CAF4.1 RecName: Full=Nuclear pore complex protein NUP1; AltName: Full=Nuclear pore complex protein NUP136; AltName: Full=Nucleoporin 1; AltName: Full=Nucleoporin 136 && -	-
evm.TU.CTG4343.1	6221.19	6236.28	1046.46	547.381	331.988	586.005	4501.31	488.458	3.20379	9.12785e-07	4.59234e-05	-	CTG4343	8882	20069	+	1832	-	- && Q9LEC8.1 RecName: Full=Glutamate dehydrogenase B; Short=GDH B && PF00208:Glutamate/Leucine/Phenylalanine/Valine dehydrogenase|PF02812:Glu/Leu/Phe/Val dehydrogenase, dimerisation domain	-
evm.TU.HIC_ASM_1.3709	3063.49	3633.71	1999.29	788.51	950.416	697.938	2898.83	812.288	1.83546	9.12913e-07	4.59234e-05	-	HIC_ASM_1	129624112	129628143	-	3370	-	- && Q9LK43.1 RecName: Full=Receptor-like kinase TMK4; AltName: Full=BAK1-associating receptor-like kinase 1; AltName: Full=Leucine-rich repeat receptor-like kinases TMK4; AltName: Full=Transmembrane kinase 4; Flags: Precursor && PF07714:Protein tyrosine	Pkinase_Tyr
evm.TU.HIC_ASM_19.3132	729.17	70.1223	114.744	22.0008	14.1702	6.58432	304.679	14.2518	4.41903	9.17886e-07	4.61293e-05	-	HIC_ASM_19	76756677	76762493	-	249	-	- && P82381.1 RecName: Full=Proteinase inhibitor; AltName: Full=LUTI && -	-
evm.TU.HIC_ASM_3.2811	1605.15	919.636	238.667	124.085	47.5714	89.7114	921.152	87.1225	3.401	9.23849e-07	4.63822e-05	-	HIC_ASM_3	98695671	98712679	+	4290	-	- && - && -	-
evm.TU.CTG1106.1	2.44688	9.19636	10.0974	220.888	57.693	69.1354	7.2469	115.906	-3.98307	9.2469e-07	4.63822e-05	-	CTG1106	100601	101692	+	1092	-	- && - && PF04520:Senescence regulator	-
evm.TU.HIC_ASM_22.2413	950.613	905.842	84.4514	14.9606	25.3039	65.0202	646.969	35.0949	4.20185	9.34395e-07	4.68243e-05	-	HIC_ASM_22	84725727	84732425	+	2584	-	- && Q9FLV9.1 RecName: Full=S-type anion channel SLAH3; AltName: Full=SLAC1-homolog protein 3 && PF03595:Voltage-dependent anion channel	C4dic_mal_tran
evm.TU.HIC_ASM_13.2632	1365.36	778.242	229.487	90.6435	110.325	75.7197	791.03	92.2295	3.10061	9.35349e-07	4.68273e-05	-	HIC_ASM_13	82075425	82078063	+	2639	-	- && Q9LFQ4.2 RecName: Full=Pentatricopeptide repeat-containing protein At5g15010, mitochondrial; Flags: Precursor && PF13041:PPR repeat family	-
evm.TU.HIC_ASM_23.2694	348.68	654.091	771.996	88.0034	156.884	120.164	591.589	121.684	2.28296	9.41061e-07	4.70683e-05	-	HIC_ASM_23	88889491	88892214	+	2724	-	- && A2XQD3.1 RecName: Full=G-type lectin S-receptor-like serine/threonine-protein kinase LECRK2; Short=OsLecRK2; Flags: Precursor && PF00954:S-locus glycoprotein domain|PF07714:Protein tyrosine kinase|PF01453:D-mannose binding lectin	Pkinase_Tyr
evm.TU.HIC_ASM_20.4403	732.841	569.025	325.872	62.4824	136.641	102.88	542.579	100.668	2.43083	9.52602e-07	4.7567e-05	-	HIC_ASM_20	128102759	128110829	+	3112	-	- && Q9C5Q8.1 RecName: Full=Small RNA 2'-O-methyltransferase; AltName: Full=Protein CORYMBOSA 2; AltName: Full=Protein HUA ENHANCER 1; AltName: Full=S-adenosylmethionine-dependent RNA methyltransferase HEN1 && PF12847:Methyltransferase domain	-
evm.TU.HIC_ASM_8.1570	1283.39	1388.65	80.7796	25.521	6.07295	66.6663	917.606	32.7534	4.80451	9.52846e-07	4.7567e-05	-	HIC_ASM_8	56737751	56738260	+	510	-	- && - && -	-
evm.TU.HIC_ASM_15.1160	745.075	486.258	345.149	76.5629	90.082	144.855	525.494	103.833	2.33767	9.56137e-07	4.76635e-05	-	HIC_ASM_15	32508831	32510145	-	1064	-	- && A7P0P3.1 RecName: Full=CASP-like protein 2D1; Short=VvCASPL2D1 && PF04535:Domain of unknown function (DUF588)	-
evm.TU.HIC_ASM_21.410	2857.96	713.868	252.436	124.965	65.7903	74.0736	1274.75	88.2762	3.85151	9.56597e-07	4.76635e-05	-	HIC_ASM_21	10349700	10353015	-	896	-	- && Q0JHU5.1 RecName: Full=Elicitor-responsive protein 1; Short=OsERG1; AltName: Full=17 kDa phloem protein; AltName: Full=Fungal elicitor immediate early-responsive gene 1 protein; Short=FIERG1; AltName: Full=RPP17 >A2WWV5.2 RecName: Full=Elicitor-respo	C2
evm.TU.HIC_ASM_4.259	3864.85	1816.28	134.939	90.6435	77.9361	130.04	1938.69	99.54	4.28312	9.67536e-07	4.81627e-05	-	HIC_ASM_4	6841239	6846468	-	1527	-	- && Q0WW40.1 RecName: Full=F-box/kelch-repeat protein At1g16250 && PF01344:Kelch motif	Kelch_1
novel.7425	276.497	129.899	0.91795	0	0	0.82304	135.771	0.274347	8.71435	9.72313e-07	4.83546e-05	-	HIC_ASM_4	92543305	92552485	-	4826	-	- && - && -	-
evm.TU.HIC_ASM_17.4566	81.9705	156.338	212.046	18.4807	26.3161	25.5142	150.118	23.437	2.68226	9.80847e-07	4.87327e-05	-	HIC_ASM_17	157137225	157138975	-	1307	-	- && - && PF14144:Seed dormancy control	-
evm.TU.HIC_ASM_14.1734	326.659	544.885	371.77	31.6812	107.289	57.6128	414.438	65.5276	2.66398	9.87732e-07	4.90284e-05	-	HIC_ASM_14	59600290	59605523	-	2293	-	- && Q9M817.1 RecName: Full=Protein NRT1/ PTR FAMILY 1.2; Short=AtNPF1.2; AltName: Full=Nitrate transporter 1.11 && PF00854:POT family	-
novel.6593	89.3111	149.441	199.195	574.662	1047.58	584.359	145.982	735.535	-2.33049	9.89066e-07	4.90482e-05	-	HIC_ASM_22	92633579	92634963	-	1385	-	- && - && -	-
evm.TU.HIC_ASM_21.1104	1288.28	1050.68	874.806	206.808	301.623	365.43	1071.26	291.287	1.87839	9.91494e-07	4.91221e-05	-	HIC_ASM_21	28198752	28210236	+	4194	-	- && Q9SYX2.1 RecName: Full=Protein SUPPRESSOR OF PHYA-105 1 && -	-
evm.TU.HIC_ASM_21.1980	23.2454	17.2432	4.58975	300.971	90.082	144.855	15.0261	178.636	-3.58757	9.9674e-07	4.93353e-05	-	HIC_ASM_21	67501083	67503278	+	2196	-	- && Q9C6T2.1 RecName: Full=Pentatricopeptide repeat-containing protein At1g31920 && PF14432:DYW family of nucleic acid deaminases|PF13041:PPR repeat family|PF01535:PPR repeat	PPR
evm.TU.HIC_ASM_5.3898	250.805	268.994	296.498	770.029	1094.14	735.798	272.099	866.657	-1.67049	1.00563e-06	4.97283e-05	-	HIC_ASM_5	123325971	123328864	+	2156	-	- && Q9CAJ9.1 RecName: Full=BTB/POZ domain-containing protein At1g63850 && -	-
evm.TU.HIC_ASM_16.4584	8729.25	11597.8	3632.33	1504.86	1642.73	1550.61	7986.45	1566.07	2.35037	1.01198e-06	4.99952e-05	-	HIC_ASM_16	145404809	145407752	-	2449	-	- && Q8S9J8.2 RecName: Full=Probable clathrin assembly protein At4g32285 && PF07651:ANTH domain	-
evm.TU.HIC_ASM_12.2287	4930.46	2304.84	272.631	112.644	113.362	231.274	2502.64	152.427	4.03675	1.01758e-06	5.02245e-05	-	HIC_ASM_12	81199268	81204614	-	2331	-	- && - && PF07059:Protein of unknown function (DUF1336)	-
novel.950	31.8094	47.1314	43.1436	137.285	205.468	192.591	40.6948	178.448	-2.12988	1.01957e-06	5.02754e-05	-	CTG4983	234330	236910	-	945	-	- && - && -	-
evm.TU.HIC_ASM_5.282	7952.36	5245.38	1493.5	766.509	627.538	600.819	4897.08	664.955	2.8805	1.02469e-06	5.04474e-05	-	HIC_ASM_5	8062918	8065167	-	2250	-	- && Q5UNY4.1 RecName: Full=Uncharacterized protein L728 [Acanthamoeba polyphaga mimivirus] && PF11443:Domain of unknown function (DUF2828)	-
evm.TU.HIC_ASM_22.2302	1273.6	600.063	234.077	22.8809	93.1185	69.1354	702.58	61.7116	3.50988	1.02498e-06	5.04474e-05	-	HIC_ASM_22	81871344	81874679	-	1830	-	- && Q8VXY7.1 RecName: Full=Equilibrative nucleotide transporter 1; Short=AtENT1; AltName: Full=Nucleoside transporter ENT1 && PF01733:Nucleoside transporter	-
evm.TU.HIC_ASM_21.1162	2815.14	1818.58	347.903	146.966	172.067	190.122	1660.54	169.718	3.29018	1.03941e-06	5.11094e-05	-	HIC_ASM_21	30180739	30193098	-	2321	-	- && Q0WMJ8.1 RecName: Full=Signal peptide peptidase-like 4; Short=AtSPPL4; Flags: Precursor && PF02225:PA domain|PF04258:Signal peptide peptidase	-
evm.TU.HIC_ASM_15.233	7.34064	33.3368	20.1949	123.205	154.86	249.381	20.2908	175.815	-3.11224	1.04791e-06	5.14793e-05	-	HIC_ASM_15	6149255	6236191	+	717	-	- && - && PF00641:Zn-finger in Ran binding protein and others	zf-RanBP
evm.TU.HIC_ASM_3.1410	2087.19	1532.34	45.8975	74.8029	34.4134	22.2221	1221.81	43.8128	4.80136	1.05272e-06	5.16669e-05	-	HIC_ASM_3	44683818	44687341	-	2568	-	- && Q38954.1 RecName: Full=Inorganic phosphate transporter 2-1, chloroplastic; AltName: Full=H(+)/Pi cotransporter; Short=AtPht2;1; Flags: Precursor && PF01384:Phosphate transporter family	-
novel.348	4.89376	2.29909	0.91795	91.5235	20.2432	110.287	2.7036	74.018	-4.82098	1.0654e-06	5.22406e-05	-	CTG2444	97908	104007	-	4874	-	- && - && -	-
evm.TU.HIC_ASM_5.3811	52.6079	52.8791	43.1436	4.40017	0	0.82304	49.5436	1.74107	4.80323	1.07947e-06	5.28809e-05	-	HIC_ASM_5	121524783	121533305	+	1598	-	- && - && -	-
evm.TU.HIC_ASM_3.2441	10207.2	2989.97	1563.27	378.414	649.805	495.47	4920.13	507.897	3.27613	1.10561e-06	5.41108e-05	-	HIC_ASM_3	88187817	88191657	+	1523	-	- && Q9M9H6.1 RecName: Full=Probable choline kinase 1; Short=AtCK1 && PF01633:Choline/ethanolamine kinase	Choline_kinase
evm.TU.HIC_ASM_20.790	4893.76	3216.43	751.801	245.529	400.814	369.545	2954	338.63	3.12485	1.1094e-06	5.42459e-05	-	HIC_ASM_20	25958731	25968519	-	3854	-	- && C0LGQ4.1 RecName: Full=Protein MALE DISCOVERER 2; Short=AtMDIS2; AltName: Full=Probable LRR receptor-like serine/threonine-protein kinase MRH1; AltName: Full=Protein MORPHOGENESIS OF ROOT HAIR 1; Flags: Precursor && PF13855:Leucine rich repeat|PF0771	Pkinase_Tyr
novel.4763	2.44688	13.7945	20.1949	110.884	126.52	135.802	12.1454	124.402	-3.33466	1.11937e-06	5.4682e-05	-	HIC_ASM_17	56876025	56887701	-	1869	-	- && - && -	-
evm.TU.HIC_ASM_6.2647	132.132	66.6736	343.313	1.76007	0	13.1686	180.706	4.97624	5.15952	1.12808e-06	5.50564e-05	-	HIC_ASM_6	95002564	95006272	+	3564	-	- && Q1MX30.1 RecName: Full=Receptor kinase-like protein Xa21; Contains: RecName: Full=Receptor kinase-like protein Xa21, processed; Flags: Precursor && PF13855:Leucine rich repeat|PF00069:Protein kinase domain|PF08263:Leucine rich repeat N-terminal domai	Pkinase
evm.TU.HIC_ASM_21.4048	359.691	255.199	58.7488	14.0805	29.3526	9.87648	224.546	17.7699	3.66529	1.15847e-06	5.64868e-05	-	HIC_ASM_21	134261842	134265906	-	1640	-	- && Q40353.1 RecName: Full=Mitogen-activated protein kinase homolog MMK2 && PF00069:Protein kinase domain	Pkinase
evm.TU.HIC_ASM_20.403	2005.22	1579.48	963.847	366.094	248.991	435.388	1516.18	350.158	2.11359	1.16576e-06	5.67897e-05	-	HIC_ASM_20	11038397	11040508	+	2000	-	- && Q8H1M0.2 RecName: Full=F-box/FBD/LRR-repeat protein At2g26030 && PF00646:F-box domain	F-box
evm.TU.HIC_ASM_21.4084	534.643	255.199	212.046	35.2013	47.5714	74.8967	333.963	52.5565	2.66535	1.17017e-06	5.69516e-05	-	HIC_ASM_21	135174967	135185935	+	3947	-	- && Q948U0.1 RecName: Full=Respiratory burst oxidase homolog protein A; AltName: Full=NADPH oxidase RBOHA; AltName: Full=StRBOHA && PF08414:Respiratory burst NADPH oxidase|PF08022:FAD-binding domain|PF08030:Ferric reductase NAD binding domain|PF01794:Fer	FAD_binding_8
evm.TU.HIC_ASM_17.1818	68.5127	108.057	105.564	374.894	285.428	440.326	94.0447	366.883	-1.96235	1.1821e-06	5.74787e-05	-	HIC_ASM_17	74099680	74100093	-	414	-	- && - && -	-
evm.TU.HIC_ASM_13.2312	8200.72	6477.69	6788.24	1911.43	2869.47	1696.29	7155.55	2159.06	1.72878	1.19132e-06	5.78733e-05	-	HIC_ASM_13	73810269	73813295	+	3027	-	- && O23141.1 RecName: Full=Arginine decarboxylase 2; Short=ADC 2; Short=ARGDC 2; AltName: Full=ADC-N && PF02784:Pyridoxal-dependent decarboxylase, pyridoxal binding domain|PF00278:Pyridoxal-dependent decarboxylase, C-terminal sheet domain	-
evm.TU.HIC_ASM_17.4685	177.399	123.001	77.1078	14.9606	20.2432	23.8682	125.836	19.6906	2.67276	1.19884e-06	5.81846e-05	-	HIC_ASM_17	159620243	159626585	+	3798	-	- && Q9LKL2.1 RecName: Full=Two-component response regulator-like APRR1; AltName: Full=ABI3-interacting protein 1; AltName: Full=Pseudo-response regulator 1; AltName: Full=Timing of CAB expression 1 && PF06203:CCT motif|PF00072:Response regulator receiver	CCT
evm.TU.HIC_ASM_0.381	26370	9621.7	5615.1	869.473	2509.14	1099.58	13868.9	1492.73	3.21591	1.2004e-06	5.82065e-05	-	HIC_ASM_0	11204792	11207193	+	1987	-	- && P0CH04.1 RecName: Full=Polyubiquitin; Contains: RecName: Full=Ubiquitin; Flags: Precursor >P0CH05.1 RecName: Full=Polyubiquitin; Contains: RecName: Full=Ubiquitin; Flags: Precursor && PF00240:Ubiquitin family	ubiquitin
evm.TU.HIC_ASM_4.1967	11.011	12.645	6.42565	69.5227	61.7416	99.5879	10.0272	76.9507	-2.9556	1.20686e-06	5.83854e-05	-	HIC_ASM_4	53809682	53813446	+	3667	-	- && C0LGR3.1 RecName: Full=Probable LRR receptor-like serine/threonine-protein kinase At4g26540; Flags: Precursor && PF08263:Leucine rich repeat N-terminal domain|PF00069:Protein kinase domain|PF13855:Leucine rich repeat	Pkinase
evm.TU.CTG7346.4	4570.77	1015.05	970.273	42.2416	287.453	88.0653	2185.36	139.253	3.97314	1.20731e-06	5.83854e-05	-	CTG7346	92026	93775	+	1750	-	- && P98188.1 RecName: Full=Cytochrome P450 94A2; AltName: Full=P450-dependent fatty acid omega-hydroxylase && PF00067:Cytochrome P450	p450
evm.TU.HIC_ASM_6.2794	274.051	821.925	521.396	3020.28	3355.3	2068.3	539.124	2814.63	-2.38407	1.20743e-06	5.83854e-05	-	HIC_ASM_6	100073474	100078091	-	1432	-	- && Q9ZU94.2 RecName: Full=Cysteine-rich repeat secretory protein 12; AltName: Full=Plasmodesmata-located protein 6; Short=PDLP6; Flags: Precursor && PF01657:Salt stress response/antifungal	-
evm.TU.CTG8477.4	857.632	95.4123	102.81	5.2802	27.3283	4.1152	351.951	12.2412	4.85548	1.21877e-06	5.88796e-05	-	CTG8477	27976	30156	-	1092	-	- && Q9LMP1.1 RecName: Full=Wall-associated receptor kinase 2; Flags: Precursor && PF13947:Wall-associated receptor kinase galacturonan-binding	-
evm.TU.HIC_ASM_15.906	9.78752	28.7386	34.8821	230.569	120.447	195.884	24.4694	182.3	-2.88766	1.22399e-06	5.90772e-05	-	HIC_ASM_15	23453664	23454481	+	818	-	- && - && -	-
evm.TU.HIC_ASM_15.269	1350.68	350.611	317.611	26.401	1.01216	50.2054	672.967	25.8729	4.69599	1.24088e-06	5.98376e-05	-	HIC_ASM_15	7157668	7163378	+	2654	-	- && Q9LW83.2 RecName: Full=G-type lectin S-receptor-like serine/threonine-protein kinase CES101; AltName: Full=Protein CALLUS EXPRESSION OF RBCS 101; Flags: Precursor && PF08276:PAN-like domain|PF01453:D-mannose binding lectin|PF07714:Protein tyrosine ki	Pkinase_Tyr
evm.TU.HIC_ASM_23.1539	1302.96	417.285	666.432	110.884	108.301	181.069	795.56	133.418	2.57497	1.25996e-06	6.07015e-05	-	HIC_ASM_23	43565030	43569194	+	4087	-	- && Q6L400.1 RecName: Full=Putative late blight resistance protein homolog R1B-16 && PF00931:NB-ARC domain	NB-ARC
evm.TU.HIC_ASM_14.1975	480.812	54.0286	37.6359	4.40017	10.1216	6.58432	190.826	7.03536	4.7658	1.26276e-06	6.07805e-05	-	HIC_ASM_14	67942576	67944633	+	2058	-	- && Q08307.1 RecName: Full=Polyphenol oxidase E, chloroplastic; Short=PPO; AltName: Full=Catechol oxidase; Flags: Precursor && PF00264:Common central domain of tyrosinase|PF12142:Polyphenol oxidase middle domain|PF12143:Protein of unknown function (DUF_B	-
evm.TU.HIC_ASM_9.488	439.215	559.829	600.339	144.326	179.152	186.007	533.128	169.828	1.65093	1.26597e-06	6.08793e-05	-	HIC_ASM_9	11268229	11269910	-	1682	-	- && - && -	-
evm.TU.HIC_ASM_10.1240	70.9595	179.329	105.564	639.784	458.507	579.42	118.618	559.237	-2.23719	1.26884e-06	6.09613e-05	-	HIC_ASM_10	44887969	44892136	+	2775	-	- && Q8S9D1.1 RecName: Full=Pentatricopeptide repeat-containing protein At5g21222; AltName: Full=SNF1-like protein kinase AtC401 && PF13041:PPR repeat family	-
evm.TU.HIC_ASM_16.3694	462.46	187.376	510.38	3.52013	52.6322	16.4608	386.739	24.2044	4.00494	1.27922e-06	6.14035e-05	-	HIC_ASM_16	111154282	111156805	-	2146	-	- && O82333.1 RecName: Full=Probable indole-3-acetic acid-amido synthetase GH3.1; AltName: Full=Auxin-responsive GH3-like protein 1; Short=AtGH3-1 && PF03321:GH3 auxin-responsive promoter	-
evm.TU.HIC_ASM_1.3973	3470.9	2746.26	1022.6	322.092	320.854	552.26	2413.25	398.402	2.59824	1.28494e-06	6.16218e-05	-	HIC_ASM_1	135385047	135387344	-	540	-	- && Q9M2F9.1 RecName: Full=DEAD-box ATP-dependent RNA helicase 52 && PF00271:Helicase conserved C-terminal domain	Helicase_C
evm.TU.HIC_ASM_5.900	181.069	452.921	186.344	36.9614	30.3647	57.6128	273.445	41.6463	2.71177	1.30197e-06	6.23814e-05	-	HIC_ASM_5	28025110	28026607	-	447	-	- && - && -	-
evm.TU.HIC_ASM_0.5600	6664.08	7152.47	3649.77	1310.37	1860.35	1164.6	5822.11	1445.11	2.01043	1.30606e-06	6.25203e-05	-	HIC_ASM_0	187589118	187592625	-	1549	-	- && F4I111.1 RecName: Full=Calcium uniporter protein 6, mitochondrial; Flags: Precursor && PF04678:Mitochondrial calcium uniporter	-
evm.TU.HIC_ASM_6.3544	11.011	17.2432	37.6359	231.449	222.675	102.057	21.9634	185.394	-3.06275	1.31589e-06	6.29335e-05	-	HIC_ASM_6	119842482	119844558	-	684	-	- && O80366.1 RecName: Full=Two-component response regulator ARR9; AltName: Full=Response reactor 4 && PF00072:Response regulator receiver domain	Response_reg
evm.TU.HIC_ASM_5.3216	403.735	102.31	146.872	17.6007	7.0851	30.4525	217.639	18.3794	3.55748	1.3176e-06	6.29579e-05	-	HIC_ASM_5	107493691	107495548	-	1858	-	- && - && -	-
novel.6011	18.3516	14.9441	19.2769	91.5235	143.726	79.0119	17.5242	104.754	-2.57552	1.32344e-06	6.31793e-05	-	HIC_ASM_20	9573939	9580429	-	2023	-	- && - && -	-
evm.TU.HIC_ASM_16.3784	228.783	17.2432	38.5539	0	0	2.46912	94.8601	0.82304	6.77793	1.33141e-06	6.3502e-05	-	HIC_ASM_16	115030790	115032297	+	1193	-	- && - && PF00257:Dehydrin	-
evm.TU.CTG4506.3	11901.6	8053.72	5421.41	1542.7	2324.93	2279	8458.92	2048.87	2.04561	1.35486e-06	6.45397e-05	-	CTG4506	40088	43495	+	1092	-	- && Q05737.1 RecName: Full=GTP-binding protein YPTM2 && PF00071:Ras family	Ras
evm.TU.HIC_ASM_8.1568	1263.81	1371.41	201.949	36.0814	19.231	121.81	945.723	59.0408	3.99898	1.35563e-06	6.45397e-05	-	HIC_ASM_8	56735079	56735462	-	384	-	- && - && -	-
evm.TU.CTG2450.5	2481.14	3133.66	777.504	378.414	75.9118	98.7648	2130.77	184.364	3.5303	1.37045e-06	6.51861e-05	-	CTG2450	78694	85892	+	2706	-	- && Q9LD40.2 RecName: Full=Putative cyclic nucleotide-gated ion channel 13; AltName: Full=Cyclic nucleotide- and calmodulin-regulated ion channel 13 && PF00520:Ion transport protein|PF00027:Cyclic nucleotide-binding domain	Ion_trans
evm.TU.HIC_ASM_7.656	2800.45	1943.88	696.724	287.771	340.085	268.311	1813.69	298.722	2.602	1.38507e-06	6.58214e-05	-	HIC_ASM_7	17179341	17181316	-	1976	-	- && - && PF05003:Protein of unknown function (DUF668)|PF11961:Domain of unknown function (DUF3475)	-
evm.TU.HIC_ASM_19.2700	39.1501	9.19636	169.821	0.880034	0	0	72.7224	0.293345	7.81702	1.39765e-06	6.63593e-05	-	HIC_ASM_19	67434372	67437888	+	2105	-	- && Q9SX98.1 RecName: Full=Lysine histidine transporter-like 8; AltName: Full=Amino acid transporter-like protein 1 && PF01490:Transmembrane amino acid transporter protein	Aa_trans
evm.TU.HIC_ASM_4.3394	1008.11	858.71	664.596	201.528	304.659	240.328	843.807	248.838	1.76195	1.39971e-06	6.63871e-05	-	HIC_ASM_4	110446092	110450178	-	1922	-	- && P43293.2 RecName: Full=Probable serine/threonine-protein kinase NAK && PF07714:Protein tyrosine kinase	Pkinase_Tyr
evm.TU.HIC_ASM_22.4018	3985.97	3037.1	818.811	293.051	384.62	429.627	2613.96	369.099	2.82398	1.40077e-06	6.63871e-05	-	HIC_ASM_22	126993595	126998425	+	2142	-	- && - && -	-
evm.TU.HIC_ASM_3.2417	2241.34	2078.38	1607.33	714.587	745.96	612.342	1975.68	690.963	1.51565	1.40447e-06	6.64753e-05	-	HIC_ASM_3	87494745	87504927	+	3092	-	- && Q9FWR2.1 RecName: Full=Pyrophosphate-energized membrane proton pump 3; AltName: Full=AVP1-like protein 2; AltName: Full=Pyrophosphate-energized inorganic pyrophosphatase 3; Short=H(+)-PPase 3 && PF03030:Inorganic H+ pyrophosphatase	-
evm.TU.HIC_ASM_20.189	77.0767	37.935	79.8616	242.009	305.672	344.854	64.9578	297.512	-2.19353	1.40517e-06	6.64753e-05	-	HIC_ASM_20	5901143	5902922	+	914	-	- && O24543.1 RecName: Full=Auxin-induced protein 22E; AltName: Full=Indole-3-acetic acid-induced protein ARG14 && PF02309:AUX/IAA family	-
evm.TU.HIC_ASM_10.1230	3355.9	9787.23	2734.57	702.267	996.975	788.472	5292.57	829.238	2.67415	1.41181e-06	6.67294e-05	-	HIC_ASM_10	44330335	44335214	+	2194	-	- && Q5N800.1 RecName: Full=Probable chlorophyll(ide) b reductase NYC1, chloroplastic; AltName: Full=Protein NON-YELLOW COLORING 1; Short=OsNYC1; Flags: Precursor && PF00106:short chain dehydrogenase	adh_short
evm.TU.HIC_ASM_12.2316	1900	358.658	293.744	86.2433	81.9848	47.7363	850.802	71.9881	3.56326	1.43276e-06	6.76583e-05	-	HIC_ASM_12	81741971	81743142	+	1172	-	- && - && PF07816:Protein of unknown function (DUF1645)	-
evm.TU.HIC_ASM_8.1129	2197.3	1359.91	504.872	190.087	246.966	190.122	1354.03	209.059	2.69527	1.44494e-06	6.81725e-05	-	HIC_ASM_8	40192699	40205583	+	3585	-	- && C0LGD7.2 RecName: Full=Probable LRR receptor-like serine/threonine-protein kinase At1g06840; Flags: Precursor && PF08263:Leucine rich repeat N-terminal domain|PF00069:Protein kinase domain	Pkinase
evm.TU.HIC_ASM_21.1128	1436.32	1243.81	250.6	84.4832	150.812	102.057	976.909	112.451	3.11929	1.45612e-06	6.86379e-05	-	HIC_ASM_21	28857656	28859648	-	1924	-	- && Q43469.1 RecName: Full=Delta(8)-fatty-acid desaturase; AltName: Full=Delta(8)-sphingolipid desaturase; AltName: Full=Sphingolipid 8-(E/Z)-desaturase && PF00487:Fatty acid desaturase|PF00173:Cytochrome b5-like Heme/Steroid binding domain	-
evm.TU.HIC_ASM_1.2865	1535.42	979.413	626.042	233.209	251.015	251.85	1046.96	245.358	2.09283	1.45986e-06	6.87522e-05	-	HIC_ASM_1	108897519	108904441	+	2128	-	- && Q01888.1 RecName: Full=Graves disease carrier protein; Short=GDC; AltName: Full=Mitochondrial solute carrier protein homolog; AltName: Full=Solute carrier family 25 member 16 && PF00153:Mitochondrial carrier protein	Mito_carr
evm.TU.HIC_ASM_15.540	6.1172	48.2809	18.359	378.414	117.41	543.207	24.2524	346.344	-3.83649	1.4614e-06	6.87631e-05	-	HIC_ASM_15	14583912	14585385	+	1317	-	- && Q9SJ81.1 RecName: Full=Fasciclin-like arabinogalactan protein 7; Flags: Precursor && PF02469:Fasciclin domain	-
evm.TU.HIC_ASM_15.2553	407.406	454.07	46.8154	22.8809	26.3161	20.576	302.764	23.2577	3.70266	1.46318e-06	6.87853e-05	-	HIC_ASM_15	91233257	91238351	+	1419	-	- && - && -	-
evm.TU.HIC_ASM_3.475	725.5	580.52	585.652	143.445	230.772	196.707	630.558	190.308	1.72876	1.50484e-06	7.06805e-05	-	HIC_ASM_3	11188914	11196875	+	1739	-	- && Q9SD53.1 RecName: Full=UPF0481 protein At3g47200 && PF03140:Plant protein of unknown function	-
evm.TU.HIC_ASM_19.3362	2204.64	998.955	213.882	114.404	101.216	94.6496	1139.16	103.423	3.46106	1.51975e-06	7.13166e-05	-	HIC_ASM_19	84217071	84220694	+	2062	-	- && - && -	-
evm.TU.HIC_ASM_14.468	524.856	541.436	414.913	139.045	173.079	172.838	493.735	161.654	1.6105	1.53043e-06	7.17534e-05	-	HIC_ASM_14	13403472	13411583	-	3520	-	- && P53535.1 RecName: Full=Alpha-1,4 glucan phosphorylase L-2 isozyme, chloroplastic/amyloplastic; AltName: Full=Starch phosphorylase L-2; Flags: Precursor && PF00343:Carbohydrate phosphorylase	-
novel.3378	402.512	191.974	34.8821	6.16024	20.2432	5.76128	209.789	10.7216	4.29972	1.54411e-06	7.23302e-05	-	HIC_ASM_12	117861848	117883687	-	2369	-	- && Q8RYJ8.1 RecName: Full=Putative calcium-binding protein CML19; AltName: Full=Calmodulin-like protein 19 && PF13499:EF-hand domain pair|PF13833:EF-hand domain pair	-
evm.TU.HIC_ASM_14.1842	105.216	172.432	210.211	627.464	536.444	735.798	162.619	633.235	-1.95917	1.55246e-06	7.26211e-05	-	HIC_ASM_14	63109262	63113530	+	1549	-	- && Q9FWS6.1 RecName: Full=Bifunctional nuclease 1; Short=AtBBD1 && PF02577:Bifunctional nuclease	-
evm.TU.HIC_ASM_23.2092	2341.66	3722.23	1701.88	616.904	514.176	764.604	2588.59	631.895	2.03409	1.55309e-06	7.26211e-05	-	HIC_ASM_23	65996454	66000825	+	1871	-	- && Q9SV30.1 RecName: Full=GATA transcription factor 8 && PF00320:GATA zinc finger	GATA
evm.TU.HIC_ASM_16.662	1621.06	2248.51	1435.67	411.856	562.76	607.404	1768.41	527.34	1.74555	1.57299e-06	7.34862e-05	-	HIC_ASM_16	15635818	15643099	-	2821	-	- && Q9FKL6.1 RecName: Full=Calmodulin-binding protein 60 B && PF07887:Calmodulin binding protein-like	-
evm.TU.HIC_ASM_1.67	4806.9	3296.9	4265.71	123.205	902.845	280.657	4123.17	435.569	3.24332	1.5744e-06	7.34864e-05	-	HIC_ASM_1	1571176	1573732	-	1724	-	- && Q9SUP6.1 RecName: Full=Probable WRKY transcription factor 53; AltName: Full=WRKY DNA-binding protein 53 && PF03106:WRKY DNA -binding domain	WRKY
evm.TU.HIC_ASM_3.2418	490.6	286.237	2136.07	24.6409	117.41	47.7363	970.969	63.2625	3.94228	1.60291e-06	7.46936e-05	-	HIC_ASM_3	87531195	87587690	+	1725	-	- && Q96520.1 RecName: Full=Peroxidase 12; Short=Atperox P12; AltName: Full=ATP4a; AltName: Full=PRXR6; Flags: Precursor && PF00141:Peroxidase	-
evm.TU.HIC_ASM_21.3757	923.697	157.488	56.9129	29.0411	7.0851	6.58432	379.366	14.2368	4.7337	1.60311e-06	7.46936e-05	-	HIC_ASM_21	126396588	126399431	+	2844	-	- && O64495.1 RecName: Full=Subtilisin-like protease SBT1.2; AltName: Full=Cucumisin-like serine protease SDD1; AltName: Full=Protein STOMATAL DENSITY AND DISTRIBUTION 1; AltName: Full=Subtilase subfamily 1 member 2; Short=AtSBT1.2; AltName: Full=Subtilis	Peptidase_S8
evm.TU.HIC_ASM_17.2939	12871.8	7864.04	5247.92	1398.37	995.963	2399.99	8661.26	1598.11	2.43805	1.62498e-06	7.55829e-05	-	HIC_ASM_17	113093621	113105614	-	7632	-	- && Q9LV03.2 RecName: Full=Glutamate synthase 1 [NADH], chloroplastic; AltName: Full=NADH-dependent glutamate synthase 1; Short=NADH-GOGAT 1; Flags: Precursor && PF07992:Pyridine nucleotide-disulphide oxidoreductase|PF01493:GXGXG motif|PF14691:Dihydropry	GATase_2
evm.TU.HIC_ASM_2.2001	1803.35	850.664	583.816	23.7609	185.225	56.7898	1079.28	88.5918	3.60874	1.62562e-06	7.55829e-05	-	HIC_ASM_2	60465771	60471389	+	2285	-	- && P92961.1 RecName: Full=Proline transporter 1; Short=AtPROT1 && PF01490:Transmembrane amino acid transporter protein	Aa_trans
evm.TU.HIC_ASM_1.2146	88.0877	336.817	434.19	2378.73	1899.82	1687.23	286.365	1988.59	-2.79466	1.62652e-06	7.55829e-05	-	HIC_ASM_1	87391062	87416047	+	1581	-	- && Q4FPT7.1 RecName: Full=Phosphoglycolate phosphatase; Short=PGP; Short=PGPase && PF13419:Haloacid dehalogenase-like hydrolase	-
evm.TU.HIC_ASM_1.2740	57.5017	166.684	236.831	1401.01	837.054	819.748	153.672	1019.27	-2.72737	1.65505e-06	7.68404e-05	-	HIC_ASM_1	105421428	105429245	+	948	-	- && - && PF04570:zinc-finger of the FCS-type, C2-C2	-
evm.TU.HIC_ASM_19.2901	61459.5	32675.8	11589.1	3037.88	6379.63	1931.68	35241.5	3783.06	3.21968	1.66518e-06	7.72421e-05	-	HIC_ASM_19	72030928	72033845	-	2738	-	- && O23141.1 RecName: Full=Arginine decarboxylase 2; Short=ADC 2; Short=ARGDC 2; AltName: Full=ADC-N && PF02784:Pyridoxal-dependent decarboxylase, pyridoxal binding domain|PF00278:Pyridoxal-dependent decarboxylase, C-terminal sheet domain	-
evm.TU.HIC_ASM_17.3877	7301.49	5354.58	859.201	491.939	527.334	390.944	4505.09	470.072	3.2606	1.6827e-06	7.79858e-05	-	HIC_ASM_17	140136227	140146896	+	6523	-	- && Q9LUM0.1 RecName: Full=1-phosphatidylinositol-3-phosphate 5-kinase FAB1B; Short=Phosphatidylinositol 3-phosphate 5-kinase; AltName: Full=FYVE finger-containing phosphoinositide kinase; AltName: Full=PIKfyve; AltName: Full=Phosphatidylinositol 3-phosp	PIP5K
evm.TU.HIC_ASM_19.1376	814.811	674.783	616.862	187.447	105.264	45.2672	702.152	112.66	2.64018	1.68593e-06	7.80665e-05	-	HIC_ASM_19	33791103	33809215	-	1206	-	- && O04035.2 RecName: Full=Phosphoglycerate mutase-like protein AT74H; AltName: Full=Protein At-74 homolog; Short=At-74H && PF00300:Histidine phosphatase superfamily (branch 1)	-
evm.TU.HIC_ASM_20.511	67.2892	36.7855	62.4206	303.612	266.197	183.538	55.4984	251.116	-2.17675	1.69181e-06	7.82696e-05	-	HIC_ASM_20	13703098	13703961	-	864	-	- && - && PF08137:DVL family	-
evm.TU.HIC_ASM_0.5101	80.7471	225.311	72.518	8.80034	17.2067	14.8147	126.192	13.6072	3.21516	1.70321e-06	7.87278e-05	-	HIC_ASM_0	175205708	175207222	-	1515	-	- && O23522.2 RecName: Full=Phospholipase A1-Ibeta2, chloroplastic; Flags: Precursor && PF01764:Lipase (class 3)	Lipase_3
evm.TU.HIC_ASM_4.518	2183.84	924.235	803.206	30.8012	211.541	134.979	1303.76	125.774	3.37454	1.70793e-06	7.88764e-05	-	HIC_ASM_4	13939929	13942819	+	1501	-	- && Q8VYH6.1 RecName: Full=Cytochrome b561 and DOMON domain-containing protein At4g17280; AltName: Full=Protein b561A.tha2; Flags: Precursor && PF03188:Eukaryotic cytochrome b561|PF04526:Protein of unknown function (DUF568)	Cytochrom_B561
evm.TU.HIC_ASM_21.4124	365.809	264.395	135.857	37.8414	13.1581	46.0902	255.354	32.3632	2.97387	1.71024e-06	7.89132e-05	-	HIC_ASM_21	136252671	136258572	-	4600	-	- && Q9LYS2.2 RecName: Full=ABC transporter C family member 10; Short=ABC transporter ABCC.10; Short=AtABCC10; AltName: Full=ATP-energized glutathione S-conjugate pump 14; AltName: Full=Glutathione S-conjugate-transporting ATPase 14; AltName: Full=Multidr	ABC_tran
evm.TU.HIC_ASM_2.1592	108.886	19.5423	27.5385	0.880034	0	0	51.989	0.293345	7.32781	1.72604e-06	7.95722e-05	-	HIC_ASM_2	44048939	44049782	-	844	-	- && - && PF13855:Leucine rich repeat	-
evm.TU.HIC_ASM_8.2808	560.336	149.441	199.195	43.1216	44.5349	21.399	302.991	36.3519	3.06068	1.72779e-06	7.95829e-05	-	HIC_ASM_8	95915650	95916469	-	820	-	- && - && -	-
evm.TU.HIC_ASM_23.3316	72.183	62.0755	22.9487	3.52013	0	1.64608	52.4024	1.72207	4.89128	1.73503e-06	7.98465e-05	-	HIC_ASM_23	116270579	116270975	+	397	-	- && - && PF02519:Auxin responsive protein	Auxin_inducible
evm.TU.HIC_ASM_22.1732	4204.96	4307.35	2392.18	884.434	1230.78	868.307	3634.83	994.508	1.86989	1.74246e-06	8.01179e-05	-	HIC_ASM_22	65393058	65397863	-	1880	-	- && Q8RXL8.1 RecName: Full=Uncharacterized membrane protein At1g06890 && PF03151:Triose-phosphate Transporter family	-
evm.TU.CTG2648_1.27	1085.19	1525.45	1228.22	204.168	391.705	119.341	1279.62	238.405	2.42546	1.74874e-06	8.03298e-05	-	CTG2648_1	503371	507092	+	1621	-	- && - && -	-
evm.TU.HIC_ASM_5.3102	516.292	618.455	277.221	122.325	102.228	106.995	470.656	110.516	2.08939	1.75013e-06	8.03298e-05	-	HIC_ASM_5	104969266	104976623	+	7235	-	- && - && -	-
evm.TU.HIC_ASM_17.4373	2576.57	2554.29	1197.92	579.062	535.431	419.75	2109.59	511.415	2.04431	1.78087e-06	8.16691e-05	-	HIC_ASM_17	152415880	152423580	+	3897	-	- && Q5F479.1 RecName: Full=Serine/threonine-protein kinase 11-interacting protein && -	-
novel.590	139.472	183.927	187.262	35.2013	12.1459	36.2138	170.22	27.8537	2.60512	1.7833e-06	8.1709e-05	-	CTG3490	364638	367560	-	2258	-	- && - && -	-
evm.TU.CTG4741.1	770.767	639.147	237.749	53.682	12.1459	84.7731	549.221	50.2004	3.44777	1.78987e-06	8.19386e-05	-	CTG4741	719	3109	-	910	-	- && Q9C7N2.1 RecName: Full=MACPF domain-containing protein CAD1; AltName: Full=Protein CONSTITUTIVELY ACTIVATED CELL DEATH 1; Short=Protein CAD1 && PF01823:MAC/Perforin domain	-
evm.TU.HIC_ASM_9.1842	4669.87	3325.64	1370.5	550.901	640.696	611.519	3122	601.039	2.37683	1.79479e-06	8.20921e-05	-	HIC_ASM_9	70161763	70168998	-	1998	-	- && Q9ZU93.2 RecName: Full=Plant UBX domain-containing protein 2; Short=PUX2; AltName: Full=AtPUB3; AltName: Full=CDC48-interacting UBX-domain protein 2 && PF09409:PUB domain	-
evm.TU.CTG1207.12	150.483	320.723	161.559	33.4413	38.462	48.5594	210.922	40.1542	2.39153	1.81808e-06	8.30848e-05	-	CTG1207	198088	201794	+	1811	-	- && - && -	-
evm.TU.HIC_ASM_4.2055	4661.31	2801.44	1722.07	776.19	496.969	670.778	3061.61	647.979	2.23998	1.82053e-06	8.31244e-05	-	HIC_ASM_4	56178321	56182883	+	3150	-	- && Q6L3Z4.2 RecName: Full=Putative late blight resistance protein homolog R1B-12 && PF00931:NB-ARC domain	NB-ARC
evm.TU.HIC_ASM_18.1584	4460.66	8813.57	4014.2	1490.78	1287.46	1494.64	5762.81	1424.29	2.01645	1.82288e-06	8.31593e-05	-	HIC_ASM_18	54480826	54485925	-	2508	-	- && Q9LKG8.1 RecName: Full=NAC domain-containing protein 91; Short=ANAC091; AltName: Full=TCV-interacting protein && PF02365:No apical meristem (NAM) protein	NAM
evm.TU.CTG8679.2	373.149	203.47	142.282	1.76007	30.3647	15.6378	239.634	15.9209	3.91835	1.82567e-06	8.32141e-05	-	CTG8679	126977	129130	-	1355	-	- && Q5E930.1 RecName: Full=S-type anion channel SLAH1; AltName: Full=SLAC1-homolog protein 1 && PF03595:Voltage-dependent anion channel	C4dic_mal_tran
evm.TU.HIC_ASM_14.898	4201.29	723.064	44.0616	16.7206	61.7416	55.1437	1656.14	44.5353	5.21707	1.83259e-06	8.34098e-05	-	HIC_ASM_14	27200017	27202874	+	1700	-	- && Q9ZUD9.1 RecName: Full=Probable inactive poly [ADP-ribose] polymerase SRO2; AltName: Full=Protein SIMILAR TO RCD ONE 2 && PF00644:Poly(ADP-ribose) polymerase catalytic domain|PF12174:RCD1-SRO-TAF4 (RST) plant domain	-
evm.TU.HIC_ASM_11.1986	8.56408	19.5423	20.1949	142.565	93.1185	88.0653	16.1004	107.916	-2.7345	1.83315e-06	8.34098e-05	-	HIC_ASM_11	83306168	83309805	-	1624	-	- && - && -	-
evm.TU.HIC_ASM_15.828	24.4688	17.2432	20.1949	66.8826	169.03	239.505	20.6356	158.473	-2.94271	1.85149e-06	8.41713e-05	-	HIC_ASM_15	21317019	21317898	+	880	-	- && - && PF07939:Protein of unknown function (DUF1685)	-
evm.TU.HIC_ASM_6.3294	331.552	34.4864	75.2719	0	0	6.58432	147.104	2.19477	6.02742	1.85811e-06	8.4399e-05	-	HIC_ASM_6	114173018	114174720	+	752	-	- && A1XGB4.1 RecName: Full=CASP-like protein PIMP1; AltName: Full=CASP-like protein 4D1; Short=CaCASPL4D1; AltName: Full=Pathogen-induced membrane protein 1; Short=CaPIMP1 && PF04535:Domain of unknown function (DUF588)	-
evm.TU.HIC_ASM_22.4038	188.41	326.471	106.482	22.8809	38.462	33.7446	207.121	31.6958	2.70849	1.86188e-06	8.4497e-05	-	HIC_ASM_22	127235493	127237544	+	1378	-	- && Q9LU46.1 RecName: Full=DEAD-box ATP-dependent RNA helicase 35 && PF00271:Helicase conserved C-terminal domain	Helicase_C
evm.TU.HIC_ASM_19.3685	359.691	31.0377	10.0974	0	0	2.46912	133.609	0.82304	7.28037	1.86902e-06	8.47043e-05	-	HIC_ASM_19	91706408	91707988	+	1581	-	- && - && -	-
evm.TU.HIC_ASM_19.503	58.7251	24.1405	79.8616	0	3.03647	0	54.2424	1.01216	5.85119	1.86968e-06	8.47043e-05	-	HIC_ASM_19	12621056	12622513	-	857	-	- && P11120.2 RecName: Full=Calmodulin; Short=CaM && PF13499:EF-hand domain pair	-
novel.6385	88.0877	81.6177	39.4718	1.76007	5.06079	9.05344	69.7258	5.29143	3.70929	1.89885e-06	8.59477e-05	-	HIC_ASM_22	10521111	10523048	+	1938	-	- && - && -	-
evm.TU.HIC_ASM_4.407	983.646	746.055	795.863	109.124	284.416	140.74	841.855	178.093	2.24236	1.9004e-06	8.59477e-05	-	HIC_ASM_4	11196078	11198217	+	2140	-	- && Q9LNJ3.1 RecName: Full=Aspartyl protease family protein 2; Flags: Precursor && PF14543:Xylanase inhibitor N-terminal|PF14541:Xylanase inhibitor C-terminal	-
evm.TU.HIC_ASM_22.1878	562.782	470.164	440.616	73.0428	169.03	99.5879	491.188	113.887	2.1105	1.9074e-06	8.61898e-05	-	HIC_ASM_22	69836618	69839680	+	1286	-	- && P27061.1 RecName: Full=Acid phosphatase 1; AltName: Full=Apase-1(1); Flags: Precursor && PF03767:HAD superfamily, subfamily IIIB (Acid phosphatase)	-
evm.TU.HIC_ASM_16.2554	4727.37	3571.64	1160.29	628.344	496.969	346.5	3153.1	490.604	2.68409	1.91319e-06	8.6377e-05	-	HIC_ASM_16	74579693	74588702	-	1473	-	- && Q9M2Y6.1 RecName: Full=Uncharacterized protein At3g49720 && -	-
evm.TU.CTG3205.8	167.611	82.7673	78.9437	4.40017	11.1337	0	109.774	5.17797	4.43311	1.91654e-06	8.64538e-05	-	CTG3205	165969	167389	-	1201	-	- && P23547.1 RecName: Full=Glucan endo-1,3-beta-glucosidase, acidic isoform GI9; AltName: Full=(1->3)-beta-glucan endohydrolase; Short=(1->3)-beta-glucanase; AltName: Full=Beta-1,3-endoglucanase; AltName: Full=PR-2B; AltName: Full=PR-36; Flags: Precursor	Glyco_hydro_17
evm.TU.HIC_ASM_22.2318	667.998	264.395	83.5334	3.52013	12.1459	35.3907	338.642	17.0189	4.30937	1.92138e-06	8.65683e-05	-	HIC_ASM_22	82347620	82351342	-	1506	-	- && F4JTB3.1 RecName: Full=Protein DETOXIFICATION 35; Short=AtDTX35; AltName: Full=Multidrug and toxic compound extrusion protein 35; Short=MATE protein 35; AltName: Full=Protein DETOXIFYING EFFLUX CARRIER 35; Short=Protein DTX5; AltName: Full=Protein FL	MatE
evm.TU.HIC_ASM_17.4576	1992.98	513.847	44.9795	51.0419	5.06079	12.3456	850.603	22.8161	5.21833	1.92238e-06	8.65683e-05	-	HIC_ASM_17	157229334	157232489	+	1698	-	- && Q949X0.2 RecName: Full=Palmitoyl-monogalactosyldiacylglycerol delta-7 desaturase, chloroplastic; AltName: Full=Acyl-lipid desaturase 3; AltName: Full=Fatty acid desaturase 5; Short=FAD5; AltName: Full=Fatty acid desaturase B; Short=FADB; AltName: Ful	-
evm.TU.HIC_ASM_18.4783	0	0	4.58975	51.922	94.1307	41.975	1.52992	62.6759	-5.22589	1.93672e-06	8.7139e-05	-	HIC_ASM_18	160630786	160646500	-	1911	-	- && Q67XZ3.2 RecName: Full=Beta-fructofuranosidase, insoluble isoenzyme CWINV3; AltName: Full=6-fructan exohydrolase; Short=6-FEH; AltName: Full=Beta-fructofuranosidase 5; Short=AtFruct5; AltName: Full=Cell wall beta-fructosidase 3; AltName: Full=Cell wa	-
evm.TU.HIC_ASM_6.1948	9788.74	2002.51	187.262	13.2005	0	16.4608	3992.84	9.8871	8.6542	1.93914e-06	8.71732e-05	-	HIC_ASM_6	68831570	68832493	+	576	-	- && - && -	-
evm.TU.HIC_ASM_15.22	369.479	464.416	443.37	46.6418	74.8997	133.333	425.755	84.958	2.32378	1.94817e-06	8.75042e-05	-	HIC_ASM_15	329439	332848	-	1649	-	- && Q8S8Q6.1 RecName: Full=Tetraspanin-8 && PF00335:Tetraspanin family	Tetraspannin
evm.TU.HIC_ASM_21.1070	11280.1	8810.12	8260.63	2488.74	3198.42	3723.43	9450.29	3136.86	1.59099	1.95339e-06	8.76632e-05	-	HIC_ASM_21	27601811	27604494	+	1803	-	- && Q8H0Y8.2 RecName: Full=Probable WRKY transcription factor 41; AltName: Full=WRKY DNA-binding protein 41 && PF03106:WRKY DNA -binding domain	WRKY
evm.TU.HIC_ASM_21.494	311.977	202.32	637.975	2040.8	2340.11	1645.26	384.091	2008.72	-2.38557	1.9622e-06	8.79833e-05	-	HIC_ASM_21	12087507	12088923	-	1325	-	- && Q9SPK4.1 RecName: Full=Phosphoenolpyruvate carboxylase kinase 1; Short=AtPPCK1 && PF00069:Protein kinase domain	Pkinase
evm.TU.HIC_ASM_3.965	2955.83	3262.41	492.939	247.289	169.03	320.986	2237.06	245.768	3.18574	1.965e-06	8.80338e-05	-	HIC_ASM_3	26317272	26321786	+	2243	-	- && - && PF03097:BRO1-like domain	-
evm.TU.HIC_ASM_11.3608	41.597	34.4864	123.923	447.057	424.094	430.45	66.6689	433.867	-2.69534	1.97138e-06	8.82439e-05	-	HIC_ASM_11	151833167	151833967	+	801	-	- && O65695.1 RecName: Full=Auxin-responsive protein SAUR50; AltName: Full=Protein SMALL AUXIN UP RNA 50 && PF02519:Auxin responsive protein	Auxin_inducible
evm.TU.HIC_ASM_0.2197	4469.23	5958.09	1878.13	241.129	893.735	227.159	4101.82	454.008	3.17593	1.98588e-06	8.88113e-05	-	HIC_ASM_0	81251924	81267755	+	2728	-	- && O94808.3 RecName: Full=Glutamine--fructose-6-phosphate aminotransferase [isomerizing] 2; AltName: Full=D-fructose-6-phosphate amidotransferase 2; AltName: Full=Glutamine:fructose-6-phosphate amidotransferase 2; Short=GFAT 2; Short=GFAT2; AltName: Ful	SIS
evm.TU.HIC_ASM_22.3887	3841.6	5259.17	1096.03	205.928	487.86	555.552	3398.93	416.447	3.02881	1.9884e-06	8.88113e-05	-	HIC_ASM_22	123965874	123969725	+	2794	-	- && Q9SN74.1 RecName: Full=Transcription factor bHLH47; AltName: Full=Basic helix-loop-helix protein 47; Short=AtbHLH47; Short=bHLH 47; AltName: Full=Protein POPEYE; AltName: Full=Transcription factor EN 139; AltName: Full=bHLH transcription factor bHLH0	-
evm.TU.HIC_ASM_20.1407	22380.4	8337.65	707.739	472.578	453.447	772.012	10475.3	566.012	4.20991	1.9908e-06	8.88113e-05	-	HIC_ASM_20	50156078	50174581	+	5196	-	- && Q9SD34.3 RecName: Full=Zinc finger CCCH domain-containing protein 44; Short=AtC3H44 && PF02213:GYF domain|PF02201:SWIB/MDM2 domain|PF03126:Plus-3 domain	-
evm.TU.HIC_ASM_13.3120	112.556	158.637	270.795	1450.3	643.732	832.094	180.663	975.374	-2.43075	1.99083e-06	8.88113e-05	-	HIC_ASM_13	94548188	94561782	-	1931	-	- && Q8RWU3.1 RecName: Full=Protein REVEILLE 8; AltName: Full=MYB-like transcription factor; AltName: Full=Protein LHY-CCA1-like 5 && PF16543:DRG Family Regulatory Proteins, Tma46|PF00249:Myb-like DNA-binding domain	Myb_DNA-binding
evm.TU.CTG9570.5	1300.52	1957.68	797.698	246.409	345.146	339.916	1351.96	310.49	2.1223	2.00225e-06	8.92447e-05	-	CTG9570	159001	163173	-	3079	-	- && Q9LV16.2 RecName: Full=Hydroxyproline O-galactosyltransferase GALT6; AltName: Full=Beta-1,3-galactosyltransferase 19 && PF01762:Galactosyltransferase|PF00337:Galactoside-binding lectin	Galactosyl_T
novel.6071	90.5346	57.4773	64.2565	250.81	240.894	257.612	70.7561	249.772	-1.82235	2.00835e-06	8.94407e-05	-	HIC_ASM_20	93290346	93299502	-	2179	-	- && - && -	-
evm.TU.HIC_ASM_15.702	1041.15	804.682	472.744	84.4832	31.3769	168.723	772.858	94.8611	3.02379	2.01679e-06	8.97405e-05	-	HIC_ASM_15	18504296	18509769	+	3804	-	- && Q42484.1 RecName: Full=Disease resistance protein RPS2; AltName: Full=Resistance to Pseudomonas syringae protein 2 && PF13855:Leucine rich repeat|PF00931:NB-ARC domain	NB-ARC
evm.TU.HIC_ASM_6.278	631.295	1633.5	526.903	115.284	169.03	184.361	930.568	156.225	2.5743	2.01879e-06	8.9753e-05	-	HIC_ASM_6	6447601	6454962	-	2242	-	- && Q2LZZ7.1 RecName: Full=Serine/threonine-protein kinase tricorner; AltName: Full=NDR protein kinase; AltName: Full=Serine/threonine-protein kinase 38-like && PF00069:Protein kinase domain	Pkinase
novel.5117	335.223	840.318	302.923	44.0017	62.7538	108.641	492.821	71.7989	2.77754	2.02098e-06	8.97553e-05	-	HIC_ASM_18	148884221	148909434	+	4341	-	- && - && PF13976:GAG-pre-integrase domain	-
evm.TU.HIC_ASM_11.4165	13.4578	54.0286	69.7642	519.22	253.039	339.916	45.7502	370.725	-3.01262	2.02226e-06	8.97553e-05	-	HIC_ASM_11	169552362	169553602	-	1241	-	- && Q9T0A4.1 RecName: Full=NAD(P)H-quinone oxidoreductase subunit S, chloroplastic; AltName: Full=NAD(P)H dehydrogenase subunit S; Short=NDH subunit S; AltName: Full=NADH-plastoquinone oxidoreductase subunit S; AltName: Full=Protein CHLORORESPIRATORY RED	-
evm.TU.HIC_ASM_23.3299	0	0	0	41.3616	38.462	14.8147	0	31.5461	-7.29797	2.02675e-06	8.98782e-05	-	HIC_ASM_23	115697376	115699357	-	1982	-	- && Q9LT79.1 RecName: Full=U-box domain-containing protein 25; AltName: Full=Plant U-box protein 25 && -	-
evm.TU.HIC_ASM_20.3039	146.813	125.3	88.1232	14.0805	28.3404	22.2221	120.079	21.5477	2.48074	2.0319e-06	9.00304e-05	-	HIC_ASM_20	94673680	94675602	+	1742	-	- && Q9LJJ1.1 RecName: Full=Putative pentatricopeptide repeat-containing protein At3g28640 && PF12854:PPR repeat|PF13041:PPR repeat family	-
evm.TU.HIC_ASM_23.2390	10029.8	2812.94	1063.9	127.605	480.775	40.329	4635.53	216.236	4.42274	2.08417e-06	9.22685e-05	-	HIC_ASM_23	77835081	77835953	+	873	-	- && P17407.1 RecName: Full=21 kDa protein; AltName: Full=1.2 protein; Flags: Precursor && PF04043:Plant invertase/pectin methylesterase inhibitor	-
evm.TU.HIC_ASM_9.1853	461.237	217.264	43.1436	15.8406	0	3.29216	240.548	6.37759	5.22842	2.09052e-06	9.24714e-05	-	HIC_ASM_9	70904755	70905440	+	686	-	- && - && PF00168:C2 domain	C2
evm.TU.HIC_ASM_4.2990	144.366	18.3927	5.5077	0	0	0	56.0888	0	8.3994	2.09708e-06	9.26834e-05	-	HIC_ASM_4	98905128	98915374	-	2763	-	- && Q9LMP1.1 RecName: Full=Wall-associated receptor kinase 2; Flags: Precursor && PF00069:Protein kinase domain|PF07645:Calcium-binding EGF domain|PF13947:Wall-associated receptor kinase galacturonan-binding	Pkinase
evm.TU.HIC_ASM_19.2655	1585.58	1584.07	1094.2	299.211	518.225	261.727	1421.28	359.721	1.98285	2.12534e-06	9.38536e-05	-	HIC_ASM_19	66348921	66353936	+	2039	-	- && P27450.2 RecName: Full=Probable serine/threonine-protein kinase Cx32, chloroplastic; Flags: Precursor && PF07714:Protein tyrosine kinase	Pkinase_Tyr
evm.TU.HIC_ASM_16.1147	604.379	597.764	579.226	198.008	194.334	248.558	593.79	213.633	1.47406	2.13386e-06	9.41501e-05	-	HIC_ASM_16	29060416	29062321	+	1003	-	- && Q9C7N2.1 RecName: Full=MACPF domain-containing protein CAD1; AltName: Full=Protein CONSTITUTIVELY ACTIVATED CELL DEATH 1; Short=Protein CAD1 && -	-
evm.TU.HIC_ASM_2.1599	2127.56	127.6	11.0154	0.880034	0	1.64608	755.392	0.842038	9.78048	2.15964e-06	9.52078e-05	-	HIC_ASM_2	44135896	44137083	-	1188	-	- && - && -	-
evm.TU.CTG8785.2	23.2454	37.935	14.6872	365.214	156.884	110.287	25.2892	210.795	-3.06483	2.16388e-06	9.53144e-05	-	CTG8785	98930	102228	-	2458	-	- && - && -	-
evm.TU.HIC_ASM_23.2922	6949.14	8737.7	4729.28	1948.39	2041.52	2271.59	6805.37	2087.17	1.70505	2.17162e-06	9.5575e-05	-	HIC_ASM_23	99662880	99667953	+	2620	-	- && O82197.1 RecName: Full=Vacuolar protein sorting-associated protein 32 homolog 1; Short=AtVPS32-1; AltName: Full=Charged multivesicular body protein 4 homolog 1; AltName: Full=ESCRT-III complex subunit VPS32 homolog 1 && PF03357:Snf7	ESCRT-III
evm.TU.HIC_ASM_15.1847	1658.98	3626.82	1226.38	318.572	521.261	214.813	2170.73	351.549	2.62682	2.17902e-06	9.58203e-05	-	HIC_ASM_15	66489890	66501258	+	2748	-	- && O65717.1 RecName: Full=Cyclic nucleotide-gated ion channel 1; Short=AtCNGC1; AltName: Full=Cyclic nucleotide- and calmodulin-regulated ion channel 1 && PF00027:Cyclic nucleotide-binding domain|PF00520:Ion transport protein	Ion_trans
novel.6919	84.4174	32.1873	6.42565	0	0	0	41.0101	0	7.9468	2.22645e-06	9.78237e-05	-	HIC_ASM_23	35925306	35927818	-	1226	-	- && - && -	-
evm.TU.HIC_ASM_14.637	477.142	627.652	639.811	185.687	127.532	204.114	581.535	172.444	1.75281	2.24115e-06	9.83873e-05	-	HIC_ASM_14	17955011	17959080	+	1632	-	- && Q9M9S6.1 RecName: Full=UDP-galactose/UDP-glucose transporter 3; Short=AtUTr3 && PF08449:UAA transporter family	-
novel.989	327.882	206.918	10.0974	5.2802	6.07295	9.05344	181.633	6.8022	4.73477	2.24398e-06	9.8429e-05	-	CTG5170	227379	231279	+	2517	-	- && - && -	-
evm.TU.HIC_ASM_3.2284	3205.41	855.262	1193.33	324.732	267.21	139.094	1751.34	243.679	2.84554	2.25334e-06	9.87568e-05	-	HIC_ASM_3	82716804	82717745	+	942	-	- && - && PF04554:Extensin-like region	-
evm.TU.HIC_ASM_6.1174	3098.97	1718.57	294.662	150.486	198.383	130.04	1704.07	159.636	3.41627	2.2636e-06	9.91237e-05	-	HIC_ASM_6	39325471	39338871	-	3145	-	- && F4I4W2.1 RecName: Full=Biotin--protein ligase 2; AltName: Full=Holocarboxylase synthetase 2 && PF03099:Biotin/lipoate A/B protein ligase family	BPL_LipA_LipB
evm.TU.CTG4456_1.7	66.0658	154.039	111.072	433.857	453.447	467.487	110.392	451.597	-2.03143	2.26899e-06	9.92231e-05	-	CTG4456_1	231644	235397	-	2692	-	- && Q66GQ2.2 RecName: Full=Uncharacterized protein At5g41620 && -	-
novel.7599	45.2673	39.0845	93.6309	302.732	275.307	277.365	59.3276	285.134	-2.25775	2.26965e-06	9.92231e-05	-	HIC_ASM_5	115659262	115660358	+	992	-	- && - && -	-
evm.TU.HIC_ASM_13.2739	838.057	78.1691	37.6359	0	0	0	317.954	0	10.9044	2.29777e-06	0.000100368	-	HIC_ASM_13	84661275	84662976	+	1702	-	- && Q9SCP6.1 RecName: Full=UDP-glycosyltransferase 73D1 && PF00201:UDP-glucoronosyl and UDP-glucosyl transferase	UDPGT
evm.TU.CTG2948.8	2764.97	2208.28	1204.35	215.608	587.052	259.258	2059.2	353.972	2.5409	2.30486e-06	0.000100594	-	CTG2948	224486	229765	+	1519	-	- && Q93YW5.1 RecName: Full=Probable protein phosphatase 2C 58; Short=AtPP2C58 && PF00481:Protein phosphatase 2C	PP2C
evm.TU.HIC_ASM_22.4840	3365.68	3222.18	1634.87	713.707	754.058	767.073	2740.91	744.946	1.87927	2.30725e-06	0.000100615	-	HIC_ASM_22	144994609	145001212	+	1481	-	- && Q9SHI7.1 RecName: Full=Ubiquitin-conjugating enzyme E2 34; AltName: Full=E2 ubiquitin-conjugating enzyme 34; AltName: Full=Ubiquitin carrier protein 34 && PF00179:Ubiquitin-conjugating enzyme	UQ_con
evm.TU.HIC_ASM_11.3706	90.5346	39.0845	4.58975	0	0	0	44.7363	0	8.0726	2.31599e-06	0.000100912	-	HIC_ASM_11	155944483	155944869	-	387	-	- && - && -	-
evm.TU.HIC_ASM_22.3938	581.134	457.519	227.652	92.4035	91.0942	93.0035	422.102	92.1671	2.19419	2.33668e-06	0.000101729	-	HIC_ASM_22	125427354	125440893	+	2809	-	- && Q8DKR7.2 RecName: Full=Chaperone protein DnaJ && PF01556:DnaJ C terminal domain|PF00684:DnaJ central domain|PF00226:DnaJ domain	DnaJ
evm.TU.HIC_ASM_15.2458	1153.7	1051.83	843.596	326.492	404.863	296.294	1016.38	342.55	1.56931	2.33923e-06	0.000101756	-	HIC_ASM_15	87803339	87807120	-	2538	-	- && Q9S9T7.2 RecName: Full=Vacuolar protein sorting-associated protein 28 homolog 2 && PF03997:VPS28 protein	-
evm.TU.CTG4832.6	31579.4	15483.2	2597.8	1817.27	1531.39	894.645	16553.5	1414.44	3.54884	2.35432e-06	0.000102316	-	CTG4832	125292	127752	-	1811	-	- && Q9T076.1 RecName: Full=Early nodulin-like protein 2; AltName: Full=Phytocyanin-like protein; Flags: Precursor && PF02298:Plastocyanin-like domain	Cu_bind_like
evm.TU.HIC_ASM_23.3311	6.1172	21.8414	27.5385	172.487	133.605	116.049	18.499	140.713	-2.91325	2.35601e-06	0.000102316	-	HIC_ASM_23	116045239	116047714	+	2476	-	- && Q9SIT6.1 RecName: Full=ABC transporter G family member 5; Short=ABC transporter ABCG.5; Short=AtABCG5; AltName: Full=White-brown complex homolog protein 5; Short=AtWBC5 && PF00005:ABC transporter|PF01061:ABC-2 type transporter	ABC2_membrane
evm.TU.HIC_ASM_15.2352	7743.15	10541.3	4060.09	1603.42	1848.2	1905.34	7448.19	1785.65	2.06039	2.37398e-06	0.000103011	-	HIC_ASM_15	84570198	84576272	+	2692	-	- && Q9FKW4.1 RecName: Full=Calcium-dependent protein kinase 28 && PF13499:EF-hand domain pair|PF00069:Protein kinase domain	Pkinase
evm.TU.HIC_ASM_13.435	7.34064	5.74773	34.8821	160.166	525.31	110.287	15.9902	265.254	-4.03479	2.37645e-06	0.000103033	-	HIC_ASM_13	11829240	11830837	-	1598	-	- && - && -	-
evm.TU.HIC_ASM_21.3400	693.691	39.0845	12.8513	0	5.06079	4.1152	248.542	3.05866	6.3509	2.38689e-06	0.000103346	-	HIC_ASM_21	115942580	115945958	+	1901	-	- && O23553.3 RecName: Full=Beta-amylase 3, chloroplastic; AltName: Full=1,4-alpha-D-glucan maltohydrolase; AltName: Full=Beta-amylase 8; AltName: Full=Chloroplast beta-amylase; Short=CT-BMY; Flags: Precursor && PF01373:Glycosyl hydrolase family 14	-
evm.TU.HIC_ASM_22.2614	3434.2	1557.63	881.232	292.171	387.656	309.463	1957.69	329.764	2.56961	2.38763e-06	0.000103346	-	HIC_ASM_22	91184535	91192336	-	2903	-	- && Q9FIM9.1 RecName: Full=CDPK-related kinase 4; Short=AtCRK4; AltName: Full=Calcium/calmodulin-dependent protein kinase CRK4 && PF00069:Protein kinase domain	Pkinase
evm.TU.CTG9614.2	37.9266	16.0936	25.7026	0	0	0	26.5743	0	7.323	2.40225e-06	0.000103893	-	CTG9614	46649	47521	-	873	-	- && Q9LIE6.1 RecName: Full=VQ motif-containing protein 22; Short=AtVQ22 && PF05678:VQ motif	-
evm.TU.HIC_ASM_6.1374	1054.61	87.3655	198.277	14.0805	19.231	0	446.749	11.1038	5.337	2.4124e-06	0.000104226	-	HIC_ASM_6	46870930	46877224	-	1772	-	- && Q9FLV0.1 RecName: Full=Protein DOWNY MILDEW RESISTANCE 6; Short=AtDMR6; AltName: Full=2-oxoglutarate (2OG)-Fe(II) oxygenase-like protein DMR6; AltName: Full=Salicylate 3-hydroxylase DMR6; Short=S3H DMR6; Short=SA 3-hydroxylase DMR6; Short=Salicylic a	2OG-FeII_Oxy
evm.TU.HIC_ASM_14.717	364.585	786.289	385.539	113.524	89.0699	132.509	512.138	111.701	2.19566	2.41391e-06	0.000104226	-	HIC_ASM_14	20736832	20745638	-	3372	-	- && Q9XIE6.2 RecName: Full=Phospholipid-transporting ATPase 3; Short=AtALA3; AltName: Full=Aminophospholipid ATPase 3; AltName: Full=Aminophospholipid flippase 3; AltName: Full=Protein IRREGULAR TRICHOME BRANCH 2 && PF13962:Domain of unknown function	-
evm.TU.CTG3332.4	116.227	65.5241	666.432	20.2408	20.2432	13.1686	282.728	17.8842	3.98551	2.42676e-06	0.000104694	-	CTG3332	220684	221913	-	942	-	- && Q7XBH4.2 RecName: Full=Myb-related protein Myb4; AltName: Full=OsMyb4; AltName: Full=Transcription factor RLTR1 && PF00249:Myb-like DNA-binding domain	Myb_DNA-binding
evm.TU.HIC_ASM_5.4017	314.424	71.2718	130.349	22.0008	22.2675	13.9917	172.015	19.42	3.14839	2.43422e-06	0.00010493	-	HIC_ASM_5	125340710	125342341	+	1515	-	- && - && PF13920:Zinc finger, C3HC4 type (RING finger)	-
evm.TU.HIC_ASM_20.2303	944.496	2302.54	134.939	35.2013	36.4377	119.341	1127.32	63.6599	4.14479	2.44001e-06	0.000105093	-	HIC_ASM_20	74633196	74634296	-	1101	-	- && Q70II3.2 RecName: Full=Ethylene-responsive transcription factor ERF110 && PF00847:AP2 domain	AP2
evm.TU.HIC_ASM_1.2832	535.867	739.158	262.534	80.0831	63.7659	128.394	512.519	90.7478	2.4955	2.45372e-06	0.000105596	-	HIC_ASM_1	107592939	107602437	+	2457	-	- && Q9SQI2.2 RecName: Full=Protein GIGANTEA && -	-
evm.TU.HIC_ASM_0.5742	2783.33	1778.35	306.595	187.447	33.4012	123.456	1622.76	114.768	3.82064	2.46039e-06	0.000105797	-	HIC_ASM_0	191372829	191377691	-	3768	-	- && - && PF14309:Domain of unknown function (DUF4378)|PF12552:Protein of unknown function (DUF3741)	-
evm.TU.HIC_ASM_16.2942	391.501	895.496	409.406	94.1636	149.799	84.7731	565.467	109.579	2.36873	2.47268e-06	0.000106238	-	HIC_ASM_16	86744784	86745884	+	1101	-	- && P93604.1 RecName: Full=Rust resistance kinase Lr10; AltName: Full=Probable receptor-like serine/threonine-protein kinase LRK10; Flags: Precursor && PF00069:Protein kinase domain	Pkinase
evm.TU.HIC_ASM_3.1962	276.497	228.76	127.595	22.8809	26.3161	53.4976	210.951	34.2315	2.61851	2.49263e-06	0.000107007	-	HIC_ASM_3	72228231	72235978	-	1519	-	- && Q9S7H4.1 RecName: Full=Chorismate mutase 2; Short=AtCM2; AltName: Full=CM-2 && -	-
evm.TU.CTG6922.9	5452.87	5336.19	1630.28	858.913	336.036	673.247	4139.78	622.732	2.73258	2.50967e-06	0.00010758	-	CTG6922	157485	162434	-	2209	-	- && Q0JMD4.2 RecName: Full=Probable protein phosphatase 2C 3; Short=OsPP2C03 && PF00481:Protein phosphatase 2C	PP2C
evm.TU.HIC_ASM_19.1023	1148.81	1265.65	501.201	190.087	257.088	192.591	971.887	213.256	2.18827	2.51187e-06	0.00010758	-	HIC_ASM_19	25430416	25436233	-	1613	-	- && Q96CN4.1 RecName: Full=EVI5-like protein; AltName: Full=Ecotropic viral integration site 5-like protein && PF00566:Rab-GTPase-TBC domain	TBC
evm.TU.HIC_ASM_7.96	1606.38	1226.57	929.883	308.892	447.374	338.27	1254.28	364.845	1.78163	2.51212e-06	0.00010758	-	HIC_ASM_7	2438027	2441429	-	2980	-	- && P14233.1 RecName: Full=TGACG-sequence-specific DNA-binding protein TGA-1B; Short=TGA1b; AltName: Full=HSBF && PF00170:bZIP transcription factor	bZIP_1
evm.TU.HIC_ASM_5.3861	86.8643	157.488	136.775	432.977	470.653	424.689	127.042	442.773	-1.79972	2.51808e-06	0.000107747	-	HIC_ASM_5	122485840	122488310	-	2471	-	- && Q67YI6.2 RecName: Full=RING-H2 finger protein ATL65; AltName: Full=RING-type E3 ubiquitin transferase ATL65 && PF13639:Ring finger domain	-
evm.TU.CTG5684.3.1	52.6079	6.89727	45.8975	0	0	0	35.1342	0	7.72727	2.52251e-06	0.000107849	-	CTG5684	158718	160172	-	853	-	- && Q9XIC7.1 RecName: Full=Somatic embryogenesis receptor kinase 2; Short=AtSERK2; AltName: Full=Somatic embryogenesis receptor-like kinase 2; Flags: Precursor && PF13855:Leucine rich repeat|PF08263:Leucine rich repeat N-terminal domain	LRRNT_2
evm.TU.HIC_ASM_16.1785	2314.75	451.771	1369.58	225.289	75.9118	35.3907	1378.7	112.197	3.61912	2.52851e-06	0.000108017	-	HIC_ASM_16	49686404	49688093	+	1075	-	- && P17514.1 RecName: Full=Acidic endochitinase Q; AltName: Full=Pathogenesis-related protein Q; Short=PR-Q; Flags: Precursor && PF00182:Chitinase class I	-
novel.5795	129.685	63.225	117.498	667.065	464.58	332.508	103.469	488.051	-2.2374	2.54765e-06	0.000108746	-	HIC_ASM_2	63928645	63937136	-	1869	-	- && - && -	-
evm.TU.HIC_ASM_10.2013	4525.51	8080.16	2794.24	390.735	1002.04	1073.24	5133.3	822.005	2.64265	2.55671e-06	0.000109044	-	HIC_ASM_10	73699703	73706445	-	1488	-	- && - && PF04601:Domain of unknown function (DUF569)	-
evm.TU.HIC_ASM_3.3355	2375.92	1800.19	167.985	94.1636	76.924	155.555	1448.03	108.881	3.73247	2.59255e-06	0.00011047	-	HIC_ASM_3	115391456	115393235	-	1173	-	- && Q9S7T8.1 RecName: Full=Serpin-ZX; AltName: Full=ArathZx; AltName: Full=AtSerpin1; AltName: Full=Serpin-1 && PF00079:Serpin (serine protease inhibitor)	Serpin
evm.TU.CTG3548.5	364.585	228.76	113.826	26.401	48.5836	17.2838	235.724	30.7561	2.94233	2.59435e-06	0.00011047	-	CTG3548	212727	215869	+	1289	-	- && Q94A20.1 RecName: Full=BI1-like protein && PF01027:Inhibitor of apoptosis-promoting Bax1	-
evm.TU.HIC_ASM_17.2592	283.838	95.4123	8.26155	0	4.04863	0	129.171	1.34954	6.64677	2.61498e-06	0.000111257	-	HIC_ASM_17	101148592	101153999	+	1817	-	- && Q9FLI3.1 RecName: Full=Probable protein phosphatase 2C 75; Short=AtPP2C75; AltName: Full=Protein ABA-HYPERSENSITIVE GERMINATION 1; AltName: Full=Protein phosphatase 2C AHG1; Short=PP2C AHG1 && PF00481:Protein phosphatase 2C	PP2C
evm.TU.HIC_ASM_10.2125	4317.52	2973.87	447.96	215.608	167.006	344.854	2579.78	242.489	3.41079	2.62114e-06	0.000111429	-	HIC_ASM_10	77223000	77234838	+	3883	-	- && - && -	-
evm.TU.HIC_ASM_4.1516	248.358	225.311	119.333	48.4018	40.4863	37.0368	197.668	41.975	2.23387	2.62993e-06	0.000111706	-	HIC_ASM_4	41534169	41538419	-	4251	-	- && Q9FN37.1 RecName: Full=Phytosulfokine receptor 2; Short=AtPSKR2; AltName: Full=Phytosulfokine LRR receptor kinase 2; Flags: Precursor && PF13855:Leucine rich repeat|PF08263:Leucine rich repeat N-terminal domain|PF00069:Protein kinase domain	Pkinase
evm.TU.HIC_ASM_11.4062	53.8314	103.459	132.185	589.623	1041.51	302.879	96.4918	644.671	-2.73738	2.63194e-06	0.000111706	-	HIC_ASM_11	166444278	166444820	-	180	-	- && - && -	-
evm.TU.HIC_ASM_22.3780	983.646	696.625	484.678	146.966	227.735	124.279	721.649	166.327	2.11803	2.63404e-06	0.000111706	-	HIC_ASM_22	121149401	121150802	+	1402	-	- && - && -	-
evm.TU.HIC_ASM_17.2442	5210.63	2707.18	598.503	271.05	385.632	246.912	2838.77	301.198	3.23658	2.65699e-06	0.000112588	-	HIC_ASM_17	95895866	95913666	-	1206	-	- && B6SGC5.1 RecName: Full=Cell number regulator 6; AltName: Full=ZmCNR06 && PF04749:PLAC8 family	-
evm.TU.HIC_ASM_3.3720	686.35	752.952	20.1949	12.3205	33.4012	13.1686	486.499	19.6301	4.63469	2.66609e-06	0.000112882	-	HIC_ASM_3	124528884	124530500	+	1617	-	- && Q9FYB5.2 RecName: Full=Chaperone protein dnaJ 11, chloroplastic; Short=AtDjC11; Short=AtJ11; Flags: Precursor && PF00226:DnaJ domain	DnaJ
evm.TU.HIC_ASM_3.2217	174.952	154.039	145.036	31.6812	45.5471	18.9299	158.009	32.0527	2.30741	2.67997e-06	0.000113378	-	HIC_ASM_3	80603020	80606769	+	1541	-	- && P25141.1 RecName: Full=Alcohol dehydrogenase 1 && PF08240:Alcohol dehydrogenase GroES-like domain|PF00107:Zinc-binding dehydrogenase	ADH_zinc_N
evm.TU.HIC_ASM_16.4226	1520.74	443.725	284.564	0.880034	56.6808	27.1603	749.675	28.2404	4.7333	2.68907e-06	0.000113672	-	HIC_ASM_16	128755284	128758261	-	2068	-	- && Q9C519.1 RecName: Full=WRKY transcription factor 6; AltName: Full=WRKY DNA-binding protein 6; Short=AtWRKY6 && PF03106:WRKY DNA -binding domain	WRKY
evm.TU.HIC_ASM_7.2767	53.8314	54.0286	5.5077	0	0	0	37.7892	0	7.82901	2.73395e-06	0.000115476	-	HIC_ASM_7	94192479	94196382	-	3427	-	- && Q2R2D5.1 RecName: Full=Receptor kinase-like protein Xa21; Contains: RecName: Full=Receptor kinase-like protein Xa21, processed; Flags: Precursor && PF13855:Leucine rich repeat|PF00069:Protein kinase domain|PF08263:Leucine rich repeat N-terminal domai	Pkinase
evm.TU.CTG6863.5	937.155	77.0195	38.5539	0	0	0	350.91	0	11.0467	2.75114e-06	0.000116108	-	CTG6863	161043	162747	-	1705	-	- && Q9SCP6.1 RecName: Full=UDP-glycosyltransferase 73D1 && PF00201:UDP-glucoronosyl and UDP-glucosyl transferase	UDPGT
evm.TU.HIC_ASM_12.516	771.991	913.889	1122.65	2794.11	4634.67	2575.29	936.177	3334.69	-1.83234	2.75859e-06	0.000116329	-	HIC_ASM_12	14307770	14316464	+	2591	-	- && Q40545.1 RecName: Full=Pyruvate kinase isozyme A, chloroplastic; Flags: Precursor && PF00224:Pyruvate kinase, barrel domain|PF02887:Pyruvate kinase, alpha/beta domain	PK
evm.TU.HIC_ASM_21.444	2810.24	2445.08	1499.01	624.824	723.693	676.539	2251.45	675.019	1.73771	2.76352e-06	0.000116443	-	HIC_ASM_21	11011417	11019721	+	4107	-	- && Q54JE4.1 RecName: Full=2-oxoglutarate dehydrogenase, mitochondrial; AltName: Full=2-oxoglutarate dehydrogenase complex component E1; Short=OGDC-E1; AltName: Full=Alpha-ketoglutarate dehydrogenase; Flags: Precursor && PF02779:Transketolase, pyrimidine	-
evm.TU.HIC_ASM_6.492	3.67032	0	5.5077	76.5629	51.62	43.6211	3.05934	57.268	-4.18941	2.78195e-06	0.000117126	-	HIC_ASM_6	14646870	14649994	-	3032	-	- && - && PF00092:von Willebrand factor type A domain	VWA
evm.TU.HIC_ASM_4.844	48.9376	47.1314	22.0308	146.966	209.517	305.348	39.3666	220.61	-2.49367	2.80775e-06	0.000118036	-	HIC_ASM_4	23592225	23592865	+	641	-	- && - && -	-
evm.TU.HIC_ASM_16.612	2026.02	371.303	544.344	103.844	72.8754	10.6995	980.555	62.4729	3.97313	2.80806e-06	0.000118036	-	HIC_ASM_16	14340125	14343342	+	1487	-	- && P12437.2 RecName: Full=Suberization-associated anionic peroxidase; AltName: Full=POPA; Flags: Precursor && PF00141:Peroxidase	-
evm.TU.HIC_ASM_4.2097	938.379	565.576	49.5693	2.6401	25.3039	32.9216	517.841	20.2886	4.6733	2.8323e-06	0.000118959	-	HIC_ASM_4	57774195	57774605	-	411	-	- && - && -	-
evm.TU.HIC_ASM_6.1958	19.575	20.6918	35.8	0	0	0	25.3556	0	7.25904	2.84645e-06	0.000119458	-	HIC_ASM_6	69221679	69222806	+	1128	-	- && O81832.4 RecName: Full=G-type lectin S-receptor-like serine/threonine-protein kinase At4g27290; Flags: Precursor && PF01453:D-mannose binding lectin|PF00954:S-locus glycoprotein domain	B_lectin
evm.TU.CTG3668.2	931.038	789.738	834.416	71.2827	250.003	69.1354	851.731	130.14	2.71254	2.8548e-06	0.000119651	-	CTG3668	76460	79536	+	2569	-	- && F4HQ20.1 RecName: Full=LEAF RUST 10 DISEASE-RESISTANCE LOCUS RECEPTOR-LIKE PROTEIN KINASE-like 2.5; AltName: Full=Probable receptor-like serine/threonine-protein kinase LRK10L-2.5; Flags: Precursor && PF14380:Wall-associated receptor kinase C-termina	Pkinase
evm.TU.HIC_ASM_4.3430	5514.04	5262.62	1459.54	757.709	537.456	772.012	4078.73	689.059	2.56521	2.85562e-06	0.000119651	-	HIC_ASM_4	111474741	111477552	+	2812	-	- && - && -	-
evm.TU.CTG7748.10	652.094	621.904	1048.3	171.607	266.197	184.361	774.099	207.388	1.90152	2.87863e-06	0.000120519	-	CTG7748	243637	247678	+	2324	-	- && Q9FG33.1 RecName: Full=Probable L-type lectin-domain containing receptor kinase S.5; Short=LecRK-S.5; Flags: Precursor && PF00069:Protein kinase domain|PF00139:Legume lectin domain	Pkinase
evm.TU.HIC_ASM_23.32	326.659	89.6645	43.1436	8.80034	0	7.40736	153.156	5.40257	4.80828	2.89993e-06	0.000121313	-	HIC_ASM_23	996319	1000536	+	3069	-	- && - && PF08263:Leucine rich repeat N-terminal domain|PF13855:Leucine rich repeat	LRRNT_2
evm.TU.HIC_ASM_1.2192	30.586	95.4123	89.0411	397.775	387.656	340.739	71.6798	375.39	-2.38529	2.90841e-06	0.000121571	-	HIC_ASM_1	88557605	88562411	+	1174	-	- && - && PF03350:Uncharacterized protein family, UPF0114	-
evm.TU.HIC_ASM_0.1147	25523.4	13895.7	4548.44	1967.76	2311.77	2138.26	14655.9	2139.26	2.77627	2.92241e-06	0.000122059	-	HIC_ASM_0	43720542	43725884	+	2503	-	- && Q6ICB0.1 RecName: Full=Desumoylating isopeptidase 1; Short=DeSI-1; AltName: Full=PPPDE peptidase domain-containing protein 2; AltName: Full=Protein FAM152B && PF05903:PPPDE putative peptidase domain	-
evm.TU.HIC_ASM_22.2446	2238.9	826.523	412.16	157.526	156.884	155.555	1159.19	156.655	2.88713	2.9318e-06	0.000122354	-	HIC_ASM_22	85720090	85727023	+	1691	-	- && B1ZB18.1 RecName: Full=Putative aminoacrylate hydrolase RutD; AltName: Full=Aminohydrolase && PF00561:alpha/beta hydrolase fold	Abhydrolase_1
evm.TU.HIC_ASM_14.3149	12.2344	11.4955	6.42565	82.7232	64.7781	60.905	10.0518	69.4687	-2.80509	2.9357e-06	0.000122416	-	HIC_ASM_14	109686621	109691952	+	1594	-	- && A4VQH7.1 RecName: Full=Putative aminoacrylate hydrolase RutD; AltName: Full=Aminohydrolase && PF12697:Alpha/beta hydrolase family	-
evm.TU.HIC_ASM_5.3072	2520.29	3155.5	1362.24	403.935	620.453	639.502	2346.01	554.63	2.0805	2.93795e-06	0.000122416	-	HIC_ASM_5	104397868	104406203	+	1748	-	- && - && PF09353:Domain of unknown function (DUF1995)	-
novel.8969	314.424	177.03	31.2103	7.9203	12.1459	16.4608	174.221	12.1757	3.83574	2.98063e-06	0.000124095	-	HIC_ASM_9	76928010	76937929	-	340	-	- && - && -	-
evm.TU.HIC_ASM_12.1688	1985.64	1054.13	717.837	103.844	316.805	153.085	1252.54	191.245	2.71214	2.985e-06	0.000124178	-	HIC_ASM_12	49448191	49451626	-	1173	-	- && - && -	-
evm.TU.HIC_ASM_1.2914	105.216	91.9636	64.2565	317.692	269.234	313.578	87.1453	300.168	-1.78837	3.04982e-06	0.000126774	-	HIC_ASM_1	109950403	109953883	+	2736	-	- && Q39117.1 RecName: Full=Trihelix transcription factor GT-2; AltName: Full=Trihelix DNA-binding protein GT-2 && PF13837:Myb/SANT-like DNA-binding domain	-
evm.TU.CTG8377.2	40.3735	55.1782	88.1232	363.454	233.808	251.027	61.225	282.763	-2.20164	3.08993e-06	0.00012834	-	CTG8377	22109	24848	-	1477	-	- && - && PF10184:Uncharacterized conserved protein (DUF2358)	-
evm.TU.HIC_ASM_14.2655	557.889	395.444	170.739	59.8423	14.1702	55.1437	374.69	43.0521	3.11737	3.10276e-06	0.000128771	-	HIC_ASM_14	94999091	95005984	+	4174	-	- && Q9LVK9.3 RecName: Full=Probable phospholipid-transporting ATPase 7; Short=AtALA7; AltName: Full=Aminophospholipid flippase 7 && PF12710:haloacid dehalogenase-like hydrolase|PF16212:Phospholipid-translocating P-type ATPase C-terminal|PF16209:Phospholi	-
evm.TU.HIC_ASM_19.3740	2035.8	1096.67	534.247	168.086	116.398	269.957	1222.24	184.814	2.7243	3.13086e-06	0.000129834	-	HIC_ASM_19	93174030	93180268	-	2267	-	- && - && -	-
novel.8020	2230.33	2155.4	307.513	181.287	182.188	172.015	1564.41	178.497	3.13148	3.13869e-06	0.000130056	-	HIC_ASM_6	42544179	42553482	-	5647	-	- && - && -	-
evm.TU.HIC_ASM_18.4749	517.515	377.051	419.503	34.3213	127.532	46.9133	438.023	69.5888	2.65768	3.1432e-06	0.000130064	-	HIC_ASM_18	160108135	160110895	+	1715	-	- && Q8GWH5.1 RecName: Full=Reticulon-like protein B22; Short=AtRTNLB22 && PF02453:Reticulon	-
evm.TU.HIC_ASM_23.2105	113.78	110.356	149.626	376.654	488.872	351.438	124.587	405.655	-1.70058	3.14384e-06	0.000130064	-	HIC_ASM_23	66596606	66600596	-	1127	-	- && - && PF00583:Acetyltransferase (GNAT) family	Acetyltransf_1
evm.TU.HIC_ASM_15.297	993.433	758.7	429.601	120.565	142.714	214.813	727.245	159.364	2.18897	3.17182e-06	0.000131067	-	HIC_ASM_15	7977900	7982509	+	2678	-	- && Q9LV48.1 RecName: Full=Proline-rich receptor-like protein kinase PERK1; AltName: Full=Proline-rich extensin-like receptor kinase 1; Short=AtPERK1 && PF07714:Protein tyrosine kinase	Pkinase_Tyr
evm.TU.CTG3870_1.4	1266.26	2752.01	1697.29	599.303	392.717	330.862	1905.19	440.961	2.11121	3.17309e-06	0.000131067	-	CTG3870_1	134294	135056	-	763	-	- && - && -	-
evm.TU.HIC_ASM_4.635	1198.97	679.381	302.006	125.845	140.69	93.8266	726.786	120.12	2.59712	3.20396e-06	0.000132142	-	HIC_ASM_4	18304841	18308391	-	2242	-	- && P29162.1 RecName: Full=L-ascorbate oxidase homolog; AltName: Full=Pollen-specific protein NTP303; Flags: Precursor && PF07731:Multicopper oxidase|PF00394:Multicopper oxidase|PF07732:Multicopper oxidase	-
evm.TU.CTG3858.7	507.728	715.017	350.657	77.443	161.945	83.1271	524.467	107.505	2.28806	3.20475e-06	0.000132142	-	CTG3858	245010	255597	+	2706	-	- && - && PF04784:Protein of unknown function, DUF547|PF00610:Domain found in Dishevelled, Egl-10, and Pleckstrin (DEP)|PF00462:Glutaredoxin	-
evm.TU.HIC_ASM_1.135	1852.29	249.451	19.2769	0	0	0	707.006	0	12.0574	3.20668e-06	0.000132142	-	HIC_ASM_1	3442723	3444331	-	1207	-	- && Q9FJ90.1 RecName: Full=Ethylene-responsive transcription factor ERF025 && PF00847:AP2 domain	AP2
evm.TU.HIC_ASM_4.3196	3428.08	1636.95	591.16	235.849	308.708	229.628	1885.4	258.062	2.86909	3.21166e-06	0.000132243	-	HIC_ASM_4	105175671	105181762	+	1617	-	- && Q9Y2M2.1 RecName: Full=Protein SSUH2 homolog; AltName: Full=Protein ssu-2 homolog && -	-
evm.TU.HIC_ASM_15.572	0	2.29909	0	93.2836	21.2553	56.7898	0.766364	57.1095	-6.2813	3.21578e-06	0.000132309	-	HIC_ASM_15	15196617	15198088	-	885	-	- && P27494.1 RecName: Full=Chlorophyll a-b binding protein 36, chloroplastic; AltName: Full=LHCII type I CAB-36; Short=LHCP; Flags: Precursor && PF00504:Chlorophyll A-B binding protein	-
evm.TU.HIC_ASM_4.1210	8384.24	19014.6	9118	1738.95	3280.4	2829.61	12172.3	2616.32	2.21801	3.23554e-06	0.000133017	-	HIC_ASM_4	32693085	32743539	+	1290	-	- && Q8LG58.2 RecName: Full=Probable xyloglucan endotransglucosylase/hydrolase protein 16; Short=At-XTH16; Short=XTH-16; Flags: Precursor && PF06955:Xyloglucan endo-transglycosylase (XET) C-terminus|PF00722:Glycosyl hydrolases family 16	-
evm.TU.CTG1730.16	4499.81	2356.57	1441.18	629.224	252.027	499.585	2765.85	460.279	2.58672	3.272e-06	0.000134411	-	CTG1730	287104	292914	+	3819	-	- && Q9LM76.1 RecName: Full=U-box domain-containing protein 44; AltName: Full=Plant U-box protein 44; AltName: Full=Protein SENESCENCE-ASSOCIATED E3 UBIQUITIN LIGASE 1 && PF04564:U-box domain	U-box
evm.TU.HIC_ASM_6.445	96.6518	134.497	129.431	726.908	388.669	372.837	120.193	496.138	-2.04459	3.292e-06	0.000135127	-	HIC_ASM_6	13206242	13207285	+	1044	-	- && - && -	-
evm.TU.CTG9141.1	31.8094	32.1873	13.7692	0	0	0	25.922	0	7.28512	3.3235e-06	0.000136313	-	CTG9141	18103	24898	+	3107	-	- && Q9FKG6.1 RecName: Full=U-box domain-containing protein 52; AltName: Full=Plant U-box protein 52; Includes: RecName: Full=E3 ubiquitin ligase; Includes: RecName: Full=Serine/threonine-protein kinase && PF00582:Universal stress protein family|PF07714:P	Pkinase_Tyr
evm.TU.CTG8761.1	20739.8	10797.7	2609.73	1261.97	1682.21	889.706	11382.4	1277.96	3.15492	3.33018e-06	0.00013648	-	CTG8761	59919	63798	+	1957	-	- && Q8VZ80.2 RecName: Full=Polyol transporter 5; AltName: Full=Protein POLYOL TRANSPORTER 5; Short=AtPLT5; AltName: Full=Sugar-proton symporter PLT5 && PF00083:Sugar (and other) transporter	Sugar_tr
evm.TU.HIC_ASM_1.3527	703.478	519.595	134.939	61.6024	58.7052	65.8432	452.67	62.0502	2.86585	3.36326e-06	0.000137728	-	HIC_ASM_1	125450615	125458746	+	1276	-	- && B9F655.1 RecName: Full=Plant intracellular Ras-group-related LRR protein 7; AltName: Full=Intracellular Ras-group-related LRR protein 7; Short=OsIRL7 && -	-
evm.TU.HIC_ASM_3.3241	3376.69	4076.29	1371.42	659.145	679.158	570.367	2941.47	636.223	2.20886	3.3727e-06	0.000138007	-	HIC_ASM_3	111593402	111595576	+	1758	-	- && - && PF03168:Late embryogenesis abundant protein	-
novel.7674	1234.45	2838.23	482.842	186.567	142.714	253.496	1518.51	194.259	2.966	3.37926e-06	0.000138167	-	HIC_ASM_5	39400531	39405939	-	4264	-	- && - && -	-
evm.TU.CTG8793.5	11665.5	3869.37	4279.48	374.014	1444.35	728.391	6604.78	848.918	2.95997	3.39223e-06	0.00013859	-	CTG8793	71733	134726	-	1551	-	- && P42849.1 RecName: Full=Umecyanin; Short=UMC && PF02298:Plastocyanin-like domain	Cu_bind_like
novel.7803	39.1501	10.3459	35.8	0	0	0	28.432	0	7.42206	3.41283e-06	0.000139322	-	HIC_ASM_6	12514443	12517749	+	2850	-	- && O81832.4 RecName: Full=G-type lectin S-receptor-like serine/threonine-protein kinase At4g27290; Flags: Precursor && PF00954:S-locus glycoprotein domain|PF07714:Protein tyrosine kinase	Pkinase_Tyr
evm.TU.CTG1972.16	1403.29	952.973	1599.99	4060.48	4216.65	3629.61	1318.75	3968.91	-1.58936	3.4231e-06	0.000139631	-	CTG1972	181233	182413	-	1181	-	- && P30188.2 RecName: Full=Probable calcium-binding protein CML35; AltName: Full=Calmodulin-like protein 1; AltName: Full=Calmodulin-like protein 35 && PF13499:EF-hand domain pair	-
evm.TU.HIC_ASM_19.2548	2870.19	2293.34	2240.72	761.229	1048.6	850.2	2468.08	886.675	1.47702	3.42572e-06	0.000139631	-	HIC_ASM_19	63582795	63585808	-	969	-	- && Q9XIC7.1 RecName: Full=Somatic embryogenesis receptor kinase 2; Short=AtSERK2; AltName: Full=Somatic embryogenesis receptor-like kinase 2; Flags: Precursor && PF08263:Leucine rich repeat N-terminal domain|PF13855:Leucine rich repeat	LRRNT_2
evm.TU.CTG2253.3	6968.72	4500.47	2293.04	479.618	900.82	1097.11	4587.41	825.85	2.47363	3.4506e-06	0.000140439	-	CTG2253	72265	73684	+	1420	-	- && Q9M886.1 RecName: Full=LOB domain-containing protein 41; AltName: Full=ASYMMETRIC LEAVES 2-like protein 38; Short=AS2-like protein 38 && PF03195:Protein of unknown function DUF260	-
evm.TU.HIC_ASM_7.1626	47.7142	73.5709	189.098	612.503	722.681	573.659	103.461	636.281	-2.6159	3.45089e-06	0.000140439	-	HIC_ASM_7	50561844	50564196	+	1482	-	- && O80366.1 RecName: Full=Two-component response regulator ARR9; AltName: Full=Response reactor 4 && PF00072:Response regulator receiver domain	Response_reg
evm.TU.HIC_ASM_17.115	31.8094	20.6918	20.1949	0	0	0	24.2321	0	7.18919	3.4726e-06	0.000141213	-	HIC_ASM_17	3540139	3548052	+	1728	-	- && - && PF12796:Ankyrin repeats (3 copies)|PF13962:Domain of unknown function	-
evm.TU.HIC_ASM_19.5130	106.439	40.2341	18.359	1.76007	0	0	55.0108	0.586689	6.52522	3.47852e-06	0.000141344	-	HIC_ASM_19	144022196	144023688	-	837	-	- && Q9ASS4.1 RecName: Full=Probably inactive leucine-rich repeat receptor-like protein kinase At5g48380; Flags: Precursor && -	-
evm.TU.HIC_ASM_4.2692	1208.76	829.972	644.401	229.689	246.966	294.648	894.377	257.101	1.79786	3.50687e-06	0.000142365	-	HIC_ASM_4	86086643	86090858	-	2826	-	- && F4KEW8.1 RecName: Full=Protein NETWORKED 4A && PF07765:KIP1-like protein	-
evm.TU.HIC_ASM_7.630	6.1172	9.19636	6.42565	63.3624	125.508	38.6829	7.2464	75.851	-3.38792	3.50907e-06	0.000142365	-	HIC_ASM_7	16479184	16483080	-	3386	-	- && U3UA11.1 RecName: Full=UDP-glucose iridoid glucosyltransferase; AltName: Full=UDP-glucose glucosyltransferase 7; Short=CrUGT7; AltName: Full=UDP-glycosyltransferase 76A2 && PF00201:UDP-glucoronosyl and UDP-glucosyl transferase	UDPGT
evm.TU.HIC_ASM_0.1148	1060.72	575.922	471.826	99.4438	199.395	139.917	702.824	146.252	2.2652	3.54517e-06	0.000143718	-	HIC_ASM_0	43726835	43735187	-	1892	-	- && Q03730.1 RecName: Full=Uncharacterized vacuolar membrane protein YML018C && PF06027:Solute carrier family 35	-
evm.TU.HIC_ASM_17.4536	56.2782	200.021	290.99	1214.45	1213.58	1118.51	182.43	1182.18	-2.694	3.55178e-06	0.000143875	-	HIC_ASM_17	156476020	156478855	-	1649	-	- && Q9SAI4.1 RecName: Full=Aquaporin NIP6-1; AltName: Full=NOD26-like intrinsic protein 6-1; Short=AtNIP6;1 && PF00230:Major intrinsic protein	-
evm.TU.HIC_ASM_5.2947	7715.01	7715.75	2366.47	986.518	1402.85	826.332	5932.41	1071.9	2.4685	3.56471e-06	0.000144287	-	HIC_ASM_5	101039589	101044045	+	1906	-	- && O80492.1 RecName: Full=Probable protein phosphatase 2C 5; Short=AtPP2C05 && PF00481:Protein phosphatase 2C	PP2C
evm.TU.HIC_ASM_8.2833	173.729	435.678	542.508	2254.65	2074.92	1446.08	383.972	1925.22	-2.32498	3.57136e-06	0.000144445	-	HIC_ASM_8	97035293	97037255	+	1798	-	- && Q9SUC9.1 RecName: Full=Uncharacterized GPI-anchored protein At4g28100; Flags: Precursor && -	-
evm.TU.HIC_ASM_18.720	62.3954	86.2159	82.6155	345.853	214.577	282.303	77.0756	280.911	-1.86469	3.60649e-06	0.000145753	-	HIC_ASM_18	20799447	20801867	-	785	-	- && Q9SEU6.2 RecName: Full=Thioredoxin M4, chloroplastic; Short=AtTrxm4; Flags: Precursor && PF00085:Thioredoxin	-
evm.TU.HIC_ASM_17.4629	2375.92	1666.84	1149.27	385.455	568.833	425.512	1730.68	459.933	1.9119	3.61818e-06	0.000146113	-	HIC_ASM_17	158187842	158197713	-	2352	-	- && - && PF04003:Dip2/Utp12 Family	-
evm.TU.HIC_ASM_17.4418	3103.87	3491.17	1437.51	569.382	581.991	773.658	2677.52	641.677	2.0607	3.63643e-06	0.000146737	-	HIC_ASM_17	153187507	153196560	+	2756	-	- && Q941L3.2 RecName: Full=Protein BONZAI 1; AltName: Full=COPINE 1 && PF07002:Copine|PF00168:C2 domain	C2
evm.TU.HIC_ASM_19.3717	874.76	387.397	591.16	15.8406	118.422	67.4893	617.772	67.2508	3.2014	3.6477e-06	0.000147078	-	HIC_ASM_19	92467566	92469997	+	1865	-	- && Q9LYC1.1 RecName: Full=Gibberellin receptor GID1B; AltName: Full=AtCXE14; AltName: Full=Carboxylesterase 14; AltName: Full=GID1-like protein 2; AltName: Full=Protein GA INSENSITIVE DWARF 1B; Short=AtGID1B && PF07859:alpha/beta hydrolase fold	Abhydrolase_3
evm.TU.HIC_ASM_8.1571	856.408	920.786	53.2411	6.16024	8.09726	54.3207	610.145	22.8594	4.73358	3.65419e-06	0.000147226	-	HIC_ASM_8	56741888	56742214	+	327	-	- && - && -	-
evm.TU.CTG3434.8	223.89	255.199	151.462	58.0822	58.7052	46.9133	210.183	54.5669	1.94543	3.65722e-06	0.000147235	-	CTG3434	200261	230063	+	2937	-	- && P93655.2 RecName: Full=Lon protease homolog 1, mitochondrial; Flags: Precursor && PF02190:ATP-dependent protease La (LON) substrate-binding domain|PF00004:ATPase family associated with various cellular activities (AAA)|PF05362:Lon protease (S16) C-te	AAA
evm.TU.HIC_ASM_3.2275	2690.34	2283	1579.79	816.671	570.857	590.943	2184.38	659.49	1.72753	3.68115e-06	0.00014799	-	HIC_ASM_3	82322679	82331569	-	4228	-	- && O95714.2 RecName: Full=E3 ubiquitin-protein ligase HERC2; AltName: Full=HECT domain and RCC1-like domain-containing protein 2; AltName: Full=HECT-type E3 ubiquitin transferase HERC2 && -	-
novel.4936	215.325	127.6	37.6359	15.8406	10.1216	5.76128	126.854	10.5745	3.58446	3.68376e-06	0.00014799	-	HIC_ASM_18	15783545	15785390	+	1846	-	- && Q9S9U1.1 RecName: Full=L-type lectin-domain containing receptor kinase VII.1; Short=LecRK-VII.1; Flags: Precursor && PF00139:Legume lectin domain	-
evm.TU.HIC_ASM_2.623	1451	165.535	224.898	68.6426	30.3647	25.5142	613.811	41.5072	3.88567	3.68675e-06	0.00014799	-	HIC_ASM_2	14444882	14446645	+	1764	-	- && F8WKW8.1 RecName: Full=Beta-D-glucosyl crocetin beta-1,6-glucosyltransferase; AltName: Full=UDP-glucose glucosyltransferase 9; Short=GjUGT9; AltName: Full=UDP-glycosyltransferase 94E5 && PF00201:UDP-glucoronosyl and UDP-glucosyl transferase	UDPGT
evm.TU.HIC_ASM_15.139	100.322	48.2809	84.4514	3.52013	12.1459	1.64608	77.6848	5.7707	3.77937	3.68725e-06	0.00014799	-	HIC_ASM_15	2687262	2690306	-	3045	-	- && Q9MA83.1 RecName: Full=Receptor like protein 30; Short=AtRLP30; Flags: Precursor && PF13855:Leucine rich repeat|PF08263:Leucine rich repeat N-terminal domain	LRRNT_2
novel.4544	18.3516	24.1405	25.7026	110.884	85.0213	169.546	22.7316	121.817	-2.419	3.70421e-06	0.00014845	-	HIC_ASM_17	56942344	56962842	+	2310	-	- && - && -	-
evm.TU.HIC_ASM_15.271	738.958	549.483	749.965	130.245	251.015	181.892	679.469	187.717	1.85696	3.70437e-06	0.00014845	-	HIC_ASM_15	7175621	7184174	-	3169	-	- && Q38998.2 RecName: Full=Potassium channel AKT1 && PF12796:Ankyrin repeats (3 copies)|PF11834:KHA, dimerisation domain of potassium ion channel|PF00027:Cyclic nucleotide-binding domain|PF00520:Ion transport protein	Ion_trans
evm.TU.HIC_ASM_16.305	791.566	301.181	115.662	52.802	41.4985	18.1069	402.803	37.4691	3.42695	3.72061e-06	0.000148899	-	HIC_ASM_16	5959198	5963066	+	2395	-	- && - && PF04601:Domain of unknown function (DUF569)	-
evm.TU.HIC_ASM_14.686	6983.4	9530.88	5810.62	2526.58	2699.42	2450.19	7441.63	2558.73	1.54018	3.72126e-06	0.000148899	-	HIC_ASM_14	19917968	19925136	-	2353	-	- && - && PF04601:Domain of unknown function (DUF569)	-
evm.TU.HIC_ASM_18.3051	4983.07	233.358	33.0462	42.2416	28.3404	45.2672	1749.83	38.6164	5.5012	3.74841e-06	0.000149871	-	HIC_ASM_18	107501178	107506686	+	2113	-	- && - && PF14111:Domain of unknown function (DUF4283)	-
evm.TU.CTG3178.5	5909.22	2753.16	180.836	183.047	172.067	175.308	2947.74	176.807	4.05925	3.75867e-06	0.000150166	-	CTG3178	61960	78163	-	1944	-	- && Q6INL7.1 RecName: Full=Uncharacterized aarF domain-containing protein kinase 1; Flags: Precursor [Xenopus laevis] && PF03109:ABC1 family	ABC1
evm.TU.HIC_ASM_5.3764	3803.68	4380.92	1584.38	784.99	790.495	612.342	3256.32	729.276	2.15867	3.77077e-06	0.000150535	-	HIC_ASM_5	120447629	120457661	-	4301	-	- && F4JKK0.1 RecName: Full=Probable E3 ubiquitin ligase SUD1; AltName: Full=Protein ECERIFERUM 9; AltName: Full=Protein SUPPRESSOR OF DRY2 DEFFECTS 1; Short=AtSUD1; AltName: Full=RING/U-box domain-containing protein && PF12906:RING-variant domain	-
evm.TU.HIC_ASM_11.3441	6967.49	2102.52	186.344	234.969	97.1671	134.156	3085.45	155.431	4.31085	3.7948e-06	0.000151349	-	HIC_ASM_11	146716882	146721452	-	2922	-	- && - && -	-
evm.TU.HIC_ASM_16.1618	2021.12	1101.26	834.416	30.8012	257.088	56.7898	1318.93	114.893	3.5228	3.79694e-06	0.000151349	-	HIC_ASM_16	43582752	43584499	-	1748	-	- && - && -	-
evm.TU.HIC_ASM_16.1650	2171.61	1430.03	916.114	264.01	306.684	458.433	1505.92	343.042	2.13362	3.80494e-06	0.000151553	-	HIC_ASM_16	44616200	44624563	+	3482	-	- && Q9S7J8.1 RecName: Full=Copper-transporting ATPase RAN1; AltName: Full=Protein HEAVY METAL ATPASE 7; AltName: Full=Protein RESPONSIVE TO ANTAGONIST 1 && PF00122:E1-E2 ATPase|PF00403:Heavy-metal-associated domain|PF00702:haloacid dehalogenase-like hydr	E1-E2_ATPase
evm.TU.HIC_ASM_17.4721	1561.11	1236.91	801.37	278.091	409.924	283.949	1199.8	323.988	1.88896	3.82324e-06	0.000152166	-	HIC_ASM_17	160387101	160390876	-	1307	-	- && Q9S7P9.1 RecName: Full=SNAP25 homologous protein SNAP33; Short=AtSNAP33; AltName: Full=Snap25a; AltName: Full=Synaptosomal-associated protein SNAP25-like 1; Short=SNAP-25-like protein 1 && -	-
evm.TU.HIC_ASM_17.4092	75.8533	123.001	160.641	593.143	574.906	358.846	119.832	508.965	-2.0835	3.8332e-06	0.000152447	-	HIC_ASM_17	145651447	145653257	+	1483	-	- && P69781.1 RecName: Full=GATA transcription factor 12 && PF00320:GATA zinc finger	GATA
novel.1477	1244.24	1577.18	779.339	279.851	384.62	328.393	1200.25	330.955	1.85861	3.87088e-06	0.000153829	-	CTG8058	53810	57366	-	3467	-	- && - && -	-
evm.TU.HIC_ASM_22.2679	41.597	66.6736	151.462	608.103	564.784	382.714	86.5774	518.534	-2.57715	3.89271e-06	0.000154579	-	HIC_ASM_22	92710996	92713616	+	2621	-	- && Q9FHG4.1 RecName: Full=Probable L-type lectin-domain containing receptor kinase S.7; Short=LecRK-S.7; Flags: Precursor && PF00139:Legume lectin domain|PF00069:Protein kinase domain	Pkinase
evm.TU.HIC_ASM_13.2564	119.897	4.59818	20.1949	0	0	0	48.2301	0	8.18191	3.90126e-06	0.000154801	-	HIC_ASM_13	80356935	80448146	+	1699	-	- && Q39224.1 RecName: Full=Protein SRG1; Short=AtSRG1; AltName: Full=Protein SENESCENCE-RELATED GENE 1 && PF14226:non-haem dioxygenase in morphine synthesis N-terminal|PF03171:2OG-Fe(II) oxygenase superfamily	2OG-FeII_Oxy
evm.TU.HIC_ASM_4.2096	1305.41	846.065	36.718	14.9606	6.07295	55.1437	729.398	25.3924	4.8401	4.0161e-06	0.000159147	-	HIC_ASM_4	57770457	57770795	-	339	-	- && - && -	-
evm.TU.HIC_ASM_5.3994	734.064	1046.09	1107.05	2519.54	2731.81	2837.02	962.399	2696.12	-1.48583	4.01685e-06	0.000159147	-	HIC_ASM_5	124760255	124761707	+	1333	-	- && - && PF00388:Phosphatidylinositol-specific phospholipase C, X domain	PI-PLC-X
evm.TU.CTG1018.10	37.9266	27.5891	31.2103	156.646	132.593	110.287	32.242	133.175	-2.04799	4.02603e-06	0.00015939	-	CTG1018	155809	160503	+	1939	-	- && Q8GXB3.1 RecName: Full=AT-hook motif nuclear-localized protein 5 && PF03479:Domain of unknown function (DUF296)	-
evm.TU.HIC_ASM_7.1581	297.296	68.9727	29.3744	7.04027	1.01216	8.2304	131.881	5.42761	4.58626	4.04032e-06	0.000159835	-	HIC_ASM_7	48880832	48882637	-	1806	-	- && Q9ZSK5.1 RecName: Full=Zeatin O-glucosyltransferase; AltName: Full=Trans-zeatin O-beta-D-glucosyltransferase && PF00201:UDP-glucoronosyl and UDP-glucosyl transferase	UDPGT
evm.TU.HIC_ASM_4.2916	3582.23	3183.09	2111.28	508.659	946.368	900.406	2958.87	785.144	1.914	4.05621e-06	0.000160343	-	HIC_ASM_4	95476907	95487703	-	1052	-	- && Q9C9Y6.1 RecName: Full=Thioredoxin H9; Short=AtTrxh9; AltName: Full=Thioredoxin 9; Short=AtTRX9 && PF00085:Thioredoxin	-
evm.TU.HIC_ASM_7.1947	3209.08	1600.17	43.1436	105.604	16.1945	16.4608	1617.46	46.0865	5.13257	4.06209e-06	0.000160365	-	HIC_ASM_7	61326908	61329986	-	1930	-	- && Q6NKW9.2 RecName: Full=Glucan endo-1,3-beta-glucosidase 8; AltName: Full=(1->3)-beta-glucan endohydrolase 8; Short=(1->3)-beta-glucanase 8; AltName: Full=Beta-1,3-endoglucanase 8; Short=Beta-1,3-glucanase 8; Flags: Precursor && PF07983:X8 domain|PF00	Glyco_hydro_17
evm.TU.HIC_ASM_20.2322	7100.85	4348.73	1743.19	109.124	800.617	193.414	4397.59	367.718	3.58053	4.0629e-06	0.000160365	-	HIC_ASM_20	75292080	75293647	+	1568	-	- && Q40541.1 RecName: Full=Mitogen-activated protein kinase kinase kinase NPK1; AltName: Full=Nicotiana protein kinase 1 && PF00069:Protein kinase domain	Pkinase
evm.TU.HIC_ASM_3.3472	4348.11	3294.6	1005.16	528.9	443.325	512.754	2882.62	494.993	2.54168	4.08682e-06	0.000161188	-	HIC_ASM_3	117715228	117718219	+	1280	-	- && - && PF06708:Protein of unknown function (DUF1195)	-
evm.TU.CTG2750.5	1798.46	1365.66	1023.51	231.449	411.948	435.388	1395.88	359.595	1.95658	4.10215e-06	0.000161671	-	CTG2750	80168	89272	-	4203	-	- && Q15B89.1 RecName: Full=UDP-N-acetylglucosamine/UDP-glucose/GDP-mannose transporter; AltName: Full=Solute carrier family 35 member D2 && PF03151:Triose-phosphate Transporter family	-
evm.TU.HIC_ASM_11.3203	1175.73	1036.89	809.632	192.727	356.28	311.109	1007.42	286.705	1.81317	4.10615e-06	0.000161707	-	HIC_ASM_11	138483803	138490295	-	2015	-	- && Q01888.1 RecName: Full=Graves disease carrier protein; Short=GDC; AltName: Full=Mitochondrial solute carrier protein homolog; AltName: Full=Solute carrier family 25 member 16 && PF00153:Mitochondrial carrier protein	Mito_carr
evm.TU.HIC_ASM_8.2890	31.8094	68.9727	98.2206	0	0	4.93824	66.3343	1.64608	5.2777	4.14172e-06	0.000162986	-	HIC_ASM_8	99222865	99226268	+	2768	-	- && Q9ZR08.3 RecName: Full=G-type lectin S-receptor-like serine/threonine-protein kinase At4g03230; Flags: Precursor && PF08276:PAN-like domain|PF00954:S-locus glycoprotein domain|PF01453:D-mannose binding lectin|PF07714:Protein tyrosine kinase	Pkinase_Tyr
evm.TU.HIC_ASM_20.1747	77.0767	135.646	311.185	705.787	1566.82	1227.98	174.636	1166.86	-2.73777	4.16251e-06	0.000163681	-	HIC_ASM_20	59903563	59904250	+	688	-	- && - && -	-
evm.TU.HIC_ASM_17.2386	2465.23	1980.67	257.026	185.687	173.079	93.0035	1567.64	150.59	3.38005	4.17957e-06	0.000164228	-	HIC_ASM_17	94531719	94536064	+	2448	-	- && Q9SW11.2 RecName: Full=U-box domain-containing protein 35; AltName: Full=Plant U-box protein 35; Includes: RecName: Full=E3 ubiquitin ligase; Includes: RecName: Full=Serine/threonine-protein kinase && PF04564:U-box domain|PF07714:Protein tyrosine kin	Pkinase_Tyr
evm.TU.HIC_ASM_5.3888	1570.9	3688.89	2440.83	658.265	644.744	734.975	2566.87	679.328	1.91779	4.21317e-06	0.000165425	-	HIC_ASM_5	123141077	123145001	-	1379	-	- && Q9SYZ7.1 RecName: Full=UPF0496 protein At4g34320 && PF05055:Protein of unknown function (DUF677)	-
evm.TU.HIC_ASM_18.3029	329.105	658.69	494.775	1918.47	1406.9	1972.83	494.19	1766.07	-1.83727	4.24332e-06	0.000166484	-	HIC_ASM_18	107109927	107116478	-	3252	-	- && Q8VZR6.1 RecName: Full=Inositol transporter 1 && -	-
evm.TU.HIC_ASM_16.3319	267.933	227.61	324.954	912.595	933.209	662.547	273.499	836.117	-1.6111	4.25488e-06	0.000166812	-	HIC_ASM_16	98199692	98200136	+	445	-	- && - && -	-
evm.TU.HIC_ASM_3.2098	6653.07	2600.27	347.903	216.488	229.76	280.657	3200.41	242.302	3.72322	4.26784e-06	0.000167195	-	HIC_ASM_3	76764927	76768178	-	1605	-	- && F4HSD4.1 RecName: Full=Probable GTP-binding protein OBGM, mitochondrial; Flags: Precursor && PF01926:50S ribosome-binding GTPase|PF01018:GTP1/OBG	-
evm.TU.CTG185.2	20.7985	26.4395	40.3898	198.008	94.1307	228.805	29.2093	173.648	-2.56517	4.27368e-06	0.000167299	-	CTG185	10022	16911	-	957	-	- && - && PF08646:Replication factor-A C terminal domain	-
evm.TU.HIC_ASM_2.1593	55.0548	29.8882	8.26155	0	0	0	31.0682	0	7.54565	4.28776e-06	0.000167725	-	HIC_ASM_2	44049906	44050676	-	771	-	- && - && -	-
evm.TU.HIC_ASM_14.3255	36.7032	4.59818	73.436	0	0	0	38.2458	0	7.85163	4.34131e-06	0.000169693	-	HIC_ASM_14	111711733	111714958	+	1688	-	- && - && PF04646:Protein of unknown function, DUF604	-
evm.TU.CTG3135_2.9	8526.15	17471.9	10185.6	2406.01	4054.7	2540.72	12061.2	3000.48	2.00717	4.35286e-06	0.000170018	-	CTG3135_2	232134	233727	-	1011	-	- && Q38910.1 RecName: Full=Probable xyloglucan endotransglucosylase/hydrolase protein 23; Short=At-XTH23; Short=XTH-23; Flags: Precursor && PF06955:Xyloglucan endo-transglycosylase (XET) C-terminus|PF00722:Glycosyl hydrolases family 16	-
evm.TU.CTG8028.1	1501.16	1297.84	451.631	254.33	103.24	164.608	1083.54	174.059	2.63721	4.38234e-06	0.000171042	-	CTG8028	27475	30356	+	1587	-	- && Q54NS9.1 RecName: Full=Apoptosis-inducing factor homolog A && PF07992:Pyridine nucleotide-disulphide oxidoreductase	Pyr_redox_2
evm.TU.HIC_ASM_0.4625	85.6408	20.6918	42.2257	1.76007	4.04863	1.64608	49.5194	2.48493	4.33917	4.39193e-06	0.000171288	-	HIC_ASM_0	163375153	163377769	+	561	-	- && Q8GWH5.1 RecName: Full=Reticulon-like protein B22; Short=AtRTNLB22 && PF02453:Reticulon	-
evm.TU.HIC_ASM_19.3112	4.89376	10.3459	61.5026	366.094	446.362	248.558	25.5808	353.671	-3.77498	4.41363e-06	0.000172007	-	HIC_ASM_19	76301901	76302215	-	315	-	- && - && -	-
evm.TU.HIC_ASM_1.2074	3316.75	389.696	31.2103	14.0805	15.1824	63.3741	1245.88	30.879	5.33225	4.50426e-06	0.000175408	-	HIC_ASM_1	84918380	84920103	+	1028	-	- && Q9ZSK5.1 RecName: Full=Zeatin O-glucosyltransferase; AltName: Full=Trans-zeatin O-beta-D-glucosyltransferase && PF00201:UDP-glucoronosyl and UDP-glucosyl transferase	UDPGT
evm.TU.HIC_ASM_4.3219	36.7032	16.0936	21.1128	0	0	0	24.6366	0	7.21302	4.52698e-06	0.000176033	-	HIC_ASM_4	105761992	105764200	+	817	-	- && - && PF06521:PAR1 protein	-
evm.TU.HIC_ASM_7.3443	371.926	65.5241	10.0974	1.76007	7.0851	3.29216	149.182	4.04578	5.21574	4.527e-06	0.000176033	-	HIC_ASM_7	117498129	117499855	-	1727	-	- && O23522.2 RecName: Full=Phospholipase A1-Ibeta2, chloroplastic; Flags: Precursor && PF01764:Lipase (class 3)	Lipase_3
evm.TU.HIC_ASM_22.2260	187.186	191.974	524.149	22.0008	18.2188	63.3741	301.103	34.5313	3.12085	4.56889e-06	0.00017753	-	HIC_ASM_22	80821949	80826527	-	2075	-	- && Q9SMT7.1 RecName: Full=Oxalate--CoA ligase; AltName: Full=4-coumarate--CoA ligase isoform 8; Short=At4CL8; AltName: Full=4-coumarate--CoA ligase-like 10; AltName: Full=Acyl-activating enzyme 3; AltName: Full=Adenosine monophosphate binding protein 3;	AMP-binding
evm.TU.CTG4965.1	518.739	63.225	158.805	0	18.2188	4.93824	246.923	7.71903	5.01273	4.60279e-06	0.000178715	-	CTG4965	63415	67527	+	1901	-	- && O64851.1 RecName: Full=IQ domain-containing protein IQM4; AltName: Full=IQ motif-containing protein 4 && -	-
evm.TU.HIC_ASM_8.671	6836.58	3477.38	1181.4	468.178	542.517	649.379	3831.79	553.358	2.79159	4.60645e-06	0.000178724	-	HIC_ASM_8	20003529	20008565	-	1705	-	- && Q9Y2M2.1 RecName: Full=Protein SSUH2 homolog; AltName: Full=Protein ssu-2 homolog && -	-
evm.TU.HIC_ASM_9.3689	1309.08	1134.6	860.119	432.977	338.061	321.809	1101.27	364.282	1.59567	4.6114e-06	0.000178784	-	HIC_ASM_9	120843731	120849162	+	4103	-	- && P0DI17.1 RecName: Full=Probable disease resistance protein RF9 >P0DI18.1 RecName: Full=Probable disease resistance protein RDL6 && PF00931:NB-ARC domain|PF12061:Protein of unknown function (DUF3542)	NB-ARC
evm.TU.HIC_ASM_5.1993	3708.25	3179.64	2990.68	1165.16	1453.46	1274.07	3292.86	1297.56	1.34356	4.65705e-06	0.00018042	-	HIC_ASM_5	71978475	71982803	-	1689	-	- && O80501.1 RecName: Full=Ras-related protein RABH1b; Short=AtRABH1b; AltName: Full=Ras-related protein Rab6A; Short=AtRab6A && PF00071:Ras family	Ras
evm.TU.HIC_ASM_12.3032	1.22344	6.89727	0.91795	29.9211	86.0334	67.4893	3.01289	61.1479	-4.36756	4.6936e-06	0.00018162	-	HIC_ASM_12	107128524	107130705	+	2182	-	- && Q9SUC6.1 RecName: Full=Berberine bridge enzyme-like 22; Short=AtBBE-like 22; Flags: Precursor && PF08031:Berberine and berberine like|PF01565:FAD binding domain	FAD_binding_4
novel.4418	46.4907	47.1314	106.482	366.974	339.073	255.142	66.7014	320.396	-2.25754	4.69494e-06	0.00018162	-	HIC_ASM_16	131635632	131636923	-	1199	-	- && - && PF06839:GRF zinc finger	zf-GRF
evm.TU.HIC_ASM_2.1991	84.4174	124.151	682.037	2.6401	26.3161	15.6378	296.868	14.8647	4.32552	4.72679e-06	0.000182717	-	HIC_ASM_2	59851190	59852716	+	1292	-	- && O65660.1 RecName: Full=PLAT domain-containing protein 1; Short=AtPLAT1; Short=PLAT domain protein 1; Flags: Precursor && PF01477:PLAT/LH2 domain	-
evm.TU.HIC_ASM_2.1554	5032.01	2664.65	555.36	281.611	337.049	319.34	2750.67	312.666	3.137	4.75511e-06	0.000183676	-	HIC_ASM_2	42618364	42634564	-	2280	-	- && Q8L7G0.2 RecName: Full=Auxin response factor 1 && PF02362:B3 DNA binding domain	B3
novel.615	444.109	311.527	72.518	40.4815	19.231	30.4525	276.051	30.055	3.19605	4.83075e-06	0.000186337	-	CTG3589	239463	244207	-	1591	-	- && Q7T3C7.2 RecName: Full=Reticulon-4-interacting protein 1 homolog, mitochondrial; Flags: Precursor && PF08240:Alcohol dehydrogenase GroES-like domain	ADH_N
evm.TU.CTG9381.1	62.3954	55.1782	312.103	7.04027	16.1945	7.40736	143.226	10.2141	3.81999	4.83111e-06	0.000186337	-	CTG9381	14318	15060	-	743	-	- && O65660.1 RecName: Full=PLAT domain-containing protein 1; Short=AtPLAT1; Short=PLAT domain protein 1; Flags: Precursor && PF01477:PLAT/LH2 domain	-
evm.TU.HIC_ASM_7.2164	2315.97	5246.53	1039.12	352.893	540.492	401.644	2867.21	431.676	2.73169	4.84477e-06	0.000186727	-	HIC_ASM_7	69993751	69998755	-	2383	-	- && Q3MG79.1 RecName: Full=Putative ribosome biogenesis GTPase RsgA && PF03193:Protein of unknown function, DUF258	-
evm.TU.HIC_ASM_8.3545	7763.95	5983.38	2823.61	1246.13	776.325	1467.48	5523.65	1163.31	2.24717	4.85537e-06	0.000186998	-	HIC_ASM_8	119908334	119914285	+	3929	-	- && Q54I39.1 RecName: Full=IST1-like protein && PF03398:Regulator of Vps4 activity in the MVB pathway	-
evm.TU.HIC_ASM_9.397	747.522	547.184	233.159	22.0008	100.204	16.4608	509.288	46.2218	3.46617	4.87734e-06	0.000187706	-	HIC_ASM_9	8436650	8436925	+	276	-	- && - && -	-
[truncated: 4,879 more rows]

## Sheet: HR10
Supplementary Table S9 List of differentially expressed genes (DEGs) in 4411-3 (HR) at 10 and 17 days post inoculation with Ralstonia solanacearum.
[truncated: 6,134 more rows]

[truncated: 1 more sheets: HR17]
