# Supplementary material for: Comparative Transcriptome Profiling Reveals Defense-Related Genes Against Ralstonia solanacearum Infection in Tobacco
Source: Front Plant Sci. 2021 Dec 14;12:767882. doi: 10.3389/fpls.2021.767882 (PMC8712766; doi:10.3389/fpls.2021.767882)
Supplement: Supplementary Table 10 — List of differentially expressed genes (DEGs) in K326 (MR) at 10 and 17 days post inoculation with Ralstonia solanacearum. MR10 = MRI_10 vs. MRM_10; MR17 = MRI_17 vs. MRM_17. [file Table_10.xlsx]

## Sheet: SI_10dpivsSM_10dpi_deg_all
gene_id	SI_10dpi_1	SI_10dpi_2	SI_10dpi_3	SM_10dpi_1	SM_10dpi_2	SM_10dpi_3	SI_10dpi	SM_10dpi	log2FoldChange	pvalue	padj	gene_name	gene_chr	gene_start	gene_end	gene_strand	gene_length	gene_biotype	gene_description	tf_family
evm.TU.HIC_ASM_13.1130	7177.87	7179.68	8489.98	190.816	286.452	249.072	7615.85	242.113	4.97545	2.51992e-55	1.35428e-50	-	HIC_ASM_13	31857594	31860976	+	474	-	- && - && -	-
evm.TU.HIC_ASM_21.2095	12.8959	9.3782	10.9351	880.751	890.726	1004.14	11.0697	925.207	-6.38403	5.61218e-50	1.50808e-45	-	HIC_ASM_21	71306671	71310416	+	2103	-	- && O49675.1 RecName: Full=Probable carotenoid cleavage dioxygenase 4, chloroplastic; Short=AtCCD4; AltName: Full=AtNCED4; Flags: Precursor && PF03055:Retinal pigment epithelial membrane protein	RPE65
evm.TU.HIC_ASM_0.3522	17835.1	13956.1	9262	85.1577	163.451	108.429	13684.4	119.012	6.84561	3.54878e-49	6.3574e-45	-	HIC_ASM_0	130679873	130682782	+	2129	-	- && P24629.1 RecName: Full=Heat shock cognate 70 kDa protein 1 && PF00012:Hsp70 protein	HSP70
evm.TU.HIC_ASM_3.2403	1796.4	2521.4	3489.38	35.4824	42.9266	38.5	2602.39	38.9697	6.06179	2.24838e-47	3.02087e-43	-	HIC_ASM_3	87195352	87197957	+	2247	-	- && Q70II3.2 RecName: Full=Ethylene-responsive transcription factor ERF110 && PF00847:AP2 domain	AP2
evm.TU.CTG152.12	3903.6	3898.65	1568.09	3.94249	7.4296	9.42858	3123.45	6.93355	8.81558	1.95774e-44	2.10429e-40	-	CTG152	102538	126408	-	2108	-	- && P29162.1 RecName: Full=L-ascorbate oxidase homolog; AltName: Full=Pollen-specific protein NTP303; Flags: Precursor && PF07731:Multicopper oxidase|PF07732:Multicopper oxidase|PF00394:Multicopper oxidase	-
evm.TU.HIC_ASM_2.623	1533.33	1142.8	1494.82	52.8293	66.0408	48.7143	1390.32	55.8615	4.6382	2.27563e-42	2.03832e-38	-	HIC_ASM_2	14444882	14446645	+	1764	-	- && F8WKW8.1 RecName: Full=Beta-D-glucosyl crocetin beta-1,6-glucosyltransferase; AltName: Full=UDP-glucose glucosyltransferase 9; Short=GjUGT9; AltName: Full=UDP-glycosyltransferase 94E5 && PF00201:UDP-glucoronosyl and UDP-glucosyl transferase	UDPGT
evm.TU.HIC_ASM_19.2842	59.3213	33.4936	45.9273	1342.81	1631.21	1646.07	46.2474	1540.03	-5.05636	1.48374e-40	1.08983e-36	-	HIC_ASM_19	70505475	70508276	+	2802	-	- && O49607.1 RecName: Full=Subtilisin-like protease SBT1.6; AltName: Full=Subtilase subfamily 1 member 6; Short=AtSBT1.6; AltName: Full=Subtilisin-like serine protease 2; Short=At-SLP2; Flags: Precursor && PF00082:Subtilase family|PF02225:PA domain|PF059	Peptidase_S8
evm.TU.HIC_ASM_19.1999	21.9231	14.7372	13.1221	898.098	1389.33	1367.93	16.5941	1218.45	-6.20379	1.62228e-40	1.08983e-36	-	HIC_ASM_19	47930835	47933667	-	1143	-	- && Q8LAA6.2 RecName: Full=Probable aquaporin PIP1-5; Short=AtPIP1;5; AltName: Full=Plasma membrane intrinsic protein 1d; Short=PIP1d && PF00230:Major intrinsic protein	-
evm.TU.HIC_ASM_22.4809	24.5023	48.2307	36.0857	1484.74	1637.81	1327.07	36.2729	1483.21	-5.35537	1.82558e-40	1.09013e-36	-	HIC_ASM_22	144475060	144478203	+	3144	-	- && Q9LUM3.1 RecName: Full=Subtilisin-like protease SBT1.5; AltName: Full=Subtilase subfamily 1 member 5; Short=AtSBT1.5; Flags: Precursor && PF02225:PA domain|PF00082:Subtilase family|PF05922:Peptidase inhibitor I9	Peptidase_S8
novel.8846	188.281	156.75	124.66	2831.49	3214.54	2492.29	156.563	2846.11	-4.18563	4.7564e-36	2.55623e-32	-	HIC_ASM_9	57769705	57810264	+	4259	-	- && - && -	-
evm.TU.CTG4343.1	7866.52	5121.84	6988.6	290.167	262.512	179.929	6658.98	244.203	4.76923	5.80792e-36	2.83759e-32	-	CTG4343	8882	20069	+	1832	-	- && Q9LEC8.1 RecName: Full=Glutamate dehydrogenase B; Short=GDH B && PF00208:Glutamate/Leucine/Phenylalanine/Valine dehydrogenase|PF02812:Glu/Leu/Phe/Val dehydrogenase, dimerisation domain	-
evm.TU.HIC_ASM_22.1773	23.2127	36.1731	34.9922	703.339	778.456	789.644	31.4593	757.146	-4.58698	7.29599e-36	3.26757e-32	-	HIC_ASM_22	66743849	66747235	-	2994	-	- && Q9LVM0.1 RecName: Full=Probable inactive receptor kinase At5g58300; Flags: Precursor && PF00069:Protein kinase domain|PF08263:Leucine rich repeat N-terminal domain	Pkinase
evm.TU.HIC_ASM_13.443	43.8462	18.7564	27.3377	1133.07	1231.66	1242.22	29.9801	1202.32	-5.32561	3.95952e-34	1.63689e-30	-	HIC_ASM_13	11943220	11948522	+	2664	-	- && Q9LFS4.1 RecName: Full=Protein NSP-INTERACTING KINASE 1; Short=AtNIK1; AltName: Full=LRR receptor-like serine/threonine-protein kinase NIK1; Flags: Precursor && PF00069:Protein kinase domain|PF13855:Leucine rich repeat|PF08263:Leucine rich repeat N-t	Pkinase
evm.TU.HIC_ASM_21.3937	13505.9	18002.1	25685.4	620.547	803.222	711.858	19064.5	711.876	4.74316	6.63189e-34	2.54584e-30	-	HIC_ASM_21	131200523	131204913	+	1071	-	- && Q9FXS3.1 RecName: Full=Probable phospholipid hydroperoxide glutathione peroxidase; Short=PHGPx; AltName: Full=Nt-SubC08 && PF00255:Glutathione peroxidase	GSHPx
evm.TU.HIC_ASM_17.4624	46.4253	49.5705	48.1143	652.876	890.726	847.001	48.0367	796.867	-4.05222	2.55809e-32	9.16531e-29	-	HIC_ASM_17	158172161	158174558	+	990	-	- && - && PF01177:Asp/Glu/Hydantoin racemase	Asp_Glu_race
evm.TU.HIC_ASM_19.4926	17880.2	12443.5	11726.8	478.618	681.872	381.857	14016.8	514.116	4.76901	1.0959e-31	3.68107e-28	-	HIC_ASM_19	137778685	137781484	-	2324	-	- && P0CG71.1 RecName: Full=Polyubiquitin-A; Contains: RecName: Full=Ubiquitin; Contains: RecName: Full=Ubiquitin-related; Flags: Precursor && PF00240:Ubiquitin family	ubiquitin
novel.5794	29.6606	34.8333	29.5247	530.659	488.702	464.358	31.3395	494.573	-3.98266	3.64086e-31	1.15101e-27	-	HIC_ASM_2	63056193	63099939	-	1235	-	- && - && -	-
evm.TU.HIC_ASM_15.1175	4067.38	6024.82	3948.65	291.744	232.794	200.357	4680.28	241.632	4.27565	4.81546e-31	1.43776e-27	-	HIC_ASM_15	33008338	33021300	+	1530	-	- && Q9SLN8.1 RecName: Full=2-alkenal reductase (NADP(+)-dependent); AltName: Full=Alkenal double bound reductase; AltName: Full=Allylic alcohol dehydrogenase 1; Short=allyl-ADH1; AltName: Full=Flavin-free double bond reductase; Short=NtDBR; AltName: Full	ADH_zinc_N
evm.TU.CTG7279.3	21.9231	26.7949	19.6831	656.818	1206.9	1232	22.8003	1031.91	-5.50409	5.87438e-31	1.66161e-27	-	CTG7279	36829	42343	+	2647	-	- && Q9LFS4.1 RecName: Full=Protein NSP-INTERACTING KINASE 1; Short=AtNIK1; AltName: Full=LRR receptor-like serine/threonine-protein kinase NIK1; Flags: Precursor && PF13855:Leucine rich repeat|PF08263:Leucine rich repeat N-terminal domain|PF00069:Protein	Pkinase
evm.TU.HIC_ASM_19.3685	594.502	338.955	578.465	4.73098	4.95306	8.64286	503.974	6.10897	6.36431	1.47182e-30	3.955e-27	-	HIC_ASM_19	91706408	91707988	+	1581	-	- && - && -	-
evm.TU.HIC_ASM_11.4124	61.9005	80.3846	43.7403	1624.3	1832.63	1268.14	62.0084	1575.03	-4.67115	2.04404e-30	5.23109e-27	-	HIC_ASM_11	168483448	168488026	+	3091	-	- && Q9SUQ3.1 RecName: Full=Probable inactive receptor kinase At4g23740; Flags: Precursor && PF08263:Leucine rich repeat N-terminal domain|PF00069:Protein kinase domain	Pkinase
evm.TU.HIC_ASM_20.1137	2780.36	5078.96	1839.28	32.3284	26.4163	51.0715	3232.87	36.6054	6.46391	2.99478e-30	7.31583e-27	-	HIC_ASM_20	42323825	42326920	-	2095	-	- && Q9C519.1 RecName: Full=WRKY transcription factor 6; AltName: Full=WRKY DNA-binding protein 6; Short=AtWRKY6 && PF03106:WRKY DNA -binding domain	WRKY
evm.TU.HIC_ASM_2.705	5413.71	6779.1	3398.62	209.74	208.854	154.786	5197.14	191.127	4.76513	3.75217e-30	8.76751e-27	-	HIC_ASM_2	16546256	16549816	+	1755	-	- && Q54NS9.1 RecName: Full=Apoptosis-inducing factor homolog A && PF07992:Pyridine nucleotide-disulphide oxidoreductase	Pyr_redox_2
evm.TU.HIC_ASM_20.3800	73.5068	54.9295	86.387	1288.4	1786.4	1257.14	71.6078	1443.98	-4.33067	7.36966e-30	1.65028e-26	-	HIC_ASM_20	112797126	112797437	-	312	-	- && Q6H5U3.1 RecName: Full=Sphingolipid delta(4)-desaturase DES1-like && -	-
evm.TU.HIC_ASM_9.2265	595.792	937.82	446.151	4.73098	8.25511	3.14286	659.921	5.37632	6.94463	1.39491e-29	2.99866e-26	-	HIC_ASM_9	83459397	83462397	+	1450	-	- && Q680A6.1 RecName: Full=Glycerophosphodiester phosphodiesterase GDPD3; AltName: Full=Glycerophosphodiester phosphodiesterase 3; Short=ATGDPD3 && PF03009:Glycerophosphoryl diester phosphodiesterase family	-
evm.TU.CTG2180.12	15.4751	24.1154	47.0208	1436.64	1953.16	1721.5	28.8704	1703.77	-5.87298	4.54941e-29	9.4038e-26	-	CTG2180	168379	171337	+	2959	-	- && O49607.1 RecName: Full=Subtilisin-like protease SBT1.6; AltName: Full=Subtilase subfamily 1 member 6; Short=AtSBT1.6; AltName: Full=Subtilisin-like serine protease 2; Short=At-SLP2; Flags: Precursor && PF00082:Subtilase family|PF05922:Peptidase inhib	Peptidase_S8
evm.TU.HIC_ASM_18.1457	1392.76	4832.45	1037.74	2.36549	4.95306	4.71429	2420.98	4.01095	9.23899	7.765e-29	1.53923e-25	-	HIC_ASM_18	49096866	49101851	-	3201	-	- && Q9FLV9.1 RecName: Full=S-type anion channel SLAH3; AltName: Full=SLAC1-homolog protein 3 && PF03595:Voltage-dependent anion channel	C4dic_mal_tran
evm.TU.HIC_ASM_0.2477	343.032	341.634	382.727	2231.45	2415.44	2339.07	355.798	2328.65	-2.70984	8.01938e-29	1.53923e-25	-	HIC_ASM_0	91251378	91260425	+	4405	-	- && P29130.2 RecName: Full=Phytochrome B && PF01590:GAF domain|PF00360:Phytochrome region|PF08446:PAS fold|PF00512:His Kinase A (phospho-acceptor) domain|PF00989:PAS fold|PF02518:Histidine kinase-, DNA gyrase B-, and HSP90-like ATPase	GAF
evm.TU.HIC_ASM_0.2006	16.7647	22.7756	16.4026	1165.4	1316.69	594.001	18.6476	1025.36	-5.78489	1.96906e-28	3.64908e-25	-	HIC_ASM_0	75207751	75210616	+	2167	-	- && - && PF13178:Protein of unknown function (DUF4005)|PF00612:IQ calmodulin-binding motif	IQ
evm.TU.HIC_ASM_7.2304	321.109	395.224	345.548	23.6549	20.6378	25.9286	353.96	23.4071	3.91748	2.88788e-28	5.17344e-25	-	HIC_ASM_7	74349808	74359427	-	816	-	- && - && -	-
evm.TU.HIC_ASM_22.2875	1098.73	702.025	423.187	1.57699	2.47653	4.71429	741.315	2.92261	7.98412	3.10498e-28	5.26228e-25	-	HIC_ASM_22	97654424	97656972	-	1658	-	- && Q9FMU6.1 RecName: Full=Mitochondrial phosphate carrier protein 3, mitochondrial; AltName: Full=Mitochondrial phosphate transporter 3; Short=MPT3; AltName: Full=Phosphate transporter 3;1; Flags: Precursor && PF00153:Mitochondrial carrier protein	Mito_carr
evm.TU.HIC_ASM_22.4189	5506.56	7051.07	8603.71	488.868	451.554	601.858	7053.78	514.093	3.77827	3.1333e-28	5.26228e-25	-	HIC_ASM_22	130771718	130799392	+	5008	-	- && Q46888.1 RecName: Full=Uncharacterized oxidoreductase YgbJ && PF01116:Fructose-bisphosphate aldolase class-II|PF07005:Putative sugar-binding N-terminal domain|PF14833:NAD-binding of NADP-dependent 3-hydroxyisobutyrate dehydrogenase|PF03446:NAD bindin	F_bP_aldolase
evm.TU.HIC_ASM_12.2356	1315.38	936.48	855.122	25.2319	45.4031	22.7857	1035.66	31.1402	5.05717	9.41877e-28	1.53392e-24	-	HIC_ASM_12	83920488	83921358	+	871	-	- && P0CH30.1 RecName: Full=E3 ubiquitin-protein ligase RING1; AltName: Full=RING finger protein 1 && PF13639:Ring finger domain	-
evm.TU.HIC_ASM_6.1085	5435.63	8523.44	4645.22	313.822	331.03	378.715	6201.43	341.189	4.18389	2.22657e-27	3.51949e-24	-	HIC_ASM_6	35257815	35261886	+	1780	-	- && Q9M9H6.1 RecName: Full=Probable choline kinase 1; Short=AtCK1 && PF01633:Choline/ethanolamine kinase	Choline_kinase
evm.TU.HIC_ASM_16.2088	70.9276	116.558	90.761	2370.22	2450.94	1448.86	92.7488	2090.01	-4.49468	1.60365e-26	2.46243e-23	-	HIC_ASM_16	59621581	59625663	+	1973	-	- && Q9FJZ3.1 RecName: Full=Mannan endo-1,4-beta-mannosidase 7; AltName: Full=Beta-mannanase 7; AltName: Full=Endo-beta-1,4-mannanase 7; Short=AtMAN7; Flags: Precursor && PF00150:Cellulase (glycosyl hydrolase family 5)	-
evm.TU.HIC_ASM_17.1325	847.262	505.083	507.387	0.788497	1.65102	0.785715	619.911	1.07508	9.18133	5.5128e-26	8.22984e-23	-	HIC_ASM_17	51988587	51989120	-	534	-	- && P27396.1 RecName: Full=17.8 kDa class I heat shock protein; AltName: Full=Clone DCHSP17.7 && PF00011:Hsp20/alpha crystallin family	-
evm.TU.HIC_ASM_20.2839	2999.59	2979.59	3717.92	376.113	386.339	462	3232.37	408.151	2.98546	1.50464e-25	2.18551e-22	-	HIC_ASM_20	90254911	90261360	-	2299	-	- && Q9LY87.1 RecName: Full=E3 ubiquitin-protein ligase RGLG2; AltName: Full=RING domain ligase 2 && PF07002:Copine|PF13920:Zinc finger, C3HC4 type (RING finger)	-
evm.TU.HIC_ASM_20.4147	3364.55	4161.24	4458.23	369.017	286.452	432.929	3994.67	362.799	3.46073	3.33645e-25	4.7187e-22	-	HIC_ASM_20	121861301	121865664	+	2556	-	- && Q9LMI0.1 RecName: Full=Probable alpha,alpha-trehalose-phosphate synthase [UDP-forming] 7; AltName: Full=Trehalose-6-phosphate synthase 7; Short=AtTPS7 && PF02358:Trehalose-phosphatase|PF00982:Glycosyltransferase family 20	-
evm.TU.HIC_ASM_6.1113	1664.86	1603.67	2454.92	7.09647	1.65102	17.2857	1907.82	8.67774	7.77643	3.50066e-25	4.824e-22	-	HIC_ASM_6	36132481	36134221	-	1393	-	- && Q70II3.2 RecName: Full=Ethylene-responsive transcription factor ERF110 && PF00847:AP2 domain	AP2
evm.TU.CTG2784.14	1133.55	692.647	1331.89	53.6178	61.9133	51.0715	1052.7	55.5342	4.24513	1.32795e-24	1.7842e-21	-	CTG2784	266616	269786	-	1933	-	- && Q9FJJ3.1 RecName: Full=Probable inactive poly [ADP-ribose] polymerase SRO5; AltName: Full=Protein SIMILAR TO RCD ONE 5 && PF12174:RCD1-SRO-TAF4 (RST) plant domain	-
evm.TU.CTG1186.1	4174.41	3477.97	2363.07	107.236	135.384	56.5715	3338.48	99.7303	5.06535	1.41054e-24	1.84895e-21	-	CTG1186	34375	34722	-	348	-	- && - && -	-
evm.TU.HIC_ASM_18.2303	986.539	497.045	1718.99	2.36549	0	3.14286	1067.53	1.83612	9.17116	4.16636e-24	5.33125e-21	-	HIC_ASM_18	80930502	80939511	+	1749	-	- && O81970.1 RecName: Full=Cytochrome P450 71A9; AltName: Full=Cytochrome P450 CP1 && PF00067:Cytochrome P450	p450
evm.TU.HIC_ASM_22.3815	426.855	458.192	545.66	27.5974	26.4163	41.6429	476.902	31.8855	3.90212	4.32364e-24	5.40385e-21	-	HIC_ASM_22	121822391	121830541	-	5158	-	- && Q9LKL2.1 RecName: Full=Two-component response regulator-like APRR1; AltName: Full=ABI3-interacting protein 1; AltName: Full=Pseudo-response regulator 1; AltName: Full=Timing of CAB expression 1 && PF00072:Response regulator receiver domain|PF06203:CC	CCT
evm.TU.HIC_ASM_5.926	15788.5	8142.96	15533.3	750.649	710.765	525.643	13154.9	662.352	4.31189	6.69039e-24	8.17185e-21	-	HIC_ASM_5	28736856	28739258	-	1291	-	- && Q9SW70.1 RecName: Full=Stress-related protein && PF05755:Rubber elongation factor protein (REF)	-
evm.TU.HIC_ASM_1.207	95.4299	68.3269	52.4883	1144.11	1260.55	950.715	72.0817	1118.46	-3.95859	7.79829e-24	9.31341e-21	-	HIC_ASM_1	5367731	5370934	+	3204	-	- && - && -	-
evm.TU.HIC_ASM_5.856	960.747	1004.81	1009.31	144.295	125.478	162.643	991.62	144.139	2.78206	1.0129e-23	1.18339e-20	-	HIC_ASM_5	26405022	26409876	+	1405	-	- && O23429.2 RecName: Full=Vesicle-associated membrane protein 724; Short=AtVAMP724; AltName: Full=SYBL1-like protein && PF13774:Regulated-SNARE-like domain|PF00957:Synaptobrevin	-
evm.TU.HIC_ASM_21.2500	42.5566	36.1731	33.8987	796.382	974.928	521.715	37.5428	764.342	-4.34904	1.06967e-23	1.22313e-20	-	HIC_ASM_21	86945363	86952064	+	2585	-	- && - && PF04783:Protein of unknown function (DUF630)|PF04782:Protein of unknown function (DUF632)	-
evm.TU.HIC_ASM_1.3367	7857.49	6621.01	6145.51	470.733	633.167	767.644	6874.67	623.848	3.46201	1.29065e-23	1.44508e-20	-	HIC_ASM_1	121133730	121164573	-	1925	-	- && - && PF07712:Stress up-regulated Nod 19	-
evm.TU.CTG5628.3	442.33	543.936	387.101	39.4249	45.4031	41.6429	457.789	42.1569	3.44065	1.46398e-23	1.60569e-20	-	CTG5628	273020	278634	+	1499	-	- && Q9C942.1 RecName: Full=Caffeoylshikimate esterase; AltName: Full=Lysophospholipase 2; Short=LysoPL2 && PF12146:Serine aminopeptidase, S33	-
evm.TU.CTG81.4	68.3484	53.5897	44.8338	678.896	702.51	570.429	55.5906	650.612	-3.552	1.63546e-23	1.75789e-20	-	CTG81	300496	309750	-	1497	-	- && Q8LGS1.2 RecName: Full=Protein MARD1; AltName: Full=Mediator of ABA-regulated dormancy1; AltName: Full=Senescence-associated protein SAG102 && PF04570:zinc-finger of the FCS-type, C2-C2	-
evm.TU.HIC_ASM_10.3447	126.38	147.372	59.0493	2473.52	2863.7	3197.86	110.934	2845.02	-4.68354	2.06181e-23	2.1727e-20	-	HIC_ASM_10	118691867	118695808	-	2397	-	- && - && PF03080:Domain of unknown function (DUF239)|PF14365:Domain of unknown function (DUF4409)	-
evm.TU.HIC_ASM_3.2750	3.86878	13.3974	5.46753	626.855	2360.13	1430.79	7.57791	1472.59	-7.61415	2.77793e-23	2.87104e-20	-	HIC_ASM_3	97107780	97109304	-	1248	-	- && Q41001.1 RecName: Full=Blue copper protein; Flags: Precursor && PF02298:Plastocyanin-like domain	Cu_bind_like
evm.TU.HIC_ASM_12.2086	2843.55	4138.47	1034.46	7.09647	9.08062	25.9286	2672.16	14.0352	7.57155	2.98873e-23	3.03063e-20	-	HIC_ASM_12	71392184	71395395	-	1449	-	- && A4ZGQ8.1 RecName: Full=Homocysteine S-methyltransferase 1; Short=BoHMT1 && PF02574:Homocysteine S-methyltransferase	-
evm.TU.HIC_ASM_22.1157	2976.38	2258.81	2601.45	131.679	146.115	62.8572	2612.21	113.551	4.5242	3.94582e-23	3.92704e-20	-	HIC_ASM_22	45700214	45707779	+	2326	-	- && Q9LEC8.1 RecName: Full=Glutamate dehydrogenase B; Short=GDH B && PF00208:Glutamate/Leucine/Phenylalanine/Valine dehydrogenase|PF02812:Glu/Leu/Phe/Val dehydrogenase, dimerisation domain	-
evm.TU.HIC_ASM_13.2869	10920.3	10967.1	6241.73	257.839	492.004	244.357	9376.38	331.4	4.82252	4.42325e-23	4.32215e-20	-	HIC_ASM_13	88199943	88201267	+	1325	-	- && Q9SJ52.1 RecName: Full=Protein YLS9; AltName: Full=Protein NDR1/HIN1-LIKE 10; Short=AtNHL10; AltName: Full=Protein YELLOW-LEAF-SPECIFIC GENE 9 && PF03168:Late embryogenesis abundant protein	-
evm.TU.HIC_ASM_11.1291	37475.6	35189.7	6062.4	111.967	217.109	153.214	26242.6	160.763	7.35091	4.69393e-23	4.50475e-20	-	HIC_ASM_11	48892133	48892975	+	843	-	- && O82013.1 RecName: Full=17.3 kDa class II heat shock protein; AltName: Full=Hsp17.3; AltName: Full=Hsp20.2 && PF00011:Hsp20/alpha crystallin family	-
evm.TU.HIC_ASM_0.4452	1639.07	345.654	938.229	5.51948	8.25511	6.28572	974.318	6.68677	7.18841	4.79694e-23	4.52284e-20	-	HIC_ASM_0	158826349	158828009	+	722	-	- && Q9M815.2 RecName: Full=Protein PLANT CADMIUM RESISTANCE 8; Short=AtPCR8 && PF04749:PLAC8 family	-
evm.TU.CTG763.1	72.2172	180.865	160.745	3027.83	4570.85	4167.43	137.943	3922.04	-4.82912	7.1891e-23	6.66144e-20	-	CTG763	139829	142943	-	3115	-	- && Q9LUM3.1 RecName: Full=Subtilisin-like protease SBT1.5; AltName: Full=Subtilase subfamily 1 member 5; Short=AtSBT1.5; Flags: Precursor && PF05922:Peptidase inhibitor I9|PF00082:Subtilase family|PF02225:PA domain	Peptidase_S8
evm.TU.HIC_ASM_22.1030	647.376	456.852	886.834	19.7124	23.1143	9.42858	663.687	17.4184	5.25374	1.12736e-22	1.02691e-19	-	HIC_ASM_22	38074628	38076846	+	2068	-	- && Q8LGB6.1 RecName: Full=Non-functional pseudokinase ZED1; AltName: Full=Protein HOPZ-ETI-DEFICIENT 1 && PF00069:Protein kinase domain	Pkinase
evm.TU.HIC_ASM_13.2604	12.8959	9.3782	4.37403	344.573	302.962	418	8.88272	355.179	-5.34207	1.3282e-22	1.18969e-19	-	HIC_ASM_13	81468500	81472365	+	2788	-	- && Q9LZN0.1 RecName: Full=Rop guanine nucleotide exchange factor 7; Short=AtRopGEF7; AltName: Full=Rho of plants guanine nucleotide exchange factor 7 && PF03759:PRONE (Plant-specific Rop nucleotide exchanger)	DUF315
evm.TU.HIC_ASM_18.1732	7.73756	14.7372	5.46753	301.206	438.346	420.358	9.31409	386.637	-5.39593	1.50596e-22	1.3268e-19	-	HIC_ASM_18	59896481	59900512	+	3849	-	- && Q9LY03.1 RecName: Full=Probable LRR receptor-like serine/threonine-protein kinase IRK; AltName: Full=Inflorescence and root apices receptor-like kinase; Flags: Precursor && PF08263:Leucine rich repeat N-terminal domain|PF13855:Leucine rich repeat|PF0	Pkinase_Tyr
evm.TU.HIC_ASM_11.3928	1717.74	1141.46	839.813	0	0.825511	0.785715	1233	0.537075	11.1743	2.35388e-22	2.0404e-19	-	HIC_ASM_11	162442127	162443127	-	1001	-	- && P25871.1 RecName: Full=Osmotin-like protein; AltName: Full=Pathogenesis-related protein PR-5d; Flags: Precursor && PF00314:Thaumatin family	Thaumatin
evm.TU.HIC_ASM_9.1868	3501.24	1465.68	4156.42	49.6753	57.7857	19.6429	3041.11	42.368	6.1661	2.54151e-22	2.16807e-19	-	HIC_ASM_9	71493748	71495149	-	939	-	- && Q9ZU95.1 RecName: Full=Nudix hydrolase 17, mitochondrial; Short=AtNUDT17; Flags: Precursor && PF00293:NUDIX domain	NUDIX
evm.TU.CTG2261.6	7573.78	1674.68	2402.43	1.57699	0	0	3883.63	0.525665	12.8359	2.70933e-22	2.27512e-19	-	CTG2261	227362	229133	+	1131	-	- && O22230.1 RecName: Full=Heat stress transcription factor B-3; Short=AtHsfB3; AltName: Full=AtHsf-05 && PF00447:HSF-type DNA-binding	HSF_DNA-bind
evm.TU.HIC_ASM_6.2868	12.8959	24.1154	14.2156	825.556	1499.13	549.215	17.0756	957.966	-5.81504	3.47661e-22	2.87452e-19	-	HIC_ASM_6	102074123	102079644	-	1685	-	- && Q8H129.1 RecName: Full=Purple acid phosphatase 3; Flags: Precursor && PF00149:Calcineurin-like phosphoesterase	Metallophos
novel.5795	28.371	49.5705	22.9636	607.143	662.059	798.286	33.6351	689.163	-4.36434	5.24317e-22	4.26945e-19	-	HIC_ASM_2	63928645	63937136	-	1869	-	- && - && -	-
evm.TU.HIC_ASM_0.1966	558.394	582.788	1263	13.4045	16.5102	5.5	801.394	11.8049	6.08741	5.6157e-22	4.50454e-19	-	HIC_ASM_0	73896063	73899561	+	1158	-	- && F4JKK0.1 RecName: Full=Probable E3 ubiquitin ligase SUD1; AltName: Full=Protein ECERIFERUM 9; AltName: Full=Protein SUPPRESSOR OF DRY2 DEFFECTS 1; Short=AtSUD1; AltName: Full=RING/U-box domain-containing protein && PF12428:Protein of unknown function	-
evm.TU.HIC_ASM_2.1233	3908.76	1950.67	2297.46	148.237	96.5847	79.3572	2718.96	108.06	4.65305	6.44958e-22	5.09735e-19	-	HIC_ASM_2	31938554	31940879	+	897	-	- && Q9ZVN4.1 RecName: Full=Probable tyrosine-protein phosphatase At1g05000 && PF03162:Tyrosine phosphatase family	-
evm.TU.HIC_ASM_19.1231	25883.4	13835.5	19184.5	1211.92	1521.42	946.787	19634.5	1226.71	4.00056	7.38809e-22	5.75446e-19	-	HIC_ASM_19	30105800	30108420	+	1316	-	- && Q9SW70.1 RecName: Full=Stress-related protein && PF05755:Rubber elongation factor protein (REF)	-
evm.TU.HIC_ASM_21.1150	5353.1	9032.55	2031.73	94.6197	94.1082	81.7144	5472.46	90.1474	5.92374	8.27608e-22	6.35402e-19	-	HIC_ASM_21	29817646	29821565	-	1323	-	- && - && -	-
evm.TU.HIC_ASM_4.3196	2249.05	2294.98	2380.56	442.347	364.05	337.072	2308.2	381.156	2.59831	9.49812e-22	7.18954e-19	-	HIC_ASM_4	105175671	105181762	+	1617	-	- && Q9Y2M2.1 RecName: Full=Protein SSUH2 homolog; AltName: Full=Protein ssu-2 homolog && -	-
evm.TU.CTG2144.7	69.638	38.8525	24.0571	2542.9	2062.13	1228.86	44.1826	1944.63	-5.46356	1.1094e-21	8.28088e-19	-	CTG2144	253321	256294	-	2515	-	- && Q9M8K5.1 RecName: Full=Heavy metal-associated isoprenylated plant protein 32; Short=AtHIP32; Flags: Precursor && PF00403:Heavy-metal-associated domain	HMA
evm.TU.HIC_ASM_3.3697	23.2127	9.3782	12.0286	704.128	681.872	389.715	14.8731	591.905	-5.31707	1.71744e-21	1.26439e-18	-	HIC_ASM_3	123770118	123773938	+	1687	-	- && - && -	-
evm.TU.HIC_ASM_16.4226	947.851	1475.06	1318.77	9.46197	0.825511	13.3572	1247.23	7.88154	7.30156	2.08361e-21	1.50727e-18	-	HIC_ASM_16	128755284	128758261	-	2068	-	- && Q9C519.1 RecName: Full=WRKY transcription factor 6; AltName: Full=WRKY DNA-binding protein 6; Short=AtWRKY6 && PF03106:WRKY DNA -binding domain	WRKY
evm.TU.HIC_ASM_11.4107	2024.66	3043.9	2243.88	275.974	294.707	313.5	2437.48	294.727	3.04786	2.10344e-21	1.50727e-18	-	HIC_ASM_11	167890106	167894083	-	1881	-	- && Q5PPS7.1 RecName: Full=Transmembrane protein 53-A && PF05705:Eukaryotic protein of unknown function (DUF829)	-
evm.TU.HIC_ASM_20.3062	2332.87	2316.42	2107.19	496.753	486.226	491.072	2252.16	491.35	2.1964	2.13591e-21	1.51039e-18	-	HIC_ASM_20	94912728	94919606	+	1567	-	- && P25866.1 RecName: Full=Ubiquitin-conjugating enzyme E2 2; AltName: Full=E2 ubiquitin-conjugating enzyme 2; AltName: Full=Ubiquitin carrier protein 2; AltName: Full=Ubiquitin-conjugating enzyme E2-16 kDa; AltName: Full=Ubiquitin-protein ligase 2 && PF	UQ_con
evm.TU.HIC_ASM_20.4961	232.127	172.827	269.003	9.46197	6.60408	11	224.652	9.02202	4.63631	2.17095e-21	1.51259e-18	-	HIC_ASM_20	140676917	140681999	-	1393	-	- && Q9C942.1 RecName: Full=Caffeoylshikimate esterase; AltName: Full=Lysophospholipase 2; Short=LysoPL2 && PF12146:Serine aminopeptidase, S33	-
evm.TU.HIC_ASM_20.537	3591.52	2410.2	2014.24	50.4638	127.129	60.5001	2671.98	79.3642	5.0739	2.1953e-21	1.51259e-18	-	HIC_ASM_20	14665327	14670072	+	1519	-	- && - && PF04720:PDDEXK-like family of unknown function	-
evm.TU.HIC_ASM_2.1420	17695.8	12716.8	13462.2	2170.73	2182.65	2313.14	14624.9	2222.18	2.71838	3.66917e-21	2.4961e-18	-	HIC_ASM_2	37386428	37389180	-	1670	-	- && P0CH04.1 RecName: Full=Polyubiquitin; Contains: RecName: Full=Ubiquitin; Flags: Precursor >P0CH05.1 RecName: Full=Polyubiquitin; Contains: RecName: Full=Ubiquitin; Flags: Precursor && PF00240:Ubiquitin family	ubiquitin
evm.TU.HIC_ASM_19.3405	2010.48	1538.02	2159.68	201.067	208.029	264.786	1902.73	224.627	3.08249	4.06143e-21	2.72842e-18	-	HIC_ASM_19	85093649	85096485	+	1340	-	- && Q8VWJ2.1 RecName: Full=Probable WRKY transcription factor 28; AltName: Full=WRKY DNA-binding protein 28 && PF03106:WRKY DNA -binding domain	WRKY
evm.TU.HIC_ASM_15.2188	620.294	503.743	2527.09	3.94249	0.825511	2.35714	1217.04	2.37505	8.99554	4.40928e-21	2.92553e-18	-	HIC_ASM_15	79055624	79056414	+	791	-	- && - && -	-
evm.TU.HIC_ASM_5.337	5.15837	9.3782	3.28052	221.568	258.385	245.929	5.93903	241.96	-5.37754	5.14187e-21	3.36999e-18	-	HIC_ASM_5	9608392	9609507	-	537	-	- && Q9LW68.1 RecName: Full=Protein LIGHT-DEPENDENT SHORT HYPOCOTYLS 4; AltName: Full=Protein ORGAN BOUNDARY 4 && PF04852:Protein of unknown function (DUF640)	-
evm.TU.HIC_ASM_13.72	3187.87	833.32	3712.45	1.57699	8.25511	14.9286	2577.88	8.25356	8.28677	6.43143e-21	4.16439e-18	-	HIC_ASM_13	1329072	1331652	-	1657	-	- && Q9QYI7.1 RecName: Full=DnaJ homolog subfamily B member 8; AltName: Full=mDj6 && PF00226:DnaJ domain	DnaJ
evm.TU.HIC_ASM_7.2341	1577.17	566.711	1856.77	28.3859	10.7316	14.9286	1333.55	18.0154	6.20889	8.22018e-21	5.25925e-18	-	HIC_ASM_7	76622510	76624934	+	883	-	- && Q9FYA2.1 RecName: Full=Probable WRKY transcription factor 75; AltName: Full=WRKY DNA-binding protein 75 && PF03106:WRKY DNA -binding domain	WRKY
evm.TU.HIC_ASM_16.2273	14506.6	7249.35	2599.26	117.486	75.947	92.7144	8118.41	95.3825	6.41119	8.8903e-21	5.62108e-18	-	HIC_ASM_16	65592420	65594077	-	1530	-	- && Q9M886.1 RecName: Full=LOB domain-containing protein 41; AltName: Full=ASYMMETRIC LEAVES 2-like protein 38; Short=AS2-like protein 38 && PF03195:Protein of unknown function DUF260	-
evm.TU.HIC_ASM_20.1183	2174.25	2952.79	2763.29	328.015	204.727	267.143	2630.11	266.628	3.30206	1.0937e-20	6.77695e-18	-	HIC_ASM_20	43750395	43759386	+	2263	-	- && P12617.2 RecName: Full=Malonyl-CoA decarboxylase, mitochondrial; Short=MCD; Flags: Precursor [Anser anser anser] && PF05292:Malonyl-CoA decarboxylase (MCD)	-
evm.TU.HIC_ASM_22.2640	7.73756	10.7179	5.46753	249.954	580.334	488.715	7.97434	439.667	-5.7986	1.09706e-20	6.77695e-18	-	HIC_ASM_22	91617668	91619496	+	1613	-	- && Q9SJ54.1 RecName: Full=NDR1/HIN1-like protein 12 && PF03168:Late embryogenesis abundant protein	-
evm.TU.HIC_ASM_21.2717	113.484	88.423	54.6753	1170.13	1695.6	1349.86	85.5275	1405.2	-4.0411	1.20119e-20	7.33584e-18	-	HIC_ASM_21	93845782	93850381	-	3404	-	- && O82318.1 RecName: Full=Probably inactive leucine-rich repeat receptor-like protein kinase At2g25790; Flags: Precursor && PF13855:Leucine rich repeat|PF00069:Protein kinase domain|PF08263:Leucine rich repeat N-terminal domain	Pkinase
evm.TU.HIC_ASM_14.761	6903.19	7813.38	3861.17	223.145	217.935	86.4286	6192.58	175.836	5.13833	1.76746e-20	1.06729e-17	-	HIC_ASM_14	22173495	22178176	-	471	-	- && - && -	-
evm.TU.HIC_ASM_13.2861	16.7647	38.8525	8.74805	1155.94	1183.78	894.144	21.4551	1077.95	-5.66276	2.51343e-20	1.50088e-17	-	HIC_ASM_13	87955231	87959378	-	3441	-	- && Q9SIT1.1 RecName: Full=Receptor-like kinase TMK3; AltName: Full=BARK1-like kinase 2; AltName: Full=Leucine-rich repeat receptor-like kinases TMK3; AltName: Full=Transmembrane kinase 3; Flags: Precursor && PF00069:Protein kinase domain	Pkinase
evm.TU.HIC_ASM_23.4190	10.3167	10.7179	4.37403	398.191	239.398	320.572	8.46957	319.387	-5.25795	2.67609e-20	1.58045e-17	-	HIC_ASM_23	138833031	138836978	+	1965	-	- && A7PZL3.1 RecName: Full=Probable polygalacturonase; Short=PG; AltName: Full=Pectinase && PF00295:Glycosyl hydrolases family 28	-
evm.TU.HIC_ASM_16.3694	1989.84	1390.65	2190.29	44.1558	9.90613	11	1856.93	21.6873	6.41883	3.85283e-20	2.24106e-17	-	HIC_ASM_16	111154282	111156805	-	2146	-	- && O82333.1 RecName: Full=Probable indole-3-acetic acid-amido synthetase GH3.1; AltName: Full=Auxin-responsive GH3-like protein 1; Short=AtGH3-1 && PF03321:GH3 auxin-responsive promoter	-
evm.TU.HIC_ASM_4.2103	5.15837	2.67949	0	292.532	370.654	404.643	2.61262	355.943	-7.14984	3.87806e-20	2.24106e-17	-	HIC_ASM_4	57923466	57925485	+	2020	-	- && Q9C857.1 RecName: Full=GDSL esterase/lipase At1g31550; AltName: Full=Extracellular lipase At1g31550; Flags: Precursor && PF00657:GDSL-like Lipase/Acylhydrolase	Lipase_GDSL
evm.TU.HIC_ASM_3.630	3.86878	0	1.09351	512.523	343.412	403.072	1.65409	419.669	-7.9952	4.29686e-20	2.45666e-17	-	HIC_ASM_3	15503872	15508392	+	1767	-	- && Q949Z1.1 RecName: Full=Polygalacturonase At1g48100; Short=PG; AltName: Full=Pectinase At1g48100; Flags: Precursor && PF00295:Glycosyl hydrolases family 28	-
evm.TU.HIC_ASM_15.2707	361.086	305.461	158.558	4402.97	6010.54	4428.29	275.035	4947.27	-4.16997	4.78002e-20	2.70413e-17	-	HIC_ASM_15	95532428	95533803	+	1376	-	- && P27495.1 RecName: Full=Chlorophyll a-b binding protein 40, chloroplastic; AltName: Full=LHCII type I CAB-40; Short=LHCP; Flags: Precursor && PF00504:Chlorophyll A-B binding protein	-
evm.TU.HIC_ASM_7.1826	6.44796	6.69871	16.4026	452.597	316.171	319.786	9.84976	362.851	-5.17868	5.60113e-20	3.13564e-17	-	HIC_ASM_7	57159634	57163343	-	3613	-	- && O22938.1 RecName: Full=Leucine-rich repeat receptor-like tyrosine-protein kinase PXC3; AltName: Full=Protein PXY/TDR-CORRELATED 3; Flags: Precursor && PF07714:Protein tyrosine kinase|PF13855:Leucine rich repeat	Pkinase_Tyr
evm.TU.HIC_ASM_4.804	1035.54	1379.94	281.031	7.88497	6.60408	2.35714	898.836	5.6154	7.3236	7.53232e-20	4.13462e-17	-	HIC_ASM_4	22488201	22496531	+	1170	-	- && - && PF12609:Wound-induced protein	-
evm.TU.HIC_ASM_4.2883	1.28959	5.35897	5.46753	207.375	328.553	326.072	4.0387	287.333	-6.13845	7.53945e-20	4.13462e-17	-	HIC_ASM_4	94083671	94087815	-	3959	-	- && Q9LY03.1 RecName: Full=Probable LRR receptor-like serine/threonine-protein kinase IRK; AltName: Full=Inflorescence and root apices receptor-like kinase; Flags: Precursor && PF08263:Leucine rich repeat N-terminal domain|PF07714:Protein tyrosine kinase	Pkinase_Tyr
evm.TU.HIC_ASM_12.1999	135.407	191.583	129.034	1397.22	1404.19	1129.86	152.008	1310.42	-3.10934	8.53122e-20	4.63125e-17	-	HIC_ASM_12	65672860	65681288	+	4259	-	- && P29130.2 RecName: Full=Phytochrome B && PF08446:PAS fold|PF00989:PAS fold|PF00360:Phytochrome region|PF02518:Histidine kinase-, DNA gyrase B-, and HSP90-like ATPase|PF00512:His Kinase A (phospho-acceptor) domain|PF01590:GAF domain	GAF
evm.TU.HIC_ASM_22.1414	10716.5	11913	3190.85	41.7903	151.894	73.0715	8606.79	88.9186	6.59719	9.5053e-20	5.10844e-17	-	HIC_ASM_22	54719680	54720418	+	739	-	- && P27880.1 RecName: Full=18.2 kDa class I heat shock protein && PF00011:Hsp20/alpha crystallin family	-
evm.TU.HIC_ASM_0.5858	778.914	1930.57	634.234	0.788497	5.77857	9.42858	1114.57	5.33188	7.70764	1.09815e-19	5.84333e-17	-	HIC_ASM_0	194042816	194049907	+	2534	-	- && Q9SY14.1 RecName: Full=CSC1-like protein At4g02900 && PF13967:Late exocytosis, associated with Golgi transport|PF14703:Cytosolic domain of 10TM putative phosphate transporter|PF02714:Calcium-dependent channel, 7TM region, putative phosphate	-
evm.TU.HIC_ASM_16.5069	1057.47	326.897	621.112	0.788497	0	1.57143	668.492	0.786642	9.7132	1.14494e-19	6.03261e-17	-	HIC_ASM_16	161953743	161955432	+	1482	-	- && Q40561.1 RecName: Full=Proteinase inhibitor type-2; AltName: Full=Proteinase inhibitor type II; Flags: Precursor && PF02428:Potato type II proteinase inhibitor family	-
novel.4031	1023.94	1563.48	319.304	11.039	14.0337	13.3572	968.907	12.8099	6.2411	1.56319e-19	8.15639e-17	-	HIC_ASM_15	66707214	66709771	-	800	-	- && - && -	-
evm.TU.CTG7886.5	6040.45	403.263	5362.56	0	0	0	3935.42	0	14.7074	1.60364e-19	8.28697e-17	-	CTG7886	61088	64563	-	1616	-	- && Q39224.1 RecName: Full=Protein SRG1; Short=AtSRG1; AltName: Full=Protein SENESCENCE-RELATED GENE 1 && PF14226:non-haem dioxygenase in morphine synthesis N-terminal|PF03171:2OG-Fe(II) oxygenase superfamily	2OG-FeII_Oxy
evm.TU.HIC_ASM_4.3155	56.7421	34.8333	44.8338	535.39	500.259	417.215	45.4697	484.288	-3.41208	1.82927e-19	9.36293e-17	-	HIC_ASM_4	103901875	103905313	-	2344	-	- && Q9SS80.1 RecName: Full=UPF0503 protein At3g09070, chloroplastic; Flags: Precursor && PF05340:Protein of unknown function (DUF740)	-
evm.TU.HIC_ASM_19.4927	10890.6	6338.32	11803.3	668.646	803.222	913.787	9677.41	795.218	3.60522	1.84886e-19	9.37387e-17	-	HIC_ASM_19	137858868	137861078	-	1745	-	- && P0CG85.1 RecName: Full=Polyubiquitin; Contains: RecName: Full=Ubiquitin; Flags: Precursor >Q8H159.2 RecName: Full=Polyubiquitin 10; Contains: RecName: Full=Ubiquitin; Flags: Precursor && PF00240:Ubiquitin family	ubiquitin
novel.5141	526.154	434.077	557.688	36.2709	59.4368	51.8572	505.973	49.1883	3.36364	2.13043e-19	1.07005e-16	-	HIC_ASM_18	12427533	12432747	-	1713	-	- && - && -	-
evm.TU.HIC_ASM_20.3087	9.02715	14.7372	9.84156	518.043	580.334	244.357	11.202	447.578	-5.32582	2.23775e-19	1.11355e-16	-	HIC_ASM_20	95398415	95400147	-	1733	-	- && Q9LXG0.1 RecName: Full=Zinc-finger homeodomain protein 8; Short=AtZHD8; AltName: Full=Homeobox protein 30; Short=AtHB-30; AltName: Full=Zinc finger homeodomain transcriptional factor ZFHD3 && PF04770:ZF-HD protein dimerisation region	ZF-HD_dimer
evm.TU.CTG2180.3	11.6063	5.35897	2.18701	1189.84	844.497	378.715	6.38411	804.351	-6.99517	2.25995e-19	1.11428e-16	-	CTG2180	56756	59371	+	1576	-	- && P50699.2 RecName: Full=Thaumatin-like protein; Flags: Precursor && PF00314:Thaumatin family	Thaumatin
evm.TU.HIC_ASM_13.2533	36682.5	25339.9	15668.9	1392.49	1654.32	1010.43	25897.1	1352.41	4.25919	2.54594e-19	1.24388e-16	-	HIC_ASM_13	79730327	79733816	-	2654	-	- && Q9M040.1 RecName: Full=Pyruvate decarboxylase 4; Short=AtPDC4 && PF02775:Thiamine pyrophosphate enzyme, C-terminal TPP binding domain|PF00205:Thiamine pyrophosphate enzyme, central domain|PF02776:Thiamine pyrophosphate enzyme, N-terminal TPP binding	TPP_enzyme_N
evm.TU.HIC_ASM_1.99	2247.76	204.981	3035.57	3.94249	3.30204	4.71429	1829.44	3.98627	8.84118	2.5874e-19	1.25274e-16	-	HIC_ASM_1	2339333	2341220	-	515	-	- && O03982.1 RecName: Full=Heavy metal-associated isoprenylated plant protein 39; Short=AtHIP39; Flags: Precursor && PF00403:Heavy-metal-associated domain	HMA
evm.TU.HIC_ASM_19.3477	5925.68	10085.6	977.595	10.2505	36.3225	14.9286	5662.95	20.5005	8.11083	3.68908e-19	1.7702e-16	-	HIC_ASM_19	86728470	86729874	+	988	-	- && - && -	-
evm.TU.HIC_ASM_0.35	1039.41	513.121	966.66	17.3469	3.30204	15.7143	839.731	12.1211	6.11145	3.79634e-19	1.80554e-16	-	HIC_ASM_0	1075190	1077504	+	1555	-	- && O49508.1 RecName: Full=F-box protein At4g18380 && -	-
evm.TU.HIC_ASM_17.2851	824.05	576.089	427.561	48.0983	39.6245	33.7857	609.233	40.5029	3.91053	4.34113e-19	2.04654e-16	-	HIC_ASM_17	110210295	110214280	-	1969	-	- && F4JTB3.1 RecName: Full=Protein DETOXIFICATION 35; Short=AtDTX35; AltName: Full=Multidrug and toxic compound extrusion protein 35; Short=MATE protein 35; AltName: Full=Protein DETOXIFYING EFFLUX CARRIER 35; Short=Protein DTX5; AltName: Full=Protein FL	MatE
evm.TU.HIC_ASM_17.2228	1121.95	1168.26	995.091	43.3673	78.4235	99.0001	1095.1	73.597	3.89526	4.49895e-19	2.1025e-16	-	HIC_ASM_17	89557065	89561784	+	2107	-	- && Q39030.2 RecName: Full=Serine/threonine-protein kinase AtPK2/AtPK19; AltName: Full=Ribosomal-protein S6 kinase homolog 2 && -	-
novel.552	6739.41	6846.09	2907.63	231.03	256.734	333.143	5497.71	273.636	4.32842	4.75101e-19	2.20115e-16	-	CTG3300	41174	55613	+	2664	-	- && - && -	-
evm.TU.CTG7782.11	932.376	356.372	1401.88	15.7699	12.3827	5.5	896.874	11.2175	6.32187	4.87181e-19	2.23783e-16	-	CTG7782	220041	222300	+	1504	-	- && Q5E930.1 RecName: Full=S-type anion channel SLAH1; AltName: Full=SLAC1-homolog protein 1 && PF03595:Voltage-dependent anion channel	C4dic_mal_tran
evm.TU.CTG6842.3	201.176	120.577	170.587	1303.39	1639.46	1699.5	164.113	1547.45	-3.2365	5.22324e-19	2.37892e-16	-	CTG6842	77708	84747	-	4284	-	- && Q9ZR72.1 RecName: Full=ABC transporter B family member 1; Short=ABC transporter ABCB.1; Short=AtABCB1; AltName: Full=Multidrug resistance protein 1; AltName: Full=P-glycoprotein 1; Short=AtPgp1 && PF00005:ABC transporter|PF00664:ABC transporter trans	ABC_membrane
evm.TU.HIC_ASM_0.381	43536.7	34333.6	14025.3	668.646	1214.33	595.572	30631.9	826.181	5.21246	8.87166e-19	4.00663e-16	-	HIC_ASM_0	11204792	11207193	+	1987	-	- && P0CH04.1 RecName: Full=Polyubiquitin; Contains: RecName: Full=Ubiquitin; Flags: Precursor >P0CH05.1 RecName: Full=Polyubiquitin; Contains: RecName: Full=Ubiquitin; Flags: Precursor && PF00240:Ubiquitin family	ubiquitin
evm.TU.HIC_ASM_20.2439	247.602	203.641	202.299	2311.87	2451.77	1470.86	217.847	2078.17	-3.25414	1.08585e-18	4.86308e-16	-	HIC_ASM_20	78096387	78099337	+	2951	-	- && O65351.1 RecName: Full=Subtilisin-like protease SBT1.7; AltName: Full=Cucumisin-like serine protease; AltName: Full=Subtilase subfamily 1 member 7; Short=AtSBT1.7; AltName: Full=Subtilisin-like serine protease 1; Short=At-SLP1; Flags: Precursor && PF	Peptidase_S8
evm.TU.HIC_ASM_17.2191	16.7647	21.4359	8.74805	290.955	290.58	271.857	15.6495	284.464	-4.20056	1.16876e-18	5.19113e-16	-	HIC_ASM_17	88429418	88433753	-	3637	-	- && Q9LY03.1 RecName: Full=Probable LRR receptor-like serine/threonine-protein kinase IRK; AltName: Full=Inflorescence and root apices receptor-like kinase; Flags: Precursor && PF13855:Leucine rich repeat|PF08263:Leucine rich repeat N-terminal domain|PF0	Pkinase_Tyr
evm.TU.CTG4051.10	6.44796	8.03846	3.28052	192.393	255.908	359.857	5.92231	269.386	-5.53048	1.28936e-18	5.67424e-16	-	CTG4051	182043	185292	+	2086	-	- && Q9ZQC5.1 RecName: Full=Interactor of constitutive active ROPs 2, chloroplastic; AltName: Full=ROP-interactive partner 2; Flags: Precursor && -	-
evm.TU.HIC_ASM_3.2592	143.145	203.641	98.4156	1618	2100.1	2257.36	148.4	1991.82	-3.74856	1.29865e-18	5.67424e-16	-	HIC_ASM_3	93158445	93159704	+	834	-	- && - && PF04570:zinc-finger of the FCS-type, C2-C2	-
evm.TU.HIC_ASM_13.2590	346.9	375.128	259.161	3.15399	0	0	327.063	1.05133	8.26594	1.46887e-18	6.36627e-16	-	HIC_ASM_13	81099713	81101807	+	829	-	- && - && PF06521:PAR1 protein	-
evm.TU.HIC_ASM_22.1739	41.267	20.0961	44.8338	473.098	592.717	571.215	35.399	545.677	-3.94006	1.72513e-18	7.41709e-16	-	HIC_ASM_22	65749307	65753820	-	3828	-	- && Q9LY03.1 RecName: Full=Probable LRR receptor-like serine/threonine-protein kinase IRK; AltName: Full=Inflorescence and root apices receptor-like kinase; Flags: Precursor && PF08263:Leucine rich repeat N-terminal domain|PF07714:Protein tyrosine kinase	Pkinase_Tyr
evm.TU.HIC_ASM_21.307	23.2127	30.8141	12.0286	380.844	500.259	618.358	22.0184	499.82	-4.51577	1.76434e-18	7.52548e-16	-	HIC_ASM_21	7739819	7744907	+	2178	-	- && Q8H1D6.1 RecName: Full=Receptor-like cytosolic serine/threonine-protein kinase RBK1; AltName: Full=Protein ROP BINDING PROTEIN KINASES 1 && PF07714:Protein tyrosine kinase	Pkinase_Tyr
evm.TU.HIC_ASM_4.1597	1492.06	1602.33	842	62.2913	19.8123	33	1312.13	38.3679	5.09487	1.79772e-18	7.60746e-16	-	HIC_ASM_4	44240648	44242386	+	1561	-	- && Q9LDY8.1 RecName: Full=NAC domain-containing protein 55; Short=ANAC055; AltName: Full=NAC domain-containing protein 3; Short=AtNAC3 && PF02365:No apical meristem (NAM) protein	NAM
evm.TU.HIC_ASM_8.727	2247.76	2954.13	320.397	9.46197	3.30204	10.2143	1840.76	7.65943	7.90659	1.81791e-18	7.63281e-16	-	HIC_ASM_8	22164785	22169028	-	3812	-	- && Q9SDW0.1 RecName: Full=Trihelix transcription factor GT-3a; AltName: Full=Trihelix DNA-binding protein GT-3a && PF13837:Myb/SANT-like DNA-binding domain	-
evm.TU.HIC_ASM_18.3949	408.801	464.891	377.26	2728.2	2175.22	3015.57	416.984	2639.66	-2.66273	1.83409e-18	7.64104e-16	-	HIC_ASM_18	137970532	137975492	+	3972	-	- && Q9M0G7.1 RecName: Full=MDIS1-interacting receptor like kinase 1; Short=AtMIK1; AltName: Full=Leucine-rich repeat receptor-like protein kinase PXL2; AltName: Full=Protein PHLOEM INTERCALATED WITH XYLEM-LIKE 2; Flags: Precursor && PF13855:Leucine rich	Pkinase
evm.TU.HIC_ASM_14.2070	60.6109	60.2884	94.0416	642.625	702.51	609.715	71.6469	651.616	-3.18048	1.90041e-18	7.85646e-16	-	HIC_ASM_14	71842532	71843623	+	1092	-	- && Q9FGB0.1 RecName: Full=Transcription factor bHLH145; AltName: Full=Basic helix-loop-helix protein 145; Short=AtbHLH145; Short=bHLH 145; AltName: Full=Transcription factor EN 131; AltName: Full=bHLH transcription factor bHLH145 && -	-
evm.TU.HIC_ASM_6.2841	323.688	261.25	219.795	2338.68	4078.85	2675.36	268.244	3030.96	-3.49866	2.18688e-18	8.97171e-16	-	HIC_ASM_6	101355048	101362214	-	3098	-	- && Q9C5U0.1 RecName: Full=Histidine kinase 4; AltName: Full=Arabidopsis histidine kinase 4; Short=AtHK4; AltName: Full=Cytokinin receptor CYTOKININ RESPONSE 1; Short=AtCRE1; Short=Cytokinin receptor CRE1; AltName: Full=Phosphoprotein phosphatase AHK4; A	Response_reg
evm.TU.HIC_ASM_16.1749	3061.49	4213.49	14030.8	73.3302	49.5306	124.143	7101.92	82.3346	6.43036	2.83934e-18	1.15602e-15	-	HIC_ASM_16	48129229	48135287	+	2002	-	- && Q9FKY4.1 RecName: Full=Protein PIN-LIKES 7; AltName: Full=Auxin efflux carrier-like protein 7 && PF03547:Membrane transport protein	-
evm.TU.HIC_ASM_0.5465	38.6878	53.5897	47.0208	832.653	751.215	439.215	46.4328	674.361	-3.86062	2.93526e-18	1.18609e-15	-	HIC_ASM_0	183923131	183926669	-	2196	-	- && Q8W486.1 RecName: Full=Uncharacterized protein At1g04910 && -	-
evm.TU.HIC_ASM_13.87	10.3167	9.3782	10.9351	191.605	246.002	165.786	10.21	201.131	-4.29624	3.55127e-18	1.42226e-15	-	HIC_ASM_13	1670416	1673394	-	2979	-	- && Q60CZ8.1 RecName: Full=Putative late blight resistance protein homolog R1A-10 >Q6L438.2 RecName: Full=Putative late blight resistance protein homolog R1A-6 && PF00931:NB-ARC domain	NB-ARC
evm.TU.CTG3815.17	756.991	1496.49	2786.25	18.1354	44.5776	34.5715	1679.91	32.4282	5.69575	3.57265e-18	1.42226e-15	-	CTG3815	329403	330202	-	800	-	- && Q9ZUZ3.1 RecName: Full=Auxin-responsive protein SAUR32; AltName: Full=Protein ABOLISHED APICAL HOOK MAINTENANCE 1; AltName: Full=Protein SMALL AUXIN UP RNA 32 && PF02519:Auxin responsive protein	Auxin_inducible
evm.TU.CTG8679.2	1765.45	1114.67	2990.74	9.46197	9.08062	0	1956.95	6.18086	8.30879	3.75363e-18	1.48332e-15	-	CTG8679	126977	129130	-	1355	-	- && Q5E930.1 RecName: Full=S-type anion channel SLAH1; AltName: Full=SLAC1-homolog protein 1 && PF03595:Voltage-dependent anion channel	C4dic_mal_tran
evm.TU.HIC_ASM_3.203	695.091	959.256	544.566	71.7532	78.4235	73.8572	732.971	74.678	3.29468	3.9274e-18	1.54066e-15	-	HIC_ASM_3	4303925	4310483	+	738	-	- && Q9LJQ9.1 RecName: Full=Cytochrome c oxidase copper chaperone 1; AltName: Full=Cytochrome c oxidase 17 copper chaperone; Short=AtCOX17 && -	-
evm.TU.CTG6015.11	1419.84	1259.36	1661.04	227.087	208.854	269.5	1446.75	235.147	2.62122	5.35786e-18	2.08657e-15	-	CTG6015	262866	269100	+	1755	-	- && B1ZB18.1 RecName: Full=Putative aminoacrylate hydrolase RutD; AltName: Full=Aminohydrolase && PF00561:alpha/beta hydrolase fold	Abhydrolase_1
evm.TU.HIC_ASM_22.4086	39216.5	53463.8	10401.4	401.345	767.725	372.429	34360.6	513.833	6.06335	5.42114e-18	2.09603e-15	-	HIC_ASM_22	128354513	128357062	-	2550	-	- && P26413.1 RecName: Full=Heat shock 70 kDa protein && PF00012:Hsp70 protein	HSP70
evm.TU.HIC_ASM_21.2956	2359.95	2857.67	281.031	12.616	9.08062	6.28572	1832.89	9.32743	7.61831	5.60954e-18	2.15338e-15	-	HIC_ASM_21	102451951	102452424	-	474	-	- && O82013.1 RecName: Full=17.3 kDa class II heat shock protein; AltName: Full=Hsp17.3; AltName: Full=Hsp20.2 && PF00011:Hsp20/alpha crystallin family	-
evm.TU.HIC_ASM_12.1356	1151.61	470.25	2049.23	29.9629	18.9867	14.9286	1223.7	21.2927	5.84473	5.95857e-18	2.27114e-15	-	HIC_ASM_12	37992521	37996687	+	1957	-	- && Q8LBI9.2 RecName: Full=Sugar transporter ERD6-like 16 && PF00083:Sugar (and other) transporter	Sugar_tr
evm.TU.HIC_ASM_11.927	156.041	229.096	338.987	9.46197	5.77857	9.42858	241.375	8.22304	4.87394	6.10283e-18	2.30975e-15	-	HIC_ASM_11	30593097	30596764	+	787	-	- && - && -	-
evm.TU.CTG754_2.2	27.0814	45.5513	39.3662	431.308	364.05	348.072	37.333	381.143	-3.35181	7.33081e-18	2.7551e-15	-	CTG754_2	23553	25944	-	1468	-	- && F4I274.1 RecName: Full=Myb family transcription factor PHL8; AltName: Full=Protein PHR1-LIKE 8 && PF14379:MYB-CC type transfactor, LHEQLE motif|PF00249:Myb-like DNA-binding domain	Myb_DNA-binding
evm.TU.HIC_ASM_3.415	2388.33	2971.55	1113.19	54.4063	88.3296	31.4286	2157.69	58.0548	5.21645	7.97044e-18	2.97469e-15	-	HIC_ASM_3	9685186	9685885	+	700	-	- && Q9SGP6.1 RecName: Full=Glutaredoxin-C9; Short=AtGrxC9; AltName: Full=Protein ROXY 19 && PF00462:Glutaredoxin	-
evm.TU.HIC_ASM_8.81	9536.54	4871.3	11348.4	149.814	229.492	420.358	8585.42	266.555	5.00935	8.28838e-18	3.06236e-15	-	HIC_ASM_8	2204430	2205797	+	1368	-	- && - && -	-
evm.TU.HIC_ASM_20.3953	42.5566	56.2692	14.2156	1184.32	1316.69	999.429	37.6804	1166.81	-4.96002	8.31929e-18	3.06236e-15	-	HIC_ASM_20	116381737	116386075	+	3772	-	- && Q9SGP2.1 RecName: Full=Receptor-like protein kinase HSL1; AltName: Full=Protein HAESA-LIKE1; Flags: Precursor && PF00069:Protein kinase domain|PF08263:Leucine rich repeat N-terminal domain|PF13855:Leucine rich repeat	Pkinase
evm.TU.HIC_ASM_2.25	37.3982	18.7564	29.5247	333.534	425.138	348.857	28.5598	369.177	-3.68963	8.49593e-18	3.1061e-15	-	HIC_ASM_2	367729	374270	+	1868	-	- && Q9FZ45.1 RecName: Full=Uncharacterized membrane protein At1g16860 && -	-
evm.TU.HIC_ASM_22.4277	571.29	735.519	238.384	14.1929	7.4296	14.9286	515.064	12.1837	5.39939	8.81336e-18	3.20038e-15	-	HIC_ASM_22	133237874	133241621	+	2144	-	- && P0C5E2.3 RecName: Full=LEAF RUST 10 DISEASE-RESISTANCE LOCUS RECEPTOR-LIKE PROTEIN KINASE-like 1.2; AltName: Full=Probable receptor-like serine/threonine-protein kinase LRK10L-1.2; Flags: Precursor && PF13947:Wall-associated receptor kinase galacturo	Pkinase
evm.TU.HIC_ASM_10.84	1938.26	1622.43	4456.04	34.6939	68.5174	92.7144	2672.24	65.3085	5.35475	9.21218e-18	3.32275e-15	-	HIC_ASM_10	1949842	1953719	-	3687	-	- && Q9ZV48.1 RecName: Full=Probable alpha,alpha-trehalose-phosphate synthase [UDP-forming] 11; AltName: Full=Trehalose-6-phosphate synthase 11; Short=AtTPS11 && PF00982:Glycosyltransferase family 20|PF02358:Trehalose-phosphatase	-
evm.TU.HIC_ASM_19.1377	1172.24	1279.45	372.886	13.4045	2.47653	3.14286	941.527	6.34128	7.21114	9.90669e-18	3.54943e-15	-	HIC_ASM_19	33812136	33816062	-	1426	-	- && Q9MAA2.1 RecName: Full=Phosphoglycerate mutase-like protein AT74; Short=At-74 && PF00300:Histidine phosphatase superfamily (branch 1)	-
evm.TU.CTG5529.1	1.28959	4.01923	0	249.954	361.574	293.072	1.76961	301.533	-7.49832	1.10466e-17	3.93163e-15	-	CTG5529	41580	42784	-	723	-	- && Q9XEF0.1 RecName: Full=Transcription factor bHLH51; AltName: Full=Basic helix-loop-helix protein 51; Short=AtbHLH51; Short=bHLH 51; AltName: Full=Transcription factor EN 57; AltName: Full=bHLH transcription factor bHLH051 && PF00010:Helix-loop-helix	HLH
evm.TU.HIC_ASM_9.437	56.7421	88.423	18.5896	1923.93	2930.56	2078.22	54.5849	2310.9	-5.40855	1.2484e-17	4.38835e-15	-	HIC_ASM_9	9859282	9861473	+	1085	-	- && Q9C1X4.1 RecName: Full=Uncharacterized RING finger protein P32A8.03c && PF13639:Ring finger domain	-
evm.TU.HIC_ASM_20.4034	9.02715	21.4359	5.46753	490.445	609.227	352	11.9769	483.891	-5.35434	1.24931e-17	4.38835e-15	-	HIC_ASM_20	118816280	118821093	+	2284	-	- && Q9LI74.1 RecName: Full=Protein CHUP1, chloroplastic; AltName: Full=Protein CHLOROPLAST UNUSUAL POSITIONING 1 && -	-
evm.TU.CTG217.1	532.602	527.859	323.678	33.9054	46.2286	42.4286	461.379	40.8542	3.49722	1.38539e-17	4.83474e-15	-	CTG217	4633	12159	-	3144	-	- && Q84K47.1 RecName: Full=ABC transporter A family member 2; Short=ABC transporter ABCA.2; Short=AtABCA2; AltName: Full=ABC2 homolog 1 && PF12698:ABC-2 family transporter protein|PF00005:ABC transporter	ABC_tran
evm.TU.HIC_ASM_23.3797	2900.29	566.711	825.597	12.616	2.47653	3.14286	1430.87	6.07845	7.87655	1.49935e-17	5.19867e-15	-	HIC_ASM_23	130229363	130230331	+	969	-	- && Q9SDN0.2 RecName: Full=Chaperone protein dnaJ 20, chloroplastic; Short=AtDjC20; Short=AtJ20; Flags: Precursor && PF00226:DnaJ domain	DnaJ
evm.TU.HIC_ASM_20.2228	85.1131	84.4038	79.826	470.733	641.422	541.358	83.1143	551.171	-2.72987	1.64928e-17	5.68188e-15	-	HIC_ASM_20	72133395	72137941	-	1817	-	- && Q96GN5.2 RecName: Full=Cell division cycle-associated 7-like protein; AltName: Full=Protein JPO2; AltName: Full=Transcription factor RAM2 && PF10497:Zinc-finger domain of monoamine-oxidase A repressor R1	-
evm.TU.CTG5587_1.14	5020.38	4789.58	5033.41	1385.39	1338.15	1259.5	4947.79	1327.68	1.89789	1.96045e-17	6.71087e-15	-	CTG5587_1	353719	359012	+	2034	-	- && Q05046.1 RecName: Full=Chaperonin CPN60-2, mitochondrial; AltName: Full=HSP60-2; Flags: Precursor && PF00118:TCP-1/cpn60 chaperonin family	-
evm.TU.HIC_ASM_22.3725	56.7421	66.9871	60.1429	455.751	373.131	499.715	61.2907	442.866	-2.85394	1.97929e-17	6.73247e-15	-	HIC_ASM_22	119656069	119658510	-	2442	-	- && Q9ZP55.1 RecName: Full=Dynamin-related protein 4C && PF02212:Dynamin GTPase effector domain|PF01031:Dynamin central region|PF00350:Dynamin family	-
evm.TU.HIC_ASM_20.4981	8936.88	1840.81	1701.5	18.9239	23.1143	51.0715	4159.73	31.0366	7.06601	1.99232e-17	6.73418e-15	-	HIC_ASM_20	141459097	141460732	+	1505	-	- && Q9M886.1 RecName: Full=LOB domain-containing protein 41; AltName: Full=ASYMMETRIC LEAVES 2-like protein 38; Short=AS2-like protein 38 && PF03195:Protein of unknown function DUF260	-
evm.TU.HIC_ASM_8.2540	3739.82	3937.5	3677.46	525.139	499.434	747.215	3784.93	590.596	2.67994	2.56185e-17	8.60511e-15	-	HIC_ASM_8	88166550	88174436	+	3417	-	- && F4I114.1 RecName: Full=Probable serine/threonine-protein kinase At1g09600 && -	-
evm.TU.HIC_ASM_11.3955	10648.2	22900.2	17068.5	1219.02	1325.77	776.286	16872.3	1107.02	3.92992	2.65658e-17	8.86788e-15	-	HIC_ASM_11	163306702	163310790	+	1763	-	- && P30708.1 RecName: Full=Probable phospholipid hydroperoxide glutathione peroxidase; Short=PHGPx; AltName: Full=6P229 && -	-
evm.TU.HIC_ASM_10.2013	2824.21	6125.3	2805.94	223.145	224.539	280.5	3918.48	242.728	4.01278	3.26606e-17	1.08351e-14	-	HIC_ASM_10	73699703	73706445	-	1488	-	- && - && PF04601:Domain of unknown function (DUF569)	-
evm.TU.HIC_ASM_8.654	3979.68	1485.77	607.99	7.09647	2.47653	17.2857	2024.48	8.95291	7.81855	3.35166e-17	1.10508e-14	-	HIC_ASM_8	19528676	19530870	-	805	-	- && - && PF06521:PAR1 protein	-
evm.TU.HIC_ASM_7.2052	8232.76	1090.55	6193.62	54.4063	28.8929	11.7857	5172.31	31.695	7.35037	4.24395e-17	1.39075e-14	-	HIC_ASM_7	65112220	65113465	-	1065	-	- && - && PF04588:Hypoxia induced protein conserved region	-
evm.TU.HIC_ASM_19.3508	8174.73	5890.85	6768.8	430.519	514.293	188.572	6944.79	377.795	4.20036	4.46025e-17	1.45277e-14	-	HIC_ASM_19	87339991	87341462	-	1380	-	- && O22259.1 RecName: Full=Ethylene-responsive transcription factor ERF071 && PF00847:AP2 domain	AP2
evm.TU.HIC_ASM_7.1307	7626.65	4798.96	5026.85	19.7124	29.7184	131.214	5817.49	60.2151	6.59373	4.52764e-17	1.4657e-14	-	HIC_ASM_7	39716254	39717563	+	1310	-	- && Q9SJ52.1 RecName: Full=Protein YLS9; AltName: Full=Protein NDR1/HIN1-LIKE 10; Short=AtNHL10; AltName: Full=Protein YELLOW-LEAF-SPECIFIC GENE 9 && PF03168:Late embryogenesis abundant protein	-
evm.TU.CTG4189.2	52.8733	9.3782	31.7117	2117.9	1618.83	1096.86	31.3211	1611.2	-5.68322	4.5545e-17	1.4657e-14	-	CTG4189	74276	77355	+	2960	-	- && Q9M8K5.1 RecName: Full=Heavy metal-associated isoprenylated plant protein 32; Short=AtHIP32; Flags: Precursor && PF00403:Heavy-metal-associated domain	HMA
evm.TU.HIC_ASM_21.2136	3404.53	430.057	6575.25	6.30798	19.8123	13.3572	3469.95	13.1591	8.04373	4.63925e-17	1.48409e-14	-	HIC_ASM_21	72960396	72963021	+	1805	-	- && Q949P1.1 RecName: Full=Abscisic acid 8'-hydroxylase 1; Short=ABA 8'-hydroxylase 1; AltName: Full=Cytochrome P450 707A1 && PF00067:Cytochrome P450	p450
evm.TU.HIC_ASM_10.2683	28.371	29.4743	48.1143	518.043	350.016	504.429	35.3199	457.496	-3.68832	4.92761e-17	1.56701e-14	-	HIC_ASM_10	95271758	95277703	-	2795	-	- && Q9SJJ3.1 RecName: Full=BEL1-like homeodomain protein 8; Short=BEL1-like protein 8; AltName: Full=Protein POUND-FOOLISH && PF07526:Associated with HOX|PF05920:Homeobox KN domain	POX
evm.TU.HIC_ASM_12.988	49.0045	66.9871	10.9351	2689.56	2426.18	1725.43	42.3089	2280.39	-5.75782	5.39258e-17	1.70478e-14	-	HIC_ASM_12	28583838	28588679	-	2191	-	- && Q944R1.1 RecName: Full=Probable pectate lyase 15; AltName: Full=Pectate lyase A11; Flags: Precursor && PF00544:Pectate lyase	-
evm.TU.HIC_ASM_22.1663	1328.28	743.557	1339.55	63.8683	97.4102	47.9286	1137.13	69.7357	4.02811	6.58707e-17	2.07023e-14	-	HIC_ASM_22	63637227	63638822	-	1020	-	- && Q9LYM3.2 RecName: Full=Protein LURP-one-related 14 && PF04525:LURP-one-related	-
evm.TU.HIC_ASM_5.2962	8058.67	5128.54	1211.61	46.5213	45.4031	89.5715	4799.6	60.4986	6.30962	6.79574e-17	2.12339e-14	-	HIC_ASM_5	101610928	101611822	+	798	-	- && O80494.2 RecName: Full=F-box protein PP2-B15; AltName: Full=Protein PHLOEM PROTEIN 2-LIKE B15; Short=AtPP2-B15 && PF14299:Phloem protein 2|PF12937:F-box-like	-
evm.TU.HIC_ASM_5.2250	153.462	73.6859	129.034	1308.91	1176.35	1490.5	118.727	1325.25	-3.47944	7.31229e-17	2.27159e-14	-	HIC_ASM_5	80177437	80181480	+	2963	-	- && Q9FMF4.1 RecName: Full=Transcription factor SAC51; AltName: Full=Basic helix-loop-helix protein 142; Short=AtbHLH142; Short=bHLH 142; AltName: Full=Protein SUPPRESSOR OF ACAULIS 51; AltName: Full=Transcription factor EN 128; AltName: Full=bHLH transc	-
evm.TU.HIC_ASM_0.1853	36.1086	30.8141	38.2727	316.187	450.729	299.357	35.0651	355.425	-3.33879	8.50015e-17	2.6228e-14	-	HIC_ASM_0	69235640	69245034	-	2178	-	- && - && PF11107:Fanconi anemia group F protein (FANCF)	-
evm.TU.CTG1808.1	2.57919	6.69871	0	468.367	822.209	2139.5	3.09263	1143.36	-8.57348	8.54045e-17	2.6228e-14	-	CTG1808	30542	34411	-	1325	-	- && - && -	-
evm.TU.HIC_ASM_7.456	3603.12	2792.02	301.808	0.788497	0	4.71429	2232.32	1.83426	10.2409	1.04771e-16	3.19926e-14	-	HIC_ASM_7	11891360	11893376	-	990	-	- && - && PF06521:PAR1 protein	-
evm.TU.HIC_ASM_0.3560	12.8959	1.33974	3.28052	387.152	346.714	506	5.83873	413.289	-6.15396	1.27505e-16	3.87146e-14	-	HIC_ASM_0	131489172	131491761	+	1964	-	- && Q38865.2 RecName: Full=Expansin-A6; Short=AtEXPA6; AltName: Full=Alpha-expansin-6; Short=At-EXP6; Short=AtEx6; AltName: Full=Ath-ExpAlpha-1.8; Flags: Precursor && PF01357:Pollen allergen|PF03330:Rare lipoprotein A (RlpA)-like double-psi beta-barrel	-
evm.TU.HIC_ASM_16.74	7.73756	9.3782	7.65455	157.699	394.594	388.143	8.25677	313.479	-5.24999	1.28767e-16	3.88784e-14	-	HIC_ASM_16	1356767	1359928	-	2259	-	- && - && PF13857:Ankyrin repeats (many copies)|PF12796:Ankyrin repeats (3 copies)	-
evm.TU.HIC_ASM_19.489	85.1131	38.8525	85.2935	896.521	832.94	871.358	69.7531	866.94	-3.63253	1.35621e-16	4.07189e-14	-	HIC_ASM_19	12428698	12429792	+	1095	-	- && Q9FMF4.1 RecName: Full=Transcription factor SAC51; AltName: Full=Basic helix-loop-helix protein 142; Short=AtbHLH142; Short=bHLH 142; AltName: Full=Protein SUPPRESSOR OF ACAULIS 51; AltName: Full=Transcription factor EN 128; AltName: Full=bHLH transc	-
novel.3909	434.593	1051.7	2428.68	7.09647	3.30204	17.2857	1304.99	9.22808	7.14158	1.54645e-16	4.61728e-14	-	HIC_ASM_15	22381394	22383895	+	2502	-	- && - && -	-
evm.TU.HIC_ASM_0.3887	2.57919	4.01923	0	213.683	183.263	210.572	2.19947	202.506	-6.60164	1.58451e-16	4.70476e-14	-	HIC_ASM_0	141050321	141051731	-	1219	-	- && Q9SJ54.1 RecName: Full=NDR1/HIN1-like protein 12 && PF03168:Late embryogenesis abundant protein	-
evm.TU.HIC_ASM_20.3801	506.81	558.673	454.899	2285.85	2994.95	2564.57	506.794	2615.13	-2.36779	1.66156e-16	4.90557e-14	-	HIC_ASM_20	112799124	112800556	-	633	-	- && - && PF00335:Tetraspanin family	Tetraspannin
evm.TU.HIC_ASM_11.3899	1299.91	3601.23	217.608	0	0	0	1706.25	0	13.5017	1.67039e-16	4.90557e-14	-	HIC_ASM_11	161770405	161771772	+	1368	-	- && O82752.1 RecName: Full=Protein DETOXIFICATION 49; Short=AtDTX49; AltName: Full=Multidrug and toxic compound extrusion protein 49; Short=MATE protein 49; AltName: Full=Protein NOVEL ION CARRIER 1; Short=Protein NIC1 && PF01554:MatE	MatE
evm.TU.HIC_ASM_17.378	341.742	167.468	453.805	0	1.65102	0.785715	321.005	0.812245	8.64466	1.68814e-16	4.93076e-14	-	HIC_ASM_17	12240518	12240905	+	388	-	- && - && -	-
evm.TU.CTG1892.20	7.73756	9.3782	6.56104	149.026	276.546	192.5	7.89227	206.024	-4.71454	1.73607e-16	5.04333e-14	-	CTG1892	382269	384329	+	2061	-	- && Q9SWI1.2 RecName: Full=Protein PHYTOCHROME KINASE SUBSTRATE 1 && -	-
evm.TU.HIC_ASM_14.2708	410.091	204.981	370.699	14.1929	23.9398	14.9286	328.59	17.6871	4.21765	1.79622e-16	5.19001e-14	-	HIC_ASM_14	96895991	96896557	-	567	-	- && - && -	-
evm.TU.HIC_ASM_19.2834	24.5023	32.1538	8.74805	1030.57	959.243	467.5	21.8014	819.103	-5.24142	2.02912e-16	5.83162e-14	-	HIC_ASM_19	70290307	70293051	+	1804	-	- && P50699.2 RecName: Full=Thaumatin-like protein; Flags: Precursor && PF00314:Thaumatin family	Thaumatin
evm.TU.HIC_ASM_4.2272	367.534	250.532	325.865	41.0018	35.497	29.0715	314.644	35.1901	3.16084	2.09486e-16	5.98853e-14	-	HIC_ASM_4	62865620	62866147	-	528	-	- && - && -	-
evm.TU.CTG1834.1	3799.14	550.634	1716.81	12.616	15.6847	33	2022.19	20.4336	6.62834	2.21218e-16	6.29043e-14	-	CTG1834	37956	39014	+	1059	-	- && - && -	-
evm.TU.CTG7905.10	585.475	845.378	825.597	40.2134	66.0408	81.7144	752.15	62.6562	3.58561	2.2823e-16	6.45565e-14	-	CTG7905	198109	201678	+	660	-	- && Q9URU2.2 RecName: Full=DNA replication ATP-dependent helicase/nuclease dna2; Includes: RecName: Full=DNA replication nuclease dna2; Includes: RecName: Full=DNA replication ATP-dependent helicase dna2 && PF13087:AAA domain	-
evm.TU.HIC_ASM_6.3055	3703.71	2729.06	4124.71	296.475	501.085	342.572	3519.16	380.044	3.21118	2.32806e-16	6.55063e-14	-	HIC_ASM_6	108038827	108040455	-	807	-	- && Q9FE62.1 RecName: Full=Thioredoxin-like protein YLS8; AltName: Full=Protein YELLOW-LEAF-SPECIFIC GENE 8 && PF02966:Mitosis protein DIM1	-
evm.TU.HIC_ASM_6.2863	1.28959	4.01923	0	588.219	321.949	256.143	1.76961	388.77	-7.85497	2.75065e-16	7.69939e-14	-	HIC_ASM_6	101998232	102002668	-	1786	-	- && Q949Z1.1 RecName: Full=Polygalacturonase At1g48100; Short=PG; AltName: Full=Pectinase At1g48100; Flags: Precursor && PF00295:Glycosyl hydrolases family 28	-
evm.TU.HIC_ASM_13.827	11156.3	8155.01	5267.42	534.601	680.221	821.072	8192.9	678.631	3.59364	3.16922e-16	8.82505e-14	-	HIC_ASM_13	21505635	21507087	+	1453	-	- && Q8LPN7.1 RecName: Full=E3 ubiquitin-protein ligase RING1-like; AltName: Full=RING finger protein 1 && PF13639:Ring finger domain	-
evm.TU.CTG4644_2.2	422.986	325.557	166.213	0	0	0	304.919	0	11.017	3.31347e-16	9.17916e-14	-	CTG4644_2	211380	212539	+	1160	-	- && Q8L9K1.2 RecName: Full=Ethylene-responsive transcription factor 13; Short=AtERF13; AltName: Full=Ethylene-responsive element-binding factor 13; Short=EREBP-13 && PF00847:AP2 domain	AP2
evm.TU.HIC_ASM_20.2988	1115.5	4565.84	710.779	26.8089	27.2418	18.0714	2130.71	24.0407	6.46984	3.49503e-16	9.63247e-14	-	HIC_ASM_20	93697377	93698319	+	555	-	- && Q67YE6.2 RecName: Full=Zinc finger AN1 domain-containing stress-associated protein 12; Short=AtSAP12 && PF01428:AN1-like Zinc finger	zf-AN1
evm.TU.HIC_ASM_3.2125	535.181	263.929	284.312	4.73098	4.95306	14.9286	361.141	8.20421	5.45725	3.90025e-16	1.06944e-13	-	HIC_ASM_3	77234758	77235886	+	1129	-	- && Q9LPK5.2 RecName: Full=Probable calcium-binding protein CML44; AltName: Full=Calmodulin-like protein 44 && PF13499:EF-hand domain pair	-
evm.TU.HIC_ASM_6.3234	4048.03	3228.78	11119.9	237.338	216.284	187	6132.23	213.541	4.84389	4.14245e-16	1.13009e-13	-	HIC_ASM_6	112583951	112591222	-	1652	-	- && Q8RXU4.1 RecName: Full=Probable low-specificity L-threonine aldolase 1; AltName: Full=Threonine aldolase 1 && PF01212:Beta-eliminating lyase	Beta_elim_lyase
evm.TU.HIC_ASM_2.674	5115.81	4355.5	11992.5	244.434	406.977	269.5	7154.6	306.97	4.54283	4.18366e-16	1.13557e-13	-	HIC_ASM_2	15880712	15883048	-	1284	-	- && Q8S9H7.1 RecName: Full=Transcription factor DIVARICATA && PF00249:Myb-like DNA-binding domain	Myb_DNA-binding
evm.TU.HIC_ASM_23.3951	72.2172	79.0448	101.696	894.156	715.718	563.358	84.3194	724.41	-3.10064	4.73987e-16	1.28007e-13	-	HIC_ASM_23	133898192	133909914	+	3937	-	- && P34094.2 RecName: Full=Phytochrome B && PF02518:Histidine kinase-, DNA gyrase B-, and HSP90-like ATPase|PF00512:His Kinase A (phospho-acceptor) domain|PF01590:GAF domain|PF00360:Phytochrome region|PF08446:PAS fold|PF00989:PAS fold	GAF
evm.TU.HIC_ASM_6.3611	7.73756	32.1538	20.7766	801.113	809	434.5	20.2227	681.538	-5.07651	4.8708e-16	1.30886e-13	-	HIC_ASM_6	121248927	121252001	+	2981	-	- && O22938.1 RecName: Full=Leucine-rich repeat receptor-like tyrosine-protein kinase PXC3; AltName: Full=Protein PXY/TDR-CORRELATED 3; Flags: Precursor && PF13855:Leucine rich repeat|PF07714:Protein tyrosine kinase	Pkinase_Tyr
evm.TU.HIC_ASM_13.60	1902.15	487.666	346.642	10.2505	9.08062	13.3572	912.152	10.8961	6.38664	4.912e-16	1.31336e-13	-	HIC_ASM_13	1127892	1132710	+	1066	-	- && Q8S9N6.1 RecName: Full=Homeobox-leucine zipper protein ATHB-17; AltName: Full=HD-ZIP protein ATHB-17; AltName: Full=Homeodomain transcription factor ATHB-17 && PF02183:Homeobox associated leucine zipper|PF00046:Homeobox domain	Homeobox
evm.TU.CTG2104.2	986.539	937.82	856.216	208.163	230.317	198.786	926.858	212.422	2.12539	5.07998e-16	1.35155e-13	-	CTG2104	44311	57933	+	1237	-	- && Q5M9I6.2 RecName: Full=Multiple myeloma tumor-associated protein 2 homolog && PF10159:Kinase phosphorylation protein	-
evm.TU.HIC_ASM_2.2509	3858.46	911.025	2688.93	7.09647	30.5439	41.6429	2486.14	26.4278	6.55588	5.55915e-16	1.47175e-13	-	HIC_ASM_2	88418571	88421552	+	1637	-	- && Q9CAH1.1 RecName: Full=Putative receptor-like protein kinase At1g72540 && PF07714:Protein tyrosine kinase	Pkinase_Tyr
evm.TU.HIC_ASM_19.2492	1204.48	858.775	798.26	12.616	52.8327	29.0715	953.838	31.5067	4.92134	5.69695e-16	1.49973e-13	-	HIC_ASM_19	62076737	62077754	+	733	-	- && Q9M2Y0.2 RecName: Full=Phytosulfokines 3; Short=AtPSK3; Contains: RecName: Full=Phytosulfokine-alpha; Short=PSK-alpha; Short=Phytosulfokine-a; Contains: RecName: Full=Phytosulfokine-beta; Short=PSK-beta; Short=Phytosulfokine-b; Flags: Precursor && -	-
evm.TU.HIC_ASM_15.1370	549.367	379.147	1375.63	17.3469	7.4296	19.6429	768.048	14.8065	5.6956	5.73782e-16	1.49973e-13	-	HIC_ASM_15	40548954	40554161	+	1694	-	- && O64566.1 RecName: Full=Plant intracellular Ras-group-related LRR protein 6 && PF13855:Leucine rich repeat	-
evm.TU.HIC_ASM_15.1513	1517.85	1402.71	1779.13	316.976	336.808	363.786	1566.57	339.19	2.20761	5.74853e-16	1.49973e-13	-	HIC_ASM_15	46568674	46577968	+	1094	-	- && P41210.1 RecName: Full=Caltractin; AltName: Full=Centrin && PF13499:EF-hand domain pair	-
novel.1442	670.588	947.198	618.925	33.1169	75.1215	50.2858	745.57	52.8414	3.81926	5.94359e-16	1.54312e-13	-	CTG786	455287	458567	-	837	-	- && - && -	-
evm.TU.HIC_ASM_22.2454	0	5.35897	4.37403	228.664	211.331	391.286	3.24433	277.094	-6.40695	6.08678e-16	1.5727e-13	-	HIC_ASM_22	86014750	86017976	-	1685	-	- && Q9SF32.1 RecName: Full=Protein IQ-DOMAIN 1 && PF13178:Protein of unknown function (DUF4005)|PF00612:IQ calmodulin-binding motif	IQ
evm.TU.HIC_ASM_0.4625	216.652	225.077	129.034	9.46197	7.4296	13.3572	190.254	10.0829	4.23466	6.86735e-16	1.7659e-13	-	HIC_ASM_0	163375153	163377769	+	561	-	- && Q8GWH5.1 RecName: Full=Reticulon-like protein B22; Short=AtRTNLB22 && PF02453:Reticulon	-
evm.TU.HIC_ASM_22.1717	1222.53	4040.66	3124.15	117.486	102.363	52.6429	2795.78	90.8308	4.94404	7.82193e-16	2.00178e-13	-	HIC_ASM_22	65092269	65092601	+	333	-	- && - && -	-
novel.7239	585.475	334.936	366.325	37.0594	31.3694	45.5715	428.912	38.0001	3.49584	7.97857e-16	2.03219e-13	-	HIC_ASM_3	101834304	101839268	-	4013	-	- && P04146.3 RecName: Full=Copia protein; AltName: Full=Gag-int-pol protein; Contains: RecName: Full=Copia VLP protein; Contains: RecName: Full=Copia protease && PF07727:Reverse transcriptase (RNA-dependent DNA polymerase)|PF13976:GAG-pre-integrase domai	RVT_2
evm.TU.HIC_ASM_3.3694	1078.1	862.794	1107.72	112.755	46.2286	77.7858	1016.21	78.9232	3.68609	1.37247e-15	3.47926e-13	-	HIC_ASM_3	123718419	123723313	-	1798	-	- && Q9FV70.1 RecName: Full=Transcription factor E2FC; AltName: Full=E2F transcription factor-2; Short=AtE2F2 && PF16421:E2F transcription factor CC-MB domain|PF02319:E2F/DP family winged-helix DNA-binding domain	E2F_TDP
evm.TU.HIC_ASM_19.2981	141.855	200.961	126.847	1227.69	1968.84	2537.07	156.554	1911.2	-3.61079	1.4224e-15	3.58891e-13	-	HIC_ASM_19	73571404	73576820	+	2393	-	- && Q00081.1 RecName: Full=Glucose-1-phosphate adenylyltransferase large subunit 1; AltName: Full=ADP-glucose pyrophosphorylase; AltName: Full=ADP-glucose synthase; AltName: Full=AGPase S; AltName: Full=Alpha-D-glucose-1-phosphate adenyl transferase && P	-
evm.TU.HIC_ASM_3.3627	937.534	849.397	775.296	48.0983	86.6786	104.5	854.076	79.759	3.42067	1.44114e-15	3.61921e-13	-	HIC_ASM_3	121066981	121069469	-	1527	-	- && Q9LQZ7.1 RecName: Full=B-box zinc finger protein 21; Short=AtBBX21; AltName: Full=Protein LONG HYPOCOTYL UNDER SHADE; AltName: Full=Protein SALT TOLERANCE HOMOLOG 2 && PF00643:B-box zinc finger	zf-B_box
evm.TU.HIC_ASM_18.3814	695.091	384.506	1006.03	12.616	34.6714	25.9286	695.208	24.4053	4.83356	1.46597e-15	3.66446e-13	-	HIC_ASM_18	133699426	133702071	+	1987	-	- && A6YIH8.1 RecName: Full=Premnaspirodiene oxygenase; Short=HPO; AltName: Full=Cytochrome P450 71D55 && PF00067:Cytochrome P450	p450
evm.TU.HIC_ASM_21.1964	15.4751	16.0769	19.6831	388.729	371.48	185.429	17.0784	315.213	-4.20202	1.62073e-15	4.03254e-13	-	HIC_ASM_21	67089589	67093947	+	2322	-	- && Q9FVQ4.1 RecName: Full=Plastidal glycolate/glycerate translocator 1, chloroplastic; AltName: Full=Bacterial membrane protein LrgB-like protein; Short=AtLrgB; Flags: Precursor && PF04172:LrgB-like family	-
evm.TU.HIC_ASM_19.3523	1146.45	963.275	408.971	48.8868	49.5306	40.8572	839.565	46.4249	4.17649	1.6757e-15	4.1501e-13	-	HIC_ASM_19	87763512	87774927	-	1278	-	- && O82796.2 RecName: Full=Phosphoserine phosphatase, chloroplastic; Short=PSP; Short=PSPase; AltName: Full=O-phosphoserine phosphohydrolase; Flags: Precursor && PF00702:haloacid dehalogenase-like hydrolase	Hydrolase
evm.TU.HIC_ASM_10.3345	6032.72	645.756	13244.6	19.7124	14.8592	45.5715	6641.01	26.7144	7.9572	1.83695e-15	4.52859e-13	-	HIC_ASM_10	116213369	116214838	+	1470	-	- && - && PF04819:Family of unknown function (DUF716)	-
evm.TU.CTG9651.5	0	4.01923	1.09351	190.816	557.22	490.286	1.70424	412.774	-7.95663	1.89135e-15	4.64141e-13	-	CTG9651	237451	242669	+	1511	-	- && P14656.1 RecName: Full=Glutamine synthetase cytosolic isozyme 1-1; AltName: Full=Glutamate--ammonia ligase GLN1;1; Short=OsGLN1;1; AltName: Full=Glutamine synthetase shoot isozyme; AltName: Full=OsGS1;1 && PF03951:Glutamine synthetase, beta-Grasp dom	-
evm.TU.HIC_ASM_15.810	3984.84	3246.2	5020.29	556.679	583.636	733.858	4083.78	624.724	2.70866	1.94637e-15	4.73947e-13	-	HIC_ASM_15	21003344	21012272	+	2093	-	- && P49299.1 RecName: Full=Citrate synthase, glyoxysomal; AltName: Full=GCS; Flags: Precursor && PF00285:Citrate synthase	Citrate_synt
evm.TU.HIC_ASM_16.251	5422.74	21076.8	1782.42	70.1762	61.0878	18.8572	9427.33	50.0404	7.55773	1.94895e-15	4.73947e-13	-	HIC_ASM_16	5076430	5077360	+	555	-	- && Q67YE6.2 RecName: Full=Zinc finger AN1 domain-containing stress-associated protein 12; Short=AtSAP12 && PF01428:AN1-like Zinc finger	zf-AN1
evm.TU.HIC_ASM_14.2558	296.606	1038.3	156.371	3.15399	0.825511	1.57143	497.093	1.85031	8.06387	1.98029e-15	4.794e-13	-	HIC_ASM_14	92295915	92306163	+	2985	-	- && Q43128.2 RecName: Full=ATPase 10, plasma membrane-type; AltName: Full=Proton pump 10 && PF00690:Cation transporter/ATPase, N-terminus|PF00702:haloacid dehalogenase-like hydrolase|PF00122:E1-E2 ATPase	E1-E2_ATPase
evm.TU.HIC_ASM_10.2224	2.57919	9.3782	0	423.423	1271.29	720.501	3.9858	805.07	-7.69816	2.03754e-15	4.90546e-13	-	HIC_ASM_10	80729207	80732083	+	1622	-	- && Q39110.2 RecName: Full=Gibberellin 20 oxidase 1; AltName: Full=GA 20-oxidase 1; Short=AtGA20ox1; AltName: Full=Gibberellin C-20 oxidase 1 && PF14226:non-haem dioxygenase in morphine synthesis N-terminal|PF03171:2OG-Fe(II) oxygenase superfamily	2OG-FeII_Oxy
evm.TU.HIC_ASM_21.3400	321.109	476.948	199.018	0.788497	0	4.71429	332.358	1.83426	7.48861	2.04459e-15	4.90546e-13	-	HIC_ASM_21	115942580	115945958	+	1901	-	- && O23553.3 RecName: Full=Beta-amylase 3, chloroplastic; AltName: Full=1,4-alpha-D-glucan maltohydrolase; AltName: Full=Beta-amylase 8; AltName: Full=Chloroplast beta-amylase; Short=CT-BMY; Flags: Precursor && PF01373:Glycosyl hydrolase family 14	-
evm.TU.CTG2078.14	1294.75	956.576	510.668	0.788497	10.7316	0.785715	920.665	4.10195	7.81924	2.792e-15	6.66892e-13	-	CTG2078	187144	188415	-	657	-	- && P30222.1 RecName: Full=Small heat shock protein, chloroplastic; Flags: Precursor && PF00011:Hsp20/alpha crystallin family	-
evm.TU.HIC_ASM_22.1733	573.869	493.025	655.01	88.3117	103.189	112.357	573.968	101.286	2.50298	2.81829e-15	6.70192e-13	-	HIC_ASM_22	65401822	65408567	+	1019	-	- && Q8GYH6.1 RecName: Full=Reticulon-like protein B16; Short=AtRTNLB16 && PF02453:Reticulon	-
evm.TU.HIC_ASM_5.3730	12.8959	24.1154	10.9351	216.837	209.68	240.429	15.9821	222.315	-3.81117	3.22782e-15	7.64197e-13	-	HIC_ASM_5	119797389	119799084	-	1282	-	- && Q9SN11.1 RecName: Full=Cyclin-D3-3; AltName: Full=G1/S-specific cyclin-D3-3; Short=CycD3;3 && PF00134:Cyclin, N-terminal domain|PF02984:Cyclin, C-terminal domain	Cyclin_C
evm.TU.HIC_ASM_15.1192	3371	4335.41	5896.19	458.117	203.901	347.286	4534.2	336.435	3.75236	3.26106e-15	7.68681e-13	-	HIC_ASM_15	33612826	33625819	+	1657	-	- && Q9SLN8.1 RecName: Full=2-alkenal reductase (NADP(+)-dependent); AltName: Full=Alkenal double bound reductase; AltName: Full=Allylic alcohol dehydrogenase 1; Short=allyl-ADH1; AltName: Full=Flavin-free double bond reductase; Short=NtDBR; AltName: Full	ADH_zinc_N
evm.TU.HIC_ASM_21.2890	39.9774	16.0769	19.6831	388.729	694.254	438.429	25.2458	507.137	-4.33026	3.28458e-15	7.70845e-13	-	HIC_ASM_21	99870923	99872654	+	1732	-	- && - && PF05553:Cotton fibre expressed protein|PF14364:Domain of unknown function (DUF4408)	-
evm.TU.HIC_ASM_15.1138	281.131	182.205	282.125	28.3859	23.9398	28.2857	248.487	26.8705	3.20923	3.35134e-15	7.83092e-13	-	HIC_ASM_15	31396988	31397620	-	511	-	- && - && -	-
evm.TU.HIC_ASM_22.458	21.9231	33.4936	49.2078	365.863	564.649	606.572	34.8748	512.361	-3.8709	3.90084e-15	9.07545e-13	-	HIC_ASM_22	13994715	13998044	+	3052	-	- && Q9FL51.1 RecName: Full=Probably inactive leucine-rich repeat receptor-like protein kinase At5g06940; Flags: Precursor && PF13855:Leucine rich repeat|PF00069:Protein kinase domain|PF08263:Leucine rich repeat N-terminal domain	Pkinase
evm.TU.HIC_ASM_1.2991	500.362	143.352	429.748	3.94249	0	3.14286	357.821	2.36178	7.23365	3.95541e-15	9.16273e-13	-	HIC_ASM_1	112174904	112176118	-	955	-	- && Q9LUM1.1 RecName: Full=Protein LURP-one-related 11 && PF04525:LURP-one-related	-
evm.TU.HIC_ASM_21.458	807.285	661.833	208.86	5.51948	6.60408	16.5	559.326	9.54119	5.87154	4.16807e-15	9.61394e-13	-	HIC_ASM_21	11377512	11381864	-	1399	-	- && Q9C942.1 RecName: Full=Caffeoylshikimate esterase; AltName: Full=Lysophospholipase 2; Short=LysoPL2 && PF12146:Serine aminopeptidase, S33	-
evm.TU.HIC_ASM_9.3503	2.57919	10.7179	8.74805	401.345	255.908	187	7.34839	281.418	-5.25648	4.57422e-15	1.05056e-12	-	HIC_ASM_9	116878851	116882358	+	2321	-	- && Q9LXU9.1 RecName: Full=IRK-interacting protein && -	-
evm.TU.HIC_ASM_18.3653	109.615	83.0641	95.1351	492.811	606.75	517.786	95.9382	539.116	-2.49004	4.61079e-15	1.05446e-12	-	HIC_ASM_18	128016035	128017520	-	1152	-	- && - && -	-
evm.TU.HIC_ASM_17.4270	1321.83	1038.3	986.343	233.395	208.854	233.357	1115.49	225.202	2.30816	4.66889e-15	1.06211e-12	-	HIC_ASM_17	149844435	149849841	+	2661	-	- && P0DM58.1 RecName: Full=DIS3-like exonuclease 2; AltName: Full=Protein SUPPRESSOR OF VARICOSE && PF00773:RNB domain	RNB
evm.TU.HIC_ASM_2.361	36.1086	17.4167	18.5896	846.846	467.239	362.215	24.0383	558.766	-4.54123	4.68377e-15	1.06211e-12	-	HIC_ASM_2	7965757	7968719	-	1553	-	- && Q9ZPE4.1 RecName: Full=F-box protein FBW2; AltName: Full=SKP1-interacting partner 18 && -	-
evm.TU.CTG4605.4	1315.38	1136.1	256.974	22.8664	10.7316	16.5	902.82	16.6994	5.75543	4.79734e-15	1.08329e-12	-	CTG4605	216255	223101	-	2607	-	- && - && -	-
evm.TU.HIC_ASM_22.435	1751.27	1421.47	418.813	34.6939	10.7316	24.3572	1197.18	23.2609	5.68439	5.1824e-15	1.16535e-12	-	HIC_ASM_22	13533157	13536385	-	453	-	- && - && -	-
evm.TU.HIC_ASM_2.1990	635.769	346.993	1581.21	6.30798	11.5571	21.2143	854.658	13.0265	6.03562	5.38158e-15	1.20509e-12	-	HIC_ASM_2	59847088	59850449	-	1140	-	- && O65660.1 RecName: Full=PLAT domain-containing protein 1; Short=AtPLAT1; Short=PLAT domain protein 1; Flags: Precursor && PF01477:PLAT/LH2 domain	-
evm.TU.HIC_ASM_20.4641	10119.4	11308.8	7060.77	548.005	1156.54	656.858	9496.32	787.135	3.59274	6.71282e-15	1.49696e-12	-	HIC_ASM_20	133473161	133476955	-	2483	-	- && Q9XEL8.1 RecName: Full=3-hydroxy-3-methylglutaryl-coenzyme A reductase 2; Short=HMG-CoA reductase 2 && PF00368:Hydroxymethylglutaryl-coenzyme A reductase	-
evm.TU.CTG7454.7	2210.36	422.019	1001.65	3.94249	0	8.64286	1211.34	4.19512	8.16856	7.14665e-15	1.58637e-12	-	CTG7454	104909	107061	+	996	-	- && Q9S763.1 RecName: Full=Probable WRKY transcription factor 45; AltName: Full=AT.I.24-4; AltName: Full=WRKY DNA-binding protein 45 && PF03106:WRKY DNA -binding domain	WRKY
evm.TU.HIC_ASM_11.3561	26790	36420.9	9942.16	666.28	1249	941.287	24384.4	952.188	4.67857	7.17279e-15	1.58637e-12	-	HIC_ASM_11	150538858	150540492	-	1635	-	- && O65373.1 RecName: Full=BAG family molecular chaperone regulator 5, mitochondrial; AltName: Full=Bcl-2-associated athanogene 5; Flags: Precursor && PF02179:BAG domain	-
evm.TU.HIC_ASM_20.5119	20.6335	61.6282	51.3948	5389.38	6023.75	795.144	44.5522	4069.42	-6.51295	7.24149e-15	1.595e-12	-	HIC_ASM_20	145509536	145513260	+	2020	-	- && Q9FJZ3.1 RecName: Full=Mannan endo-1,4-beta-mannosidase 7; AltName: Full=Beta-mannanase 7; AltName: Full=Endo-beta-1,4-mannanase 7; Short=AtMAN7; Flags: Precursor && PF00150:Cellulase (glycosyl hydrolase family 5)	-
evm.TU.HIC_ASM_9.3557	1025.23	933.801	774.203	4299.67	3937.69	3784.79	911.077	4007.38	-2.13731	7.39015e-15	1.6211e-12	-	HIC_ASM_9	117915918	117933981	+	5838	-	- && Q9LXT9.3 RecName: Full=Callose synthase 3; AltName: Full=1,3-beta-glucan synthase; AltName: Full=Protein GLUCAN SYNTHASE-LIKE 12 && PF04652:Vta1 like|PF02364:1,3-beta-glucan synthase component|PF14288:1,3-beta-glucan synthase subunit FKS1, domain-1	DUF605
evm.TU.HIC_ASM_16.505	6638.82	10265.1	5047.63	507.004	714.892	806.929	7317.19	676.275	3.43558	7.5447e-15	1.64827e-12	-	HIC_ASM_16	10820060	10825950	-	3096	-	- && Q8H191.1 RecName: Full=Probable polyamine oxidase 4; Short=AtPAO4; AltName: Full=Amine oxidase 2 && PF01593:Flavin containing amine oxidoreductase	Amino_oxidase
evm.TU.HIC_ASM_2.1172	1682.92	379.147	1039.92	34.6939	28.8929	16.5	1034	26.6956	5.27574	7.79559e-15	1.69619e-12	-	HIC_ASM_2	29962109	29964824	+	1641	-	- && P50165.1 RecName: Full=Tropinone reductase homolog; AltName: Full=P29X && PF00106:short chain dehydrogenase	adh_short
evm.TU.HIC_ASM_2.3726	30.9502	45.5513	65.6104	512.523	492.83	424.286	47.3706	476.546	-3.32506	8.70746e-15	1.88696e-12	-	HIC_ASM_2	122452008	122458990	+	4210	-	- && P34094.2 RecName: Full=Phytochrome B && PF00512:His Kinase A (phospho-acceptor) domain|PF00360:Phytochrome region|PF00989:PAS fold|PF01590:GAF domain|PF08446:PAS fold	GAF
evm.TU.HIC_ASM_10.2804	264.367	249.192	337.893	35.4824	44.5776	44	283.817	41.3533	2.78007	9.29744e-15	2.00672e-12	-	HIC_ASM_10	99841713	99842541	+	829	-	- && - && -	-
evm.TU.HIC_ASM_14.898	653.824	4216.17	1821.78	15.7699	37.9735	43.2143	2230.59	32.3193	6.10902	9.50691e-15	2.04372e-12	-	HIC_ASM_14	27200017	27202874	+	1700	-	- && Q9ZUD9.1 RecName: Full=Probable inactive poly [ADP-ribose] polymerase SRO2; AltName: Full=Protein SIMILAR TO RCD ONE 2 && PF00644:Poly(ADP-ribose) polymerase catalytic domain|PF12174:RCD1-SRO-TAF4 (RST) plant domain	-
evm.TU.CTG1995.3	5124.84	629.679	5914.78	7.09647	2.47653	29.0715	3889.77	12.8815	8.23678	9.55437e-15	2.04574e-12	-	CTG1995	64920	67061	-	1056	-	- && Q7XBH4.2 RecName: Full=Myb-related protein Myb4; AltName: Full=OsMyb4; AltName: Full=Transcription factor RLTR1 && PF00249:Myb-like DNA-binding domain	Myb_DNA-binding
evm.TU.HIC_ASM_11.1265	1191.58	1233.9	1481.7	312.245	252.606	284.429	1302.4	283.093	2.20189	9.94269e-15	2.12044e-12	-	HIC_ASM_11	47578857	47591172	+	2277	-	- && Q0WMJ8.1 RecName: Full=Signal peptide peptidase-like 4; Short=AtSPPL4; Flags: Precursor && PF04258:Signal peptide peptidase|PF02225:PA domain	-
evm.TU.HIC_ASM_9.54	2709.43	2116.79	6002.26	14.1929	33.8459	95.8572	3609.5	47.9654	6.23341	1.02949e-14	2.18687e-12	-	HIC_ASM_9	1230919	1234370	-	3255	-	- && Q9ZV48.1 RecName: Full=Probable alpha,alpha-trehalose-phosphate synthase [UDP-forming] 11; AltName: Full=Trehalose-6-phosphate synthase 11; Short=AtTPS11 && PF00982:Glycosyltransferase family 20|PF02358:Trehalose-phosphatase	-
evm.TU.HIC_ASM_10.2393	9.02715	0	5.46753	268.878	215.458	256.143	4.83156	246.826	-5.66071	1.0488e-14	2.21912e-12	-	HIC_ASM_10	86619680	86621483	+	1804	-	- && Q9SJ54.1 RecName: Full=NDR1/HIN1-like protein 12 && PF03168:Late embryogenesis abundant protein	-
evm.TU.HIC_ASM_10.718	43.8462	30.8141	2.18701	3283.3	3218.67	2033.43	25.6158	2845.13	-6.8015	1.06473e-14	2.24399e-12	-	HIC_ASM_10	23065917	23072386	-	3020	-	- && Q42059.2 RecName: Full=Endoglucanase 6; AltName: Full=Endo-1,4-beta glucanase 6; Flags: Precursor && PF00759:Glycosyl hydrolase family 9|PF09478:Carbohydrate binding domain CBM49	-
evm.TU.HIC_ASM_1.1101	678.326	127.276	389.288	0.788497	0	1.57143	398.297	0.786642	8.96789	1.09424e-14	2.29719e-12	-	HIC_ASM_1	36160412	36161017	-	606	-	- && - && -	-
evm.TU.HIC_ASM_22.4401	9941.47	3515.49	5107.77	339.054	431.742	246.715	6188.24	339.17	4.18951	1.16641e-14	2.43917e-12	-	HIC_ASM_22	136418289	136419727	+	1439	-	- && Q9ZNR6.1 RecName: Full=Pyridoxal 5'-phosphate synthase-like subunit PDX1.2; Short=AtPDX1.2; Short=AtPDX1;3 && PF01680:SOR/SNZ family	-
evm.TU.CTG1660.8	126.38	168.808	59.0493	1625.88	2751.43	1807.14	118.079	2061.48	-4.12815	1.31332e-14	2.73572e-12	-	CTG1660	188173	189694	-	939	-	- && Q9M205.1 RecName: Full=Cyclin-U2-2; Short=CycU2;2; AltName: Full=Cyclin-P3.2; Short=CycP3;2 && PF08613:Cyclin	-
evm.TU.CTG3911.12	14.1855	6.69871	10.9351	331.169	270.767	151.643	10.6064	251.193	-4.56226	1.40205e-14	2.90928e-12	-	CTG3911	147215	151291	-	3358	-	- && P43298.1 RecName: Full=Receptor protein kinase TMK1; AltName: Full=BARK1-like kinase 1; AltName: Full=Transmembrane kinase 1; Flags: Precursor && PF00069:Protein kinase domain	Pkinase
evm.TU.HIC_ASM_16.3139	19770.7	1779.18	12238.5	134.045	170.055	99.7858	11262.8	134.628	6.38651	1.50285e-14	3.10644e-12	-	HIC_ASM_16	92507363	92511504	+	1129	-	- && P27141.1 RecName: Full=Carbonic anhydrase, chloroplastic; AltName: Full=Carbonate dehydratase; Flags: Precursor && PF00484:Carbonic anhydrase	-
evm.TU.HIC_ASM_11.4266	3417.42	3771.38	1670.88	193.182	152.719	70.7143	2953.22	138.872	4.41047	1.51738e-14	3.12447e-12	-	HIC_ASM_11	170936298	170938789	+	1039	-	- && Q43187.1 RecName: Full=Soluble inorganic pyrophosphatase PPA1; AltName: Full=Pyrophosphate phospho-hydrolase; Short=PPase && PF00719:Inorganic pyrophosphatase	Pyrophosphatase
evm.TU.HIC_ASM_21.3462	91766.1	0	52885.3	0	0	0	48217.1	0	30	1.60356e-14	3.28931e-12	-	HIC_ASM_21	118335039	118337500	+	1099	-	- && O23547.2 RecName: Full=Expansin-like B1; Short=At-EXPR1; Short=AtEXLB1; Short=AtEXPR1; AltName: Full=Ath-ExpBeta-3.1; Flags: Precursor && PF03330:Rare lipoprotein A (RlpA)-like double-psi beta-barrel|PF01357:Pollen allergen	-
evm.TU.HIC_ASM_9.3272	980.091	4399.72	121.379	0	0	0	1833.73	0	13.6056	1.60983e-14	3.28962e-12	-	HIC_ASM_9	110936547	110938629	+	2083	-	- && P98188.1 RecName: Full=Cytochrome P450 94A2; AltName: Full=P450-dependent fatty acid omega-hydroxylase && PF00067:Cytochrome P450	p450
evm.TU.CTG2961.4	504.231	2299	229.636	8.67347	2.47653	4.71429	1010.96	5.2881	7.57633	1.66015e-14	3.37961e-12	-	CTG2961	88976	100033	-	2573	-	- && Q9SY14.1 RecName: Full=CSC1-like protein At4g02900 && PF02714:Calcium-dependent channel, 7TM region, putative phosphate|PF14703:Cytosolic domain of 10TM putative phosphate transporter|PF13967:Late exocytosis, associated with Golgi transport	-
evm.TU.CTG6757.8	265.656	281.346	188.083	1650.32	1765.77	1286.22	245.028	1567.44	-2.67852	1.74881e-14	3.54666e-12	-	CTG6757	46530	47974	-	1445	-	- && Q39227.2 RecName: Full=24-methylenesterol C-methyltransferase 2; Short=24-sterol C-methyltransferase 2; Short=Sterol-C-methyltransferase 2; AltName: Full=Protein COTYLEDON VASCULAR PATTERN 1 && PF08241:Methyltransferase domain|PF08498:Sterol methyltr	Methyltransf_11
evm.TU.HIC_ASM_17.2476	232.127	1028.92	536.912	5.51948	1.65102	11.7857	599.32	6.31874	6.56364	1.85278e-14	3.74337e-12	-	HIC_ASM_17	97004639	97005655	-	1017	-	- && P17407.1 RecName: Full=21 kDa protein; AltName: Full=1.2 protein; Flags: Precursor && PF04043:Plant invertase/pectin methylesterase inhibitor	-
evm.TU.HIC_ASM_1.1127	457.805	310.82	461.46	55.9833	38.799	31.4286	410.028	42.0703	3.28502	1.88936e-14	3.80299e-12	-	HIC_ASM_1	37708264	37716346	-	1872	-	- && - && -	-
evm.TU.HIC_ASM_5.1778	570	744.897	717.34	31.5399	17.3357	4.71429	677.412	17.8633	5.24505	1.999e-14	4.00867e-12	-	HIC_ASM_5	65155124	65158563	-	3440	-	- && Q9LIK7.1 RecName: Full=Putative calcium-transporting ATPase 13, plasma membrane-type; AltName: Full=Ca(2+)-ATPase isoform 13 && PF00689:Cation transporting ATPase, C-terminus|PF12710:haloacid dehalogenase-like hydrolase|PF00122:E1-E2 ATPase|PF00690:C	E1-E2_ATPase
evm.TU.HIC_ASM_7.2022	9.02715	13.3974	13.1221	133.256	226.19	235.714	11.8489	198.387	-4.06294	2.07548e-14	4.14656e-12	-	HIC_ASM_7	63857371	63861162	+	1506	-	- && Q9M9W9.1 RecName: Full=Probable protein phosphatase 2C 34; Short=AtPP2C34 && PF00481:Protein phosphatase 2C	PP2C
evm.TU.HIC_ASM_21.149	11.6063	1.33974	12.0286	1137.8	870.914	284.429	8.32488	764.381	-6.50829	2.12386e-14	4.21257e-12	-	HIC_ASM_21	3650467	3656653	+	4813	-	- && Q9FNB0.1 RecName: Full=Magnesium-chelatase subunit ChlH, chloroplastic; Short=Mg-chelatase subunit H; AltName: Full=ABA-binding protein; AltName: Full=Mg-protoporphyrin IX chelatase subunit ChlH; AltName: Full=Protein CONDITIONAL CHLORINA; AltName: F	-
evm.TU.HIC_ASM_16.394	5.15837	4.01923	8.74805	126.16	208.854	142.214	5.97522	159.076	-4.71118	2.12947e-14	4.21257e-12	-	HIC_ASM_16	7671290	7671832	-	543	-	- && Q9FMC2.1 RecName: Full=Basic leucine zipper 43; Short=AtbZIP43; Short=bZIP protein 43 && PF00170:bZIP transcription factor	bZIP_1
evm.TU.HIC_ASM_16.3849	282.421	334.936	255.881	26.8089	45.4031	30.6429	291.079	34.285	3.08664	2.13204e-14	4.21257e-12	-	HIC_ASM_16	117438672	117439515	-	844	-	- && Q9FYB5.2 RecName: Full=Chaperone protein dnaJ 11, chloroplastic; Short=AtDjC11; Short=AtJ11; Flags: Precursor && PF00226:DnaJ domain	DnaJ
evm.TU.HIC_ASM_23.409	41.267	45.5513	30.6182	601.623	352.493	348.072	39.1455	434.063	-3.4749	2.29811e-14	4.52409e-12	-	HIC_ASM_23	8255582	8258919	-	2511	-	- && Q9ZPE4.1 RecName: Full=F-box protein FBW2; AltName: Full=SKP1-interacting partner 18 && -	-
evm.TU.HIC_ASM_6.918	781.493	1071.79	351.016	34.6939	15.6847	34.5715	734.768	28.3167	4.69623	2.34306e-14	4.59574e-12	-	HIC_ASM_6	29797799	29798566	-	768	-	- && - && -	-
evm.TU.HIC_ASM_5.2105	37.3982	46.891	83.1065	616.605	695.905	546.072	55.7986	619.527	-3.4672	2.36964e-14	4.63097e-12	-	HIC_ASM_5	75230310	75234506	+	2773	-	- && Q0DCT8.1 RecName: Full=Protein kinase G11A && PF00069:Protein kinase domain	Pkinase
evm.TU.HIC_ASM_20.39	2286.45	341.634	414.439	0	0	2.35714	1014.17	0.785715	10.32	2.50542e-14	4.87858e-12	-	HIC_ASM_20	1578697	1580080	-	1187	-	- && Q40561.1 RecName: Full=Proteinase inhibitor type-2; AltName: Full=Proteinase inhibitor type II; Flags: Precursor && PF02428:Potato type II proteinase inhibitor family	-
evm.TU.CTG2393.2	3127.26	4561.82	5786.84	539.332	288.929	450.215	4491.97	426.158	3.39783	2.63476e-14	5.1119e-12	-	CTG2393	82177	86945	+	3024	-	- && Q9LMI0.1 RecName: Full=Probable alpha,alpha-trehalose-phosphate synthase [UDP-forming] 7; AltName: Full=Trehalose-6-phosphate synthase 7; Short=AtTPS7 && PF00982:Glycosyltransferase family 20|PF02358:Trehalose-phosphatase	-
evm.TU.HIC_ASM_4.330	1552.67	4358.18	2277.77	96.1966	179.136	161.857	2729.54	145.73	4.22736	2.69909e-14	5.21789e-12	-	HIC_ASM_4	9316858	9323009	+	1365	-	- && - && PF02338:OTU-like cysteine protease	OTU
evm.TU.HIC_ASM_3.639	661.561	2378.04	851.842	51.2523	53.6582	40.0715	1297.15	48.3273	4.74637	2.81947e-14	5.43106e-12	-	HIC_ASM_3	15929666	15931310	+	1645	-	- && Q5PNY6.1 RecName: Full=U-box domain-containing protein 21; AltName: Full=Plant U-box protein 21 && PF04564:U-box domain	U-box
evm.TU.CTG8235.6	232.127	355.032	213.234	25.2319	32.1949	28.2857	266.797	28.5709	3.22283	2.82969e-14	5.43129e-12	-	CTG8235	72874	74264	-	1273	-	- && - && PF07939:Protein of unknown function (DUF1685)	-
evm.TU.CTG8699.1	32.2398	49.5705	37.1792	395.037	733.879	387.357	39.6632	505.424	-3.67316	2.86621e-14	5.4818e-12	-	CTG8699	18080	24330	+	1943	-	- && Q6NKZ9.1 RecName: Full=Probable receptor-like serine/threonine-protein kinase At4g34500 && PF00069:Protein kinase domain	Pkinase
evm.TU.HIC_ASM_22.1417	2238.73	1525.97	927.293	106.447	104.014	48.7143	1564	86.3919	4.1783	3.01158e-14	5.73941e-12	-	HIC_ASM_22	54754154	54755113	+	960	-	- && P27880.1 RecName: Full=18.2 kDa class I heat shock protein && PF00011:Hsp20/alpha crystallin family	-
evm.TU.HIC_ASM_8.739	634.48	1129.4	103.883	1.57699	0	2.35714	622.589	1.31138	8.87983	3.12131e-14	5.9275e-12	-	HIC_ASM_8	22620012	22623133	-	1158	-	- && - && PF14144:Seed dormancy control	-
evm.TU.CTG9609.7	3.86878	0	0	189.239	307.09	319	1.28959	271.777	-7.77052	3.21005e-14	6.06384e-12	-	CTG9609	124337	126344	-	2008	-	- && - && -	-
evm.TU.HIC_ASM_7.1013	12333.7	12404.7	3549.52	155.334	13.2082	51.8572	9429.29	73.4664	7.00358	3.21566e-14	6.06384e-12	-	HIC_ASM_7	28251090	28258571	+	2123	-	- && P26792.1 RecName: Full=Beta-fructofuranosidase, insoluble isoenzyme 1; AltName: Full=Cell wall beta-fructosidase 1; AltName: Full=Invertase 1; AltName: Full=Sucrose hydrolase 1; Flags: Precursor && PF00251:Glycosyl hydrolases family 32 N-terminal dom	-
evm.TU.CTG5626.2	422.986	987.39	512.855	5.51948	0	9.42858	641.077	4.98269	7.00188	3.33966e-14	6.27565e-12	-	CTG5626	115259	118684	-	1930	-	- && Q9FMU6.1 RecName: Full=Mitochondrial phosphate carrier protein 3, mitochondrial; AltName: Full=Mitochondrial phosphate transporter 3; Short=MPT3; AltName: Full=Phosphate transporter 3;1; Flags: Precursor && PF00153:Mitochondrial carrier protein	Mito_carr
evm.TU.HIC_ASM_1.2628	297.896	229.096	402.41	2435.67	2040.66	1948.57	309.801	2141.63	-2.78818	3.39132e-14	6.35051e-12	-	HIC_ASM_1	101451189	101456021	+	3923	-	- && Q9FGB0.1 RecName: Full=Transcription factor bHLH145; AltName: Full=Basic helix-loop-helix protein 145; Short=AtbHLH145; Short=bHLH 145; AltName: Full=Transcription factor EN 131; AltName: Full=bHLH transcription factor bHLH145 && -	-
evm.TU.CTG4179.2	857.579	979.352	1133.97	204.221	189.867	231.786	990.299	208.625	2.24705	3.46982e-14	6.47494e-12	-	CTG4179	37143	45305	-	2231	-	- && Q6K908.1 RecName: Full=Actin-related protein 3 >A2X6S3.2 RecName: Full=Actin-related protein 3 && PF00022:Actin	Actin
evm.TU.HIC_ASM_19.3729	2829.37	3270.31	2212.16	52.8293	63.5643	193.286	2770.61	103.227	4.74602	3.48445e-14	6.47974e-12	-	HIC_ASM_19	92879125	92884835	+	2386	-	- && P93051.2 RecName: Full=Sugar transporter ERD6-like 7 && PF00083:Sugar (and other) transporter	Sugar_tr
evm.TU.HIC_ASM_9.1887	118.643	158.09	119.192	1200.88	1217.63	728.358	131.975	1048.96	-2.99149	3.64017e-14	6.73873e-12	-	HIC_ASM_9	72123123	72129961	+	2816	-	- && Q9C9X0.1 RecName: Full=Microtubule-associated protein 70-1; Short=AtMAP70-1; AltName: Full=70 kDa microtubule-associated protein 1 && PF07058:Microtubule-associated protein 70	-
novel.3164	15.4751	0	5.46753	531.447	1618.83	1308.22	6.98088	1152.83	-7.36705	3.64879e-14	6.73873e-12	-	HIC_ASM_11	168104561	168105917	-	1357	-	- && - && -	-
evm.TU.HIC_ASM_4.3133	25.7919	53.5897	26.2442	355.612	598.495	552.358	35.2086	502.155	-3.83927	3.75646e-14	6.89284e-12	-	HIC_ASM_4	103402609	103405209	-	1843	-	- && Q8S9H7.1 RecName: Full=Transcription factor DIVARICATA && PF00249:Myb-like DNA-binding domain	Myb_DNA-binding
novel.2197	121.222	79.0448	156.371	3.15399	1.65102	0.785715	118.879	1.86357	5.9956	3.75789e-14	6.89284e-12	-	HIC_ASM_1	39839748	39842665	+	942	-	- && - && -	-
evm.TU.CTG486.9	2.57919	2.67949	1.09351	114.332	149.417	201.929	2.11739	155.226	-6.22968	3.89377e-14	7.11778e-12	-	CTG486	269765	271299	-	1425	-	- && Q9C635.1 RecName: Full=Heat stress transcription factor B-4; Short=AtHsfB4; AltName: Full=AtHsf-02 && PF00447:HSF-type DNA-binding	HSF_DNA-bind
evm.TU.HIC_ASM_20.3001	2611.43	1879.66	1633.7	367.44	354.144	322.929	2041.59	348.171	2.55174	3.9878e-14	7.26496e-12	-	HIC_ASM_20	93863252	93866390	-	1411	-	- && - && -	-
evm.TU.HIC_ASM_17.4673	3625.05	3264.95	5055.28	555.102	741.309	654.501	3981.76	650.304	2.61435	4.25922e-14	7.73036e-12	-	HIC_ASM_17	159306030	159308882	+	1213	-	- && O13737.2 RecName: Full=Uncharacterized endoplasmic reticulum membrane protein C16E8.02 && PF06127:Protein of unknown function (DUF962)	-
evm.TU.HIC_ASM_17.4290	1328.28	1089.21	648.449	22.0779	1.65102	17.2857	1021.98	13.6716	6.22171	4.27203e-14	7.73036e-12	-	HIC_ASM_17	150252847	150263687	-	2631	-	- && P0C5E2.3 RecName: Full=LEAF RUST 10 DISEASE-RESISTANCE LOCUS RECEPTOR-LIKE PROTEIN KINASE-like 1.2; AltName: Full=Probable receptor-like serine/threonine-protein kinase LRK10L-1.2; Flags: Precursor && PF14380:Wall-associated receptor kinase C-termina	Pkinase
evm.TU.HIC_ASM_19.2658	30.9502	32.1538	49.2078	316.187	562.173	688.286	37.4373	522.215	-3.79761	4.31877e-14	7.78872e-12	-	HIC_ASM_19	66374787	66380444	-	4113	-	- && Q7X9B9.3 RecName: Full=Protein NLP2; Short=AtNLP2; AltName: Full=NIN-like protein 2; AltName: Full=Nodule inception protein-like protein 2 && -	-
evm.TU.HIC_ASM_3.2860	247.602	155.41	455.992	3.94249	4.12755	0	286.335	2.69001	6.74008	4.40043e-14	7.90944e-12	-	HIC_ASM_3	100177950	100180811	+	550	-	- && - && -	-
evm.TU.HIC_ASM_22.3825	2998.3	3569.07	3194.13	566.929	790.014	722.072	3253.84	693.005	2.23124	4.48224e-14	8.02964e-12	-	HIC_ASM_22	121998489	122003344	-	2007	-	- && O13737.2 RecName: Full=Uncharacterized endoplasmic reticulum membrane protein C16E8.02 && PF06127:Protein of unknown function (DUF962)	-
evm.TU.HIC_ASM_3.3892	51.5837	32.1538	47.0208	529.082	364.05	334.715	43.5861	409.282	-3.22903	4.53551e-14	8.09807e-12	-	HIC_ASM_3	128827063	128832355	+	2446	-	- && Q6DR03.1 RecName: Full=Protein S-acyltransferase 21; AltName: Full=Probable palmitoyltransferase At2g33640; AltName: Full=Zinc finger DHHC domain-containing protein At2g33640 && PF01529:DHHC palmitoyltransferase	-
evm.TU.HIC_ASM_3.3369	81.2443	68.3269	57.9558	402.922	654.63	537.429	69.1757	531.66	-2.94395	5.04319e-14	8.97471e-12	-	HIC_ASM_3	115562915	115568643	+	2320	-	- && Q9SX98.1 RecName: Full=Lysine histidine transporter-like 8; AltName: Full=Amino acid transporter-like protein 1 && -	-
evm.TU.HIC_ASM_0.5886	88.9819	176.846	90.761	1186.69	1209.37	1020.64	118.863	1138.9	-3.26231	5.23998e-14	9.29414e-12	-	HIC_ASM_0	194413761	194420870	-	2252	-	- && Q9SQT8.1 RecName: Full=Bifunctional 3-dehydroquinate dehydratase/shikimate dehydrogenase, chloroplastic; Short=DHQ-SDH protein; AltName: Full=DHQase-SORase; AltName: Full=Protein EMBRYO DEFECTIVE 3004; Includes: RecName: Full=Dehydroquinate dehydrata	-
evm.TU.HIC_ASM_17.3135	686.063	442.115	599.242	6818.92	6812.11	3524.72	575.807	5718.58	-3.31188	5.3874e-14	9.52418e-12	-	HIC_ASM_17	119533579	119536198	+	1931	-	- && Q9C5D3.1 RecName: Full=Heavy metal-associated isoprenylated plant protein 7; Short=AtHIP07; AltName: Full=Farnesylated protein 3; Short=AtFP3; Flags: Precursor && PF00403:Heavy-metal-associated domain	HMA
evm.TU.HIC_ASM_9.1846	738.937	2085.98	133.408	1.57699	6.60408	4.71429	986.108	4.29846	7.84411	5.49272e-14	9.67852e-12	-	HIC_ASM_9	70528470	70530734	-	1561	-	- && Q9ZU90.1 RecName: Full=F-box protein SKIP28; AltName: Full=Protein MATERNAL EFFECT EMBRYO ARREST 11; AltName: Full=SKP1-interacting partner 28 && -	-
evm.TU.HIC_ASM_20.1193	2.57919	8.03846	5.46753	170.315	159.324	109.214	5.36172	146.284	-4.77415	5.91923e-14	1.0396e-11	-	HIC_ASM_20	44108514	44113801	-	1509	-	- && - && -	-
evm.TU.HIC_ASM_11.3988	2.57919	6.69871	4.37403	1021.1	910.538	115.5	4.55064	682.381	-7.23236	6.21184e-14	1.08744e-11	-	HIC_ASM_11	164074896	164077896	-	2446	-	- && B3RFJ6.1 RecName: Full=Cytochrome P450 86A22; AltName: Full=Long-chain acyl-CoA omega-monooxygenase && PF00067:Cytochrome P450	p450
evm.TU.CTG9607.2	190.86	835.999	354.296	7.88497	0.825511	4.71429	460.385	4.47492	6.67974	6.26914e-14	1.0939e-11	-	CTG9607	25215	28615	-	1065	-	- && Q93ZN2.1 RecName: Full=Probable aldo-keto reductase 4 && PF00248:Aldo/keto reductase family	Aldo_ket_red
evm.TU.HIC_ASM_14.190	6353.82	3483.33	2688.93	108.813	290.58	224.714	4175.36	208.036	4.3271	6.64403e-14	1.15557e-11	-	HIC_ASM_14	5002500	5005009	+	1893	-	- && - && PF03398:Regulator of Vps4 activity in the MVB pathway	-
evm.TU.CTG8785.2	0	4.01923	5.46753	234.972	215.458	133.572	3.16225	194.667	-5.91229	6.98545e-14	1.21103e-11	-	CTG8785	98930	102228	-	2458	-	- && - && -	-
evm.TU.HIC_ASM_16.109	2779.07	2708.96	3640.28	579.545	694.254	676.501	3042.77	650.1	2.22679	7.04208e-14	1.21692e-11	-	HIC_ASM_16	1859612	1865462	-	2008	-	- && Q9LY87.1 RecName: Full=E3 ubiquitin-protein ligase RGLG2; AltName: Full=RING domain ligase 2 && PF13920:Zinc finger, C3HC4 type (RING finger)|PF07002:Copine	-
evm.TU.HIC_ASM_19.2304	14995.4	4200.09	4330.29	20.5009	12.3827	117.857	7841.92	50.2469	7.28557	7.06687e-14	1.21729e-11	-	HIC_ASM_19	55101817	55102725	-	909	-	- && P11670.1 RecName: Full=Basic form of pathogenesis-related protein 1; Short=PRP 1; Flags: Precursor && PF00188:Cysteine-rich secretory protein family	SCP
evm.TU.HIC_ASM_4.1973	3999.03	1985.5	3135.08	370.594	405.326	306.429	3039.87	360.783	3.07489	7.11359e-14	1.22142e-11	-	HIC_ASM_4	54054732	54061779	+	1407	-	- && Q8VYB2.1 RecName: Full=Uridine kinase-like protein 3; Includes: RecName: Full=Uridine kinase; Short=UK; Includes: RecName: Full=Putative uracil phosphoribosyltransferase; Short=UPRTase; AltName: Full=UMP pyrophosphorylase && PF14681:Uracil phosphorib	-
evm.TU.HIC_ASM_15.8	643.507	585.468	1569.18	51.2523	19.8123	22	932.719	31.0215	4.90976	7.23425e-14	1.23819e-11	-	HIC_ASM_15	137932	142321	-	4119	-	- && Q9ZV48.1 RecName: Full=Probable alpha,alpha-trehalose-phosphate synthase [UDP-forming] 11; AltName: Full=Trehalose-6-phosphate synthase 11; Short=AtTPS11 && PF02358:Trehalose-phosphatase|PF00982:Glycosyltransferase family 20	-
evm.TU.HIC_ASM_16.630	1489.48	1812.67	2903.26	88.3117	197.297	165	2068.47	150.203	3.78388	7.39655e-14	1.26194e-11	-	HIC_ASM_16	15150279	15154456	+	1490	-	- && - && PF04749:PLAC8 family	-
novel.6385	162.489	274.647	107.164	1.57699	6.60408	3.14286	181.433	3.77465	5.59311	7.87905e-14	1.34001e-11	-	HIC_ASM_22	10521111	10523048	+	1938	-	- && - && -	-
evm.TU.HIC_ASM_21.165	38.6878	41.532	85.2935	799.536	796.618	542.929	55.1711	713.028	-3.68635	7.95483e-14	1.34863e-11	-	HIC_ASM_21	4093477	4097410	+	3839	-	- && O22938.1 RecName: Full=Leucine-rich repeat receptor-like tyrosine-protein kinase PXC3; AltName: Full=Protein PXY/TDR-CORRELATED 3; Flags: Precursor && PF07714:Protein tyrosine kinase|PF13855:Leucine rich repeat	Pkinase_Tyr
evm.TU.HIC_ASM_16.491	1437.9	696.666	2933.88	67.8108	24.7653	45.5715	1689.48	46.0492	5.1969	8.0197e-14	1.35535e-11	-	HIC_ASM_16	10411704	10414547	+	2131	-	- && Q9C519.1 RecName: Full=WRKY transcription factor 6; AltName: Full=WRKY DNA-binding protein 6; Short=AtWRKY6 && PF03106:WRKY DNA -binding domain	WRKY
evm.TU.HIC_ASM_0.1777	266.946	99.141	527.07	0	0	0	297.719	0	10.9835	8.04655e-14	1.35563e-11	-	HIC_ASM_0	66959312	66961172	-	1635	-	- && A6YIH8.1 RecName: Full=Premnaspirodiene oxygenase; Short=HPO; AltName: Full=Cytochrome P450 71D55 && PF00067:Cytochrome P450	p450
evm.TU.HIC_ASM_3.3074	2513.42	316.179	1573.56	13.4045	5.77857	25.9286	1467.72	15.0372	6.60758	8.36001e-14	1.40404e-11	-	HIC_ASM_3	106811534	106812604	+	1071	-	- && - && -	-
evm.TU.CTG576.7	2419.28	2439.67	1493.73	327.226	269.116	348.857	2117.56	315.067	2.74843	8.41151e-14	1.40829e-11	-	CTG576	69530	72147	-	2285	-	- && Q39117.1 RecName: Full=Trihelix transcription factor GT-2; AltName: Full=Trihelix DNA-binding protein GT-2 && PF13837:Myb/SANT-like DNA-binding domain	-
evm.TU.HIC_ASM_22.3642	3300.07	2312.4	2060.17	3.15399	14.0337	53.4286	2557.54	23.5388	6.76294	8.70511e-14	1.45291e-11	-	HIC_ASM_22	117867625	117870875	-	1932	-	- && Q9FJJ3.1 RecName: Full=Probable inactive poly [ADP-ribose] polymerase SRO5; AltName: Full=Protein SIMILAR TO RCD ONE 5 && PF12174:RCD1-SRO-TAF4 (RST) plant domain	-
evm.TU.HIC_ASM_0.1874	8258.55	4411.77	8079.92	272.82	672.791	482.429	6916.75	476.013	3.86112	8.89522e-14	1.48005e-11	-	HIC_ASM_0	69950880	69952890	-	1267	-	- && O22259.1 RecName: Full=Ethylene-responsive transcription factor ERF071 && PF00847:AP2 domain	AP2
evm.TU.HIC_ASM_7.1595	12185.4	15153.8	6518.39	1055.01	1209.37	795.144	11285.9	1019.84	3.46809	9.04952e-14	1.50108e-11	-	HIC_ASM_7	49139721	49142013	-	1196	-	- && Q39096.1 RecName: Full=Protein EARLY RESPONSIVE TO DEHYDRATION 15; AltName: Full=PAM2-containing protein CID1; AltName: Full=Polyadenylate-binding protein-interacting protein 1; Short=PABP-interacting protein 1; Short=Poly(A)-binding protein-interact	PAM2
evm.TU.HIC_ASM_9.530	42.5566	21.4359	25.1506	285.436	387.164	532.715	29.7144	401.772	-3.75851	9.2412e-14	1.52815e-11	-	HIC_ASM_9	13025175	13029095	+	1888	-	- && Q9LFP7.1 RecName: Full=Probable receptor-like protein kinase At5g15080 && PF07714:Protein tyrosine kinase	Pkinase_Tyr
evm.TU.CTG7820.1	24.5023	9.3782	9.84156	382.421	337.634	209.786	14.574	309.947	-4.41591	9.67061e-14	1.59426e-11	-	CTG7820	10204	13594	+	3274	-	- && Q9T048.1 RecName: Full=Disease resistance protein At4g27190 && PF00931:NB-ARC domain|PF13855:Leucine rich repeat	NB-ARC
evm.TU.HIC_ASM_23.2129	96.7195	203.641	139.969	0	0	0	146.776	0	9.9623	1.07111e-13	1.76039e-11	-	HIC_ASM_23	67513237	67514527	+	1291	-	- && - && -	-
evm.TU.HIC_ASM_0.596	1614.57	1619.75	1922.38	429.731	483.749	449.429	1718.9	454.303	1.91997	1.10514e-13	1.8085e-11	-	HIC_ASM_0	18699342	18702763	-	984	-	- && Q9SD82.1 RecName: Full=Replication protein A 70 kDa DNA-binding subunit B; Short=AtRPA70B; AltName: Full=AtRPA1-5; AltName: Full=Replication factor A protein 1B; AltName: Full=Replication protein A 1B; Short=AtRPA1B && -	-
evm.TU.CTG4200.2	624.163	231.776	206.673	3.94249	3.30204	11.7857	354.204	6.34342	5.79991	1.10712e-13	1.8085e-11	-	CTG4200	102366	105550	-	1535	-	- && Q9CAH1.1 RecName: Full=Putative receptor-like protein kinase At1g72540 && PF07714:Protein tyrosine kinase	Pkinase_Tyr
evm.TU.CTG6675.4	1256.06	1913.15	1279.4	257.05	255.908	201.929	1482.87	238.296	2.63749	1.12473e-13	1.83171e-11	-	CTG6675	54200	58276	+	1069	-	- && Q0VFP5.1 RecName: Full=Protein CWC15 homolog && PF04889:Cwf15/Cwc15 cell cycle control protein	-
evm.TU.CTG492.6	11.6063	21.4359	3.28052	1172.5	1189.56	304.857	12.1076	888.971	-6.21138	1.15227e-13	1.87088e-11	-	CTG492	157382	159306	-	1656	-	- && P27494.1 RecName: Full=Chlorophyll a-b binding protein 36, chloroplastic; AltName: Full=LHCII type I CAB-36; Short=LHCP; Flags: Precursor && -	-
evm.TU.CTG1618.2	10.3167	12.0577	17.4961	348.516	372.305	151.643	13.2902	290.821	-4.44357	1.21739e-13	1.97066e-11	-	CTG1618	28323	29387	+	1065	-	- && Q86JM5.1 RecName: Full=Putative elongation of fatty acids protein DDB_G0272012; AltName: Full=3-keto acyl-CoA synthase DDB_G0272012; AltName: Full=Very-long-chain 3-oxoacyl-CoA synthase DDB_G0272012 && PF01151:GNS1/SUR4 family	ELO
evm.TU.HIC_ASM_15.1919	16.7647	22.7756	16.4026	176.623	170.055	145.357	18.6476	164.012	-3.14233	1.3037e-13	2.10405e-11	-	HIC_ASM_15	68552935	68556881	+	2564	-	- && - && -	-
evm.TU.HIC_ASM_10.3024	2341.9	8678.85	98.4156	0	0.825511	3.92857	3706.39	1.5847	11.1881	1.35752e-13	2.18435e-11	-	HIC_ASM_10	106402861	106404740	+	1880	-	- && P98188.1 RecName: Full=Cytochrome P450 94A2; AltName: Full=P450-dependent fatty acid omega-hydroxylase && PF00067:Cytochrome P450	p450
evm.TU.HIC_ASM_3.3099	256.629	221.058	513.948	23.6549	12.3827	11.7857	330.545	15.9411	4.374	1.39091e-13	2.23139e-11	-	HIC_ASM_3	107460056	107461335	-	1280	-	- && - && -	-
novel.7140	92.8507	127.276	150.904	0	0	0	123.677	0	9.71622	1.41257e-13	2.25939e-11	-	HIC_ASM_3	110277827	110278509	+	683	-	- && - && -	-
evm.TU.HIC_ASM_21.3832	904.005	1038.3	1140.53	205.798	229.492	260.072	1027.61	231.787	2.14856	1.46245e-13	2.33224e-11	-	HIC_ASM_21	127997819	128024290	+	4035	-	- && - && PF05664:Plant family of unknown function (DUF810)	-
evm.TU.HIC_ASM_14.1320	1412.1	2348.57	53.5818	0	0	0	1271.42	0	13.0773	1.55813e-13	2.47747e-11	-	HIC_ASM_14	43186799	43189623	+	639	-	- && - && -	-
evm.TU.HIC_ASM_19.2165	20.6335	37.5128	21.8701	294.109	217.935	272.643	26.6721	261.562	-3.29994	1.59448e-13	2.5278e-11	-	HIC_ASM_19	51748463	51754903	-	6280	-	- && Q9SMZ2.1 RecName: Full=Pentatricopeptide repeat-containing protein At4g33170 && PF13041:PPR repeat family|PF14432:DYW family of nucleic acid deaminases|PF01535:PPR repeat	PPR
evm.TU.HIC_ASM_7.2926	1644.23	1572.86	2007.68	325.649	231.143	357.5	1741.59	304.764	2.51458	1.62924e-13	2.57531e-11	-	HIC_ASM_7	100824445	100831621	-	2207	-	- && P05414.1 RecName: Full=Peroxisomal (S)-2-hydroxy-acid oxidase; AltName: Full=Glycolate oxidase; Short=GOX; AltName: Full=Short chain alpha-hydroxy acid oxidase && PF01070:FMN-dependent dehydrogenase	FMN_dh
evm.TU.HIC_ASM_5.2091	336.584	309.481	237.291	25.2319	41.2755	40.8572	294.452	35.7882	3.04043	1.74021e-13	2.74264e-11	-	HIC_ASM_5	74531077	74535440	+	3857	-	- && Q9ZSA8.1 RecName: Full=Protein DMR6-LIKE OXYGENASE 1; AltName: Full=2-oxoglutarate (2OG)-Fe(II) oxygenase-like protein DLO1; AltName: Full=Protein SENESCENCE-ASSOCIATED GENE 108; AltName: Full=Salicylate 3-hydroxylase DLO1; Short=S3H DLO1; Short=SA 3	2OG-FeII_Oxy
evm.TU.HIC_ASM_17.2463	2299.34	1681.38	4622.25	201.067	234.445	157.929	2867.66	197.813	3.85787	1.74753e-13	2.74612e-11	-	HIC_ASM_17	96554543	96559567	+	3612	-	- && O64896.1 RecName: Full=Trehalose-phosphate phosphatase A; Short=AtTPPA; AltName: Full=Trehalose 6-phosphate phosphatase && PF02358:Trehalose-phosphatase	-
evm.TU.HIC_ASM_0.1195	7.73756	18.7564	5.46753	191.605	269.942	212.143	10.6538	224.563	-4.4172	1.78395e-13	2.79518e-11	-	HIC_ASM_0	45538640	45542142	-	2427	-	- && P33543.1 RecName: Full=Putative kinase-like protein TMKL1; Flags: Precursor && PF07714:Protein tyrosine kinase	Pkinase_Tyr
evm.TU.CTG465.4	2178.12	2467.81	2056.89	497.542	555.569	623.072	2234.27	558.727	1.99949	1.81239e-13	2.83149e-11	-	CTG465	125587	147248	+	4045	-	- && - && PF05664:Plant family of unknown function (DUF810)	-
evm.TU.HIC_ASM_13.2702	1735.79	50.9102	5552.83	0	0.825511	1.57143	2446.51	0.79898	11.5799	1.82776e-13	2.84216e-11	-	HIC_ASM_13	84032699	84033459	+	524	-	- && Q02214.1 RecName: Full=Trypsin inhibitor 1; AltName: Full=NSTI-I; AltName: Full=Trypsin inhibitor I; Flags: Precursor && -	-
evm.TU.HIC_ASM_21.3852	8455.86	521.16	13497.2	22.8664	12.3827	58.9286	7491.39	31.3926	7.89821	1.8298e-13	2.84216e-11	-	HIC_ASM_21	128582278	128583283	+	647	-	- && Q03199.1 RecName: Full=Proteinase inhibitor I-B; Short=PI-IB; AltName: Full=Inhibitor of microbial serine proteinases major isoform; Flags: Precursor && PF00280:Potato inhibitor I family	-
evm.TU.HIC_ASM_17.2320	462.964	676.57	387.101	37.8479	38.799	14.1429	508.878	30.2632	4.07221	1.88869e-13	2.92518e-11	-	HIC_ASM_17	92567326	92571278	+	3034	-	- && Q9FLV0.1 RecName: Full=Protein DOWNY MILDEW RESISTANCE 6; Short=AtDMR6; AltName: Full=2-oxoglutarate (2OG)-Fe(II) oxygenase-like protein DMR6; AltName: Full=Salicylate 3-hydroxylase DMR6; Short=S3H DMR6; Short=SA 3-hydroxylase DMR6; Short=Salicylic a	2OG-FeII_Oxy
evm.TU.HIC_ASM_17.4149	27.0814	34.8333	12.0286	415.538	284.801	437.643	24.6478	379.327	-3.95435	1.90193e-13	2.93722e-11	-	HIC_ASM_17	146668428	146678496	-	3728	-	- && P46607.3 RecName: Full=Homeobox-leucine zipper protein GLABRA 2; AltName: Full=HD-ZIP protein ATHB-10; AltName: Full=Homeobox-leucine zipper protein ATHB-10 && PF01852:START domain|PF00046:Homeobox domain	START
evm.TU.HIC_ASM_22.2779	119.932	179.526	115.912	1956.26	1902.8	917.715	138.456	1592.26	-3.52451	1.98229e-13	3.05255e-11	-	HIC_ASM_22	94537734	94539934	+	1491	-	- && Q9C5D3.1 RecName: Full=Heavy metal-associated isoprenylated plant protein 7; Short=AtHIP07; AltName: Full=Farnesylated protein 3; Short=AtFP3; Flags: Precursor && PF00403:Heavy-metal-associated domain	HMA
evm.TU.CTG8471.2	2708.14	1028.92	921.826	28.3859	2.47653	4.71429	1552.96	11.8589	7.03126	2.10713e-13	3.23552e-11	-	CTG8471	29573	56969	+	1974	-	- && P12437.2 RecName: Full=Suberization-associated anionic peroxidase; AltName: Full=POPA; Flags: Precursor && PF00141:Peroxidase	-
evm.TU.HIC_ASM_2.2957	1430.16	2337.85	867.151	68.5992	13.2082	36.9286	1545.05	39.5787	5.28592	2.18316e-13	3.34272e-11	-	HIC_ASM_2	103306314	103312537	-	2748	-	- && Q6YVY0.1 RecName: Full=Auxin response factor 7 && PF02362:B3 DNA binding domain	B3
evm.TU.HIC_ASM_5.1155	1875.07	71.0064	4871.57	5.51948	3.30204	7.07143	2272.55	5.29765	8.74356	2.25032e-13	3.43577e-11	-	HIC_ASM_5	36565082	36569089	-	1935	-	- && Q8LBI9.2 RecName: Full=Sugar transporter ERD6-like 16 && PF00083:Sugar (and other) transporter	Sugar_tr
evm.TU.HIC_ASM_20.4645	2487.62	2544.17	1156.93	171.892	231.968	155.572	2062.91	186.477	3.46761	2.36935e-13	3.59946e-11	-	HIC_ASM_20	133555441	133558319	+	420	-	- && - && -	-
evm.TU.HIC_ASM_16.4263	41.267	21.4359	25.1506	288.59	466.413	696.143	29.2845	483.716	-4.04698	2.37093e-13	3.59946e-11	-	HIC_ASM_16	129819075	129820183	+	1109	-	- && - && PF04520:Senescence regulator	-
evm.TU.HIC_ASM_11.67	1240.59	1354.48	1401.88	193.182	286.452	168.143	1332.31	215.926	2.62567	2.38135e-13	3.60509e-11	-	HIC_ASM_11	991139	993755	+	615	-	- && Q8LHP0.1 RecName: Full=Transcription elongation factor 1 homolog && -	-
evm.TU.HIC_ASM_4.3056	866.606	1481.76	131.221	3.94249	1.65102	9.42858	826.528	5.00736	7.36345	2.40651e-13	3.63296e-11	-	HIC_ASM_4	100683595	100684925	+	891	-	- && Q9SDW0.1 RecName: Full=Trihelix transcription factor GT-3a; AltName: Full=Trihelix DNA-binding protein GT-3a && PF13837:Myb/SANT-like DNA-binding domain	-
evm.TU.HIC_ASM_1.1456	808.575	424.698	925.106	68.5992	82.5511	69.1429	719.46	73.4311	3.29302	2.53055e-13	3.80951e-11	-	HIC_ASM_1	55658074	55673225	-	504	-	- && Q9FYA2.1 RecName: Full=Probable WRKY transcription factor 75; AltName: Full=WRKY DNA-binding protein 75 && PF03106:WRKY DNA -binding domain	WRKY
evm.TU.CTG6420.6	1105.18	1818.03	1953	14.1929	19.8123	77.7858	1625.4	37.2637	5.44627	2.65185e-13	3.98097e-11	-	CTG6420	125567	129851	-	2412	-	- && Q8RXC8.1 RecName: Full=Receptor-like cytosolic serine/threonine-protein kinase RBK2; AltName: Full=Protein ROP BINDING PROTEIN KINASES 2 && PF07714:Protein tyrosine kinase	Pkinase_Tyr
evm.TU.HIC_ASM_6.674	214.072	191.583	229.636	965.12	1641.94	1521.14	211.764	1376.07	-2.69952	2.79289e-13	4.18101e-11	-	HIC_ASM_6	20995689	20997990	-	1515	-	- && P46667.1 RecName: Full=Homeobox-leucine zipper protein ATHB-5; AltName: Full=HD-ZIP protein ATHB-5; AltName: Full=Homeodomain transcription factor ATHB-5 && PF00046:Homeobox domain|PF02183:Homeobox associated leucine zipper	Homeobox
evm.TU.CTG3740.27	20.6335	25.4551	10.9351	238.126	256.734	187.786	19.0079	227.549	-3.59411	2.8143e-13	4.20136e-11	-	CTG3740	307504	310367	-	1863	-	- && Q9M0N1.1 RecName: Full=Plant UBX domain-containing protein 10; Short=PUX10 && PF00789:UBX domain	UBX
evm.TU.HIC_ASM_13.582	0	0	0	167.161	288.929	136.714	0	197.601	-9.76303	2.94664e-13	4.38674e-11	-	HIC_ASM_13	16338048	16339225	+	1178	-	- && Q93Z37.1 RecName: Full=Protein BIG GRAIN 1-like E && -	-
evm.TU.HIC_ASM_8.1676	2329	621.641	609.083	41.0018	41.2755	33	1186.58	38.4258	4.94861	3.14667e-13	4.67159e-11	-	HIC_ASM_8	60527799	60528642	+	844	-	- && Q9KD71.1 RecName: Full=Chaperone protein DnaJ && PF00226:DnaJ domain	DnaJ
evm.TU.HIC_ASM_11.3929	4897.87	1981.48	2252.62	17.3469	46.2286	114.714	3043.99	59.43	5.67841	3.25554e-13	4.81991e-11	-	HIC_ASM_11	162444641	162445680	+	1040	-	- && P25871.1 RecName: Full=Osmotin-like protein; AltName: Full=Pathogenesis-related protein PR-5d; Flags: Precursor && PF00314:Thaumatin family	Thaumatin
evm.TU.HIC_ASM_7.2577	14.1855	12.0577	6.56104	263.358	225.364	131.214	10.9347	206.646	-4.25276	3.65224e-13	5.39237e-11	-	HIC_ASM_7	87077999	87081119	-	627	-	- && - && PF05899:Protein of unknown function (DUF861)	Cupin_3
evm.TU.CTG8669.2	3733.37	22.7756	18505.4	0	2.47653	1.57143	7420.52	1.34932	12.4295	4.04443e-13	5.95314e-11	-	CTG8669	74556	78759	-	1545	-	- && Q9M439.1 RecName: Full=Branched-chain-amino-acid aminotransferase 2, chloroplastic; Short=Atbcat-2; Flags: Precursor && PF01063:Amino-transferase class IV	-
evm.TU.HIC_ASM_19.2607	9.02715	13.3974	3.28052	392.672	242.7	168.929	8.56837	268.1	-4.98867	4.0542e-13	5.95314e-11	-	HIC_ASM_19	65317585	65321918	+	2816	-	- && C0LGS3.1 RecName: Full=Probable LRR receptor-like serine/threonine-protein kinase At4g37250; Flags: Precursor && PF13855:Leucine rich repeat|PF00069:Protein kinase domain|PF08263:Leucine rich repeat N-terminal domain	Pkinase
evm.TU.HIC_ASM_19.3901	15316.5	7723.62	6018.66	771.15	922.921	854.858	9686.26	849.643	3.511	4.07433e-13	5.96639e-11	-	HIC_ASM_19	97673960	97675833	+	1339	-	- && Q6VBB2.1 RecName: Full=Heat stress transcription factor A-2b; AltName: Full=Heat stress transcription factor 18; Short=OsHsf-18; AltName: Full=Heat stress transcription factor 5; Short=rHsf5 && PF00447:HSF-type DNA-binding	HSF_DNA-bind
evm.TU.CTG5786.7	1236.72	1075.81	363.044	12.616	12.3827	40.0715	891.859	21.69	5.36054	4.11983e-13	6.01663e-11	-	CTG5786	222673	223654	-	309	-	- && Q9M815.2 RecName: Full=Protein PLANT CADMIUM RESISTANCE 8; Short=AtPCR8 && PF04749:PLAC8 family	-
evm.TU.CTG7854.2	95.4299	56.2692	82.013	551.159	580.334	444.715	77.904	525.403	-2.75227	4.32928e-13	6.30538e-11	-	CTG7854	62666	66123	-	1201	-	- && - && PF03350:Uncharacterized protein family, UPF0114	-
evm.TU.HIC_ASM_17.4404	462.964	570.73	452.712	2276.39	2039.84	2847.43	495.469	2387.89	-2.26922	4.45598e-13	6.45981e-11	-	HIC_ASM_17	153019676	153025575	-	3715	-	- && Q94JM3.2 RecName: Full=Auxin response factor 2; AltName: Full=ARF1-binding protein; Short=ARF1-BP; AltName: Full=Protein MEGAINTEGUMENTA && PF06507:Auxin response factor|PF02309:AUX/IAA family|PF02362:B3 DNA binding domain	Auxin_resp
evm.TU.HIC_ASM_22.1210	459.095	391.205	106.07	0.788497	0	0.785715	318.79	0.524737	9.22851	4.45935e-13	6.45981e-11	-	HIC_ASM_22	47375318	47378018	-	1245	-	- && Q53Q11.1 RecName: Full=Probable protein phosphatase 2C 74; Short=OsPP2C74 && PF00481:Protein phosphatase 2C	PP2C
evm.TU.HIC_ASM_0.2457	26717.8	5396.48	8432.03	37.8479	11.5571	174.429	13515.4	74.6112	7.50069	4.51786e-13	6.52696e-11	-	HIC_ASM_0	90679321	90681628	+	1520	-	- && P23546.1 RecName: Full=Glucan endo-1,3-beta-glucosidase, basic vacuolar isoform GGIB50; AltName: Full=(1->3)-beta-glucan endohydrolase; Short=(1->3)-beta-glucanase; AltName: Full=Beta-1,3-endoglucanase, basic; AltName: Full=Glucanase GLA; Flags: Prec	Glyco_hydro_17
evm.TU.CTG9600.12	275.973	257.231	324.771	1056.59	1156.54	1136.14	285.992	1116.42	-1.96386	4.55454e-13	6.56233e-11	-	CTG9600	179022	185762	-	3553	-	- && Q0JKI9.1 RecName: Full=Auxin response factor 2; AltName: Full=ETTIN-like protein 2; AltName: Full=OsETTIN2 && PF02362:B3 DNA binding domain|PF06507:Auxin response factor	Auxin_resp
evm.TU.CTG8681.9	77.3756	61.6282	40.4597	838.961	436.695	830.501	59.8212	702.052	-3.55578	4.85152e-13	6.97153e-11	-	CTG8681	205408	207907	-	1194	-	- && Q9C5D3.1 RecName: Full=Heavy metal-associated isoprenylated plant protein 7; Short=AtHIP07; AltName: Full=Farnesylated protein 3; Short=AtFP3; Flags: Precursor && PF00403:Heavy-metal-associated domain	HMA
evm.TU.HIC_ASM_21.4383	198.597	1107.97	228.543	0	3.30204	3.14286	511.702	2.1483	7.89968	4.97925e-13	7.11835e-11	-	HIC_ASM_21	143738960	143741050	+	926	-	- && Q43187.1 RecName: Full=Soluble inorganic pyrophosphatase PPA1; AltName: Full=Pyrophosphate phospho-hydrolase; Short=PPase && PF00719:Inorganic pyrophosphatase	Pyrophosphatase
evm.TU.HIC_ASM_21.745	9986.61	8749.86	5670.92	1319.94	1145.81	1425.29	8135.8	1297.01	2.64903	4.98018e-13	7.11835e-11	-	HIC_ASM_21	18250692	18252267	+	1492	-	- && Q8W1W9.1 RecName: Full=Malonyl-coenzyme:anthocyanin 5-O-glucoside-6'''-O-malonyltransferase; Short=Malonyl CoA:anthocyanin 5-O-glucoside-6'''-O-malonyltransferase; Short=Ss5MaT1 && PF02458:Transferase family	-
evm.TU.HIC_ASM_6.2543	23.2127	40.1923	6.56104	586.642	912.189	617.572	23.322	705.468	-4.92906	4.99956e-13	7.12709e-11	-	HIC_ASM_6	91114472	91118143	-	2108	-	- && Q9FKB6.1 RecName: Full=BTB/POZ domain-containing protein At5g48800 && PF03000:NPH3 family|PF00651:BTB/POZ domain	BTB
evm.TU.CTG5166.1	2378.01	2526.75	2237.31	351.67	450.729	567.286	2380.69	456.562	2.38245	5.13742e-13	7.30424e-11	-	CTG5166	119187	121992	+	1628	-	- && - && PF07816:Protein of unknown function (DUF1645)	-
evm.TU.HIC_ASM_4.1722	30.9502	21.4359	38.2727	498.33	258.385	648.215	30.2196	468.31	-3.94947	5.2282e-13	7.41369e-11	-	HIC_ASM_4	47959727	47966556	-	3009	-	- && Q07970.1 RecName: Full=Kinesin-like protein KIN-14C; AltName: Full=AtKIN14a; AltName: Full=Kinesin-like protein KatA && PF00225:Kinesin motor domain	Kinesin
evm.TU.HIC_ASM_19.4041	107.036	561.352	746.865	0	0	0.785715	471.751	0.261905	10.6854	5.3746e-13	7.60124e-11	-	HIC_ASM_19	101744942	101747043	-	1768	-	- && A6YIH8.1 RecName: Full=Premnaspirodiene oxygenase; Short=HPO; AltName: Full=Cytochrome P450 71D55 && PF00067:Cytochrome P450	p450
evm.TU.HIC_ASM_5.2899	590.634	711.403	610.177	113.544	156.847	131.214	637.405	133.868	2.25156	5.39378e-13	7.60834e-11	-	HIC_ASM_5	99801667	99804982	-	1478	-	- && Q8LCY2.2 RecName: Full=Iron-sulfur assembly protein IscA-like 2, mitochondrial; Flags: Precursor && PF01521:Iron-sulphur cluster biosynthesis	-
evm.TU.HIC_ASM_8.313	41.267	65.6474	37.1792	896.521	812.302	376.357	48.0312	695.06	-3.85795	5.53924e-13	7.79307e-11	-	HIC_ASM_8	8775636	8781173	+	2001	-	- && Q9SJL0.1 RecName: Full=UDP-glycosyltransferase 86A1 && PF00201:UDP-glucoronosyl and UDP-glucosyl transferase	UDPGT
evm.TU.HIC_ASM_3.3939	1445.63	269.288	2889.04	11.039	4.12755	22.7857	1534.66	12.6507	6.92116	5.79815e-13	8.13603e-11	-	HIC_ASM_3	129549402	129555787	+	1778	-	- && F4HWB6.1 RecName: Full=Protein PIN-LIKES 1; AltName: Full=Auxin efflux carrier-like protein 1 && PF03547:Membrane transport protein	-
evm.TU.HIC_ASM_14.791	310.792	1079.83	236.197	12.616	2.47653	5.5	542.274	6.86416	6.30086	5.91975e-13	8.28503e-11	-	HIC_ASM_14	22860336	22862195	+	1129	-	- && P46687.1 RecName: Full=Gibberellin-regulated protein 3; AltName: Full=GAST1 protein homolog 3; Flags: Precursor && PF02704:Gibberellin regulated protein	-
evm.TU.HIC_ASM_3.3335	1909.89	739.538	1124.12	59.1373	25.5908	81.7144	1257.85	55.4808	4.50218	5.95443e-13	8.31193e-11	-	HIC_ASM_3	114764465	114765779	+	1315	-	- && - && PF07816:Protein of unknown function (DUF1645)	-
evm.TU.HIC_ASM_7.259	0	6.69871	5.46753	226.299	598.495	231	4.05542	351.931	-6.43281	6.13078e-13	8.53592e-11	-	HIC_ASM_7	6167281	6169879	-	1431	-	- && Q05466.1 RecName: Full=Homeobox-leucine zipper protein HAT4; AltName: Full=HD-ZIP protein ATHB-2; AltName: Full=Homeodomain transcription factor ATHB-2; AltName: Full=Homeodomain-leucine zipper protein HAT4; Short=HD-ZIP protein 4 && PF00046:Homeobox	HD-ZIP_N
evm.TU.HIC_ASM_20.2268	38.6878	48.2307	38.2727	337.477	447.427	253	41.7304	345.968	-3.05327	6.32905e-13	8.78921e-11	-	HIC_ASM_20	73584984	73590211	+	2665	-	- && Q9SCS2.1 RecName: Full=CDPK-related kinase 5; Short=AtCRK5; AltName: Full=Calcium/calmodulin-dependent protein kinase 1 && -	-
novel.1993	107.036	117.897	145.436	6.30798	9.08062	13.3572	123.457	9.58192	3.68782	6.95343e-13	9.63139e-11	-	HIC_ASM_0	35014126	35022359	-	2358	-	- && - && -	-
evm.TU.HIC_ASM_8.441	10.3167	8.03846	7.65455	111.967	246.828	157.143	8.66991	171.979	-4.31326	7.09578e-13	9.8033e-11	-	HIC_ASM_8	12551366	12554987	-	2060	-	- && P47927.1 RecName: Full=Floral homeotic protein APETALA 2 && PF00847:AP2 domain	AP2
evm.TU.HIC_ASM_20.4180	1615.86	1282.13	1572.46	273.608	373.956	329.215	1490.15	325.593	2.19452	7.2066e-13	9.93088e-11	-	HIC_ASM_20	123022237	123026876	+	1782	-	- && Q9ZV88.1 RecName: Full=BES1/BZR1 homolog protein 4 && PF05687:BES1/BZR1 plant transcription factor, N-terminal	-
evm.TU.HIC_ASM_21.1156	1213.51	2198.52	1283.78	237.338	195.646	176.786	1565.27	203.257	2.94487	7.38867e-13	1.01473e-10	-	HIC_ASM_21	30069279	30077818	-	1380	-	- && Q76MX2.1 RecName: Full=Bifunctional L-3-cyanoalanine synthase/cysteine synthase 1, mitochondrial; Flags: Precursor && PF00291:Pyridoxal-phosphate dependent enzyme	PALP
evm.TU.HIC_ASM_22.3038	473.281	0	8346.73	0	0	0	2940.01	0	28.0188	7.40144e-13	1.01473e-10	-	HIC_ASM_22	102140800	102141417	-	618	-	- && Q9LMU2.1 RecName: Full=Kunitz trypsin inhibitor 2; Short=AtKTI2; Flags: Precursor && PF00197:Trypsin and protease inhibitor	-
evm.TU.HIC_ASM_20.3448	1265.09	503.743	1506.85	60.7143	44.5776	18.8572	1091.9	41.383	4.72195	7.4793e-13	1.0228e-10	-	HIC_ASM_20	103891280	103894417	+	2122	-	- && Q9C519.1 RecName: Full=WRKY transcription factor 6; AltName: Full=WRKY DNA-binding protein 6; Short=AtWRKY6 && PF03106:WRKY DNA -binding domain	WRKY
evm.TU.HIC_ASM_0.5111	32.2398	25.4551	8.74805	491.234	833.766	352.786	22.1477	559.262	-4.66663	7.60056e-13	1.03674e-10	-	HIC_ASM_0	175454933	175457151	+	1392	-	- && Q05466.1 RecName: Full=Homeobox-leucine zipper protein HAT4; AltName: Full=HD-ZIP protein ATHB-2; AltName: Full=Homeodomain transcription factor ATHB-2; AltName: Full=Homeodomain-leucine zipper protein HAT4; Short=HD-ZIP protein 4 && PF04618:HD-ZIP p	HD-ZIP_N
novel.4324	1053.6	539.916	5493.78	29.1744	27.2418	31.4286	2362.43	29.2816	6.33415	7.78665e-13	1.05944e-10	-	HIC_ASM_16	62243574	62257556	-	11746	-	- && - && -	-
evm.TU.HIC_ASM_11.3816	5.15837	13.3974	6.56104	173.469	135.384	124.929	8.37228	144.594	-4.12385	7.92255e-13	1.07521e-10	-	HIC_ASM_11	158699036	158700491	+	1456	-	- && - && -	-
evm.TU.HIC_ASM_17.1725	11481.2	10664.4	6040.53	1247.4	1479.31	1296.43	9395.38	1341.05	2.80856	7.94773e-13	1.07591e-10	-	HIC_ASM_17	69969851	69977016	+	2369	-	- && P0CL18.1 RecName: Full=Eukaryotic translation initiation factor 2D; Short=eIF2d; AltName: Full=Ligatin && PF01253:Translation initiation factor SUI1	SUI1
evm.TU.HIC_ASM_6.3574	5941.15	2036.41	3116.49	222.356	118.048	262.429	3698.02	200.944	4.20172	8.00823e-13	1.08137e-10	-	HIC_ASM_6	120425626	120428686	+	1427	-	- && O22230.1 RecName: Full=Heat stress transcription factor B-3; Short=AtHsfB3; AltName: Full=AtHsf-05 && PF00447:HSF-type DNA-binding	HSF_DNA-bind
evm.TU.HIC_ASM_9.2876	50.2941	54.9295	55.7688	438.404	1132.6	557.072	53.6641	709.359	-3.72412	8.13749e-13	1.09607e-10	-	HIC_ASM_9	100819686	100820991	+	998	-	- && - && PF07795:Protein of unknown function (DUF1635)	-
evm.TU.HIC_ASM_1.3032	962.036	42.8718	1634.79	0	0	0	879.9	0	12.5464	8.87342e-13	1.19221e-10	-	HIC_ASM_1	113337271	113340410	-	1976	-	- && P31531.1 RecName: Full=1-aminocyclopropane-1-carboxylate synthase; Short=ACC synthase; AltName: Full=S-adenosyl-L-methionine methylthioadenosine-lyase && PF00155:Aminotransferase class I and II	Aminotran_1_2
evm.TU.CTG45.2	2623.03	1095.91	3223.66	164.796	97.4102	174.429	2314.2	145.545	3.99088	8.92702e-13	1.19642e-10	-	CTG45	131465	132712	-	1248	-	- && - && PF04520:Senescence regulator	-
evm.TU.HIC_ASM_4.1429	6.44796	9.3782	4.37403	179.777	140.337	99.0001	6.7334	139.705	-4.39286	1.03193e-12	1.37958e-10	-	HIC_ASM_4	38763376	38767314	-	1766	-	- && Q9ZV88.1 RecName: Full=BES1/BZR1 homolog protein 4 && PF05687:BES1/BZR1 plant transcription factor, N-terminal	-
evm.TU.CTG5331.6	567.421	584.128	574.091	117.486	148.592	102.143	575.213	122.74	2.22892	1.0378e-12	1.38398e-10	-	CTG5331	252121	255606	-	1060	-	- && Q9ZPV9.2 RecName: Full=Syntaxin-112; Short=AtSYP112 && PF00804:Syntaxin|PF05739:SNARE domain	SNARE
evm.TU.HIC_ASM_6.439	3.86878	5.35897	3.28052	137.198	85.8531	190.143	4.16942	137.732	-5.05916	1.06641e-12	1.41862e-10	-	HIC_ASM_6	12972649	13070644	-	4755	-	- && A3DH97.1 RecName: Full=Anti-sigma-I factor RsgI6; AltName: Full=Endo-1,4-beta-xylanase && PF02018:Carbohydrate binding domain|PF00331:Glycosyl hydrolase family 10	-
evm.TU.HIC_ASM_9.2553	3.86878	14.7372	4.37403	443.924	302.962	164.214	7.65999	303.7	-5.32643	1.08901e-12	1.4451e-10	-	HIC_ASM_9	92248077	92248947	+	871	-	- && Q9SJ54.1 RecName: Full=NDR1/HIN1-like protein 12 && PF03168:Late embryogenesis abundant protein	-
novel.741	6653.01	4.01923	29311.4	1.57699	0.825511	0	11989.5	0.800835	13.8706	1.09775e-12	1.45312e-10	-	CTG4051	17763	18632	+	627	-	- && Q02214.1 RecName: Full=Trypsin inhibitor 1; AltName: Full=NSTI-I; AltName: Full=Trypsin inhibitor I; Flags: Precursor && PF00280:Potato inhibitor I family	-
evm.TU.HIC_ASM_10.22	1896.99	2889.83	10141.2	98.5621	116.397	28.2857	4976	81.0816	5.93971	1.13235e-12	1.49523e-10	-	HIC_ASM_10	325160	327258	-	2099	-	- && P98188.1 RecName: Full=Cytochrome P450 94A2; AltName: Full=P450-dependent fatty acid omega-hydroxylase && PF00067:Cytochrome P450	p450
evm.TU.HIC_ASM_13.771	52.8733	60.2884	30.6182	898.098	730.577	381.072	47.9266	669.916	-3.80894	1.14951e-12	1.51417e-10	-	HIC_ASM_13	20526671	20532707	-	2802	-	- && Q9C533.2 RecName: Full=Probable protein S-acyltransferase 22; AltName: Full=Probable palmitoyltransferase At1g69420; AltName: Full=Zinc finger DHHC domain-containing protein At1g69420 && PF01529:DHHC palmitoyltransferase	-
evm.TU.HIC_ASM_20.4644	1381.15	675.23	565.343	70.1762	61.0878	84.8572	873.909	72.0404	3.60021	1.21308e-12	1.594e-10	-	HIC_ASM_20	133553813	133554819	+	267	-	- && Q9M1S3.1 RecName: Full=Probable RNA-binding protein ARP1; AltName: Full=ABA-regulated RNA-binding protein 1 && -	-
evm.TU.CTG6275.2	28.371	13.3974	5.46753	296.475	447.427	504.429	15.7453	416.11	-4.73453	1.24445e-12	1.63123e-10	-	CTG6275	30414	33637	-	934	-	- && - && -	-
evm.TU.HIC_ASM_6.813	217.941	191.583	1299.09	4.73098	8.25511	6.28572	569.537	6.42394	6.47183	1.2577e-12	1.64459e-10	-	HIC_ASM_6	25335769	25338281	+	2201	-	- && Q84JR9.1 RecName: Full=TPR repeat-containing thioredoxin TTL4; AltName: Full=Tetratricopeptide repeat thioredoxin-like 4 && PF13414:TPR repeat	-
evm.TU.HIC_ASM_23.250	61.9005	72.3461	40.4597	510.158	640.596	379.5	58.2354	510.085	-3.13469	1.28501e-12	1.67622e-10	-	HIC_ASM_23	4678254	4683622	-	1875	-	- && Q9FZ45.1 RecName: Full=Uncharacterized membrane protein At1g16860 && -	-
evm.TU.HIC_ASM_13.3464	0	0	1.09351	717.532	574.555	154.786	0.364502	482.291	-10.0887	1.28898e-12	1.67732e-10	-	HIC_ASM_13	104515527	104517795	-	1827	-	- && Q9SV43.1 RecName: Full=Patatin-like protein 7; Short=AtPLP7; AltName: Full=Patatin-related phospholipase A IIIbeta; Short=pPLAIIIb; AltName: Full=Phospholipase A IIIA; Short=AtPLAIIIA && PF01734:Patatin-like phospholipase	-
evm.TU.HIC_ASM_22.1969	2172.96	4786.9	5376.77	340.631	155.196	124.143	4112.21	206.657	4.31456	1.36029e-12	1.76585e-10	-	HIC_ASM_22	72188107	72191193	+	1831	-	- && O64896.1 RecName: Full=Trehalose-phosphate phosphatase A; Short=AtTPPA; AltName: Full=Trehalose 6-phosphate phosphatase && PF02358:Trehalose-phosphatase	-
evm.TU.HIC_ASM_8.2707	1365.68	196.942	1599.8	12.616	10.7316	25.9286	1054.14	16.4254	6.00334	1.37403e-12	1.77938e-10	-	HIC_ASM_8	92808980	92812449	+	1440	-	- && Q6R567.1 RecName: Full=E3 ubiquitin-protein ligase RMA1H1; AltName: Full=Protein RING membrane-anchor 1 homolog 1 && PF00097:Zinc finger, C3HC4 type (RING finger)	zf-C3HC4
evm.TU.CTG5869.2	1.28959	1.33974	2.18701	272.82	156.022	100.572	1.60545	176.471	-6.75694	1.42017e-12	1.83472e-10	-	CTG5869	40323	41111	+	789	-	- && O65695.1 RecName: Full=Auxin-responsive protein SAUR50; AltName: Full=Protein SMALL AUXIN UP RNA 50 && PF02519:Auxin responsive protein	Auxin_inducible
evm.TU.HIC_ASM_12.1674	15446.7	9197.33	16658.5	2291.37	1654.32	2054.64	13767.5	2000.11	2.78312	1.4871e-12	1.91657e-10	-	HIC_ASM_12	48550512	48556020	-	1051	-	- && F6HDT7.1 RecName: Full=1,2-dihydroxy-3-keto-5-methylthiopentene dioxygenase 2; AltName: Full=Acireductone dioxygenase (Fe(2+)-requiring) 2; Short=ARD 2; Short=Fe-ARD 2 && PF03079:ARD/ARD' family	-
novel.2321	10.3167	24.1154	10.9351	252.319	208.854	169.714	15.1224	210.296	-3.80859	1.50915e-12	1.93699e-10	-	HIC_ASM_1	46744697	46750478	-	2136	-	- && - && -	-
evm.TU.HIC_ASM_11.3664	1590.07	1195.05	2546.78	133.256	136.209	227.072	1777.3	165.512	3.42471	1.51015e-12	1.93699e-10	-	HIC_ASM_11	153691130	153695039	+	2167	-	- && Q9ZVJ5.2 RecName: Full=Haloacid dehalogenase-like hydrolase domain-containing protein Sgpp; AltName: Full=Subclass I phosphosugar phosphatase; Short=AtSgpp && PF13419:Haloacid dehalogenase-like hydrolase	-
evm.TU.CTG3103.5	1423.71	534.557	789.512	2.36549	17.3357	25.9286	915.926	15.2099	5.91232	1.53153e-12	1.95974e-10	-	CTG3103	154411	156547	-	2137	-	- && Q9LZD3.1 RecName: Full=Exocyst complex component EXO70A1; Short=AtExo70a1; AltName: Full=Exocyst subunit Exo70 family protein A1 && PF03081:Exo70 exocyst complex subunit	Exo70
evm.TU.HIC_ASM_15.2458	1065.2	1445.58	979.782	191.605	215.458	253	1163.52	220.021	2.40254	1.5597e-12	1.99034e-10	-	HIC_ASM_15	87803339	87807120	-	2538	-	- && Q9S9T7.2 RecName: Full=Vacuolar protein sorting-associated protein 28 homolog 2 && PF03997:VPS28 protein	-
evm.TU.HIC_ASM_5.1667	21070.7	10679.1	15621.8	2538.17	2015.07	2284.86	15790.5	2279.37	2.79235	1.56285e-12	1.99034e-10	-	HIC_ASM_5	59838352	59845502	+	3218	-	- && F6HDT7.1 RecName: Full=1,2-dihydroxy-3-keto-5-methylthiopentene dioxygenase 2; AltName: Full=Acireductone dioxygenase (Fe(2+)-requiring) 2; Short=ARD 2; Short=Fe-ARD 2 && PF03079:ARD/ARD' family	-
evm.TU.HIC_ASM_2.606	1.28959	10.7179	0	912.291	832.115	332.357	4.00251	692.254	-7.47073	1.6233e-12	2.06244e-10	-	HIC_ASM_2	14035736	14037749	+	1924	-	- && P37123.1 RecName: Full=Cytochrome P450 77A1; AltName: Full=CYPLXXVIIA1; AltName: Full=Cytochrome P-450EG6, partial [Solanum melongena] && PF00067:Cytochrome P450	p450
evm.TU.HIC_ASM_11.120	14.1855	26.7949	13.1221	476.252	339.285	188.572	18.0342	334.703	-4.22128	1.63248e-12	2.06921e-10	-	HIC_ASM_11	2167324	2173410	-	3449	-	- && Q9XSC3.1 RecName: Full=WD repeat-containing protein 44; AltName: Full=Rab11-binding protein; AltName: Full=Rabphilin-11 && -	-
evm.TU.HIC_ASM_3.1027	0	0	0	267.301	559.696	102.929	0	309.975	-10.4126	1.6749e-12	2.11798e-10	-	HIC_ASM_3	28685853	28686551	+	397	-	- && - && -	-
evm.TU.HIC_ASM_4.3302	76.086	38.8525	74.3584	446.289	512.642	476.143	63.099	478.358	-2.91926	1.74985e-12	2.20757e-10	-	HIC_ASM_4	107619715	107626754	+	2054	-	- && Q9LZM8.1 RecName: Full=BEL1-like homeodomain protein 9; Short=BEL1-like protein 9; AltName: Full=Protein BELLRINGER; AltName: Full=Protein LARSON; AltName: Full=Protein PENNYWISE; AltName: Full=Protein REPLUMLESS; AltName: Full=Protein VAAMANA && PF0	POX
evm.TU.HIC_ASM_22.3979	4104.77	6185.59	2722.83	346.939	484.575	530.358	4337.73	453.957	3.25626	1.78488e-12	2.24648e-10	-	HIC_ASM_22	126421697	126427129	+	1329	-	- && Q8CCA0.1 RecName: Full=DCN1-like protein 4; AltName: Full=DCUN1 domain-containing protein 4; AltName: Full=Defective in cullin neddylation protein 1-like protein 4 && PF03556:Cullin binding	-
evm.TU.HIC_ASM_2.2589	8246.95	12641.8	10392.7	571.66	1263.03	1272.07	10427.1	1035.59	3.33184	1.80429e-12	2.26561e-10	-	HIC_ASM_2	91173127	91175709	-	2490	-	- && - && -	-
evm.TU.HIC_ASM_21.2961	2022.08	2221.29	6819.11	0	24.7653	5.5	3687.49	10.0884	8.5162	1.87153e-12	2.34456e-10	-	HIC_ASM_21	102589713	102590195	-	483	-	- && Q01545.1 RecName: Full=18.8 kDa class II heat shock protein && PF00011:Hsp20/alpha crystallin family	-
evm.TU.HIC_ASM_4.526	2193.6	1467.02	1455.46	280.705	264.989	352	1705.36	299.231	2.51059	1.9222e-12	2.40244e-10	-	HIC_ASM_4	14459980	14469268	+	2235	-	- && Q9VTF9.1 RecName: Full=Ubiquitin fusion degradation protein 1 homolog; Short=UB fusion protein 1 && PF03152:Ubiquitin fusion degradation protein UFD1	UFD1
evm.TU.HIC_ASM_8.71	1458.53	1316.97	1470.77	456.54	421.01	440.786	1415.42	439.445	1.68753	1.98506e-12	2.47419e-10	-	HIC_ASM_8	1934824	1953919	-	2955	-	- && Q9LZB8.1 RecName: Full=ABC transporter B family member 29, chloroplastic; Short=ABC transporter ABCB.29; Short=AtABCB29; AltName: Full=ABC2 homolog 12; Flags: Precursor && PF00664:ABC transporter transmembrane region|PF00005:ABC transporter	ABC_tran
evm.TU.HIC_ASM_17.4387	20.6335	61.6282	28.4312	1000.6	1108.66	425.072	36.8976	844.778	-4.52022	1.98882e-12	2.47419e-10	-	HIC_ASM_17	152611684	152615752	-	3311	-	- && Q9LP77.1 RecName: Full=Probable inactive receptor kinase At1g48480; Flags: Precursor && PF08263:Leucine rich repeat N-terminal domain|PF13855:Leucine rich repeat|PF00069:Protein kinase domain	Pkinase
evm.TU.HIC_ASM_11.4206	56.7421	40.1923	30.6182	560.621	901.458	354.357	42.5175	605.479	-3.83449	2.02285e-12	2.51072e-10	-	HIC_ASM_11	169991308	169993202	+	1173	-	- && Q9LH89.1 RecName: Full=Uncharacterized protein At3g28850 && PF00462:Glutaredoxin	-
evm.TU.HIC_ASM_0.3870	5.15837	2.67949	9.84156	192.393	132.907	116.286	5.89314	147.195	-4.61137	2.1123e-12	2.61352e-10	-	HIC_ASM_0	140529163	140532297	+	2257	-	- && - && -	-
evm.TU.HIC_ASM_4.913	584.186	984.711	622.205	106.447	121.35	118.643	730.367	115.48	2.66074	2.11541e-12	2.61352e-10	-	HIC_ASM_4	25583322	25586262	+	882	-	- && F4I114.1 RecName: Full=Probable serine/threonine-protein kinase At1g09600 && -	-
evm.TU.HIC_ASM_1.887	1779.64	2388.76	3341.76	424.211	362.399	391.286	2503.39	392.632	2.67272	2.12493e-12	2.61927e-10	-	HIC_ASM_1	28781581	28789685	-	1691	-	- && Q9LRR9.1 RecName: Full=Peroxisomal (S)-2-hydroxy-acid oxidase GLO1; AltName: Full=Glycolate oxidase 1; Short=AtGLO1; Short=GOX 1; AltName: Full=Short chain alpha-hydroxy acid oxidase GLO1 && PF01070:FMN-dependent dehydrogenase	FMN_dh
evm.TU.HIC_ASM_23.162	131.538	125.936	217.608	16.5584	11.5571	14.9286	158.361	14.3481	3.46474	2.20395e-12	2.71046e-10	-	HIC_ASM_23	3197280	3199736	+	2457	-	- && A2XQD3.1 RecName: Full=G-type lectin S-receptor-like serine/threonine-protein kinase LECRK2; Short=OsLecRK2; Flags: Precursor && PF01453:D-mannose binding lectin|PF00069:Protein kinase domain|PF00954:S-locus glycoprotein domain	Pkinase
novel.8953	1081.97	1444.24	284.312	10.2505	33.8459	10.2143	936.841	18.1036	5.69505	2.26119e-12	2.7745e-10	-	HIC_ASM_9	57739426	57742586	-	3050	-	- && - && -	-
evm.TU.HIC_ASM_10.777	20.6335	26.7949	19.6831	606.354	344.238	203.5	22.3705	384.697	-4.10672	2.28789e-12	2.80087e-10	-	HIC_ASM_10	24798049	24803185	-	3069	-	- && - && PF14309:Domain of unknown function (DUF4378)|PF14383:DUF761-associated sequence motif	-
novel.5415	710.566	517.141	597.055	145.872	137.035	124.929	608.254	135.945	2.16172	2.30878e-12	2.81652e-10	-	HIC_ASM_19	40131208	40135534	+	4150	-	- && - && -	-
evm.TU.HIC_ASM_4.3696	41.267	79.0448	33.8987	444.712	539.884	535.072	51.4035	506.556	-3.30593	2.31116e-12	2.81652e-10	-	HIC_ASM_4	118999583	119004505	-	1866	-	- && Q9SJL0.1 RecName: Full=UDP-glycosyltransferase 86A1 && PF00201:UDP-glucoronosyl and UDP-glucosyl transferase	UDPGT
evm.TU.HIC_ASM_5.2961	3131.13	853.416	1475.14	7.88497	0	18.0714	1819.9	8.65214	7.71415	2.33173e-12	2.83516e-10	-	HIC_ASM_5	101605522	101606953	+	1236	-	- && O80494.2 RecName: Full=F-box protein PP2-B15; AltName: Full=Protein PHLOEM PROTEIN 2-LIKE B15; Short=AtPP2-B15 && PF14299:Phloem protein 2|PF00646:F-box domain	F-box
evm.TU.CTG2836.3	3.86878	1.33974	1.09351	120.64	259.21	114.714	2.10068	164.855	-6.31584	2.35166e-12	2.85203e-10	-	CTG2836	319497	321490	+	1236	-	- && O49814.1 RecName: Full=Beta-carotene hydroxylase 2, chloroplastic; Flags: Precursor && PF04116:Fatty acid hydroxylase superfamily	-
evm.TU.CTG4051.1	4793.42	22.7756	12035.1	0	0	1.57143	5617.11	0.52381	13.3771	2.35622e-12	2.85203e-10	-	CTG4051	6402	8748	-	465	-	- && Q02214.1 RecName: Full=Trypsin inhibitor 1; AltName: Full=NSTI-I; AltName: Full=Trypsin inhibitor I; Flags: Precursor && -	-
evm.TU.HIC_ASM_18.2937	339.163	475.609	184.803	7.09647	22.2888	15.7143	333.191	15.0332	4.47132	2.46643e-12	2.97872e-10	-	HIC_ASM_18	104890225	104891208	-	984	-	- && Q9FIH9.1 RecName: Full=Calcium-binding protein CML37; AltName: Full=Calmodulin-like protein 37 && PF13833:EF-hand domain pair	-
evm.TU.HIC_ASM_19.3297	11.6063	52.25	20.7766	1264.75	1389.33	454.143	28.211	1036.08	-5.20256	2.49494e-12	3.0064e-10	-	HIC_ASM_19	82394407	82397714	+	2521	-	- && - && PF00612:IQ calmodulin-binding motif|PF13178:Protein of unknown function (DUF4005)	IQ
evm.TU.HIC_ASM_14.1539	3263.96	381.827	448.338	6.30798	4.12755	18.0714	1364.71	9.50232	7.16455	2.51594e-12	3.02493e-10	-	HIC_ASM_14	52640214	52643001	-	1846	-	- && Q9CAH1.1 RecName: Full=Putative receptor-like protein kinase At1g72540 && PF07714:Protein tyrosine kinase	Pkinase_Tyr
evm.TU.HIC_ASM_19.1098	1432.74	286.705	4075.5	18.9239	18.9867	32.2143	1931.65	23.375	6.36856	2.57936e-12	3.09425e-10	-	HIC_ASM_19	27272816	27274999	-	2184	-	- && Q9LZP8.1 RecName: Full=bZIP transcription factor 53; Short=AtbZIP53 && PF00170:bZIP transcription factor	bZIP_1
evm.TU.HIC_ASM_18.3725	2.57919	10.7179	5.46753	111.178	153.545	187	6.25489	150.574	-4.60062	2.74162e-12	3.28158e-10	-	HIC_ASM_18	130437841	130439998	+	2158	-	- && Q7XLY8.2 RecName: Full=E3 ubiquitin-protein ligase Os04g0590900; AltName: Full=RING-H2 finger protein Os04g0590900; AltName: Full=RING-type E3 ubiquitin transferase Os04g0590900 && PF13639:Ring finger domain	-
evm.TU.HIC_ASM_23.3311	0	4.01923	2.18701	272.032	246.002	95.8572	2.06875	204.63	-6.63593	2.86702e-12	3.42037e-10	-	HIC_ASM_23	116045239	116047714	+	2476	-	- && Q9SIT6.1 RecName: Full=ABC transporter G family member 5; Short=ABC transporter ABCG.5; Short=AtABCG5; AltName: Full=White-brown complex homolog protein 5; Short=AtWBC5 && PF00005:ABC transporter|PF01061:ABC-2 type transporter	ABC2_membrane
evm.TU.HIC_ASM_4.3240	8252.1	3139.02	4360.9	168.738	415.232	149.286	5250.68	244.419	4.42525	2.87265e-12	3.42037e-10	-	HIC_ASM_4	106249184	106254720	+	1021	-	- && - && PF00582:Universal stress protein family	Usp
evm.TU.HIC_ASM_22.4091	4535.5	3897.31	8532.63	244.434	534.931	199.572	5655.15	326.312	4.11542	2.87667e-12	3.42037e-10	-	HIC_ASM_22	128412658	128416573	-	1969	-	- && - && -	-
evm.TU.HIC_ASM_18.3046	1154.19	1997.56	2640.82	20016	13676.2	18510.7	1930.85	17401	-3.17174	2.89854e-12	3.43877e-10	-	HIC_ASM_18	107446475	107450168	+	2142	-	- && Q8RWE8.1 RecName: Full=GDP-L-galactose phosphorylase 1; AltName: Full=Protein VITAMIN C DEFECTIVE 2 && -	-
evm.TU.HIC_ASM_20.3420	145.724	132.635	85.2935	690.723	930.35	729.143	121.217	783.406	-2.69437	2.94203e-12	3.48268e-10	-	HIC_ASM_20	103440198	103446203	+	2097	-	- && O22299.1 RecName: Full=Homeobox protein knotted-1-like LET6 && PF03789:ELK domain|PF03790:KNOX1 domain|PF03791:KNOX2 domain|PF05920:Homeobox KN domain	KNOX1
evm.TU.HIC_ASM_7.334	14.1855	12.0577	62.3299	1405.89	1925.92	720.501	29.5244	1350.77	-5.50716	3.02242e-12	3.56997e-10	-	HIC_ASM_7	8239092	8242135	-	1950	-	- && Q41951.2 RecName: Full=Aquaporin TIP2-1; AltName: Full=Delta-tonoplast intrinsic protein; Short=Delta-TIP; AltName: Full=Tonoplast intrinsic protein 2-1; Short=AtTIP2;1; Contains: RecName: Full=Aquaporin TIP2-1, N-terminally processed && PF00230:Majo	-
evm.TU.HIC_ASM_18.2620	3915.2	9754.67	1260.81	121.429	129.605	143	4976.89	131.345	5.24376	3.04184e-12	3.58503e-10	-	HIC_ASM_18	94126043	94133295	+	1515	-	- && P27322.1 RecName: Full=Heat shock cognate 70 kDa protein 2 && PF00012:Hsp70 protein	HSP70
evm.TU.HIC_ASM_19.797	7.73756	6.69871	2.18701	101.716	113.92	117.072	5.54109	110.903	-4.35357	3.19293e-12	3.74675e-10	-	HIC_ASM_19	18985996	18988279	+	1217	-	- && - && -	-
evm.TU.HIC_ASM_9.3083	20.6335	12.0577	17.4961	512.523	281.499	175.214	16.7291	323.079	-4.26934	3.19299e-12	3.74675e-10	-	HIC_ASM_9	106229286	106235104	+	2214	-	- && Q9ZQC5.1 RecName: Full=Interactor of constitutive active ROPs 2, chloroplastic; AltName: Full=ROP-interactive partner 2; Flags: Precursor && -	-
evm.TU.HIC_ASM_13.2927	4520.02	3796.83	2070.01	110.39	11.5571	81.7144	3462.29	67.887	5.67196	3.32521e-12	3.89339e-10	-	HIC_ASM_13	89346800	89446566	-	3471	-	- && P26792.1 RecName: Full=Beta-fructofuranosidase, insoluble isoenzyme 1; AltName: Full=Cell wall beta-fructosidase 1; AltName: Full=Invertase 1; AltName: Full=Sucrose hydrolase 1; Flags: Precursor && PF08244:Glycosyl hydrolases family 32 C terminal|PF0	-
evm.TU.HIC_ASM_19.4113	1044.57	762.314	939.322	203.432	184.089	138.286	915.402	175.269	2.385	3.38136e-12	3.95054e-10	-	HIC_ASM_19	104009914	104024757	-	2243	-	- && - && PF11107:Fanconi anemia group F protein (FANCF)	-
evm.TU.HIC_ASM_5.3811	153.462	115.218	153.091	0	0.825511	4.71429	140.59	1.8466	6.24266	3.41478e-12	3.98092e-10	-	HIC_ASM_5	121524783	121533305	+	1598	-	- && - && -	-
evm.TU.HIC_ASM_18.1539	69.638	85.7435	134.501	5.51948	4.95306	3.14286	96.6276	4.53847	4.41533	3.54232e-12	4.12066e-10	-	HIC_ASM_18	52066838	52068227	+	501	-	- && O81223.3 RecName: Full=Calcineurin B-like protein 4; AltName: Full=Protein SALT OVERLY SENSITIVE 3 && -	-
evm.TU.HIC_ASM_20.511	10.3167	10.7179	15.3091	464.425	198.123	164.214	12.1146	275.587	-4.5012	3.60394e-12	4.1833e-10	-	HIC_ASM_20	13703098	13703961	-	864	-	- && - && PF08137:DVL family	-
evm.TU.HIC_ASM_20.2226	323.688	222.397	274.47	1116.51	1421.53	1393.86	273.518	1310.63	-2.26032	3.65236e-12	4.23036e-10	-	HIC_ASM_20	72111254	72115529	-	4276	-	- && Q8LGM7.1 RecName: Full=Molybdenum cofactor sulfurase; Short=MCS; Short=MOS; Short=MoCo sulfurase; AltName: Full=Molybdenum cofactor sulfurtransferase && -	-
novel.6335	8490.68	11978.6	1431.4	108.024	216.284	163.429	7300.24	162.579	5.48878	3.70527e-12	4.28242e-10	-	HIC_ASM_21	102417985	102442077	-	1108	-	- && O82013.1 RecName: Full=17.3 kDa class II heat shock protein; AltName: Full=Hsp17.3; AltName: Full=Hsp20.2 && -	-
evm.TU.HIC_ASM_9.1798	5818.64	2754.51	404.597	1.57699	24.7653	3.14286	2992.58	9.82839	8.25286	3.88498e-12	4.48049e-10	-	HIC_ASM_9	68641939	68642737	+	799	-	- && P30236.1 RecName: Full=22.0 kDa class IV heat shock protein; Flags: Precursor && PF00011:Hsp20/alpha crystallin family	-
evm.TU.HIC_ASM_4.3701	335.294	160.769	151.997	1737.06	2438.56	2876.5	216.02	2350.71	-3.44442	3.9716e-12	4.57057e-10	-	HIC_ASM_4	119190515	119197748	+	4453	-	- && Q9ZR72.1 RecName: Full=ABC transporter B family member 1; Short=ABC transporter ABCB.1; Short=AtABCB1; AltName: Full=Multidrug resistance protein 1; AltName: Full=P-glycoprotein 1; Short=AtPgp1 && PF00005:ABC transporter|PF00664:ABC transporter trans	ABC_membrane
evm.TU.CTG7864.6	154.751	137.994	125.753	819.248	621.609	588.501	139.499	676.453	-2.27856	4.02414e-12	4.62114e-10	-	CTG7864	226922	234309	-	2527	-	- && Q9FZB1.1 RecName: Full=Probable LRR receptor-like serine/threonine-protein kinase At1g51880; Flags: Precursor && PF12819:Carbohydrate-binding protein of the ER	-
evm.TU.HIC_ASM_20.1093	3.86878	0	0	137.198	573.73	488.715	1.28959	399.881	-8.31709	4.07532e-12	4.66993e-10	-	HIC_ASM_20	40723807	40724412	+	606	-	- && - && PF04520:Senescence regulator	-
evm.TU.HIC_ASM_18.2755	7.73756	8.03846	5.46753	125.371	91.6317	95.8572	7.08118	104.287	-3.89225	4.17295e-12	4.77163e-10	-	HIC_ASM_18	99711395	99713515	-	2121	-	- && Q766C2.1 RecName: Full=Aspartic proteinase nepenthesin-2; AltName: Full=Nepenthesin-II; Flags: Precursor && PF14541:Xylanase inhibitor C-terminal|PF14543:Xylanase inhibitor N-terminal	-
evm.TU.CTG818.3	221.81	194.263	139.969	923.33	1363.74	1067	185.347	1118.02	-2.59388	4.31263e-12	4.91683e-10	-	CTG818	18920	25870	-	1985	-	- && O22299.1 RecName: Full=Homeobox protein knotted-1-like LET6 && PF03790:KNOX1 domain|PF03791:KNOX2 domain|PF05920:Homeobox KN domain|PF03789:ELK domain	KNOX1
evm.TU.HIC_ASM_19.2529	8793.73	7016.23	9309.02	65.4453	141.988	465.143	8373	224.192	5.22285	4.31823e-12	4.91683e-10	-	HIC_ASM_19	63169269	63169601	-	333	-	- && - && -	-
evm.TU.HIC_ASM_23.778	15315.2	12156.8	5146.04	634.74	874.216	999.429	10872.7	836.128	3.70082	4.35876e-12	4.9525e-10	-	HIC_ASM_23	17625590	17632207	+	1603	-	- && O43030.1 RecName: Full=Hsp70 nucleotide exchange factor fes1 && PF08609:Nucleotide exchange factor Fes1	-
evm.TU.HIC_ASM_9.3613	2215.52	204.981	7599.87	0.788497	1.65102	14.1429	3340.12	5.52746	9.23714	4.37193e-12	4.95697e-10	-	HIC_ASM_9	119413893	119415366	+	1474	-	- && - && PF04819:Family of unknown function (DUF716)	-
evm.TU.HIC_ASM_21.1666	12.8959	64.3077	40.4597	801.113	908.887	665.501	39.2211	791.834	-4.33653	4.46175e-12	5.04816e-10	-	HIC_ASM_21	52896839	52899281	-	2135	-	- && Q9LYU7.1 RecName: Full=Inactive leucine-rich repeat receptor-like protein kinase CORYNE; AltName: Full=Protein SUPPRESSOR OF OVEREXPRESSION OF LLP1 2; Flags: Precursor && PF00069:Protein kinase domain	Pkinase
evm.TU.HIC_ASM_23.2694	848.552	602.884	1737.58	86.7347	73.4704	47.1429	1063.01	69.116	3.94337	4.4823e-12	5.05347e-10	-	HIC_ASM_23	88889491	88892214	+	2724	-	- && A2XQD3.1 RecName: Full=G-type lectin S-receptor-like serine/threonine-protein kinase LECRK2; Short=OsLecRK2; Flags: Precursor && PF00954:S-locus glycoprotein domain|PF07714:Protein tyrosine kinase|PF01453:D-mannose binding lectin	Pkinase_Tyr
evm.TU.HIC_ASM_21.542	16.7647	14.7372	8.74805	226.299	410.279	1397.79	13.4166	678.121	-5.66452	4.48525e-12	5.05347e-10	-	HIC_ASM_21	13255882	13260766	+	3062	-	- && - && PF10358:N-terminal C2 in EEIG1 and EHBP1 proteins	-
evm.TU.HIC_ASM_8.3229	1192.87	1696.11	1677.44	156.911	289.754	209	1522.14	218.555	2.8003	4.53824e-12	5.10248e-10	-	HIC_ASM_8	110032909	110040183	+	626	-	- && - && PF05627:Cleavage site for pathogenic type III effector avirulence factor Avr	-
evm.TU.CTG7707.9	2505.68	3499.41	1599.8	331.169	321.949	225.5	2534.96	292.873	3.11355	4.57825e-12	5.13672e-10	-	CTG7707	135290	139049	+	1769	-	- && Q54NS9.1 RecName: Full=Apoptosis-inducing factor homolog A && PF07992:Pyridine nucleotide-disulphide oxidoreductase	Pyr_redox_2
evm.TU.HIC_ASM_20.2589	388.167	128.615	295.247	2934	3470.45	2992	270.676	3132.15	-3.5321	4.68371e-12	5.2441e-10	-	HIC_ASM_20	81982925	81987639	-	4126	-	- && O49545.1 RecName: Full=Leucine-rich repeat receptor-like serine/threonine-protein kinase BAM1; AltName: Full=Protein BARELY ANY MERISTEM 1; Flags: Precursor && PF00069:Protein kinase domain|PF13855:Leucine rich repeat|PF08263:Leucine rich repeat N-te	Pkinase
evm.TU.HIC_ASM_23.3180	429.434	44.2115	427.561	0	0	0	300.402	0	10.9961	4.85897e-12	5.42902e-10	-	HIC_ASM_23	111071978	111087166	+	980	-	- && Q69KJ0.1 RecName: Full=Ribonuclease 3-like protein 3; AltName: Full=Ribonuclease III-like protein 3; Short=RNase III-like protein 3 && PF00636:Ribonuclease III domain	Ribonuclease_3
evm.TU.HIC_ASM_4.886	4976.54	3050.59	3074.94	301.994	217.935	513.072	3700.69	344.334	3.42578	4.88743e-12	5.44542e-10	-	HIC_ASM_4	25013985	25016782	-	1217	-	- && Q6R567.1 RecName: Full=E3 ubiquitin-protein ligase RMA1H1; AltName: Full=Protein RING membrane-anchor 1 homolog 1 && PF00097:Zinc finger, C3HC4 type (RING finger)	zf-C3HC4
evm.TU.CTG8999.6	12123.5	1417.45	1950.82	85.1577	63.5643	88.7858	5163.91	79.1693	6.02727	4.89392e-12	5.44542e-10	-	CTG8999	67441	68826	+	1386	-	- && Q9M886.1 RecName: Full=LOB domain-containing protein 41; AltName: Full=ASYMMETRIC LEAVES 2-like protein 38; Short=AS2-like protein 38 && PF03195:Protein of unknown function DUF260	-
evm.TU.HIC_ASM_22.2446	1663.57	766.333	1539.66	148.237	135.384	177.572	1323.19	153.731	3.10557	4.92438e-12	5.46799e-10	-	HIC_ASM_22	85720090	85727023	+	1691	-	- && B1ZB18.1 RecName: Full=Putative aminoacrylate hydrolase RutD; AltName: Full=Aminohydrolase && PF00561:alpha/beta hydrolase fold	Abhydrolase_1
evm.TU.CTG9133.1	1855.72	3792.81	1007.12	108.813	153.545	126.5	2218.55	129.619	4.09724	5.00607e-12	5.54724e-10	-	CTG9133	37452	43703	+	3061	-	- && - && -	-
evm.TU.HIC_ASM_0.4479	3038.28	3223.42	2988.55	824.768	609.227	851.715	3083.42	761.903	2.01675	5.10777e-12	5.64069e-10	-	HIC_ASM_0	159858634	159864180	+	2262	-	- && Q8VYW1.1 RecName: Full=Nuclear poly(A) polymerase 4; Short=AtPAP(IV); Short=PAP(IV); Short=Poly(A) polymerase IV; Short=nPAP; AltName: Full=Polynucleotide adenylyltransferase 4 && PF04926:Poly(A) polymerase predicted RNA binding domain|PF04928:Poly(A	NTP_transf_2
evm.TU.HIC_ASM_8.2713	0	0	0	194.759	110.618	104.5	0	136.626	-9.23089	5.11139e-12	5.64069e-10	-	HIC_ASM_8	93123349	93127125	+	1253	-	- && Q9M0I2.2 RecName: Full=Expansin-B3; Short=At-EXPB3; Short=AtEXPB3; AltName: Full=Ath-ExpBeta-1.6; AltName: Full=Beta-expansin-3; Flags: Precursor && PF01357:Pollen allergen|PF03330:Rare lipoprotein A (RlpA)-like double-psi beta-barrel	-
evm.TU.CTG9566.1	1021.36	915.044	390.382	62.2913	23.1143	26.7143	775.595	37.3733	4.37441	5.14373e-12	5.66474e-10	-	CTG9566	16863	20169	-	1371	-	- && Q9ZU95.1 RecName: Full=Nudix hydrolase 17, mitochondrial; Short=AtNUDT17; Flags: Precursor && PF00293:NUDIX domain	NUDIX
evm.TU.HIC_ASM_3.622	486.176	404.602	332.426	1717.35	1651.02	1763.14	407.735	1710.5	-2.06937	5.19886e-12	5.71375e-10	-	HIC_ASM_3	15290608	15296734	-	2874	-	- && Q9SIS3.1 RecName: Full=65-kDa microtubule-associated protein 6; Short=AtMAP65-6 && PF03999:Microtubule associated protein (MAP65/ASE1 family)	-
evm.TU.HIC_ASM_14.2846	858.869	1073.13	558.782	123.006	118.048	135.143	830.262	125.399	2.72655	5.91185e-12	6.4841e-10	-	HIC_ASM_14	101236802	101240040	+	1814	-	- && Q8GW64.2 RecName: Full=Peptidyl-tRNA hydrolase, chloroplastic; AltName: Full=C-PTH; Flags: Precursor && -	-
evm.TU.HIC_ASM_23.457	14.1855	93.782	19.6831	1495.78	1658.45	2038.93	42.5502	1731.05	-5.35052	5.93851e-12	6.50007e-10	-	HIC_ASM_23	9564778	9566107	+	1330	-	- && - && PF04520:Senescence regulator	-
evm.TU.HIC_ASM_16.3763	0	6.69871	2.18701	162.43	530.803	218.429	2.96191	303.887	-6.70167	6.27602e-12	6.85553e-10	-	HIC_ASM_16	114295487	114298351	-	1933	-	- && Q9SBK6.1 RecName: Full=Jasmonate O-methyltransferase; AltName: Full=Floral nectary-specific protein 1; AltName: Full=S-adenosyl-L-methionine:jasmonic acid carboxyl methyltransferase && PF03492:SAM dependent carboxyl methyltransferase	-
evm.TU.CTG9308.2	105.747	41.532	60.1429	760.111	3297.09	1628	69.1405	1895.07	-4.77666	6.43038e-12	7.00803e-10	-	CTG9308	76625	78305	-	762	-	- && - && -	-
evm.TU.HIC_ASM_9.3255	6.44796	8.03846	2.18701	111.178	154.37	102.929	5.55781	122.826	-4.49663	6.44171e-12	7.00803e-10	-	HIC_ASM_9	110564687	110568546	-	1411	-	- && - && -	-
evm.TU.HIC_ASM_11.534	196.018	178.186	259.161	2580.75	2482.31	1134.57	211.122	2065.88	-3.28989	6.52603e-12	7.08542e-10	-	HIC_ASM_11	13848366	13869817	-	3391	-	- && Q6R0H1.2 RecName: Full=Protein LHY; AltName: Full=MYB-related transcription factor LHY; AltName: Full=Protein LATE ELONGATED HYPOCOTYL && PF00249:Myb-like DNA-binding domain	Myb_DNA-binding
evm.TU.HIC_ASM_15.823	2042.72	1756.4	3920.22	270.455	135.384	236.5	2573.11	214.113	3.58703	6.56454e-12	7.11287e-10	-	HIC_ASM_15	21198377	21203434	-	2223	-	- && H2DH21.1 RecName: Full=Cytochrome P450 CYP72A219; AltName: Full=Cytochrome P450 CYP72A129 [Panax ginseng] && PF00067:Cytochrome P450	p450
evm.TU.HIC_ASM_17.4528	2782.94	4021.91	2556.62	428.942	620.784	566.5	3120.49	538.742	2.53407	6.73643e-12	7.28443e-10	-	HIC_ASM_17	156271705	156276910	+	1064	-	- && Q8CCA0.1 RecName: Full=DCN1-like protein 4; AltName: Full=DCUN1 domain-containing protein 4; AltName: Full=Defective in cullin neddylation protein 1-like protein 4 && PF03556:Cullin binding	-
evm.TU.CTG3269.2	2.57919	5.35897	2.18701	82.7922	210.505	135.143	3.37506	142.813	-5.42577	6.75113e-12	7.28566e-10	-	CTG3269	69125	71026	+	1902	-	- && Q9FVN0.1 RecName: Full=Ammonium transporter 1 member 3; AltName: Full=LeAMT1;3 && PF00909:Ammonium Transporter Family	Ammonium_transp
evm.TU.HIC_ASM_9.2542	1443.05	1145.48	180.429	2.36549	4.12755	17.2857	922.988	7.92626	6.86173	6.76727e-12	7.28844e-10	-	HIC_ASM_9	91815923	91817243	+	1321	-	- && Q9SF15.1 RecName: Full=E3 ubiquitin-protein ligase PUB24; AltName: Full=Plant U-box protein 24; AltName: Full=U-box domain-containing protein 24 && PF04564:U-box domain	U-box
evm.TU.HIC_ASM_10.1323	0	4.01923	1.09351	96.1966	265.814	269.5	1.70424	210.504	-6.98433	6.79496e-12	7.30363e-10	-	HIC_ASM_10	48409729	48410371	+	643	-	- && - && PF00036:EF hand	efhand
evm.TU.CTG4594.3	16.7647	16.0769	33.8987	1395.64	1003.82	234.929	22.2468	878.13	-5.29723	6.84544e-12	7.3432e-10	-	CTG4594	194385	197641	+	1961	-	- && Q40460.1 RecName: Full=Ribulose bisphosphate carboxylase/oxygenase activase 1, chloroplastic; Short=RA 1; Short=RuBisCO activase 1; Flags: Precursor && PF00004:ATPase family associated with various cellular activities (AAA)	AAA
evm.TU.CTG8113.9	5039.73	6212.39	1873.18	375.325	241.875	226.286	4375.1	281.162	3.95975	6.94884e-12	7.43927e-10	-	CTG8113	196644	202229	-	2718	-	- && Q6YVY0.1 RecName: Full=Auxin response factor 7 && PF02362:B3 DNA binding domain	B3
evm.TU.HIC_ASM_1.885	322.398	1337.06	94.0416	4.73098	6.60408	3.14286	584.501	4.82598	6.92172	7.14208e-12	7.63095e-10	-	HIC_ASM_1	28697273	28699310	+	669	-	- && Q8LBM2.1 RecName: Full=Protein TIFY 5A; AltName: Full=Jasmonate ZIM domain-containing protein 8 && PF09425:Divergent CCT motif|PF06200:tify domain	Zim
evm.TU.HIC_ASM_21.3849	343.032	93.782	263.535	0	0	1.57143	233.45	0.52381	8.78047	7.2396e-12	7.71979e-10	-	HIC_ASM_21	128571856	128573026	-	1171	-	- && P25871.1 RecName: Full=Osmotin-like protein; AltName: Full=Pathogenesis-related protein PR-5d; Flags: Precursor && PF00314:Thaumatin family	Thaumatin
evm.TU.HIC_ASM_15.1813	230.837	62.9679	218.701	0	0.825511	1.57143	170.835	0.79898	7.74014	7.33846e-12	7.80972e-10	-	HIC_ASM_15	65294869	65296996	+	2128	-	- && F4IJ77.1 RecName: Full=AAA-ATPase At2g46620 && PF00004:ATPase family associated with various cellular activities (AAA)|PF14363:Domain associated at C-terminal with AAA	AAA
evm.TU.HIC_ASM_13.3492	19.3439	71.0064	37.1792	1164.61	1752.56	532.715	42.5098	1149.96	-4.75943	7.53764e-12	8.00584e-10	-	HIC_ASM_13	105038197	105042071	+	3142	-	- && Q9FG35.1 RecName: Full=Protein trichome birefringence && PF14416:PMR5 N terminal Domain|PF13839:GDSL/SGNH-like Acyl-Esterase family found in Pmr5 and Cas1p	-
evm.TU.HIC_ASM_19.5191	607.398	905.666	545.66	111.178	61.9133	63.6429	686.241	78.9114	3.11984	7.68325e-12	8.1444e-10	-	HIC_ASM_19	146008894	146010306	+	1413	-	- && Q9LPR8.1 RecName: Full=Scarecrow-like protein 3; Short=AtSCL3; AltName: Full=GRAS family protein 5; Short=AtGRAS-5 && PF03514:GRAS domain family	GRAS
novel.4123	5.15837	4.01923	1.09351	130.891	106.491	85.6429	3.4237	107.675	-5.01309	7.70187e-12	8.14806e-10	-	HIC_ASM_16	42420282	42422637	+	2356	-	- && - && -	-
evm.TU.HIC_ASM_22.2318	495.204	427.378	289.779	3.15399	10.7316	23.5714	404.12	12.4857	5.01553	7.8001e-12	8.23577e-10	-	HIC_ASM_22	82347620	82351342	-	1506	-	- && F4JTB3.1 RecName: Full=Protein DETOXIFICATION 35; Short=AtDTX35; AltName: Full=Multidrug and toxic compound extrusion protein 35; Short=MATE protein 35; AltName: Full=Protein DETOXIFYING EFFLUX CARRIER 35; Short=Protein DTX5; AltName: Full=Protein FL	MatE
evm.TU.CTG9609.13	9597.15	2427.61	727.182	78.0612	28.8929	27.5	4250.65	44.818	6.56723	7.83436e-12	8.25572e-10	-	CTG9609	304455	310066	+	1010	-	- && C0HJG8.1 RecName: Full=Basic secretory protease; AltName: Full=Boswellia basic secretory protease; Short=BBSP, partial [Boswellia serrata] && PF04450:Peptidase of plants and bacteria	-
evm.TU.HIC_ASM_22.3354	60.6109	37.5128	102.79	652.876	1128.47	755.072	66.9711	845.474	-3.65386	7.95793e-12	8.36953e-10	-	HIC_ASM_22	109477299	109481375	-	1963	-	- && - && PF03080:Domain of unknown function (DUF239)|PF14365:Domain of unknown function (DUF4409)	-
evm.TU.CTG1516.15	6.44796	1.33974	3.28052	105.659	151.068	91.9287	3.68941	116.219	-4.97546	8.10495e-12	8.5075e-10	-	CTG1516	239833	240660	+	828	-	- && O22227.1 RecName: Full=Protein MIZU-KUSSEI 1 && PF04759:Protein of unknown function, DUF617	-
novel.7424	86.4027	119.237	96.2286	458.117	553.918	696.143	100.623	569.393	-2.50132	8.22147e-12	8.613e-10	-	HIC_ASM_4	92405514	92422565	-	12173	-	- && P0CT34.1 RecName: Full=Transposon Tf2-1 polyprotein; AltName: Full=Retrotransposable element Tf2 155 kDa protein >P0CT35.1 RecName: Full=Transposon Tf2-2 polyprotein; AltName: Full=Retrotransposable element Tf2 155 kDa protein >P0CT37.1 RecName: Full	rve
evm.TU.CTG4484.3	2375.43	799.826	367.418	4.73098	0.825511	17.2857	1180.89	7.61407	7.27427	8.38494e-12	8.76716e-10	-	CTG4484	140766	142271	-	1506	-	- && Q9SF15.1 RecName: Full=E3 ubiquitin-protein ligase PUB24; AltName: Full=Plant U-box protein 24; AltName: Full=U-box domain-containing protein 24 && PF04564:U-box domain	U-box
evm.TU.HIC_ASM_12.517	273.394	66.9871	191.364	2266.93	4732.65	6615.72	177.248	4538.43	-4.67798	8.49423e-12	8.86418e-10	-	HIC_ASM_12	14333489	14336765	+	3083	-	- && - && PF04720:PDDEXK-like family of unknown function	-
evm.TU.HIC_ASM_5.2670	2176.83	2100.72	1235.66	283.07	256.734	336.286	1837.74	292.03	2.65349	8.52669e-12	8.88081e-10	-	HIC_ASM_5	93464729	93469170	+	2160	-	- && - && -	-
novel.2469	2045.29	4092.91	4523.84	424.211	383.037	495	3554.01	434.083	3.03341	8.70394e-12	9.04788e-10	-	HIC_ASM_10	59698889	59700483	+	723	-	- && Q8H5T6.1 RecName: Full=Hydrophobic protein LTI6A; AltName: Full=Low temperature-induced protein 6A && PF01679:Proteolipid membrane potential modulator	-
evm.TU.HIC_ASM_12.893	1818.33	1003.47	2878.11	115.121	190.693	100.572	1899.97	135.462	3.8104	8.88603e-12	9.21935e-10	-	HIC_ASM_12	25599020	25602714	+	927	-	- && - && -	-
evm.TU.HIC_ASM_20.2813	16.7647	21.4359	9.84156	247.588	357.446	154	16.014	253.011	-3.99164	8.96188e-12	9.27273e-10	-	HIC_ASM_20	89689949	89691534	+	1069	-	- && Q0WPX7.1 RecName: Full=BAG family molecular chaperone regulator 2; AltName: Full=Bcl-2-associated athanogene 2 && PF00240:Ubiquitin family	ubiquitin
evm.TU.HIC_ASM_5.1458	8624.8	7832.14	10203.5	1464.24	2256.95	1603.64	8886.81	1774.94	2.32395	8.972e-12	9.27273e-10	-	HIC_ASM_5	50634068	50637696	+	1121	-	- && - && PF13419:Haloacid dehalogenase-like hydrolase	-
evm.TU.HIC_ASM_20.2201	571.29	707.384	130.127	10.2505	18.9867	12.5714	469.6	13.9362	5.07516	9.46307e-12	9.75326e-10	-	HIC_ASM_20	71554587	71556015	+	423	-	- && - && -	-
evm.TU.HIC_ASM_13.285	32.2398	36.1731	55.7688	630.009	473.843	285.215	41.3939	463.022	-3.47928	9.47324e-12	9.75326e-10	-	HIC_ASM_13	6768707	6776431	-	3224	-	- && Q9S7Y7.1 RecName: Full=Alpha-xylosidase 1; Flags: Precursor && PF16863:N-terminal barrel of NtMGAM and CtMGAM, maltase-glucoamylase|PF01055:Glycosyl hydrolases family 31	Glyco_hydro_31
evm.TU.HIC_ASM_6.3208	747.964	456.852	492.078	41.0018	7.4296	19.6429	565.631	22.6914	4.63812	9.72226e-12	9.99051e-10	-	HIC_ASM_6	112069886	112073222	+	3337	-	- && - && -	-
evm.TU.HIC_ASM_4.1970	30.9502	53.5897	39.3662	272.032	526.676	623.858	41.3021	474.188	-3.5225	1.00296e-11	1.02867e-09	-	HIC_ASM_4	53939125	53951366	-	3360	-	- && Q8W1Y3.2 RecName: Full=Kinesin-like protein KIN-14F; AltName: Full=AtKIN14h; AltName: Full=Kinesin KP1; AltName: Full=Kinesin-like protein 1; Short=AtKP1 && PF00225:Kinesin motor domain|PF00307:Calponin homology (CH) domain	Kinesin
novel.7726	425.566	71.0064	119.192	0	0	0	205.255	0	10.4462	1.03775e-11	1.06232e-09	-	HIC_ASM_5	74535487	74538449	-	672	-	- && - && -	-
evm.TU.HIC_ASM_14.103	29.6606	57.6089	40.4597	316.187	298.835	271.857	42.5764	295.627	-2.79791	1.06008e-11	1.08311e-09	-	HIC_ASM_14	2483156	2486422	-	2836	-	- && Q9ZU46.1 RecName: Full=Receptor protein kinase-like protein ZAR1; AltName: Full=Protein ZYGOTIC ARREST 1; Flags: Precursor && PF08263:Leucine rich repeat N-terminal domain|PF13855:Leucine rich repeat|PF00069:Protein kinase domain	Pkinase
evm.TU.HIC_ASM_17.1777	425.566	50.9102	663.758	0	1.65102	0.785715	380.078	0.812245	8.88365	1.07602e-11	1.09731e-09	-	HIC_ASM_17	71905249	71906671	+	1137	-	- && P29059.1 RecName: Full=Endochitinase 3; Flags: Precursor && PF00187:Chitin recognition protein|PF00182:Chitinase class I	-
evm.TU.HIC_ASM_0.804	27469.6	57681.3	10053.7	883.905	1576.73	1047.36	31734.9	1169.33	4.76232	1.0828e-11	1.10214e-09	-	HIC_ASM_0	28809368	28814272	-	3351	-	- && - && -	-
evm.TU.HIC_ASM_10.2500	10603	20176.5	3363.63	67.8108	144.464	374	11381.1	195.425	5.8638	1.08879e-11	1.10614e-09	-	HIC_ASM_10	89714674	89719205	+	3996	-	- && Q9ZQG9.2 RecName: Full=Glucan endo-1,3-beta-glucosidase 14; AltName: Full=(1->3)-beta-glucan endohydrolase 14; Short=(1->3)-beta-glucanase 14; AltName: Full=Beta-1,3-endoglucanase 14; Short=Beta-1,3-glucanase 14; Flags: Precursor && PF00332:Glycosyl	Glyco_hydro_17
evm.TU.HIC_ASM_22.3835	315.95	246.513	172.774	3303.01	3562.08	1477.93	245.079	2781.01	-3.50487	1.1256e-11	1.1393e-09	-	HIC_ASM_22	122386398	122388600	+	1760	-	- && Q9SQL2.1 RecName: Full=Chlorophyll a-b binding protein P4, chloroplastic; AltName: Full=LHCI type III CAB-P4; Flags: Precursor && PF00504:Chlorophyll A-B binding protein	-
evm.TU.HIC_ASM_18.3914	1.28959	0	0	458.117	247.653	143	0.429864	282.923	-9.31922	1.12592e-11	1.1393e-09	-	HIC_ASM_18	136804352	136805309	+	958	-	- && - && -	-
evm.TU.HIC_ASM_9.963	63.19	36.1731	78.7325	746.707	653.804	411.715	59.3652	604.075	-3.34335	1.12779e-11	1.1393e-09	-	HIC_ASM_9	30320768	30326140	+	3647	-	- && Q9SZR3.1 RecName: Full=Protein SMAX1-LIKE 4; Short=AtSMXL4; AltName: Full=Protein HEAT SHOCK PROTEIN-RELATED; Short=AtHSPR && -	-
evm.TU.HIC_ASM_1.301	715.724	44.2115	2777.51	0	0.825511	0	1179.15	0.27517	12.0069	1.19153e-11	1.20143e-09	-	HIC_ASM_1	8575152	8577477	+	633	-	- && Q850K7.2 RecName: Full=Expansin-like B1; AltName: Full=Expansin-related 1; AltName: Full=OsEXLB1; AltName: Full=OsEXPR1; AltName: Full=OsaEXPb3.1; Flags: Precursor && PF03330:Rare lipoprotein A (RlpA)-like double-psi beta-barrel|PF01357:Pollen allerg	-
evm.TU.HIC_ASM_21.2960	18926.1	28587.4	6013.19	192.393	789.188	242.786	17842.2	408.122	5.45022	1.19623e-11	1.20391e-09	-	HIC_ASM_21	102584232	102584705	-	474	-	- && O82013.1 RecName: Full=17.3 kDa class II heat shock protein; AltName: Full=Hsp17.3; AltName: Full=Hsp20.2 && PF00011:Hsp20/alpha crystallin family	-
evm.TU.HIC_ASM_12.1139	1226.4	1035.62	1149.28	281.493	348.365	276.572	1137.1	302.144	1.91226	1.23246e-11	1.23806e-09	-	HIC_ASM_12	32857766	32861017	-	715	-	- && - && PF04588:Hypoxia induced protein conserved region	-
evm.TU.HIC_ASM_3.325	83.8235	104.5	141.062	796.382	894.853	562.572	109.795	751.269	-2.77243	1.23725e-11	1.2389e-09	-	HIC_ASM_3	7255657	7259978	-	2489	-	- && Q0DCT8.1 RecName: Full=Protein kinase G11A && PF00069:Protein kinase domain	Pkinase
evm.TU.HIC_ASM_20.3298	54.1629	21.4359	31.7117	388.729	632.341	344.143	35.7702	455.071	-3.66935	1.23791e-11	1.2389e-09	-	HIC_ASM_20	100347403	100351109	-	2480	-	- && Q9LFS4.1 RecName: Full=Protein NSP-INTERACTING KINASE 1; Short=AtNIK1; AltName: Full=LRR receptor-like serine/threonine-protein kinase NIK1; Flags: Precursor && PF13855:Leucine rich repeat|PF08263:Leucine rich repeat N-terminal domain|PF00069:Protein	Pkinase
evm.TU.CTG2461.2	28.371	28.1346	36.0857	180.566	207.203	168.929	30.8638	185.566	-2.58297	1.24467e-11	1.24335e-09	-	CTG2461	12738	13349	+	612	-	- && - && PF03168:Late embryogenesis abundant protein	-
evm.TU.HIC_ASM_13.2311	693.801	1148.16	1000.56	185.297	186.565	187.786	947.506	186.549	2.34458	1.26231e-11	1.25863e-09	-	HIC_ASM_13	73769703	73776651	-	1717	-	- && Q10073.1 RecName: Full=Uncharacterized CCDC90 family protein C3H1.08c, mitochondrial; Flags: Precursor && PF07798:Protein of unknown function (DUF1640)	-
evm.TU.HIC_ASM_7.329	2.57919	5.35897	10.9351	110.39	139.511	129.643	6.29107	126.515	-4.29942	1.30909e-11	1.30286e-09	-	HIC_ASM_7	8045191	8049396	+	3279	-	- && Q2Z2E9.1 RecName: Full=Protein SCARECROW; Short=PnSCR && PF03514:GRAS domain family	GRAS
evm.TU.HIC_ASM_0.1708	11161.4	10988.6	5806.52	205.009	815.604	422.715	9318.84	481.109	4.27578	1.37058e-11	1.36154e-09	-	HIC_ASM_0	63614314	63617942	-	1045	-	- && Q94A20.1 RecName: Full=BI1-like protein && PF01027:Inhibitor of apoptosis-promoting Bax1	-
evm.TU.HIC_ASM_7.2245	47.7149	56.2692	31.7117	494.388	463.111	272.643	45.2319	410.047	-3.18474	1.42741e-11	1.41538e-09	-	HIC_ASM_7	72362976	72366960	-	2677	-	- && - && PF12796:Ankyrin repeats (3 copies)|PF13857:Ankyrin repeats (many copies)	-
evm.TU.HIC_ASM_10.2928	1085.84	842.698	1891.77	142.718	151.068	90.3572	1273.43	128.048	3.31437	1.49868e-11	1.48331e-09	-	HIC_ASM_10	103642451	103643233	+	783	-	- && Q9SLD4.1 RecName: Full=Zinc finger protein ZAT11 && PF13912:C2H2-type zinc finger	-
evm.TU.HIC_ASM_21.184	707.986	529.198	365.231	31.5399	25.5908	64.4286	534.139	40.5198	3.71946	1.52661e-11	1.50817e-09	-	HIC_ASM_21	4512886	4516529	-	3529	-	- && O65238.2 RecName: Full=G-type lectin S-receptor-like serine/threonine-protein kinase At5g35370; Flags: Precursor && PF01453:D-mannose binding lectin|PF00069:Protein kinase domain	Pkinase
evm.TU.HIC_ASM_16.2071	41.267	13.3974	14.2156	372.959	439.172	296.215	22.96	369.448	-4.01228	1.59038e-11	1.56829e-09	-	HIC_ASM_16	59298553	59300660	-	1580	-	- && Q8VYE5.1 RecName: Full=Glucan endo-1,3-beta-glucosidase 12; AltName: Full=(1->3)-beta-glucan endohydrolase 12; Short=(1->3)-beta-glucanase 12; AltName: Full=Beta-1,3-endoglucanase 12; Short=Beta-1,3-glucanase 12; Flags: Precursor && PF00332:Glycosyl	Glyco_hydro_17
evm.TU.CTG1631.1	10.3167	22.7756	8.74805	1606.96	834.591	172.072	13.9468	871.207	-5.97098	1.64237e-11	1.61659e-09	-	CTG1631	1	1905	-	1293	-	- && O22807.2 RecName: Full=Galactan beta-1,4-galactosyltransferase GALS1; AltName: Full=Beta-1,4-galactan synthase; AltName: Full=Galactan synthase 1 && PF01697:Glycosyltransferase family 92	-
evm.TU.HIC_ASM_13.3245	5061.65	254.551	4129.08	7.09647	23.1143	39.2857	3148.43	23.1655	7.08646	1.7039e-11	1.67408e-09	-	HIC_ASM_13	97813710	97817701	-	1931	-	- && Q39224.1 RecName: Full=Protein SRG1; Short=AtSRG1; AltName: Full=Protein SENESCENCE-RELATED GENE 1 && PF14226:non-haem dioxygenase in morphine synthesis N-terminal|PF03171:2OG-Fe(II) oxygenase superfamily	2OG-FeII_Oxy
evm.TU.HIC_ASM_12.209	113.484	207.66	395.849	13.4045	11.5571	7.07143	238.998	10.6777	4.48578	1.71961e-11	1.68644e-09	-	HIC_ASM_12	5043957	5047753	-	1925	-	- && Q93ZN2.1 RecName: Full=Probable aldo-keto reductase 4 && PF00248:Aldo/keto reductase family	Aldo_ket_red
novel.845	1599.1	1670.66	429.748	67.0223	47.8796	77.7858	1233.17	64.2292	4.26254	1.79334e-11	1.75554e-09	-	CTG4507	49227	50767	-	1423	-	- && - && -	-
evm.TU.CTG3911.3	7.73756	20.0961	24.0571	342.208	403.675	183.072	17.2969	309.651	-4.15573	1.8348e-11	1.78993e-09	-	CTG3911	42463	45940	+	2282	-	- && - && PF13639:Ring finger domain	-
evm.TU.HIC_ASM_6.3294	1902.15	560.012	193.551	9.46197	0.825511	0.785715	885.238	3.69106	7.90268	1.83513e-11	1.78993e-09	-	HIC_ASM_6	114173018	114174720	+	752	-	- && A1XGB4.1 RecName: Full=CASP-like protein PIMP1; AltName: Full=CASP-like protein 4D1; Short=CaCASPL4D1; AltName: Full=Pathogen-induced membrane protein 1; Short=CaPIMP1 && PF04535:Domain of unknown function (DUF588)	-
evm.TU.HIC_ASM_19.1602	220.52	44.2115	501.919	0.788497	1.65102	0.785715	255.55	1.07508	7.90042	1.84118e-11	1.79258e-09	-	HIC_ASM_19	39000804	39014274	+	1638	-	- && Q94BZ1.1 RecName: Full=Protein ZINC INDUCED FACILITATOR-LIKE 1; AltName: Full=Protein ZIF-LIKE 1 && PF07690:Major Facilitator Superfamily	MFS_1
evm.TU.HIC_ASM_16.3702	0	1.33974	0	693.089	562.173	97.4287	0.446581	450.897	-9.99156	1.8703e-11	1.81764e-09	-	HIC_ASM_16	111500464	111503251	-	1919	-	- && Q9XF43.1 RecName: Full=3-ketoacyl-CoA synthase 6; Short=KCS-6; AltName: Full=Cuticular protein 1; AltName: Full=Eceriferum 6; AltName: Full=Very long-chain fatty acid condensing enzyme 6; Short=VLCFA condensing enzyme 6 && PF08541:3-Oxoacyl-[acyl-car	-
evm.TU.HIC_ASM_7.1708	3.86878	4.01923	4.37403	164.796	173.357	66.7858	4.08734	134.98	-5.04207	1.87825e-11	1.82207e-09	-	HIC_ASM_7	53022373	53026004	-	1049	-	- && - && PF03004:Plant transposase (Ptta/En/Spm family)	-
evm.TU.HIC_ASM_0.3500	19047.3	20409.6	4511.81	244.434	741.309	245.143	14656.2	410.295	5.15878	1.88927e-11	1.82946e-09	-	HIC_ASM_0	130074137	130075008	-	872	-	- && O82012.1 RecName: Full=17.6 kDa class I heat shock protein; AltName: Full=Hsp20.0 && PF00011:Hsp20/alpha crystallin family	-
evm.TU.CTG3504.3	95.4299	60.2884	19.6831	1554.13	2518.63	869.001	58.4671	1647.25	-4.81913	1.89542e-11	1.83212e-09	-	CTG3504	134160	143636	-	4290	-	- && Q9LJX0.1 RecName: Full=ABC transporter B family member 19; Short=ABC transporter ABCB.19; Short=AtABCB19; AltName: Full=Multidrug resistance protein 11; AltName: Full=P-glycoprotein 19 && PF00664:ABC transporter transmembrane region|PF00005:ABC trans	ABC_membrane
evm.TU.CTG152.17	9322.47	24956.7	4676.93	207.375	559.696	441.572	12985.4	402.881	5.01041	1.91181e-11	1.84464e-09	-	CTG152	198863	201624	+	792	-	- && Q9SVE5.1 RecName: Full=Expansin-like A2; Short=At-EXPL2; Short=AtEXLA2; Short=AtEXPL2; AltName: Full=Ath-ExpBeta-2.2; Flags: Precursor && PF03330:Rare lipoprotein A (RlpA)-like double-psi beta-barrel|PF01357:Pollen allergen	-
evm.TU.CTG685_2.7	321.109	249.192	360.857	63.0798	61.9133	48.7143	310.386	57.9025	2.42335	1.91603e-11	1.8454e-09	-	CTG685_2	144500	150171	+	1224	-	- && A7SWD3.1 RecName: Full=Glucose-induced degradation protein 8 homolog && PF10607:CTLH/CRA C-terminal to LisH motif domain	-
evm.TU.HIC_ASM_0.1244	3.86878	1.33974	4.37403	316.187	150.243	86.4286	3.19418	184.286	-5.82975	1.94907e-11	1.87386e-09	-	HIC_ASM_0	47976055	47981141	+	4358	-	- && Q9SRW9.1 RecName: Full=Cellulose synthase-like protein D5; Short=AtCslD5 && PF03552:Cellulose synthase	-
evm.TU.HIC_ASM_4.795	4436.2	13.3974	2405.71	1.57699	0	2.35714	2285.1	1.31138	10.7603	2.04453e-11	1.96213e-09	-	HIC_ASM_4	22264422	22264933	+	512	-	- && - && -	-
evm.TU.HIC_ASM_17.4183	6.44796	5.35897	7.65455	193.97	129.605	82.5001	6.48716	135.359	-4.3748	2.05674e-11	1.97033e-09	-	HIC_ASM_17	147877924	147886188	-	6184	-	- && Q9M9E2.1 RecName: Full=Pentatricopeptide repeat-containing protein At1g15510, chloroplastic; Flags: Precursor && -	-
evm.TU.HIC_ASM_18.2020	11.6063	8.03846	0	357.978	665.362	315.072	6.54826	446.137	-6.11305	2.08992e-11	1.99855e-09	-	HIC_ASM_18	70082021	70083787	-	1468	-	- && - && PF07795:Protein of unknown function (DUF1635)	-
novel.2568	644.796	151.391	368.512	18.9239	21.4633	14.9286	388.233	18.4386	4.39673	2.10845e-11	2.01269e-09	-	HIC_ASM_10	11096925	11113522	-	3830	-	- && - && PF00704:Glycosyl hydrolases family 18	-
evm.TU.HIC_ASM_13.571	14.1855	10.7179	6.56104	100.928	156.847	166.572	10.4882	141.449	-3.7659	2.22723e-11	2.12231e-09	-	HIC_ASM_13	15829237	15833323	-	3393	-	- && P09189.1 RecName: Full=Heat shock cognate 70 kDa protein && PF00012:Hsp70 protein	HSP70
evm.TU.HIC_ASM_5.3311	461.674	533.218	356.483	100.139	85.8531	95.0715	450.458	93.6879	2.2646	2.25664e-11	2.14653e-09	-	HIC_ASM_5	109612434	109619931	+	2210	-	- && - && -	-
evm.TU.HIC_ASM_9.3719	42.5566	52.25	52.4883	280.705	329.379	225.5	49.0983	278.528	-2.50301	2.29531e-11	2.17945e-09	-	HIC_ASM_9	121460330	121464025	+	1705	-	- && - && -	-
evm.TU.CTG2830.5	745.385	775.711	2610.2	11.039	14.0337	0	1377.1	8.35755	7.36615	2.33071e-11	2.20916e-09	-	CTG2830	195259	198339	-	1456	-	- && Q9SGA2.1 RecName: Full=Glycerophosphodiester phosphodiesterase GDPD1, chloroplastic; AltName: Full=Glycerophosphodiester phosphodiesterase 1; Short=AtGDPD1; AltName: Full=Protein SENESCENCE-RELATED GENE 3; Flags: Precursor && PF03009:Glycerophosphory	-
novel.4886	47.7149	41.532	20.7766	760.9	1107.01	315.857	36.6745	727.922	-4.31472	2.34188e-11	2.21584e-09	-	HIC_ASM_17	138267107	138324434	-	2094	-	- && - && -	-
evm.TU.HIC_ASM_5.3861	63.19	52.25	27.3377	375.325	569.602	401.5	47.5926	448.809	-3.2422	2.39214e-11	2.25941e-09	-	HIC_ASM_5	122485840	122488310	-	2471	-	- && Q67YI6.2 RecName: Full=RING-H2 finger protein ATL65; AltName: Full=RING-type E3 ubiquitin transferase ATL65 && PF13639:Ring finger domain	-
evm.TU.HIC_ASM_8.2059	6592.4	168.808	3995.67	29.9629	4.95306	4.71429	3585.63	13.2101	8.08372	2.40931e-11	2.2704e-09	-	HIC_ASM_8	72956322	72957481	+	1160	-	- && - && -	-
evm.TU.HIC_ASM_20.634	5382.76	12663.2	1725.55	152.968	158.498	268.715	6590.52	193.394	5.09069	2.41561e-11	2.2704e-09	-	HIC_ASM_20	18455250	18462879	-	1574	-	- && Q9NCL8.1 RecName: Full=Phosphatidylinositol transfer protein 1; Short=PtdIns transfer protein 1; AltName: Full=DdPITP1 && PF02121:Phosphatidylinositol transfer protein	IP_trans
evm.TU.HIC_ASM_12.3050	3168.53	5170.07	1934.41	343.785	246.828	388.929	3424.34	326.514	3.39045	2.41644e-11	2.2704e-09	-	HIC_ASM_12	107541778	107548957	+	1562	-	- && Q8L7L1.1 RecName: Full=Sphingosine kinase 1 && PF00781:Diacylglycerol kinase catalytic domain	-
evm.TU.HIC_ASM_20.4085	5.15837	10.7179	2.18701	191.605	103.189	211.357	6.02111	168.717	-4.83701	2.47284e-11	2.31851e-09	-	HIC_ASM_20	120388282	120391972	+	2807	-	- && - && PF05097:Protein of unknown function (DUF688)	-
novel.5743	15.4751	12.0577	7.65455	164.007	118.874	115.5	11.7291	132.794	-3.51302	2.47628e-11	2.31851e-09	-	HIC_ASM_2	8661997	8664054	-	2058	-	- && Q03274.1 RecName: Full=Retrovirus-related Pol polyprotein from type-1 retrotransposable element R2; AltName: Full=Retrovirus-related Pol polyprotein from type I retrotransposable element R2; Includes: RecName: Full=Reverse transcriptase; Includes: Re	-
evm.TU.CTG5215.5	1231.56	1481.76	1429.21	340.631	303.788	411.715	1380.84	352.044	1.97162	2.51571e-11	2.35133e-09	-	CTG5215	126231	135631	-	4235	-	- && C0SUT9.1 RecName: Full=Putative lysine-specific demethylase JMJ16; AltName: Full=Jumonji domain-containing protein 16; AltName: Full=Lysine-specific histone demethylase JMJ16; AltName: Full=Protein JUMONJI 16 && PF02375:jmjN domain|PF02373:JmjC domai	JmjC
evm.TU.HIC_ASM_22.3024	3171.11	1136.1	8993	130.102	139.511	75.4286	4433.4	115.014	5.26867	2.60411e-11	2.42974e-09	-	HIC_ASM_22	101547091	101548177	+	1087	-	- && P24924.2 RecName: Full=Trypsin inhibitor; Contains: RecName: Full=Trypsin inhibitor chain A; Contains: RecName: Full=Trypsin inhibitor chain B; Flags: Precursor && PF00197:Trypsin and protease inhibitor	-
evm.TU.HIC_ASM_19.2618	7756.9	26498.8	4991.86	247.588	592.717	243.572	13082.5	361.292	5.17838	2.62735e-11	2.44717e-09	-	HIC_ASM_19	65445372	65449366	-	1650	-	- && - && PF00168:C2 domain	C2
evm.TU.HIC_ASM_5.3216	364.955	716.762	205.579	19.7124	19.8123	32.2143	429.099	23.913	4.16437	2.7051e-11	2.51523e-09	-	HIC_ASM_5	107493691	107495548	-	1858	-	- && - && -	-
evm.TU.HIC_ASM_20.4299	3.86878	6.69871	0	715.167	423.487	127.286	3.5225	421.98	-6.94054	2.71302e-11	2.51824e-09	-	HIC_ASM_20	125989982	125990989	-	1008	-	- && P27493.1 RecName: Full=Chlorophyll a-b binding protein 21, chloroplastic; AltName: Full=LHCII type I CAB-21; Short=LHCP; Flags: Precursor && PF00504:Chlorophyll A-B binding protein	-
evm.TU.HIC_ASM_5.225	10.3167	6.69871	3.28052	119.063	133.733	92.7144	6.76533	115.17	-4.11018	2.80051e-11	2.59497e-09	-	HIC_ASM_5	6492425	6494997	-	2573	-	- && - && -	-
evm.TU.HIC_ASM_21.124	4835.97	936.48	2605.83	22.0779	0	15.7143	2792.76	12.5974	7.791	2.85366e-11	2.63966e-09	-	HIC_ASM_21	3059239	3062136	+	1383	-	- && O22230.1 RecName: Full=Heat stress transcription factor B-3; Short=AtHsfB3; AltName: Full=AtHsf-05 && PF00447:HSF-type DNA-binding	HSF_DNA-bind
evm.TU.HIC_ASM_4.1210	14799.4	12810.6	7772.64	260.204	1027.76	322.929	11794.2	536.965	4.45719	2.8627e-11	2.64348e-09	-	HIC_ASM_4	32693085	32743539	+	1290	-	- && Q8LG58.2 RecName: Full=Probable xyloglucan endotransglucosylase/hydrolase protein 16; Short=At-XTH16; Short=XTH-16; Flags: Precursor && PF06955:Xyloglucan endo-transglycosylase (XET) C-terminus|PF00722:Glycosyl hydrolases family 16	-
evm.TU.HIC_ASM_4.3566	6.44796	5.35897	1.09351	123.006	191.518	95.8572	4.30015	136.794	-5.02543	2.88615e-11	2.66055e-09	-	HIC_ASM_4	115176601	115179629	+	1425	-	- && P47927.1 RecName: Full=Floral homeotic protein APETALA 2 && PF00847:AP2 domain	AP2
evm.TU.CTG3393.14	1112.92	1149.5	1230.19	326.438	383.862	374.786	1164.2	361.695	1.68666	2.91931e-11	2.68651e-09	-	CTG3393	294699	298549	-	1630	-	- && Q9FGM1.1 RecName: Full=Abscisic acid receptor PYL8; AltName: Full=ABI1-binding protein 1; AltName: Full=PYR1-like protein 8; AltName: Full=Regulatory components of ABA receptor 3 && PF10604:Polyketide cyclase / dehydrase and lipid transport	-
evm.TU.HIC_ASM_11.3628	69.638	80.3846	50.3013	391.883	366.527	319.786	66.7746	359.399	-2.43228	2.95075e-11	2.71081e-09	-	HIC_ASM_11	152628295	152630281	-	1987	-	- && - && PF08241:Methyltransferase domain	Methyltransf_11
evm.TU.HIC_ASM_23.3005	228.258	1851.52	87.4805	0	0	0.785715	722.421	0.261905	11.2999	3.16992e-11	2.90718e-09	-	HIC_ASM_23	103060651	103063154	-	1089	-	- && - && -	-
evm.TU.HIC_ASM_18.2126	604.819	706.044	519.416	96.1966	128.78	143	610.093	122.659	2.3141	3.1756e-11	2.90743e-09	-	HIC_ASM_18	73990015	73994380	+	2109	-	- && Q93Z01.1 RecName: Full=Inositol 3-kinase; AltName: Full=Myo-inositol kinase; Short=AtMIK && PF00294:pfkB family carbohydrate kinase	PfkB
evm.TU.HIC_ASM_20.3375	7104.37	11582.1	4313.88	436.827	558.871	882.358	7666.78	626.019	3.61429	3.4084e-11	3.11527e-09	-	HIC_ASM_20	102051554	102056637	+	2225	-	- && Q8H191.1 RecName: Full=Probable polyamine oxidase 4; Short=AtPAO4; AltName: Full=Amine oxidase 2 && PF01593:Flavin containing amine oxidoreductase	Amino_oxidase
evm.TU.HIC_ASM_7.1506	0	10.7179	1.09351	500.696	578.683	242.786	3.93715	440.722	-6.83759	3.47656e-11	3.17217e-09	-	HIC_ASM_7	46178108	46180289	+	1751	-	- && Q8H5D4.1 RecName: Full=Patatin-like protein 3; Short=OsPLP3 >B8B7E7.1 RecName: Full=Patatin-like protein 3 && PF01734:Patatin-like phospholipase	-
evm.TU.CTG2648_1.2	4001.61	4048.7	1959.56	160.065	177.485	396	3336.62	244.517	3.77023	3.53503e-11	3.21927e-09	-	CTG2648_1	79815	82566	+	1547	-	- && Q5XH90.1 RecName: Full=Sodium-coupled neutral amino acid transporter 2; AltName: Full=Amino acid transporter A2; AltName: Full=Solute carrier family 38 member 2; AltName: Full=System A amino acid transporter 2; AltName: Full=System A transporter 1; A	Aa_trans
evm.TU.HIC_ASM_20.2951	10805.5	10072.2	6322.65	1508.39	1381.08	1902.22	9066.78	1597.23	2.50497	3.54016e-11	3.21927e-09	-	HIC_ASM_20	93098777	93102929	+	1158	-	- && Q07511.2 RecName: Full=Formate dehydrogenase, mitochondrial; Short=FDH; AltName: Full=NAD-dependent formate dehydrogenase; Flags: Precursor && PF02826:D-isomer specific 2-hydroxyacid dehydrogenase, NAD binding domain|PF00389:D-isomer specific 2-hydro	2-Hacid_dh_C
evm.TU.HIC_ASM_17.3435	9.02715	6.69871	2.18701	108.024	301.311	164.214	5.97096	191.183	-5.02199	3.58016e-11	3.24471e-09	-	HIC_ASM_17	127219147	127221081	-	1935	-	- && Q9FVS9.1 RecName: Full=Alkane hydroxylase MAH1; AltName: Full=Cytochrome P450 96A15; AltName: Full=Protein MID-CHAIN ALKANE HYDROXYLASE 1 && PF00067:Cytochrome P450	p450
evm.TU.HIC_ASM_0.4040	154.751	0	2495.38	0	0	0	883.378	0	25.8655	3.58021e-11	3.24471e-09	-	HIC_ASM_0	145529680	145530317	+	515	-	- && P24076.1 RecName: Full=Glu S.griseus protease inhibitor; AltName: Full=BGIA && PF00280:Potato inhibitor I family	-
novel.67	291.448	553.314	62.3299	0.788497	0	0	302.364	0.262832	10.043	3.70012e-11	3.34774e-09	-	CTG1316_2	40318	44571	+	3909	-	- && - && PF10536:Plant mobile domain	-
evm.TU.CTG5829.10	81.2443	62.9679	48.1143	334.323	526.676	568.858	64.1088	476.619	-2.8967	3.74135e-11	3.37635e-09	-	CTG5829	196028	206061	-	1505	-	- && Q9LZS7.1 RecName: Full=GDSL esterase/lipase At5g03610; AltName: Full=Extracellular lipase At5g03610; Flags: Precursor && PF00657:GDSL-like Lipase/Acylhydrolase	Lipase_GDSL
evm.TU.CTG6636.2	24.5023	4.01923	3.28052	484.926	399.547	380.286	10.6007	421.586	-5.32299	3.74431e-11	3.37635e-09	-	CTG6636	34472	37371	+	1503	-	- && Q38865.2 RecName: Full=Expansin-A6; Short=AtEXPA6; AltName: Full=Alpha-expansin-6; Short=At-EXP6; Short=AtEx6; AltName: Full=Ath-ExpAlpha-1.8; Flags: Precursor && PF01357:Pollen allergen|PF03330:Rare lipoprotein A (RlpA)-like double-psi beta-barrel	-
novel.139	39.9774	239.814	173.868	0	0	0	151.22	0	10.0056	3.76131e-11	3.386e-09	-	CTG1559	84409	87503	-	952	-	- && - && -	-
evm.TU.HIC_ASM_13.3065	259.208	48.2307	486.61	1.57699	1.65102	0	264.683	1.07601	7.95012	3.853e-11	3.46274e-09	-	HIC_ASM_13	93294336	93294817	-	482	-	- && - && -	-
evm.TU.HIC_ASM_23.3226	0	0	0	89.1002	118.874	359.857	0	189.277	-9.70116	3.86248e-11	3.46546e-09	-	HIC_ASM_23	113262756	113263742	+	351	-	- && Q94B38.2 RecName: Full=Glucose-6-phosphate/phosphate translocator 2, chloroplastic; Flags: Precursor && PF03151:Triose-phosphate Transporter family	-
evm.TU.HIC_ASM_12.2650	43.8462	75.0256	37.1792	370.594	540.709	795.144	52.017	568.816	-3.45441	3.96096e-11	3.5479e-09	-	HIC_ASM_12	94510027	94514113	-	3533	-	- && O49545.1 RecName: Full=Leucine-rich repeat receptor-like serine/threonine-protein kinase BAM1; AltName: Full=Protein BARELY ANY MERISTEM 1; Flags: Precursor && PF08263:Leucine rich repeat N-terminal domain|PF00069:Protein kinase domain	Pkinase
evm.TU.HIC_ASM_1.1673	23.2127	32.1538	36.0857	775.881	373.131	253	30.4841	467.337	-3.93643	3.98187e-11	3.5607e-09	-	HIC_ASM_1	68539442	68545029	+	1988	-	- && A2X0Q6.1 RecName: Full=Squamosa promoter-binding-like protein 3 >A3A2Z8.1 RecName: Full=Squamosa promoter-binding-like protein 3 && PF03110:SBP domain	SBP
evm.TU.HIC_ASM_4.3122	0	0	0	321.707	605.099	54.2143	0	327.007	-10.4898	4.03308e-11	3.60049e-09	-	HIC_ASM_4	102778770	102781828	+	1885	-	- && O80437.1 RecName: Full=Glycerol-3-phosphate 2-O-acyltransferase 6; Short=AtGPAT6; AltName: Full=Glycerol-3-phosphate acyltransferase 6 && PF12710:haloacid dehalogenase-like hydrolase|PF01553:Acyltransferase	Acyltransferase
evm.TU.HIC_ASM_5.195	150.882	234.455	368.512	2379.68	1925.09	1895.93	251.283	2066.9	-3.03892	4.06541e-11	3.62334e-09	-	HIC_ASM_5	5316120	5322589	-	3624	-	- && - && PF03126:Plus-3 domain	-
evm.TU.HIC_ASM_16.1879	5.15837	17.4167	14.2156	328.015	188.216	159.5	12.2635	225.244	-4.19775	4.09278e-11	3.64169e-09	-	HIC_ASM_16	52210689	52213831	+	1324	-	- && Q5XF11.1 RecName: Full=F-box protein At4g35930 && -	-
evm.TU.HIC_ASM_0.4809	16.7647	4.01923	2.18701	466.002	227.841	249.857	7.65698	314.567	-5.37421	4.15895e-11	3.69445e-09	-	HIC_ASM_0	168019949	168020921	-	973	-	- && - && -	-
evm.TU.HIC_ASM_12.2099	0	4.01923	0	112.755	131.256	147.714	1.33974	130.575	-6.70283	4.17788e-11	3.70515e-09	-	HIC_ASM_12	71816874	71819481	+	998	-	- && - && -	-
evm.TU.HIC_ASM_2.3772	4961.06	5246.43	4947.02	1841.14	1527.19	1588.72	5051.51	1652.35	1.61216	4.2121e-11	3.72934e-09	-	HIC_ASM_2	124149947	124155405	+	2144	-	- && Q05046.1 RecName: Full=Chaperonin CPN60-2, mitochondrial; AltName: Full=HSP60-2; Flags: Precursor && PF00118:TCP-1/cpn60 chaperonin family	-
novel.5108	408.801	25.4551	1121.94	0	0	0	518.731	0	11.7842	4.25722e-11	3.76309e-09	-	HIC_ASM_18	145223384	145225060	+	1677	-	- && - && -	-
evm.TU.HIC_ASM_5.877	3845.57	2987.63	1319.86	65.4453	150.243	212.143	2717.68	142.61	4.25217	4.30774e-11	3.8015e-09	-	HIC_ASM_5	27246563	27249185	-	1265	-	- && Q8VWJ2.1 RecName: Full=Probable WRKY transcription factor 28; AltName: Full=WRKY DNA-binding protein 28 && PF03106:WRKY DNA -binding domain	WRKY
evm.TU.HIC_ASM_20.305	9.02715	10.7179	0	238.915	567.126	461.215	6.5817	422.418	-6.02884	4.33811e-11	3.82202e-09	-	HIC_ASM_20	8564312	8566147	+	1836	-	- && - && -	-
evm.TU.CTG630.6	2821.63	3747.26	3015.89	947.774	780.933	788.072	3194.93	838.926	1.9291	4.48305e-11	3.94325e-09	-	CTG630	253524	258801	+	1203	-	- && P57108.1 RecName: Full=Glutathione S-transferase zeta class && PF13417:Glutathione S-transferase, N-terminal domain	-
novel.1766	310.792	1539.36	230.73	18.1354	12.3827	14.9286	693.629	15.1489	5.51619	4.52114e-11	3.97026e-09	-	HIC_ASM_0	38953379	38958180	+	2653	-	- && - && -	-
evm.TU.HIC_ASM_16.2852	51.5837	213.019	269.003	4.73098	4.95306	3.92857	177.868	4.53754	5.29412	4.56646e-11	4.00351e-09	-	HIC_ASM_16	83521541	83540035	+	2172	-	- && Q9LU41.2 RecName: Full=Calcium-transporting ATPase 9, plasma membrane-type; AltName: Full=Ca(2+)-ATPase isoform 9 && -	-
evm.TU.HIC_ASM_22.4163	1319.25	1583.58	364.138	58.3488	38.799	66.7858	1088.99	54.6445	4.31623	4.64302e-11	4.064e-09	-	HIC_ASM_22	130012945	130013931	-	987	-	- && - && -	-
evm.TU.HIC_ASM_5.2580	363.665	597.525	505.2	74.9072	91.6317	55	488.797	73.8463	2.72709	4.76907e-11	4.16755e-09	-	HIC_ASM_5	90699572	90701046	-	1439	-	- && - && PF05078:Protein of unknown function (DUF679)	-
evm.TU.CTG8816.3	12391.7	14013.7	7625.02	929.638	1520.59	556.286	11343.5	1002.17	3.50069	4.91465e-11	4.28779e-09	-	CTG8816	112084	112850	-	767	-	- && Q9LV58.1 RecName: Full=Multiprotein-bridging factor 1c && PF08523:Multiprotein bridging factor 1|PF01381:Helix-turn-helix	HTH_3
evm.TU.HIC_ASM_16.2454	193.439	167.468	47.0208	2527.13	2441.86	1738	135.976	2235.67	-4.04107	4.93228e-11	4.2962e-09	-	HIC_ASM_16	71497718	71502000	+	3685	-	- && O49545.1 RecName: Full=Leucine-rich repeat receptor-like serine/threonine-protein kinase BAM1; AltName: Full=Protein BARELY ANY MERISTEM 1; Flags: Precursor && PF08263:Leucine rich repeat N-terminal domain|PF13855:Leucine rich repeat|PF00069:Protein	Pkinase
evm.TU.HIC_ASM_4.1986	1836.38	569.391	998.371	91.4657	66.8664	36.1429	1134.71	64.825	4.1297	4.96462e-11	4.31737e-09	-	HIC_ASM_4	54372882	54374271	-	1390	-	- && Q9FYB5.2 RecName: Full=Chaperone protein dnaJ 11, chloroplastic; Short=AtDjC11; Short=AtJ11; Flags: Precursor && PF00226:DnaJ domain	DnaJ
evm.TU.HIC_ASM_20.5248	1132.26	1110.65	1399.69	160.065	174.183	282.072	1214.2	205.44	2.5632	4.98942e-11	4.33193e-09	-	HIC_ASM_20	147982103	147988779	-	5829	-	- && Q9C9N6.1 RecName: Full=Protein PLASTID MOVEMENT IMPAIRED 2; AltName: Full=Protein WEAK CHLOROPLAST MOVEMENT UNDER BLUE LIGHT 2; Short=Protein WEB2 && -	-
evm.TU.HIC_ASM_5.3427	1287.01	882.89	504.106	89.8887	75.1215	112.357	891.337	92.4558	3.26866	5.00807e-11	4.34111e-09	-	HIC_ASM_5	112553907	112560006	+	2537	-	- && Q6I581.1 RecName: Full=Jasmonic acid-amido synthetase JAR1; AltName: Full=Auxin-responsive GH3-like protein 5; Short=OsGH3-5; AltName: Full=Indole-3-acetic acid-amido synthetase GH3.5; AltName: Full=Jasmonate-amino acid synthetase JAR1; AltName: Full	-
evm.TU.HIC_ASM_4.3624	98.0091	123.256	154.184	581.122	613.354	547.643	125.15	580.707	-2.21205	5.16481e-11	4.46977e-09	-	HIC_ASM_4	116923884	116926555	+	2096	-	- && Q700D2.1 RecName: Full=Zinc finger protein JACKDAW; AltName: Full=ID1-like zinc finger protein 3; AltName: Full=Protein indeterminate-domain 10 && -	-
evm.TU.HIC_ASM_17.2524	46.4253	60.2884	45.9273	367.44	233.619	340.215	50.8803	313.758	-2.62675	5.22553e-11	4.51504e-09	-	HIC_ASM_17	98701886	98705543	-	3658	-	- && - && -	-
evm.TU.HIC_ASM_0.1168	3413.55	4096.93	3427.05	684.415	993.915	937.358	3645.84	871.896	2.06403	5.27538e-11	4.5508e-09	-	HIC_ASM_0	44326232	44329908	+	2171	-	- && O48850.2 RecName: Full=Vesicle-associated membrane protein 725; Short=AtVAMP725 && PF13774:Regulated-SNARE-like domain	-
evm.TU.HIC_ASM_22.2611	1315.38	9587.2	3453.29	134.833	188.216	145.357	4785.29	156.136	4.93776	5.42637e-11	4.67354e-09	-	HIC_ASM_22	91118695	91119531	+	837	-	- && Q9ZUZ3.1 RecName: Full=Auxin-responsive protein SAUR32; AltName: Full=Protein ABOLISHED APICAL HOOK MAINTENANCE 1; AltName: Full=Protein SMALL AUXIN UP RNA 32 && PF02519:Auxin responsive protein	Auxin_inducible
evm.TU.HIC_ASM_18.11	2628.19	4768.14	780.764	20.5009	87.5041	80.1429	2725.7	62.716	5.44179	5.50542e-11	4.73405e-09	-	HIC_ASM_18	204984	209221	+	1796	-	- && - && PF04720:PDDEXK-like family of unknown function	-
evm.TU.HIC_ASM_8.188	36.1086	25.4551	12.0286	835.807	544.837	244.357	24.5308	541.667	-4.47038	5.53674e-11	4.75337e-09	-	HIC_ASM_8	5592936	5600994	-	2982	-	- && Q9LZR3.1 RecName: Full=Glucomannan 4-beta-mannosyltransferase 9; AltName: Full=Cellulose synthase-like protein A9; Short=AtCslA9; AltName: Full=Glucomannan synthase; AltName: Full=Mannan synthase 9; AltName: Full=Protein RESISTANT TO AGROBACTERIUM TR	-
evm.TU.CTG2297.6	14.1855	30.8141	28.4312	256.262	319.473	182.286	24.4769	252.673	-3.36585	5.54747e-11	4.75498e-09	-	CTG2297	143128	145076	+	1949	-	- && Q9LZD0.1 RecName: Full=Purine-uracil permease NCS1; AltName: Full=Nucleobase cation symporter 1; Short=AtNCS1; AltName: Full=Plastidic nucleobase transporter; AltName: Full=Uracil/purine transport protein NCS1 && PF02133:Permease for cytosine/purines	-
evm.TU.HIC_ASM_21.3702	1225.11	79.0448	1466.39	7.88497	3.30204	13.3572	923.517	8.18139	6.81706	5.58936e-11	4.78327e-09	-	HIC_ASM_21	124881344	124882620	+	1182	-	- && - && PF07279:Protein of unknown function (DUF1442)	-
evm.TU.HIC_ASM_19.5190	121.222	111.199	91.8545	14.1929	8.25511	14.1429	108.092	12.197	3.14415	5.62834e-11	4.80896e-09	-	HIC_ASM_19	146008341	146008703	-	363	-	- && - && -	-
evm.TU.HIC_ASM_14.1957	153.462	38.8525	185.896	0	0	0	126.07	0	9.74403	5.65867e-11	4.82721e-09	-	HIC_ASM_14	67124570	67125604	-	1035	-	- && - && -	-
evm.TU.HIC_ASM_16.3512	2.57919	6.69871	13.1221	231.818	514.293	144.572	7.46666	296.894	-5.29529	6.24029e-11	5.31493e-09	-	HIC_ASM_16	105077400	105082196	-	2951	-	- && Q66GP0.2 RecName: Full=BTB/POZ domain-containing protein At5g67385 && PF03000:NPH3 family|PF00651:BTB/POZ domain	BTB
evm.TU.HIC_ASM_23.87	1604.25	1223.19	513.948	83.5807	23.1143	37.7143	1113.8	48.1364	4.53154	6.3006e-11	5.3578e-09	-	HIC_ASM_23	2063674	2067002	-	1386	-	- && Q9ZU95.1 RecName: Full=Nudix hydrolase 17, mitochondrial; Short=AtNUDT17; Flags: Precursor && PF00293:NUDIX domain	NUDIX
evm.TU.HIC_ASM_12.2581	362.376	376.468	258.068	2947.4	2227.23	1513.29	332.304	2229.31	-2.74659	6.31683e-11	5.36312e-09	-	HIC_ASM_12	92380795	92384519	+	2858	-	- && O65351.1 RecName: Full=Subtilisin-like protease SBT1.7; AltName: Full=Cucumisin-like serine protease; AltName: Full=Subtilase subfamily 1 member 7; Short=AtSBT1.7; AltName: Full=Subtilisin-like serine protease 1; Short=At-SLP1; Flags: Precursor && PF	Peptidase_S8
evm.TU.HIC_ASM_22.180	167.647	321.538	172.774	20.5009	12.3827	6.28572	220.653	13.0564	4.07833	6.37608e-11	5.39646e-09	-	HIC_ASM_22	5230837	5232934	-	1540	-	- && - && -	-
evm.TU.CTG7905.9	677.036	564.032	730.462	50.4638	71.8194	119.429	657.177	80.5706	3.02789	6.38314e-11	5.39646e-09	-	CTG7905	190956	197933	+	1344	-	- && Q8QHA5.1 RecName: Full=DNA replication ATP-dependent helicase/nuclease DNA2; AltName: Full=DNA replication ATP-dependent helicase-like homolog; Includes: RecName: Full=DNA replication nuclease DNA2; Includes: RecName: Full=DNA replication ATP-depende	-
evm.TU.HIC_ASM_16.3858	1925.36	2966.19	1371.26	199.49	149.417	300.929	2087.6	216.612	3.26839	6.38622e-11	5.39646e-09	-	HIC_ASM_16	117652483	117654808	+	1802	-	- && A6YIH8.1 RecName: Full=Premnaspirodiene oxygenase; Short=HPO; AltName: Full=Cytochrome P450 71D55 && PF00067:Cytochrome P450	p450
evm.TU.HIC_ASM_19.3880	17240.6	22137.9	9551.78	827.133	2019.2	1002.57	16310.1	1282.97	3.66823	6.51047e-11	5.48735e-09	-	HIC_ASM_19	96865943	96869652	-	1618	-	- && Q94A20.1 RecName: Full=BI1-like protein && PF01027:Inhibitor of apoptosis-promoting Bax1	-
evm.TU.HIC_ASM_5.1321	3853.3	2017.65	12251.6	94.6197	259.21	88.7858	6040.87	147.539	5.35582	6.52529e-11	5.48735e-09	-	HIC_ASM_5	44471860	44473686	+	1827	-	- && P13917.2 RecName: Full=Basic 7S globulin; AltName: Full=SBg7S; Short=Bg; Contains: RecName: Full=Basic 7S globulin high kDa subunit; Contains: RecName: Full=Basic 7S globulin low kDa subunit; Flags: Precursor && PF14543:Xylanase inhibitor N-terminal|	-
evm.TU.HIC_ASM_19.5090	118.643	105.84	115.912	406.076	440.823	385.786	113.465	410.895	-1.85595	6.53207e-11	5.48735e-09	-	HIC_ASM_19	142837373	142843099	-	1362	-	- && Q9LXV5.1 RecName: Full=Nuclear transcription factor Y subunit A-1; Short=AtNF-YA-1; AltName: Full=Protein EMBRYO DEFECTIVE 2220; AltName: Full=Transcriptional activator HAP2A && PF02045:CCAAT-binding transcription factor (CBF-B/NF-YA) subunit B	CBFB_NFYA
evm.TU.HIC_ASM_4.959	0	0	2.18701	175.046	165.102	117.857	0.729004	152.669	-7.55883	6.53463e-11	5.48735e-09	-	HIC_ASM_4	26784796	26789445	-	2132	-	- && Q9SIV3.2 RecName: Full=Transcription activator GLK1; AltName: Full=GBF'S PRO-RICH REGION-INTERACTING factor 1; AltName: Full=Golden2-like protein 1; Short=AtGLK1 && PF00249:Myb-like DNA-binding domain	Myb_DNA-binding
evm.TU.HIC_ASM_17.4536	79.9548	72.3461	68.8909	425	1381.08	872.929	73.7306	893.003	-3.59862	6.5616e-11	5.49605e-09	-	HIC_ASM_17	156476020	156478855	-	1649	-	- && Q9SAI4.1 RecName: Full=Aquaporin NIP6-1; AltName: Full=NOD26-like intrinsic protein 6-1; Short=AtNIP6;1 && PF00230:Major intrinsic protein	-
evm.TU.CTG5161.5	1448.21	12.0577	2520.53	0	1.65102	0.785715	1326.93	0.812245	10.6833	6.56544e-11	5.49605e-09	-	CTG5161	95674	98147	+	2474	-	- && - && -	-
evm.TU.CTG4687.9	69062.9	65986.4	51073.3	4936.78	10333.7	4032.29	62040.8	6434.27	3.26937	6.58457e-11	5.50349e-09	-	CTG4687	192199	195230	-	2482	-	- && P51819.1 RecName: Full=Heat shock protein 83 && PF02518:Histidine kinase-, DNA gyrase B-, and HSP90-like ATPase|PF00183:Hsp90 protein	HATPase_c
evm.TU.HIC_ASM_22.2008	137.986	162.109	109.351	607.143	713.241	951.501	136.482	757.295	-2.47376	6.59746e-11	5.5057e-09	-	HIC_ASM_22	73172415	73178065	-	3802	-	- && - && -	-
evm.TU.CTG7792.3	43.8462	99.141	51.3948	486.503	782.584	567.286	64.794	612.124	-3.24252	6.6934e-11	5.57711e-09	-	CTG7792	77814	81128	-	1917	-	- && Q38914.2 RecName: Full=AP2-like ethylene-responsive transcription factor ANT; AltName: Full=Complementing a protein kinase C mutant protein 1; AltName: Full=Protein AINTEGUMENTA; AltName: Full=Protein DRAGON; AltName: Full=Protein OVULE MUTANT && PF0	AP2
novel.6162	0	5.35897	0	455.751	340.936	130.429	1.78632	309.039	-7.50007	6.71742e-11	5.58846e-09	-	HIC_ASM_21	42462213	42464263	+	1409	-	- && - && -	-
evm.TU.HIC_ASM_8.3436	2.57919	2.67949	0	353.247	200.599	79.3572	1.75289	211.068	-6.9682	6.79998e-11	5.6484e-09	-	HIC_ASM_8	116095292	116096208	+	917	-	- && - && -	-
evm.TU.HIC_ASM_4.2335	51.5837	129.955	95.1351	842.903	1365.39	741.715	92.2246	983.338	-3.41479	7.08178e-11	5.8734e-09	-	HIC_ASM_4	65342319	65346598	-	3820	-	- && Q9SIT1.1 RecName: Full=Receptor-like kinase TMK3; AltName: Full=BARK1-like kinase 2; AltName: Full=Leucine-rich repeat receptor-like kinases TMK3; AltName: Full=Transmembrane kinase 3; Flags: Precursor && PF13855:Leucine rich repeat|PF07714:Protein t	Pkinase_Tyr
evm.TU.HIC_ASM_19.1479	2343.19	2883.13	2910.91	464.425	321.949	179.929	2712.41	322.101	3.07401	7.09523e-11	5.87548e-09	-	HIC_ASM_19	36020149	36026181	-	964	-	- && O34598.1 RecName: Full=Guanine deaminase; Short=GDEase; Short=Guanase; Short=Guanine aminase; AltName: Full=Guanine aminohydrolase; Short=GAH && PF00383:Cytidine and deoxycytidylate deaminase zinc-binding region	-
evm.TU.HIC_ASM_19.2543	36.1086	17.4167	31.7117	225.51	203.901	196.429	28.4123	208.613	-2.87183	7.25464e-11	5.99825e-09	-	HIC_ASM_19	63440974	63452104	-	3117	-	- && Q94AI1.1 RecName: Full=QWRF motif-containing protein 2 && -	-
evm.TU.HIC_ASM_8.3285	1283.14	1503.19	1825.06	246.011	307.915	380.286	1537.13	311.404	2.3035	7.43635e-11	6.13904e-09	-	HIC_ASM_8	111593547	111599483	-	1163	-	- && - && PF02338:OTU-like cysteine protease	OTU
evm.TU.CTG6269.2	4254.37	21.4359	321.491	0	0	0	1532.43	0	13.3467	7.54112e-11	6.21599e-09	-	CTG6269	84266	87119	-	1882	-	- && Q08307.1 RecName: Full=Polyphenol oxidase E, chloroplastic; Short=PPO; AltName: Full=Catechol oxidase; Flags: Precursor && PF12143:Protein of unknown function (DUF_B2219)|PF12142:Polyphenol oxidase middle domain|PF00264:Common central domain of tyros	-
evm.TU.HIC_ASM_8.1261	2980.25	1860.9	3963.96	312.245	476.32	406.215	2935.04	398.26	2.88176	7.57945e-11	6.23802e-09	-	HIC_ASM_8	45065103	45071967	-	1497	-	- && - && PF04970:Lecithin retinol acyltransferase	-
evm.TU.HIC_ASM_16.4071	1826.06	813.224	2347.76	120.64	190.693	136.714	1662.35	149.349	3.47677	7.64988e-11	6.28635e-09	-	HIC_ASM_16	124906713	124910935	-	3442	-	- && Q01559.1 RecName: Full=3-hydroxy-3-methylglutaryl-coenzyme A reductase; Short=HMG-CoA reductase && PF00368:Hydroxymethylglutaryl-coenzyme A reductase	-
evm.TU.CTG5678.2	20.6335	18.7564	6.56104	413.172	160.149	320.572	15.317	297.964	-4.29328	7.73551e-11	6.34702e-09	-	CTG5678	36827	44811	+	2243	-	- && F4IDQ5.1 RecName: Full=Protein JASON && -	-
evm.TU.HIC_ASM_7.3659	7.73756	8.03846	8.74805	81.2152	127.129	187	8.17469	131.781	-4.00834	8.04775e-11	6.59314e-09	-	HIC_ASM_7	122237364	122240558	-	2929	-	- && P17801.2 RecName: Full=Putative receptor protein kinase ZmPK1; Flags: Precursor && PF00069:Protein kinase domain|PF01453:D-mannose binding lectin|PF00954:S-locus glycoprotein domain	Pkinase
evm.TU.HIC_ASM_21.3104	1885.38	4879.34	1698.22	201.067	269.116	160.286	2820.98	210.156	3.74668	8.2878e-11	6.77947e-09	-	HIC_ASM_21	107119222	107123789	-	2947	-	- && - && -	-
evm.TU.HIC_ASM_16.1972	0	0	0	214.471	138.686	60.5001	0	137.886	-9.24404	8.42087e-11	6.87785e-09	-	HIC_ASM_16	55225174	55229852	+	3844	-	- && C0LGS2.1 RecName: Full=Probable LRR receptor-like serine/threonine-protein kinase At4g36180; Flags: Precursor && PF00069:Protein kinase domain|PF13855:Leucine rich repeat|PF08263:Leucine rich repeat N-terminal domain	Pkinase
evm.TU.HIC_ASM_4.3219	238.575	50.9102	141.062	3.94249	1.65102	3.92857	143.516	3.17403	5.49466	8.56025e-11	6.98108e-09	-	HIC_ASM_4	105761992	105764200	+	817	-	- && - && PF06521:PAR1 protein	-
evm.TU.HIC_ASM_22.481	2.57919	0	0	324.072	301.311	102.929	0.859729	242.771	-8.19213	8.67053e-11	7.06031e-09	-	HIC_ASM_22	14851942	14857787	+	2704	-	- && Q9ZU46.1 RecName: Full=Receptor protein kinase-like protein ZAR1; AltName: Full=Protein ZYGOTIC ARREST 1; Flags: Precursor && PF07714:Protein tyrosine kinase|PF08263:Leucine rich repeat N-terminal domain	Pkinase_Tyr
evm.TU.HIC_ASM_8.669	2546.95	5034.75	1811.94	154.545	316.171	126.5	3131.21	199.072	3.97549	8.82469e-11	7.17497e-09	-	HIC_ASM_8	19872896	19876655	-	2485	-	- && Q8W486.1 RecName: Full=Uncharacterized protein At1g04910 && PF10250:GDP-fucose protein O-fucosyltransferase	-
evm.TU.HIC_ASM_2.605	0	5.35897	0	653.664	622.435	123.357	1.78632	466.485	-8.0862	8.87842e-11	7.20775e-09	-	HIC_ASM_2	13989578	13991624	+	1953	-	- && P37123.1 RecName: Full=Cytochrome P450 77A1; AltName: Full=CYPLXXVIIA1; AltName: Full=Cytochrome P-450EG6, partial [Solanum melongena] && PF00067:Cytochrome P450	p450
evm.TU.CTG1154.2	61.9005	64.3077	85.2935	327.226	388.815	306.429	70.5005	340.824	-2.26996	8.97008e-11	7.27118e-09	-	CTG1154	40923	43118	-	2196	-	- && Q9SS80.1 RecName: Full=UPF0503 protein At3g09070, chloroplastic; Flags: Precursor && PF05340:Protein of unknown function (DUF740)	-
evm.TU.HIC_ASM_7.1842	64.4796	99.141	89.6675	402.922	562.173	715.786	84.4294	560.294	-2.73022	9.06314e-11	7.33555e-09	-	HIC_ASM_7	57664994	57674363	-	1821	-	- && Q8VZ02.1 RecName: Full=Transcription factor bHLH48; AltName: Full=Basic helix-loop-helix protein 48; Short=AtbHLH48; Short=bHLH 48; AltName: Full=Transcription factor EN 97; AltName: Full=bHLH transcription factor bHLH048 && PF00010:Helix-loop-helix	HLH
evm.TU.HIC_ASM_18.3568	1991.13	2356.61	636.421	129.314	85.0276	55	1661.39	89.7804	4.20969	9.08879e-11	7.34525e-09	-	HIC_ASM_18	124503536	124509968	-	2190	-	- && Q8VZP6.1 RecName: Full=Putative glucuronosyltransferase PGSIP8; AltName: Full=Glycogenin-like protein 8; AltName: Full=Plant glycogenin-like starch initiation protein 8 && -	-
novel.3362	1.28959	5.35897	0	182.143	161.8	91.1429	2.21619	145.029	-6.10016	9.10769e-11	7.34947e-09	-	HIC_ASM_12	99884893	99887361	-	2469	-	- && - && -	-
evm.TU.CTG5635.15	784.072	696.666	592.68	187.662	163.451	194.072	691.14	181.728	1.92672	9.13043e-11	7.35678e-09	-	CTG5635	192739	198035	+	2619	-	- && Q55480.1 RecName: Full=Uncharacterized sugar kinase slr0537 && -	-
evm.TU.HIC_ASM_21.3801	1474	17735.5	294.153	31.5399	16.5102	3.92857	6501.22	17.3262	8.55158	9.16991e-11	7.37752e-09	-	HIC_ASM_21	127234349	127235968	-	1444	-	- && Q9FJ90.1 RecName: Full=Ethylene-responsive transcription factor ERF025 && PF00847:AP2 domain	AP2
evm.TU.HIC_ASM_15.1877	2352.22	4012.53	1226.91	208.952	249.304	220	2530.55	226.085	3.48443	9.24766e-11	7.42895e-09	-	HIC_ASM_15	67673574	67678651	-	2361	-	- && Q9LKG8.1 RecName: Full=NAC domain-containing protein 91; Short=ANAC091; AltName: Full=TCV-interacting protein && PF02365:No apical meristem (NAM) protein	NAM
evm.TU.HIC_ASM_20.3027	3810.75	7183.7	2637.54	334.323	207.203	78.5715	4544	206.699	4.45833	9.37045e-11	7.51636e-09	-	HIC_ASM_20	94319463	94321512	-	2050	-	- && Q9LH84.1 RecName: Full=AAA-ATPase At3g28510 && PF14363:Domain associated at C-terminal with AAA|PF00004:ATPase family associated with various cellular activities (AAA)	AAA
evm.TU.HIC_ASM_20.5314	32.2398	53.5897	54.6753	615.028	720.671	282.072	46.835	539.257	-3.52407	9.49143e-11	7.60205e-09	-	HIC_ASM_20	149284285	149287984	+	2487	-	- && Q5XF57.1 RecName: Full=Probable receptor-like serine/threonine-protein kinase At5g57670 && PF00069:Protein kinase domain	Pkinase
evm.TU.HIC_ASM_2.804	22854.2	151.391	5865.57	8.67347	0	0	9623.71	2.89116	11.6984	9.54267e-11	7.63172e-09	-	HIC_ASM_2	19220952	19224441	-	2185	-	- && - && PF00266:Aminotransferase class-V	Aminotran_5
evm.TU.HIC_ASM_20.4455	19.3439	33.4936	12.0286	260.204	280.674	185.429	21.622	242.102	-3.4959	9.70602e-11	7.75082e-09	-	HIC_ASM_20	129088071	129095915	-	3069	-	- && Q9SUN6.1 RecName: Full=Subtilisin-like protease SBT2.2; AltName: Full=Subtilase subfamily 2 member 2; Short=AtSBT2.2; Flags: Precursor && PF05922:Peptidase inhibitor I9|PF00082:Subtilase family	Peptidase_S8
evm.TU.HIC_ASM_4.3620	14.1855	13.3974	39.3662	332.746	276.546	274.215	22.3164	294.502	-3.70824	9.89289e-11	7.88833e-09	-	HIC_ASM_4	116835702	116838350	-	2649	-	- && Q9LFH9.1 RecName: Full=L-type lectin-domain containing receptor kinase VIII.1; Short=LecRK-VIII.1; Flags: Precursor && PF00139:Legume lectin domain|PF00069:Protein kinase domain	Pkinase
evm.TU.CTG240.22	54.1629	113.878	45.9273	960.389	1282.02	562.572	71.3228	934.993	-3.71523	1.00382e-10	7.99234e-09	-	CTG240	261009	263505	+	1164	-	- && P27522.1 RecName: Full=Chlorophyll a-b binding protein 8, chloroplastic; AltName: Full=LHCI type III CAB-8; Flags: Precursor && PF00504:Chlorophyll A-B binding protein	-
evm.TU.HIC_ASM_8.897	2.57919	4.01923	0	295.686	156.847	87.2144	2.19947	179.916	-6.41059	1.01266e-10	8.05076e-09	-	HIC_ASM_8	29302746	29306101	+	2241	-	- && F4ISY0.1 RecName: Full=WEB family protein At2g38370 && PF05701:Weak chloroplast movement under blue light	-
evm.TU.HIC_ASM_19.2695	9884.73	16352.9	5427.07	230.241	844.497	506.786	10554.9	527.175	4.32353	1.08838e-10	8.64003e-09	-	HIC_ASM_19	67342792	67345254	-	1244	-	- && Q9SVE5.1 RecName: Full=Expansin-like A2; Short=At-EXPL2; Short=AtEXLA2; Short=AtEXPL2; AltName: Full=Ath-ExpBeta-2.2; Flags: Precursor && PF03330:Rare lipoprotein A (RlpA)-like double-psi beta-barrel|PF01357:Pollen allergen	-
evm.TU.HIC_ASM_21.3084	1756.43	8733.78	1008.21	61.5028	108.142	79.3572	3832.81	83.0006	5.5292	1.09194e-10	8.6555e-09	-	HIC_ASM_21	106365263	106369315	+	2006	-	- && - && -	-
evm.TU.HIC_ASM_11.2047	3.86878	28.1346	1.09351	730.937	952.639	893.358	11.0323	858.978	-6.298	1.11971e-10	8.86252e-09	-	HIC_ASM_11	85701431	85705016	+	2052	-	- && O49675.1 RecName: Full=Probable carotenoid cleavage dioxygenase 4, chloroplastic; Short=AtCCD4; AltName: Full=AtNCED4; Flags: Precursor && PF03055:Retinal pigment epithelial membrane protein	RPE65
evm.TU.HIC_ASM_16.1901	1.28959	0	2.18701	140.352	133.733	76.2144	1.15887	116.767	-6.58401	1.13127e-10	8.94085e-09	-	HIC_ASM_16	52737732	52746435	-	1941	-	- && - && PF04783:Protein of unknown function (DUF630)|PF04782:Protein of unknown function (DUF632)	-
evm.TU.CTG9609.3	2.57919	12.0577	8.74805	114.332	302.962	187.786	7.79497	201.693	-4.69355	1.13744e-10	8.97641e-09	-	CTG9609	62617	65029	-	1674	-	- && Q39266.1 RecName: Full=Zinc finger protein 7 && -	-
evm.TU.HIC_ASM_6.750	229.548	104.5	303.995	11.039	8.25511	18.0714	212.681	12.4552	4.09317	1.15935e-10	9.1359e-09	-	HIC_ASM_6	23269251	23299221	+	1649	-	- && Q9FKQ1.1 RecName: Full=Protein DETOXIFICATION 27; Short=AtDTX27; AltName: Full=Multidrug and toxic compound extrusion protein 27; Short=MATE protein 27 && PF01554:MatE	MatE
evm.TU.HIC_ASM_4.791	2656.56	143.352	802.634	7.88497	8.25511	22	1200.85	12.7134	6.56081	1.17798e-10	9.26911e-09	-	HIC_ASM_4	22166517	22168092	+	1576	-	- && - && -	-
evm.TU.HIC_ASM_0.5059	96.7195	73.6859	117.005	445.501	566.3	447.858	95.8035	486.553	-2.34164	1.19893e-10	9.42018e-09	-	HIC_ASM_0	174164769	174166451	+	1683	-	- && - && -	-
evm.TU.CTG8894.14	180.543	146.032	34.9922	1594.34	4325.68	3386.43	120.522	3102.15	-4.68744	1.23199e-10	9.66477e-09	-	CTG8894	349734	352384	+	1071	-	- && Q8LAA6.2 RecName: Full=Probable aquaporin PIP1-5; Short=AtPIP1;5; AltName: Full=Plasma membrane intrinsic protein 1d; Short=PIP1d && PF00230:Major intrinsic protein	-
evm.TU.HIC_ASM_22.1649	259.208	403.263	342.268	17.3469	13.2082	1.57143	334.913	10.7088	4.96795	1.23367e-10	9.66477e-09	-	HIC_ASM_22	63281969	63283610	-	1000	-	- && Q944B6.1 RecName: Full=Arogenate dehydrogenase 1, chloroplastic; AltName: Full=TYRATC; AltName: Full=TyrAAT1; Flags: Precursor && PF02153:Prephenate dehydrogenase	-
evm.TU.HIC_ASM_6.842	4557.42	4715.89	2667.06	809.787	716.543	622.286	3980.13	716.205	2.47429	1.23665e-10	9.66477e-09	-	HIC_ASM_6	26854047	26861687	-	1837	-	- && Q9Y7K5.2 RecName: Full=Uncharacterized WD repeat-containing protein C2A9.03 && -	-
novel.7788	0	0	0	59.1373	116.397	115.5	0	97.0115	-8.73671	1.23725e-10	9.66477e-09	-	HIC_ASM_5	122565832	122575581	-	2457	-	- && - && -	-
evm.TU.HIC_ASM_6.740	1866.04	7357.87	373.979	27.5974	16.5102	56.5715	3199.3	33.5597	6.57443	1.28769e-10	1.00423e-08	-	HIC_ASM_6	22855989	22859289	-	1300	-	- && Q94AC1.1 RecName: Full=Rhodanese-like domain-containing protein 6; AltName: Full=Sulfurtransferase 6; Short=AtStr6 && PF03959:Serine hydrolase (FSH1)	-
evm.TU.HIC_ASM_16.232	1332.15	9.3782	1048.67	0	0	0	796.733	0	12.4031	1.28932e-10	1.00423e-08	-	HIC_ASM_16	4503254	4509800	+	1920	-	- && Q9SGH6.1 RecName: Full=Alpha-dioxygenase 1; Short=Alpha DOX1; AltName: Full=Fatty acid dioxygenase AlphaDOX1; AltName: Full=Pathogen-induced oxygenase; AltName: Full=Plant alpha dioxygenase 1; Flags: Precursor && PF03098:Animal haem peroxidase	An_peroxidase
evm.TU.HIC_ASM_15.1067	1118.08	20.0961	1233.48	2.36549	0	1.57143	790.549	1.31231	9.22707	1.33219e-10	1.03612e-08	-	HIC_ASM_15	29450833	29451114	-	282	-	- && - && -	-
evm.TU.CTG4878.3	3.86878	8.03846	0	138.775	506.864	265.572	3.96908	303.737	-6.29488	1.37731e-10	1.06966e-08	-	CTG4878	91099	92967	+	1282	-	- && O23044.1 RecName: Full=Peroxidase 3; Short=Atperox P3; AltName: Full=ATPRC; AltName: Full=RCI3A; AltName: Full=Rare cold-inducible protein; Flags: Precursor && PF00141:Peroxidase	-
evm.TU.HIC_ASM_22.1996	104.457	188.904	52.4883	1379.87	1310.91	2333.57	115.283	1674.78	-3.86292	1.40589e-10	1.09029e-08	-	HIC_ASM_22	72956487	72958489	-	1539	-	- && Q9FHM9.1 RecName: Full=Protein EXORDIUM-like 3; Flags: Precursor && PF04674:Phosphate-induced protein 1 conserved region	-
evm.TU.HIC_ASM_3.3239	42.5566	103.16	64.5169	816.095	830.464	462.786	70.0779	703.115	-3.32803	1.42051e-10	1.09916e-08	-	HIC_ASM_3	111504423	111509489	+	1946	-	- && Q3EDL4.2 RecName: Full=Probable serine/threonine-protein kinase At1g01540 && PF00069:Protein kinase domain	Pkinase
evm.TU.CTG759.7	87.6923	29.4743	85.2935	629.221	2528.54	1517.22	67.4867	1558.33	-4.52768	1.42142e-10	1.09916e-08	-	CTG759	116676	120777	-	1190	-	- && - && PF02230:Phospholipase/Carboxylesterase	Abhydrolase_2
evm.TU.HIC_ASM_17.1980	530.023	113.878	503.013	15.7699	19.8123	16.5	382.305	17.3607	4.46159	1.43259e-10	1.10621e-08	-	HIC_ASM_17	80487308	80490047	+	2170	-	- && O82132.1 RecName: Full=Dehydration-responsive element-binding protein 2A; Short=Protein DREB2A && PF00847:AP2 domain	AP2
evm.TU.HIC_ASM_17.2230	77.3756	160.769	201.205	1236.36	1407.5	1071.72	146.45	1238.52	-3.0788	1.43623e-10	1.10742e-08	-	HIC_ASM_17	89583597	89587448	-	3570	-	- && Q9LVM0.1 RecName: Full=Probable inactive receptor kinase At5g58300; Flags: Precursor && PF08263:Leucine rich repeat N-terminal domain|PF00069:Protein kinase domain	Pkinase
evm.TU.CTG3823.5	98.0091	446.134	108.257	1.57699	2.47653	6.28572	217.467	3.44642	5.97651	1.45548e-10	1.12066e-08	-	CTG3823	109926	111785	-	1860	-	- && O82752.1 RecName: Full=Protein DETOXIFICATION 49; Short=AtDTX49; AltName: Full=Multidrug and toxic compound extrusion protein 49; Short=MATE protein 49; AltName: Full=Protein NOVEL ION CARRIER 1; Short=Protein NIC1 && PF01554:MatE	MatE
evm.TU.HIC_ASM_20.2755	9.02715	0	1.09351	192.393	561.347	260.857	3.37355	338.199	-6.66072	1.45794e-10	1.12095e-08	-	HIC_ASM_20	88652166	88654733	+	2266	-	- && Q9SGI7.1 RecName: Full=Protein LYK2; AltName: Full=LysM domain receptor-like kinase 2; AltName: Full=LysM-containing receptor-like kinase 2; Flags: Precursor && PF00069:Protein kinase domain	Pkinase
evm.TU.HIC_ASM_6.3416	866.606	1107.97	604.709	171.104	128.78	149.286	859.761	149.723	2.52112	1.4742e-10	1.13183e-08	-	HIC_ASM_6	117561269	117565285	+	1348	-	- && H9BFQ2.1 RecName: Full=Tropinone reductase-like 3 && PF00106:short chain dehydrogenase	adh_short
evm.TU.HIC_ASM_12.2379	12.8959	29.4743	16.4026	157.699	292.231	212.929	19.591	220.953	-3.50109	1.48767e-10	1.14054e-08	-	HIC_ASM_12	84766701	84769611	+	2911	-	- && Q9FGH9.1 RecName: Full=Exocyst complex component EXO70B1; Short=AtExo70b1; AltName: Full=Exocyst subunit Exo70 family protein B1 && PF03081:Exo70 exocyst complex subunit	Exo70
evm.TU.HIC_ASM_22.3907	1399.21	71.0064	5366.93	14.9814	12.3827	10.2143	2279.05	12.5261	7.5074	1.50908e-10	1.15531e-08	-	HIC_ASM_22	124541543	124543847	-	1741	-	- && - && PF12681:Glyoxalase-like domain	-
evm.TU.HIC_ASM_23.2693	235.995	166.128	328.052	29.9629	31.3694	37.7143	243.392	33.0155	2.88307	1.51188e-10	1.1558e-08	-	HIC_ASM_23	88884574	88889187	-	267	-	- && - && -	-
evm.TU.HIC_ASM_20.78	880.792	1465.68	1313.3	147.449	242.7	212.143	1219.92	200.764	2.60338	1.54617e-10	1.17958e-08	-	HIC_ASM_20	2213547	2215887	-	1509	-	- && Q9LZP8.1 RecName: Full=bZIP transcription factor 53; Short=AtbZIP53 && PF00170:bZIP transcription factor	bZIP_1
evm.TU.HIC_ASM_3.269	657.692	8298.37	20.7766	0.788497	0.825511	5.5	2992.28	2.37134	10.2985	1.54737e-10	1.17958e-08	-	HIC_ASM_3	5693744	5699624	-	2084	-	- && Q9CXF4.1 RecName: Full=TBC1 domain family member 15; AltName: Full=GTPase-activating protein RAB7; Short=GAP for RAB7; Short=Rab7-GAP && PF00566:Rab-GTPase-TBC domain	TBC
evm.TU.HIC_ASM_13.913	29.6606	12.0577	8.74805	207.375	452.38	268.715	16.8221	309.49	-4.20813	1.61634e-10	1.23041e-08	-	HIC_ASM_13	24337928	24340008	+	2081	-	- && Q9M9T4.1 RecName: Full=Protein PHYTOCHROME KINASE SUBSTRATE 2 && -	-
evm.TU.HIC_ASM_3.755	3.86878	9.3782	2.18701	184.508	133.733	776.286	5.14466	364.842	-6.1668	1.63754e-10	1.24478e-08	-	HIC_ASM_3	19044474	19045419	-	255	-	- && - && -	-
evm.TU.HIC_ASM_0.3991	1115.5	641.737	1458.74	126.16	43.7521	61.2858	1071.99	77.0658	3.79785	1.6741e-10	1.27078e-08	-	HIC_ASM_0	144104749	144107254	-	1008	-	- && Q06445.1 RecName: Full=Cysteine proteinase inhibitor; AltName: Full=Cystatin && -	-
evm.TU.HIC_ASM_11.3799	23150.8	13079.9	14779.8	860.25	2360.96	1666.5	17003.5	1629.24	3.38358	1.68349e-10	1.27611e-08	-	HIC_ASM_11	158354434	158355818	+	834	-	- && Q39818.1 RecName: Full=Heat shock 22 kDa protein, mitochondrial; Flags: Precursor && PF00011:Hsp20/alpha crystallin family	-
evm.TU.HIC_ASM_1.3815	3303.94	1619.75	3529.84	391.095	328.553	443.143	2817.84	387.597	2.86199	1.69969e-10	1.28657e-08	-	HIC_ASM_1	131695664	131700852	-	1701	-	- && Q8VZF1.1 RecName: Full=Acetate/butyrate--CoA ligase AAE7, peroxisomal; AltName: Full=AMP-binding protein 7; Short=AtAMPBP7; AltName: Full=Acetyl-CoA synthetase; AltName: Full=Acyl-activating enzyme 7; AltName: Full=Butyryl-CoA synthetase; AltName: Fu	AMP-binding
evm.TU.HIC_ASM_8.3630	2.57919	1.33974	4.37403	156.122	85.8531	73.0715	2.76432	105.016	-5.21294	1.70654e-10	1.28994e-08	-	HIC_ASM_8	121753003	121760396	+	2827	-	- && Q8H1D3.1 RecName: Full=BTB/POZ domain-containing protein NPY1; AltName: Full=Protein ENHANCER OF PINOID; AltName: Full=Protein MACCHI-BOU 4; AltName: Full=Protein NAKED PINS IN YUC MUTANTS 1 && PF00651:BTB/POZ domain|PF03000:NPH3 family	BTB
evm.TU.HIC_ASM_22.2612	956.878	3042.56	2178.26	154.545	127.954	48.7143	2059.23	110.405	4.22132	1.71269e-10	1.29277e-08	-	HIC_ASM_22	91156607	91157885	+	1279	-	- && Q9ZUZ3.1 RecName: Full=Auxin-responsive protein SAUR32; AltName: Full=Protein ABOLISHED APICAL HOOK MAINTENANCE 1; AltName: Full=Protein SMALL AUXIN UP RNA 32 && PF02519:Auxin responsive protein	Auxin_inducible
evm.TU.HIC_ASM_13.2989	18.0543	76.3653	10.9351	1362.52	1253.95	799.858	35.1182	1138.78	-5.02488	1.74109e-10	1.31236e-08	-	HIC_ASM_13	91381248	91387092	-	2373	-	- && Q9LZR3.1 RecName: Full=Glucomannan 4-beta-mannosyltransferase 9; AltName: Full=Cellulose synthase-like protein A9; Short=AtCslA9; AltName: Full=Glucomannan synthase; AltName: Full=Mannan synthase 9; AltName: Full=Protein RESISTANT TO AGROBACTERIUM TR	-
evm.TU.HIC_ASM_16.4787	855	537.237	80.9195	7.88497	2.47653	11	491.052	7.1205	6.10506	1.75278e-10	1.31932e-08	-	HIC_ASM_16	154900934	154902796	-	1122	-	- && Q9M2U5.1 RecName: Full=Endochitinase EP3; AltName: Full=Chitinase class IV; Short=AtchitIV; AltName: Full=Protein HOMOLOG OF CARROT EP3-3 CHITINASE; Short=AtEP3; Flags: Precursor && PF00182:Chitinase class I|PF00187:Chitin recognition protein	-
evm.TU.HIC_ASM_20.1192	424.276	158.09	220.888	2.36549	1.65102	12.5714	267.751	5.52932	5.59351	1.78859e-10	1.34439e-08	-	HIC_ASM_20	44092480	44093584	-	1105	-	- && Q9FNH6.1 RecName: Full=NDR1/HIN1-Like protein 3 && PF03168:Late embryogenesis abundant protein	-
evm.TU.HIC_ASM_13.810	1096.15	1197.73	1542.94	290.955	298.009	359.857	1278.94	316.274	2.01588	1.82196e-10	1.36756e-08	-	HIC_ASM_13	21032431	21043345	+	1419	-	- && Q9SEL5.3 RecName: Full=Vesicle transport v-SNARE 12; Short=AtVTI12; AltName: Full=Vesicle soluble NSF attachment protein receptor VTI1b; Short=AtVTI1b; AltName: Full=Vesicle transport v-SNARE protein VTI1b && PF05008:Vesicle transport v-SNARE protein	-
evm.TU.HIC_ASM_8.681	68.3484	28.1346	59.0493	551.948	507.689	348.072	51.8441	469.236	-3.1756	1.84887e-10	1.38583e-08	-	HIC_ASM_8	20337481	20341252	+	2560	-	- && Q9SS80.1 RecName: Full=UPF0503 protein At3g09070, chloroplastic; Flags: Precursor && PF05340:Protein of unknown function (DUF740)	-
evm.TU.HIC_ASM_5.2047	2.57919	4.01923	4.37403	159.276	95.7592	65.2143	3.65748	106.75	-4.85935	1.85999e-10	1.39222e-08	-	HIC_ASM_5	73527655	73532429	+	606	-	- && Q9XGU0.1 RecName: Full=Rac-like GTP-binding protein ARAC9; AltName: Full=GTPase protein ROP8; Flags: Precursor && PF00071:Ras family	Ras
evm.TU.HIC_ASM_23.972	13081.6	6.69871	1135.06	1.57699	5.77857	3.14286	4741.13	3.49948	10.4055	1.87711e-10	1.40308e-08	-	HIC_ASM_23	23136194	23141447	-	2175	-	- && - && PF00266:Aminotransferase class-V	Aminotran_5
evm.TU.CTG3241.3	490.045	742.218	473.488	121.429	117.223	99.7858	568.584	112.812	2.33309	1.8964e-10	1.41553e-08	-	CTG3241	120335	125996	-	1355	-	- && Q54HG4.2 RecName: Full=RNA polymerase II subunit 5-mediating protein homolog; Short=RPB5-mediating protein homolog && PF02996:Prefoldin subunit	-
evm.TU.HIC_ASM_8.58	39.9774	33.4936	17.4961	314.61	527.501	1457.5	30.3224	766.538	-4.6634	1.90022e-10	1.41641e-08	-	HIC_ASM_8	1638149	1644124	+	2361	-	- && Q9FMR1.1 RecName: Full=Rho GTPase-activating protein 1; AltName: Full=Rho-type GTPase-activating protein 1 && PF00620:RhoGAP domain	RhoGAP
evm.TU.CTG7406.1	1761.58	1960.04	1741.96	225.51	275.721	441.572	1821.19	314.268	2.53471	1.92583e-10	1.43351e-08	-	CTG7406	58084	62483	-	2497	-	- && Q9FHK9.1 RecName: Full=Probable mediator of RNA polymerase II transcription subunit 26b && PF08711:TFIIS helical bundle-like domain	-
evm.TU.HIC_ASM_2.3261	4192.47	12435.5	4664.9	479.406	610.052	662.358	7097.62	583.939	3.60342	1.95921e-10	1.45635e-08	-	HIC_ASM_2	110995919	111003159	-	2224	-	- && - && PF00650:CRAL/TRIO domain	-
evm.TU.HIC_ASM_18.563	101.878	163.449	148.717	18.9239	22.2888	16.5	138.014	19.2376	2.84396	1.96798e-10	1.46084e-08	-	HIC_ASM_18	15994649	15998444	-	966	-	- && O49460.1 RecName: Full=Prohibitin-1, mitochondrial; Short=Atphb1 && PF01145:SPFH domain / Band 7 family	-
evm.TU.HIC_ASM_11.3874	32.2398	26.7949	45.9273	205.798	261.687	202.714	34.9873	223.4	-2.66752	1.97707e-10	1.46557e-08	-	HIC_ASM_11	160727582	160731948	-	1381	-	- && Q8VYJ2.1 RecName: Full=AT-hook motif nuclear-localized protein 1 && PF03479:Domain of unknown function (DUF296)	-
evm.TU.HIC_ASM_20.1198	1637.78	1189.69	2200.13	237.338	230.317	341.786	1675.87	269.814	2.63496	2.08016e-10	1.53986e-08	-	HIC_ASM_20	44485675	44489942	+	4268	-	- && Q9FFE9.1 RecName: Full=Probable acyl-activating enzyme 6; AltName: Full=AMP-binding protein 6; Short=AtAMPBP6 && -	-
evm.TU.HIC_ASM_20.1190	2.57919	2.67949	2.18701	197.124	208.029	50.2858	2.48189	151.813	-5.94081	2.0905e-10	1.54539e-08	-	HIC_ASM_20	44037155	44039173	+	1851	-	- && Q5XVH5.1 RecName: Full=Uncharacterized protein At1g65710 && -	-
evm.TU.HIC_ASM_13.1026	23.2127	2.67949	6.56104	292.532	330.204	262.429	10.8177	295.055	-4.77354	2.13974e-10	1.57717e-08	-	HIC_ASM_13	28530556	28533265	+	2710	-	- && F4I3V3.1 RecName: Full=LEAF RUST 10 DISEASE-RESISTANCE LOCUS RECEPTOR-LIKE PROTEIN KINASE-like 1.5; AltName: Full=Probable receptor-like serine/threonine-protein kinase LRK10L-1.5; Flags: Precursor && PF00069:Protein kinase domain	Pkinase
evm.TU.HIC_ASM_20.1821	7.73756	10.7179	3.28052	203.432	270.767	87.2144	7.24534	187.138	-4.70953	2.14017e-10	1.57717e-08	-	HIC_ASM_20	61644063	61646735	+	1214	-	- && Q94F39.1 RecName: Full=Ninja-family protein AFP3; AltName: Full=ABI five-binding protein 3; Short=ABI5-binding protein 3 && PF16136:Putative nuclear localisation signal|PF16135:TPL-binding domain in jasmonate signalling|PF07897:Ethylene-responsive bi	-
evm.TU.CTG3103.2	679.615	65.6474	869.338	3.94249	3.30204	11.7857	538.2	6.34342	6.40503	2.1423e-10	1.57717e-08	-	CTG3103	80049	82507	-	2459	-	- && Q9LZD3.1 RecName: Full=Exocyst complex component EXO70A1; Short=AtExo70a1; AltName: Full=Exocyst subunit Exo70 family protein A1 && PF03081:Exo70 exocyst complex subunit	Exo70
evm.TU.HIC_ASM_20.4216	1435.32	273.308	62.3299	2.36549	0	3.14286	590.318	1.83612	8.32161	2.15083e-10	1.58128e-08	-	HIC_ASM_20	124027247	124031318	+	2661	-	- && Q9FK76.1 RecName: Full=Subtilisin-like protease SBT5.6; AltName: Full=Subtilase subfamily 5 member 6; Short=AtSBT5.6; Flags: Precursor && PF00082:Subtilase family|PF05922:Peptidase inhibitor I9	Peptidase_S8
evm.TU.HIC_ASM_23.738	0	0	0	307.514	430.091	38.5	0	258.702	-10.1518	2.20139e-10	1.61502e-08	-	HIC_ASM_23	16416115	16417717	+	1509	-	- && P37123.1 RecName: Full=Cytochrome P450 77A1; AltName: Full=CYPLXXVIIA1; AltName: Full=Cytochrome P-450EG6, partial [Solanum melongena] && PF00067:Cytochrome P450	p450
novel.6236	2616.58	2376.7	5932.27	175.835	395.42	300.929	3641.85	290.728	3.6471	2.20272e-10	1.61502e-08	-	HIC_ASM_21	143600451	143614514	+	5107	-	- && - && -	-
evm.TU.HIC_ASM_15.468	624.163	6122.62	295.247	17.3469	22.2888	24.3572	2347.34	21.331	6.78189	2.20951e-10	1.61779e-08	-	HIC_ASM_15	11972615	11979884	+	2959	-	- && A6X935.2 RecName: Full=Inter alpha-trypsin inhibitor, heavy chain 4; Short=ITI heavy chain H4; Short=ITI-HC4; Short=Inter-alpha-inhibitor heavy chain 4; Flags: Precursor && PF13768:von Willebrand factor type A domain	-
evm.TU.HIC_ASM_20.2804	1682.92	1475.06	1994.56	521.197	487.051	442.358	1717.51	483.535	1.82882	2.28467e-10	1.67055e-08	-	HIC_ASM_20	89608106	89612610	-	1181	-	- && Q8LB02.2 RecName: Full=Succinate dehydrogenase [ubiquinone] iron-sulfur subunit 2, mitochondrial; AltName: Full=Iron-sulfur subunit of complex II; Short=Ip; Flags: Precursor && PF13534:4Fe-4S dicluster domain|PF13085:2Fe-2S iron-sulfur cluster bindin	-
evm.TU.HIC_ASM_12.247	1.28959	6.69871	0	99.3506	513.468	899.644	2.66277	504.154	-7.60531	2.29485e-10	1.67571e-08	-	HIC_ASM_12	5681918	5684783	+	1760	-	- && Q9LSE7.1 RecName: Full=Cytochrome b561 and DOMON domain-containing protein At3g25290; AltName: Full=Protein b561A.tha3; Flags: Precursor && PF03188:Eukaryotic cytochrome b561|PF04526:Protein of unknown function (DUF568)	Cytochrom_B561
evm.TU.HIC_ASM_6.1384	7.73756	6.69871	0	128.525	281.499	283.643	4.81209	231.222	-5.6192	2.32398e-10	1.69468e-08	-	HIC_ASM_6	47350008	47351476	-	1469	-	- && Q9SJ54.1 RecName: Full=NDR1/HIN1-like protein 12 && PF03168:Late embryogenesis abundant protein	-
evm.TU.CTG5457_2.2	291.448	46.891	926.2	5.51948	2.47653	3.92857	421.513	3.97486	6.72713	2.33322e-10	1.69911e-08	-	CTG5457_2	22428	24372	-	1615	-	- && Q03663.1 RecName: Full=Probable glutathione S-transferase; AltName: Full=Auxin-induced protein PGNT35/PCNT111 && PF02798:Glutathione S-transferase, N-terminal domain|PF00043:Glutathione S-transferase, C-terminal domain	GST_N
evm.TU.HIC_ASM_2.1137	20.6335	21.4359	8.74805	183.72	264.163	147.714	16.9391	198.533	-3.56279	2.37008e-10	1.72362e-08	-	HIC_ASM_2	29036624	29040452	+	1686	-	- && Q9LX14.1 RecName: Full=Protein UPSTREAM OF FLC && PF06136:Domain of unknown function (DUF966)	-
evm.TU.HIC_ASM_17.4664	281.131	357.711	172.774	3477.27	3751.12	1518.79	270.539	2915.73	-3.43066	2.39218e-10	1.73734e-08	-	HIC_ASM_17	159122185	159123814	-	1172	-	- && Q9SQL2.1 RecName: Full=Chlorophyll a-b binding protein P4, chloroplastic; AltName: Full=LHCI type III CAB-P4; Flags: Precursor && PF00504:Chlorophyll A-B binding protein	-
evm.TU.HIC_ASM_16.4395	7.73756	6.69871	1.09351	75.6957	601.797	750.358	5.17659	475.95	-6.54098	2.41831e-10	1.75394e-08	-	HIC_ASM_16	135507836	135508899	+	582	-	- && Q41001.1 RecName: Full=Blue copper protein; Flags: Precursor && PF02298:Plastocyanin-like domain	Cu_bind_like
evm.TU.HIC_ASM_4.1237	5.15837	5.35897	2.18701	86.7347	72.6449	71.5001	4.23479	76.9599	-4.21206	2.4882e-10	1.8022e-08	-	HIC_ASM_4	33518195	33521903	-	1553	-	- && - && -	-
evm.TU.HIC_ASM_16.1714	793.1	956.576	1112.1	263.358	248.479	269.5	953.924	260.446	1.8731	2.51972e-10	1.82178e-08	-	HIC_ASM_16	46848596	46854918	+	1551	-	- && Q9ASU1.1 RecName: Full=Diacylglycerol O-acyltransferase 2 && PF03982:Diacylglycerol acyltransferase	-
evm.TU.HIC_ASM_5.3250	7368.73	5038.77	2504.13	310.668	159.324	50.2858	4970.55	173.426	4.84098	2.52202e-10	1.82178e-08	-	HIC_ASM_5	108316698	108318546	+	1849	-	- && P09761.1 RecName: Full=Wound-induced protein WIN1; Flags: Precursor && PF00187:Chitin recognition protein|PF00967:Barwin family	-
evm.TU.HIC_ASM_17.2253	45.1357	76.3653	31.7117	957.235	637.294	372.429	51.0709	655.653	-3.68602	2.53622e-10	1.82959e-08	-	HIC_ASM_17	90464321	90470513	+	3750	-	- && - && -	-
evm.TU.HIC_ASM_23.1206	5449.82	7443.61	1784.6	369.805	289.754	377.143	4892.68	345.568	3.82349	2.5686e-10	1.85046e-08	-	HIC_ASM_23	31811834	31824047	+	1832	-	- && F4JQ95.1 RecName: Full=Diacylglycerol kinase 7; Short=AtDGK7; Short=DAG kinase 7; AltName: Full=Diglyceride kinase 7; Short=DGK 7 && PF00609:Diacylglycerol kinase accessory domain|PF00781:Diacylglycerol kinase catalytic domain	-
evm.TU.HIC_ASM_3.3673	319.819	554.654	300.714	2255.1	2043.14	2304.5	391.729	2200.91	-2.4909	2.60922e-10	1.87588e-08	-	HIC_ASM_3	123025424	123031437	+	3200	-	- && Q9FXI5.3 RecName: Full=Protein IQ-DOMAIN 32 && PF13178:Protein of unknown function (DUF4005)	-
evm.TU.HIC_ASM_17.466	475.86	261.25	68.8909	9.46197	3.30204	3.14286	268.667	5.30229	5.66076	2.61086e-10	1.87588e-08	-	HIC_ASM_17	15125243	15126944	-	1702	-	- && Q9M5J8.2 RecName: Full=Polygalacturonase inhibitor 2; AltName: Full=Polygalacturonase-inhibiting protein 2; Short=PGIP-2; Flags: Precursor && PF13855:Leucine rich repeat|PF08263:Leucine rich repeat N-terminal domain	LRRNT_2
evm.TU.HIC_ASM_6.860	171.516	269.288	121.379	1508.39	1220.1	1150.29	187.394	1292.93	-2.78813	2.6172e-10	1.87792e-08	-	HIC_ASM_6	27224591	27226793	-	1784	-	- && - && PF04570:zinc-finger of the FCS-type, C2-C2	-
evm.TU.HIC_ASM_13.2205	166.357	297.423	209.953	16.5584	2.47653	11	224.578	10.0117	4.48392	2.67536e-10	1.91342e-08	-	HIC_ASM_13	71873002	71874030	+	934	-	- && - && PF07939:Protein of unknown function (DUF1685)	-
evm.TU.HIC_ASM_1.1812	37.3982	71.0064	14.2156	980.89	917.968	500.5	40.8734	799.786	-4.29599	2.67589e-10	1.91342e-08	-	HIC_ASM_1	75868480	75876750	-	3191	-	- && Q9SAF0.1 RecName: Full=Oxysterol-binding protein-related protein 1D; AltName: Full=OSBP-related protein 1D && PF01237:Oxysterol-binding protein|PF15413:Pleckstrin homology domain	-
evm.TU.HIC_ASM_18.2153	3886.83	4137.13	636.421	12.616	94.9337	30.6429	2886.79	46.0642	5.97027	2.67735e-10	1.91342e-08	-	HIC_ASM_18	75216007	75216888	-	882	-	- && O82012.1 RecName: Full=17.6 kDa class I heat shock protein; AltName: Full=Hsp20.0 && PF00011:Hsp20/alpha crystallin family	-
evm.TU.HIC_ASM_20.2373	1137.42	538.577	2446.17	94.6197	52.0072	35.3572	1374.06	60.6613	4.50161	2.80468e-10	2.00175e-08	-	HIC_ASM_20	76552328	76554673	+	1823	-	- && P93147.2 RecName: Full=Isoflavone 2'-hydroxylase; AltName: Full=CYP GE-3; AltName: Full=Cytochrome P450 81E1; AltName: Full=Cytochrome P450 91A4 && PF00067:Cytochrome P450	p450
evm.TU.HIC_ASM_8.454	1409.52	1949.33	1060.7	164.796	269.942	249.072	1473.18	227.937	2.69216	2.89467e-10	2.06324e-08	-	HIC_ASM_8	13053780	13060631	+	1303	-	- && - && -	-
evm.TU.HIC_ASM_19.509	2580.48	1556.78	2664.88	394.249	313.694	476.143	2267.38	394.695	2.52222	2.91416e-10	2.07438e-08	-	HIC_ASM_19	12761610	12766654	-	2195	-	- && P47924.2 RecName: Full=Bifunctional riboflavin biosynthesis protein RIBA 1, chloroplastic; Short=AtRIBA1; Includes: RecName: Full=3,4-dihydroxy-2-butanone 4-phosphate synthase; Short=DHBP synthase; Includes: RecName: Full=GTP cyclohydrolase-2; AltNam	DHBP_synthase
evm.TU.HIC_ASM_19.2081	28.371	20.0961	5.46753	279.916	264.163	288.357	17.9782	277.479	-3.96039	2.94169e-10	2.09121e-08	-	HIC_ASM_19	49834389	49838486	+	3623	-	- && O64639.1 RecName: Full=Receptor-like serine/threonine-protein kinase At2g45590 && PF00069:Protein kinase domain	Pkinase
evm.TU.HIC_ASM_17.2105	1.28959	16.0769	2.18701	221.568	364.876	678.858	6.51784	421.767	-6.03624	2.97538e-10	2.11236e-08	-	HIC_ASM_17	84926529	84931274	-	2155	-	- && Q8VZR7.2 RecName: Full=Protein NRT1/ PTR FAMILY 5.1; Short=AtNPF5.1 && PF00854:POT family	-
evm.TU.HIC_ASM_17.379	624.163	572.07	127.94	4.73098	20.6378	11	441.391	12.1229	5.18788	2.98771e-10	2.11798e-08	-	HIC_ASM_17	12265903	12266980	-	258	-	- && - && -	-
evm.TU.HIC_ASM_18.3083	73.5068	121.917	145.436	744.341	774.329	582.215	113.62	700.295	-2.62204	2.99118e-10	2.11798e-08	-	HIC_ASM_18	108146395	108152458	+	3307	-	- && - && PF06075:Plant protein of unknown function (DUF936)	-
evm.TU.HIC_ASM_23.1631	2877.08	2699.58	1632.61	428.154	507.689	484	2403.09	473.281	2.34401	3.11718e-10	2.2043e-08	-	HIC_ASM_23	46799269	46801074	+	1806	-	- && - && -	-
evm.TU.HIC_ASM_20.5116	399.774	356.372	337.893	77.2727	53.6582	89.5715	364.68	73.5008	2.30992	3.15926e-10	2.23112e-08	-	HIC_ASM_20	145425545	145428887	+	965	-	- && - && -	-
evm.TU.HIC_ASM_21.266	83.8235	107.179	29.5247	1685.81	1514.81	658.429	73.5092	1286.35	-4.1321	3.16429e-10	2.23174e-08	-	HIC_ASM_21	6788485	6793170	+	2132	-	- && Q9FZ45.1 RecName: Full=Uncharacterized membrane protein At1g16860 && -	-
evm.TU.CTG1799.14	2308.37	2536.13	3126.33	465.213	520.072	727.572	2656.95	570.952	2.21836	3.1892e-10	2.24636e-08	-	CTG1799	211093	222314	+	1160	-	- && O48964.1 RecName: Full=Isopentenyl-diphosphate Delta-isomerase I; AltName: Full=Isopentenyl pyrophosphate isomerase I; Short=IPP isomerase I && PF00293:NUDIX domain	NUDIX
evm.TU.HIC_ASM_4.2382	1376	1465.68	1537.47	417.903	411.104	517	1459.71	448.669	1.70195	3.28572e-10	2.31132e-08	-	HIC_ASM_4	67913643	67918313	+	1696	-	- && Q4PF70.1 RecName: Full=GPN-loop GTPase 3 && -	-
evm.TU.HIC_ASM_16.2563	10.3167	16.0769	16.4026	271.243	277.372	102.143	14.2654	216.919	-3.92397	3.30753e-10	2.32362e-08	-	HIC_ASM_16	74993615	74999232	-	2248	-	- && Q38914.2 RecName: Full=AP2-like ethylene-responsive transcription factor ANT; AltName: Full=Complementing a protein kinase C mutant protein 1; AltName: Full=Protein AINTEGUMENTA; AltName: Full=Protein DRAGON; AltName: Full=Protein OVULE MUTANT && PF0	AP2
evm.TU.HIC_ASM_6.98	10.3167	22.7756	8.74805	130.102	166.753	155.572	13.9468	150.809	-3.44888	3.35248e-10	2.35212e-08	-	HIC_ASM_6	2092143	2097756	-	2160	-	- && Q9SFZ3.2 RecName: Full=Transcription factor bHLH110; AltName: Full=Basic helix-loop-helix protein 110; Short=AtbHLH110; Short=bHLH 110; AltName: Full=Transcription factor EN 59; AltName: Full=bHLH transcription factor bHLH110 && -	-
evm.TU.CTG1815.5	274.683	195.602	43.7403	2.36549	0	2.35714	171.342	1.57421	6.75474	3.51382e-10	2.4589e-08	-	CTG1815	144657	145499	-	843	-	- && Q9SZG3.1 RecName: Full=VQ motif-containing protein 29; Short=AtVQ29 && -	-
evm.TU.HIC_ASM_0.850	16.7647	48.2307	16.4026	480.983	505.212	260.857	27.1327	415.684	-3.94414	3.51383e-10	2.4589e-08	-	HIC_ASM_0	31503792	31512283	-	2683	-	- && Q93YS4.1 RecName: Full=ABC transporter G family member 22; Short=ABC transporter ABCG.22; Short=AtABCG22; AltName: Full=White-brown complex homolog protein 23; Short=AtWBC23 && PF01061:ABC-2 type transporter|PF00005:ABC transporter	ABC2_membrane
evm.TU.CTG2394.7	607.398	330.916	556.595	80.4267	95.7592	83.2858	498.303	86.4906	2.52693	3.56285e-10	2.48996e-08	-	CTG2394	103237	109911	+	887	-	- && Q4V8W7.1 RecName: Full=Ubiquitin domain-containing protein 1 && PF16455:Ubiquitin-binding domain	-
evm.TU.HIC_ASM_14.234	6.44796	2.67949	9.84156	109.601	105.665	81.7144	6.323	98.9936	-3.94101	3.65988e-10	2.55445e-08	-	HIC_ASM_14	6755410	6762116	+	2337	-	- && Q7XA72.2 RecName: Full=ABC transporter G family member 21; Short=ABC transporter ABCG.21; Short=AtABCG21; AltName: Full=White-brown complex homolog protein 21; Short=AtWBC21 && PF01061:ABC-2 type transporter|PF00005:ABC transporter	ABC_tran
evm.TU.HIC_ASM_4.774	68.3484	10.7179	27.3377	965.909	1097.93	531.929	35.468	865.256	-4.60887	3.77218e-10	2.6293e-08	-	HIC_ASM_4	21907955	21909939	-	1821	-	- && Q9SUC9.1 RecName: Full=Uncharacterized GPI-anchored protein At4g28100; Flags: Precursor && -	-
evm.TU.HIC_ASM_23.1720	1332.15	392.545	750.145	70.9647	74.296	75.4286	824.946	73.5631	3.48727	3.77792e-10	2.6293e-08	-	HIC_ASM_23	51669818	51672376	-	1036	-	- && Q9ZVN4.1 RecName: Full=Probable tyrosine-protein phosphatase At1g05000 && PF03162:Tyrosine phosphatase family	-
evm.TU.HIC_ASM_18.1794	8878.85	77.7051	2645.19	8.67347	0	8.64286	3867.25	5.77211	9.38607	3.78179e-10	2.6293e-08	-	HIC_ASM_18	62124364	62125355	+	992	-	- && Q9LMU2.1 RecName: Full=Kunitz trypsin inhibitor 2; Short=AtKTI2; Flags: Precursor && PF00197:Trypsin and protease inhibitor	-
evm.TU.HIC_ASM_19.1024	856.29	61.6282	4582.89	12.616	5.77857	10.2143	1833.6	9.53627	7.58643	3.82635e-10	2.65684e-08	-	HIC_ASM_19	25475033	25486337	+	4883	-	- && Q5W274.1 RecName: Full=Pleiotropic drug resistance protein 3; AltName: Full=NtPDR3 && PF14510:ABC-transporter extracellular N-terminal|PF01061:ABC-2 type transporter|PF00005:ABC transporter|PF08370:Plant PDR ABC transporter associated	ABC2_membrane
evm.TU.HIC_ASM_20.1424	294.027	308.141	113.725	15.7699	4.12755	13.3572	238.631	11.0849	4.42478	3.8485e-10	2.66877e-08	-	HIC_ASM_20	50654389	50656354	-	1881	-	- && Q8VZG2.1 RecName: Full=Protein HYPER-SENSITIVITY-RELATED 4; Short=AtHSR4; AltName: Full=BCS1-like protein && PF00004:ATPase family associated with various cellular activities (AAA)|PF14363:Domain associated at C-terminal with AAA	AAA
evm.TU.HIC_ASM_4.3752	2.57919	0	0	149.814	110.618	110.786	0.859729	123.74	-7.22654	3.87311e-10	2.68238e-08	-	HIC_ASM_4	120406657	120411371	-	1914	-	- && Q9SCP2.2 RecName: Full=Probable pectate lyase 12; Flags: Precursor && PF00544:Pectate lyase	-
evm.TU.HIC_ASM_1.3006	7701.45	8645.36	6302.97	2066.65	2364.26	2230.64	7549.93	2220.52	1.76553	3.88873e-10	2.68973e-08	-	HIC_ASM_1	112587681	112590636	-	1140	-	- && Q9ZRT5.1 RecName: Full=Glutathione S-transferase T1; Short=AtGSTT1; AltName: Full=GST class-theta member 1; AltName: Full=Glutathione S-transferase 10 && PF14497:Glutathione S-transferase, C-terminal domain|PF02798:Glutathione S-transferase, N-termin	GST_N
evm.TU.HIC_ASM_12.2680	104.457	84.4038	309.462	0	0	1.57143	166.108	0.52381	8.29107	3.93277e-10	2.71669e-08	-	HIC_ASM_12	95454608	95455331	+	724	-	- && - && -	-
evm.TU.HIC_ASM_15.1409	86.4027	124.596	51.3948	835.018	1007.12	547.643	87.4645	796.595	-3.18995	3.99602e-10	2.75684e-08	-	HIC_ASM_15	42166515	42169911	+	1972	-	- && - && -	-
evm.TU.HIC_ASM_23.3103	87.6923	0	0	0	0	0	29.2308	0	21.7295	4.0014e-10	2.75701e-08	-	HIC_ASM_23	107958301	107964997	+	1106	-	- && Q9FZ96.1 RecName: Full=Purine permease 1; Short=AtPUP1 && PF16913:Purine nucleobase transmembrane transport	-
evm.TU.HIC_ASM_21.616	7.73756	24.1154	24.0571	280.705	278.197	166.572	18.6367	241.825	-3.69371	4.02881e-10	2.77235e-08	-	HIC_ASM_21	14719853	14724657	+	2008	-	- && Q9LT24.1 RecName: Full=BTB/POZ domain-containing protein At3g19850 && PF03000:NPH3 family	-
evm.TU.CTG5056.6	0	0	0	64.6568	76.7725	65.2143	0	68.8812	-8.24265	4.04223e-10	2.77802e-08	-	CTG5056	50775	55320	+	2410	-	- && - && PF05904:Plant protein of unknown function (DUF863)	-
evm.TU.HIC_ASM_19.1696	2148.46	2620.54	2711.9	718.321	830.464	781.786	2493.63	776.857	1.68261	4.05042e-10	2.7801e-08	-	HIC_ASM_19	41155974	41160946	+	1960	-	- && - && -	-
evm.TU.HIC_ASM_0.1239	1400.5	1063.76	885.74	93.0427	108.967	208.214	1116.66	136.742	3.02939	4.07442e-10	2.793e-08	-	HIC_ASM_0	47875367	47881429	+	2876	-	- && F4KFT7.1 RecName: Full=Probable aminopyrimidine aminohydrolase, mitochondrial; Flags: Precursor && -	-
evm.TU.HIC_ASM_23.3120	866.606	951.217	708.592	127.737	212.982	174.429	842.139	171.716	2.29406	4.10963e-10	2.81355e-08	-	HIC_ASM_23	108666915	108670827	-	1640	-	- && Q8GYN5.1 RecName: Full=RPM1-interacting protein 4 && -	-
evm.TU.HIC_ASM_23.1482	2495.36	1142.8	1751.8	25.2319	7.4296	88.7858	1796.65	40.4824	5.47116	4.19835e-10	2.87064e-08	-	HIC_ASM_23	41899289	41901987	-	2160	-	- && P14133.1 RecName: Full=L-ascorbate oxidase; Short=ASO; Short=Ascorbase; Flags: Precursor && PF00394:Multicopper oxidase|PF07731:Multicopper oxidase|PF07732:Multicopper oxidase	-
evm.TU.HIC_ASM_0.3858	491.335	525.179	425.374	127.737	143.639	109.214	480.629	126.863	1.92152	4.36366e-10	2.97987e-08	-	HIC_ASM_0	140231359	140234854	-	1493	-	- && P46270.1 RecName: Full=Cytochrome b-c1 complex subunit 9; AltName: Full=Complex III subunit 9; AltName: Full=Complex III subunit X; AltName: Full=Ubiquinol-cytochrome c reductase complex 8.0 kDa protein && -	-
evm.TU.CTG1113.13	361.086	539.916	15.3091	0	0	0	305.437	0	11.0196	4.39954e-10	3.00057e-08	-	CTG1113	180915	183411	+	1237	-	- && Q70II3.2 RecName: Full=Ethylene-responsive transcription factor ERF110 && PF00847:AP2 domain	AP2
evm.TU.CTG8572.21	483.597	706.044	489.891	113.544	122.176	139.857	559.844	125.192	2.16044	4.41318e-10	3.00605e-08	-	CTG8572	462517	472347	-	1879	-	- && Q39055.1 RecName: Full=Cyclic pyranopterin monophosphate synthase, mitochondrial; AltName: Full=Molybdenum cofactor biosynthesis enzyme CNX2; AltName: Full=Molybdopterin biosynthesis protein CNX2; AltName: Full=Molybdopterin precursor Z synthase; Fla	Radical_SAM
evm.TU.HIC_ASM_14.1577	7.73756	0	3.28052	96.1966	170.881	231	3.67269	166.026	-5.49381	4.42174e-10	3.00807e-08	-	HIC_ASM_14	53514109	53518817	-	2669	-	- && Q9SS87.1 RecName: Full=Protein SIEVE ELEMENT OCCLUSION B; Short=AtSEOb; AltName: Full=Protein SIEVE ELEMENT OCCLUSION-RELATED 1; Short=AtSEOR1 && PF14576:Sieve element occlusion N-terminus|PF14577:Sieve element occlusion C-terminus	-
evm.TU.HIC_ASM_1.3305	1134.84	702.025	755.613	166.373	137.035	194.072	864.16	165.826	2.38135	4.53903e-10	3.08396e-08	-	HIC_ASM_1	119548795	119551719	-	1530	-	- && - && PF07800:Protein of unknown function (DUF1644)	-
evm.TU.CTG2534.20	0	8.03846	0	1560.44	2140.55	155.572	2.67949	1285.52	-8.93826	4.60281e-10	3.12334e-08	-	CTG2534	316068	322158	+	2355	-	- && Q9M571.1 RecName: Full=Phosphoethanolamine N-methyltransferase && PF08241:Methyltransferase domain	Methyltransf_11
novel.2209	50.2941	32.1538	67.7974	335.9	349.191	286.786	50.0818	323.959	-2.68764	4.62307e-10	3.13314e-08	-	HIC_ASM_1	46772810	46788547	+	3057	-	- && - && -	-
evm.TU.HIC_ASM_15.1852	760.86	767.673	511.761	99.3506	143.639	75.4286	680.098	106.139	2.67994	4.73777e-10	3.20682e-08	-	HIC_ASM_15	66694723	66699611	-	1638	-	- && Q9LV09.1 RecName: Full=Protein BOBBER 1 && PF04969:CS domain	-
evm.TU.HIC_ASM_18.3685	95.4299	84.4038	125.753	540.909	812.302	474.572	101.862	609.261	-2.57835	4.78236e-10	3.23293e-08	-	HIC_ASM_18	129061445	129062848	+	1054	-	- && Q8VZS8.1 RecName: Full=Abscisic acid receptor PYL1; AltName: Full=ABI1-binding protein 6; AltName: Full=PYR1-like protein 1; AltName: Full=Regulatory components of ABA receptor 9 && PF10604:Polyketide cyclase / dehydrase and lipid transport	-
evm.TU.HIC_ASM_6.3516	28.371	20.0961	40.4597	204.221	208.854	179.929	29.6423	197.668	-2.72823	4.79437e-10	3.23699e-08	-	HIC_ASM_6	119486561	119489173	+	1638	-	- && Q9M1I7.1 RecName: Full=Regulatory protein NPR6; AltName: Full=BTB/POZ domain-containing protein NPR6; AltName: Full=Protein BLADE-ON-PETIOLE 1 && PF11900:Domain of unknown function (DUF3420)|PF12796:Ankyrin repeats (3 copies)|PF00651:BTB/POZ domain	BTB
evm.TU.HIC_ASM_4.3542	1.28959	6.69871	0	166.373	161.8	98.2144	2.66277	142.129	-5.79934	4.8938e-10	3.29997e-08	-	HIC_ASM_4	114465459	114477253	+	1953	-	- && - && -	-
evm.TU.HIC_ASM_23.839	41.267	14.7372	2.18701	468.367	1799.61	1659.43	19.3971	1309.14	-6.08227	5.0231e-10	3.38291e-08	-	HIC_ASM_23	19215968	19219027	-	1563	-	- && Q940H3.1 RecName: Full=Protein trichome birefringence-like 36 && PF13839:GDSL/SGNH-like Acyl-Esterase family found in Pmr5 and Cas1p|PF14416:PMR5 N terminal Domain	-
evm.TU.HIC_ASM_14.1322	929.796	6.69871	992.904	0	0	0	643.133	0	12.0941	5.03261e-10	3.38508e-08	-	HIC_ASM_14	43301273	43303285	-	1176	-	- && Q9ZUD9.1 RecName: Full=Probable inactive poly [ADP-ribose] polymerase SRO2; AltName: Full=Protein SIMILAR TO RCD ONE 2 && PF12174:RCD1-SRO-TAF4 (RST) plant domain	-
evm.TU.HIC_ASM_20.3493	20.6335	113.878	36.0857	839.749	1576.73	1477.14	56.8658	1297.87	-4.51508	5.06524e-10	3.40277e-08	-	HIC_ASM_20	104925932	104927180	+	1249	-	- && - && PF04520:Senescence regulator	-
evm.TU.HIC_ASM_22.4201	4529.05	2201.2	513.948	40.2134	103.189	63.6429	2414.73	69.015	5.129	5.19782e-10	3.48747e-08	-	HIC_ASM_22	131090055	131090933	-	879	-	- && O65373.1 RecName: Full=BAG family molecular chaperone regulator 5, mitochondrial; AltName: Full=Bcl-2-associated athanogene 5; Flags: Precursor && PF02179:BAG domain	-
evm.TU.HIC_ASM_9.2559	619.005	907.006	655.01	181.354	149.417	180.714	727.007	170.495	2.09181	5.21394e-10	3.49149e-08	-	HIC_ASM_9	92334753	92347092	+	3447	-	- && Q9FV71.1 RecName: Full=Transcription factor E2FB; AltName: Full=E2F transcription factor-1; Short=AtE2F1 && PF02319:E2F/DP family winged-helix DNA-binding domain|PF16421:E2F transcription factor CC-MB domain	E2F_TDP
evm.TU.HIC_ASM_21.4143	67.0588	103.16	14.2156	1328.62	1224.23	1389.93	61.4782	1314.26	-4.42191	5.2168e-10	3.49149e-08	-	HIC_ASM_21	136435152	136438631	+	1947	-	- && Q9SUQ3.1 RecName: Full=Probable inactive receptor kinase At4g23740; Flags: Precursor && PF13855:Leucine rich repeat|PF08263:Leucine rich repeat N-terminal domain|PF07714:Protein tyrosine kinase	Pkinase_Tyr
evm.TU.HIC_ASM_19.1536	6959.93	2629.92	1562.62	237.338	74.296	75.4286	3717.49	129.021	4.8485	5.24862e-10	3.50842e-08	-	HIC_ASM_19	37219454	37222400	+	1591	-	- && P09761.1 RecName: Full=Wound-induced protein WIN1; Flags: Precursor && PF00967:Barwin family	-
evm.TU.HIC_ASM_8.2833	175.385	226.417	74.3584	1711.83	2275.93	1247.72	158.72	1745.16	-3.46047	5.2621e-10	3.51306e-08	-	HIC_ASM_8	97035293	97037255	+	1798	-	- && Q9SUC9.1 RecName: Full=Uncharacterized GPI-anchored protein At4g28100; Flags: Precursor && -	-
evm.TU.HIC_ASM_0.3932	646.086	676.57	669.226	6.30798	17.3357	51.8572	663.961	25.167	4.72085	5.27993e-10	3.52059e-08	-	HIC_ASM_0	142440556	142441640	+	1085	-	- && Q9FIH9.1 RecName: Full=Calcium-binding protein CML37; AltName: Full=Calmodulin-like protein 37 && PF13833:EF-hand domain pair	-
evm.TU.HIC_ASM_13.574	5.15837	4.01923	0	78.0612	160.149	190.143	3.0592	142.784	-5.59019	5.29651e-10	3.52726e-08	-	HIC_ASM_13	15978810	15980904	-	1008	-	- && - && PF00582:Universal stress protein family	Usp
evm.TU.HIC_ASM_17.3851	940.113	1016.86	1195.2	324.861	274.07	237.286	1050.73	278.739	1.91459	5.37131e-10	3.57265e-08	-	HIC_ASM_17	139504059	139510250	-	2004	-	- && Q9SSB5.1 RecName: Full=26S protease regulatory subunit 7 homolog A; AltName: Full=26S proteasome AAA-ATPase subunit RPT1a; AltName: Full=26S proteasome subunit 7 homolog A; AltName: Full=Regulatory particle triple-A ATPase subunit 1a && PF00004:ATPas	AAA
evm.TU.HIC_ASM_13.2252	96.7195	113.878	78.7325	364.286	487.051	451.786	96.4434	434.374	-2.17354	5.42107e-10	3.60117e-08	-	HIC_ASM_13	72764791	72768930	-	2356	-	- && - && PF04784:Protein of unknown function, DUF547|PF14389:Leucine-zipper of ternary complex factor MIP1	-
evm.TU.HIC_ASM_9.1345	2.57919	4.01923	0	74.1187	99.8868	158.714	2.19947	110.907	-5.71932	5.42758e-10	3.60117e-08	-	HIC_ASM_9	49474358	49479076	+	1886	-	- && - && PF03763:Remorin, C-terminal region	-
evm.TU.CTG1499.1	0	0	0	83.5807	85.0276	52.6429	0	73.7504	-8.34117	5.44889e-10	3.61085e-08	-	CTG1499	131520	132482	+	939	-	- && - && -	-
evm.TU.HIC_ASM_8.1541	562.262	1000.79	61.2364	7.09647	4.12755	11.7857	541.429	7.66992	6.13958	5.49293e-10	3.63555e-08	-	HIC_ASM_8	56090963	56091340	+	378	-	- && - && -	-
evm.TU.CTG172.9	11.6063	12.0577	0	492.811	331.03	300.929	7.88801	374.923	-5.59196	5.50732e-10	3.64059e-08	-	CTG172	276902	280692	-	2514	-	- && Q9C660.2 RecName: Full=Proline-rich receptor-like protein kinase PERK10; AltName: Full=Proline-rich extensin-like receptor kinase 10; Short=AtPERK10 && PF13855:Leucine rich repeat|PF07714:Protein tyrosine kinase|PF08263:Leucine rich repeat N-terminal	Pkinase_Tyr
evm.TU.HIC_ASM_16.1729	6330.61	5388.45	3480.63	575.603	609.227	1022.22	5066.56	735.682	2.78378	5.54428e-10	3.66052e-08	-	HIC_ASM_16	47350334	47357155	+	2705	-	- && Q9M1S3.1 RecName: Full=Probable RNA-binding protein ARP1; AltName: Full=ABA-regulated RNA-binding protein 1 && PF00076:RNA recognition motif. (a.k.a. RRM, RBD, or RNP domain)	RRM_1
evm.TU.HIC_ASM_1.2587	821.471	1306.25	1911.45	115.909	193.169	185.429	1346.39	164.836	3.03027	5.63235e-10	3.7141e-08	-	HIC_ASM_1	99993963	100000319	+	1945	-	- && Q9SUG3.2 RecName: Full=Inositol-tetrakisphosphate 1-kinase 3; AltName: Full=Inositol 1,3,4-trisphosphate 5/6-kinase 3; Short=AtItpk-3; Short=Inositol-triphosphate 5/6-kinase 3; Short=Ins(1,3,4)P(3) 5/6-kinase 3 && PF05770:Inositol 1, 3, 4-trisphospha	-
evm.TU.HIC_ASM_18.4114	1503.67	1811.33	1828.34	468.367	564.649	551.572	1714.45	528.196	1.69869	5.71952e-10	3.76696e-08	-	HIC_ASM_18	143293188	143297256	+	1131	-	- && Q54W07.1 RecName: Full=EKC/KEOPS complex subunit bud32; AltName: Full=Atypical serine/threonine protein kinase bud32 && PF00069:Protein kinase domain	Pkinase
evm.TU.HIC_ASM_2.1432	2.57919	10.7179	0	339.842	354.97	161.072	4.43238	285.294	-6.04489	5.80314e-10	3.81735e-08	-	HIC_ASM_2	38157278	38160737	+	3373	-	- && Q9FRS6.1 RecName: Full=Leucine-rich repeat receptor-like protein kinase PXL1; AltName: Full=Protein PHLOEM INTERCALATED WITH XYLEM-LIKE 1; Flags: Precursor && PF08263:Leucine rich repeat N-terminal domain|PF13855:Leucine rich repeat|PF00069:Protein k	Pkinase
evm.TU.HIC_ASM_18.774	747.964	601.545	734.836	2075.32	2370.87	2126.93	694.782	2191.04	-1.65673	5.84764e-10	3.84192e-08	-	HIC_ASM_18	22878582	22886719	-	3469	-	- && P29196.2 RecName: Full=Phosphoenolpyruvate carboxylase; Short=PEPC; Short=PEPCase && PF00311:Phosphoenolpyruvate carboxylase	-
evm.TU.HIC_ASM_20.3236	2361.24	14.7372	1092.41	0	0	1.57143	1156.13	0.52381	11.0954	5.85531e-10	3.84227e-08	-	HIC_ASM_20	98590758	98592064	+	752	-	- && - && PF06522:NADH-ubiquinone reductase complex 1 MLRQ subunit	-
evm.TU.HIC_ASM_17.3852	110.905	209	143.249	830.287	938.606	739.358	154.385	836.084	-2.43795	6.03138e-10	3.95298e-08	-	HIC_ASM_17	139515152	139519309	-	2376	-	- && - && PF10250:GDP-fucose protein O-fucosyltransferase	-
evm.TU.HIC_ASM_4.2101	220.52	171.487	144.343	17.3469	15.6847	31.4286	178.783	21.4867	3.05477	6.03879e-10	3.95302e-08	-	HIC_ASM_4	57820861	57821287	-	267	-	- && - && -	-
evm.TU.HIC_ASM_10.2708	184.412	249.192	141.062	1132.28	1039.32	1938.36	191.555	1369.99	-2.83944	6.11798e-10	3.99998e-08	-	HIC_ASM_10	96256704	96258772	+	2069	-	- && Q9LLB0.1 RecName: Full=Allene oxide synthase 2, chloroplastic; Short=LeAOS2; AltName: Full=Cytochrome P450 74A; Flags: Precursor && PF00067:Cytochrome P450	p450
evm.TU.HIC_ASM_19.3058	0	4.01923	0	96.1966	191.518	115.5	1.33974	134.405	-6.73581	6.19015e-10	4.04097e-08	-	HIC_ASM_19	75316192	75320095	+	1596	-	- && - && PF04784:Protein of unknown function, DUF547|PF14389:Leucine-zipper of ternary complex factor MIP1	-
evm.TU.HIC_ASM_0.4792	50.2941	22.7756	45.9273	417.115	292.231	264	39.6657	324.449	-3.02868	6.19571e-10	4.04097e-08	-	HIC_ASM_0	167639866	167641409	-	1544	-	- && Q9C518.1 RecName: Full=Transcription factor TCP8 && PF03634:TCP family transcription factor	TCP
novel.48	99.2986	101.82	132.314	5.51948	4.95306	14.1429	111.144	8.20514	3.75743	6.21405e-10	4.04802e-08	-	CTG1225	62578	68194	-	1896	-	- && - && -	-
evm.TU.HIC_ASM_17.1689	722.172	652.455	20.7766	0	0.825511	2.35714	465.134	1.06089	8.77314	6.24387e-10	4.06252e-08	-	HIC_ASM_17	68427480	68432539	-	2143	-	- && Q53Q11.1 RecName: Full=Probable protein phosphatase 2C 74; Short=OsPP2C74 && PF00481:Protein phosphatase 2C	PP2C
evm.TU.HIC_ASM_15.2735	65.7692	46.891	49.2078	254.685	222.888	260.072	53.956	245.881	-2.18919	6.32245e-10	4.10627e-08	-	HIC_ASM_15	96245044	96246915	+	1872	-	- && - && PF03140:Plant protein of unknown function	-
evm.TU.HIC_ASM_17.2030	1002.01	762.314	988.53	268.878	267.465	277.357	917.619	271.233	1.75856	6.32639e-10	4.10627e-08	-	HIC_ASM_17	82085789	82095407	+	1989	-	- && Q54ND5.1 RecName: Full=Multiple inositol polyphosphate phosphatase 1; Short=Ddmipp1; AltName: Full=2,3-bisphosphoglycerate 3-phosphatase; Short=2,3-BPG phosphatase; AltName: Full=Inositol (1,3,4,5)-tetrakisphosphate 3-phosphatase; Short=Ins(1,3,4,5)P	Acid_phosphat_A
evm.TU.HIC_ASM_16.609	2046.58	3133.66	893.395	59.9258	56.9602	174.429	2024.55	97.1049	4.38158	6.38624e-10	4.14011e-08	-	HIC_ASM_16	14212811	14216639	-	3286	-	- && Q9SXB4.1 RecName: Full=G-type lectin S-receptor-like serine/threonine-protein kinase At1g11300; Flags: Precursor && PF01453:D-mannose binding lectin|PF07714:Protein tyrosine kinase|PF08276:PAN-like domain|PF00954:S-locus glycoprotein domain	Pkinase_Tyr
evm.TU.HIC_ASM_11.3215	107.036	140.673	88.574	518.831	637.294	469.858	112.094	541.994	-2.27577	6.43176e-10	4.15933e-08	-	HIC_ASM_11	139128579	139132646	+	1773	-	- && Q5C9L6.1 RecName: Full=(S)-coclaurine N-methyltransferase; Short=TfCNMT && PF02353:Mycolic acid cyclopropane synthetase	-
evm.TU.HIC_ASM_4.3868	64.4796	77.7051	14.2156	656.818	1220.93	1362.43	52.1334	1080.06	-4.37692	6.43444e-10	4.15933e-08	-	HIC_ASM_4	123733308	123736499	-	2556	-	- && Q9SJQ1.1 RecName: Full=Leucine-rich repeat receptor-like protein kinase PXC1; AltName: Full=Protein PXY/TDR-CORRELATED 1; Flags: Precursor && PF07714:Protein tyrosine kinase	Pkinase_Tyr
evm.TU.HIC_ASM_7.3593	953.009	12.0577	1398.59	3.94249	0.825511	0.785715	787.887	1.85124	8.73049	6.44272e-10	4.15933e-08	-	HIC_ASM_7	120681269	120682999	+	727	-	- && O03982.1 RecName: Full=Heavy metal-associated isoprenylated plant protein 39; Short=AtHIP39; Flags: Precursor && PF00403:Heavy-metal-associated domain	HMA
evm.TU.CTG5412.1	56.7421	57.6089	29.5247	572.449	375.607	297	47.9586	415.019	-3.11777	6.44683e-10	4.15933e-08	-	CTG5412	54692	61497	+	4465	-	- && O64728.2 RecName: Full=Protein STICHEL && PF12169:DNA polymerase III subunits gamma and tau domain III|PF13177:DNA polymerase III, delta subunit	-
evm.TU.HIC_ASM_6.3519	99.2986	87.0833	196.831	7.88497	6.60408	12.5714	127.738	9.02017	3.82398	6.46255e-10	4.16447e-08	-	HIC_ASM_6	119508175	119509017	+	201	-	- && - && -	-
evm.TU.HIC_ASM_5.931	1862.17	2.67949	3692.77	0	0	0.785715	1852.54	0.261905	12.6586	6.57475e-10	4.2317e-08	-	HIC_ASM_5	28925333	28930210	+	3035	-	- && Q948T9.1 RecName: Full=Respiratory burst oxidase homolog protein B; AltName: Full=NADPH oxidase RBOHB; AltName: Full=StRBOHB && PF08414:Respiratory burst NADPH oxidase|PF01794:Ferric reductase like transmembrane component|PF08022:FAD-binding domain|P	FAD_binding_8
evm.TU.HIC_ASM_5.2254	42.5566	26.7949	44.8338	227.876	312.043	205.072	38.0617	248.33	-2.70157	6.67665e-10	4.29214e-08	-	HIC_ASM_5	80284813	80287592	-	2178	-	- && Q9ZSA7.1 RecName: Full=Protein DMR6-LIKE OXYGENASE 2; AltName: Full=2-oxoglutarate (2OG)-Fe(II) oxygenase-like protein DLO2; AltName: Full=Salicylate 3-hydroxylase DLO2; Short=S3H DLO2; Short=SA 3-hydroxylase DLO2; Short=Salicylic acid 3-hydroxylase	2OG-FeII_Oxy
evm.TU.CTG9302.1	317.24	41.532	6238.45	7.88497	3.30204	3.92857	2199.08	5.03853	8.76896	6.70799e-10	4.30714e-08	-	CTG9302	72169	73487	-	1194	-	- && P25317.1 RecName: Full=Probable glutathione S-transferase parA; AltName: Full=Auxin-regulated protein parA; AltName: Full=STR246C protein && PF02798:Glutathione S-transferase, N-terminal domain|PF00043:Glutathione S-transferase, C-terminal domain	GST_N
evm.TU.HIC_ASM_16.515	30.9502	60.2884	21.8701	444.712	391.292	284.429	37.7029	373.478	-3.31475	6.71809e-10	4.30848e-08	-	HIC_ASM_16	11173710	11178824	-	2639	-	- && - && PF04784:Protein of unknown function, DUF547|PF14389:Leucine-zipper of ternary complex factor MIP1	-
evm.TU.HIC_ASM_13.943	3943.57	6763.02	3927.88	354.035	815.604	589.286	4878.16	586.309	3.05664	6.77706e-10	4.33924e-08	-	HIC_ASM_13	25233486	25238251	-	4766	-	- && Q8L736.2 RecName: Full=F-box/kelch-repeat protein SKIP11; AltName: Full=SKP1-interacting partner 11 && PF01344:Kelch motif	Kelch_1
evm.TU.HIC_ASM_17.3278	130.249	168.808	125.753	502.273	720.671	707.929	141.603	643.624	-2.18547	6.78221e-10	4.33924e-08	-	HIC_ASM_17	123472725	123476123	+	2373	-	- && Q9C9X7.1 RecName: Full=Protein indeterminate-domain 14; Short=AtIDD14; AltName: Full=Transcriptional regulator of starch metabolism IDD14 && -	-
evm.TU.CTG2244.4	376.561	1386.63	49.2078	6.30798	0.825511	3.92857	604.134	3.68735	7.3526	6.85939e-10	4.3834e-08	-	CTG2244	42217	49318	+	3239	-	- && Q0WN69.1 RecName: Full=Kinesin-like protein KIN-14P && PF00307:Calponin homology (CH) domain|PF00225:Kinesin motor domain	Kinesin
evm.TU.HIC_ASM_22.1793	104.457	64.3077	141.062	946.197	714.892	590.858	103.276	750.649	-2.85901	7.24275e-10	4.61941e-08	-	HIC_ASM_22	67232913	67241006	+	4272	-	- && - && -	-
evm.TU.HIC_ASM_21.4376	617.715	1156.2	410.065	5903.48	6597.48	5868.51	727.993	6123.15	-3.0727	7.2459e-10	4.61941e-08	-	HIC_ASM_21	143590709	143595719	-	2828	-	- && Q00775.1 RecName: Full=Granule-bound starch synthase 1, chloroplastic/amyloplastic; AltName: Full=Granule-bound starch synthase I; Short=GBSS-I; Flags: Precursor && PF00534:Glycosyl transferases group 1|PF08323:Starch synthase catalytic domain	Glycos_transf_1
evm.TU.HIC_ASM_11.3779	910.453	6.69871	4113.77	2.36549	0	0.785715	1676.97	1.0504	10.6342	7.41352e-10	4.72067e-08	-	HIC_ASM_11	157990458	157995196	+	2184	-	- && Q8ZK57.1 RecName: Full=Inositol 2-dehydrogenase; AltName: Full=Myo-inositol 2-dehydrogenase; Short=MI 2-dehydrogenase >A9N564.1 RecName: Full=Inositol 2-dehydrogenase; AltName: Full=Myo-inositol 2-dehydrogenase; Short=MI 2-dehydrogenase >B5F3F4.1 Rec	GFO_IDH_MocA
evm.TU.HIC_ASM_19.528	2460.54	79.0448	6764.43	16.5584	4.95306	25.9286	3101.34	15.8134	7.61489	7.46404e-10	4.74722e-08	-	HIC_ASM_19	13202512	13206018	+	1644	-	- && Q9I4V0.1 RecName: Full=Nitronate monooxygenase; AltName: Full=Nitroalkane oxidase && PF03060:Nitronate monooxygenase	NPD
evm.TU.HIC_ASM_18.1468	46.4253	107.179	53.5818	1.57699	0.825511	0.785715	69.0622	1.06274	6.01731	7.49835e-10	4.76341e-08	-	HIC_ASM_18	49457442	49459886	-	1002	-	- && P51819.1 RecName: Full=Heat shock protein 83 && PF00183:Hsp90 protein|PF02518:Histidine kinase-, DNA gyrase B-, and HSP90-like ATPase	HATPase_c
evm.TU.HIC_ASM_18.4348	0	0	0	124.583	93.2827	47.1429	0	88.336	-8.60162	7.5609e-10	4.79747e-08	-	HIC_ASM_18	149823919	149827586	+	1936	-	- && F4I9E1.1 RecName: Full=Protein NUCLEAR FUSION DEFECTIVE 4 && PF06813:Nodulin-like	-
evm.TU.HIC_ASM_4.564	46.4253	124.596	44.8338	1944.43	1443.82	586.929	71.9517	1325.06	-4.20503	7.64372e-10	4.8443e-08	-	HIC_ASM_4	15393787	15396829	-	1848	-	- && Q9ZU91.2 RecName: Full=Glucan endo-1,3-beta-glucosidase 3; AltName: Full=(1->3)-beta-glucan endohydrolase 3; Short=(1->3)-beta-glucanase 3; AltName: Full=Beta-1,3-endoglucanase 3; Short=Beta-1,3-glucanase 3; Flags: Precursor && PF07983:X8 domain|PF00	Glyco_hydro_17
evm.TU.HIC_ASM_6.3544	16.7647	13.3974	14.2156	178.2	489.528	140.643	14.7926	269.457	-4.18719	7.65432e-10	4.8453e-08	-	HIC_ASM_6	119842482	119844558	-	684	-	- && O80366.1 RecName: Full=Two-component response regulator ARR9; AltName: Full=Response reactor 4 && PF00072:Response regulator receiver domain	Response_reg
evm.TU.HIC_ASM_5.832	27.0814	41.532	24.0571	544.852	880.82	200.357	30.8902	542.01	-4.13577	7.82668e-10	4.94858e-08	-	HIC_ASM_5	25712215	25713067	+	853	-	- && - && -	-
evm.TU.CTG4695.10	404.932	644.416	248.226	24.4434	49.5306	18.0714	432.525	30.6818	3.81816	7.96242e-10	5.02849e-08	-	CTG4695	219276	223765	+	1087	-	- && Q8LBM2.1 RecName: Full=Protein TIFY 5A; AltName: Full=Jasmonate ZIM domain-containing protein 8 && PF06200:tify domain|PF09425:Divergent CCT motif	Zim
evm.TU.HIC_ASM_21.394	314.661	198.282	235.104	1002.97	985.66	1122	249.349	1036.88	-2.05604	8.00578e-10	5.04438e-08	-	HIC_ASM_21	9753581	9762468	-	4490	-	- && Q9ZW07.1 RecName: Full=Pumilio homolog 1; Short=APUM-1; Short=AtPUM1 && PF00806:Pumilio-family RNA binding repeat|PF07990:Nucleic acid binding protein NABP	PUF
evm.TU.CTG9358.6	1667.44	128.615	1856.77	4.73098	4.12755	25.9286	1217.61	11.5957	6.71311	8.00635e-10	5.04438e-08	-	CTG9358	202124	203398	+	1180	-	- && - && PF07279:Protein of unknown function (DUF1442)	-
evm.TU.HIC_ASM_10.1738	5316.99	2436.99	6180.5	100.928	395.42	94.2858	4644.83	196.878	4.56051	8.29757e-10	5.22174e-08	-	HIC_ASM_10	65229611	65230566	-	501	-	- && Q9ZU95.1 RecName: Full=Nudix hydrolase 17, mitochondrial; Short=AtNUDT17; Flags: Precursor && PF00293:NUDIX domain	NUDIX
evm.TU.HIC_ASM_19.4290	50.2941	93.782	107.164	4.73098	7.4296	5.5	83.7466	5.88686	3.83408	8.56894e-10	5.38621e-08	-	HIC_ASM_19	109282291	109299077	-	2309	-	- && - && -	-
novel.5523	0	0	0	78.0612	243.526	59.7143	0	127.1	-9.12633	8.61278e-10	5.40744e-08	-	HIC_ASM_19	32141749	32144471	-	2360	-	- && - && -	-
evm.TU.HIC_ASM_1.2563	0	0	0	152.968	52.0072	78.5715	0	94.5157	-8.69939	8.63187e-10	5.4131e-08	-	HIC_ASM_1	99173794	99175682	+	1104	-	- && - && -	-
evm.TU.HIC_ASM_3.3719	189.57	2313.74	301.808	10.2505	18.9867	11.7857	935.038	13.6743	6.09602	8.69342e-10	5.44534e-08	-	HIC_ASM_3	124482553	124483182	+	630	-	- && Q9FYB5.2 RecName: Full=Chaperone protein dnaJ 11, chloroplastic; Short=AtDjC11; Short=AtJ11; Flags: Precursor && PF00226:DnaJ domain	DnaJ
evm.TU.HIC_ASM_0.1611	0	0	0	41.0018	219.586	133.572	0	131.386	-9.17425	8.76005e-10	5.48069e-08	-	HIC_ASM_0	59718569	59729148	-	2334	-	- && O04408.1 RecName: Full=Ent-copalyl diphosphate synthase, chloroplastic; Short=Ent-CDP synthase; AltName: Full=Ent-copalyl diphosphate synthase; AltName: Full=Ent-kaurene synthase A; Short=KSA; Flags: Precursor [Pisum sativum] && PF01397:Terpene synth	-
evm.TU.HIC_ASM_7.3498	29.6606	14.7372	3.28052	450.232	363.225	306.429	15.8928	373.295	-4.56465	8.84359e-10	5.52652e-08	-	HIC_ASM_7	118865765	118866822	-	1058	-	- && - && -	-
evm.TU.HIC_ASM_1.2217	17339.9	22407.2	3310.04	395.826	842.021	410.929	14352.4	549.592	4.70681	8.89398e-10	5.55156e-08	-	HIC_ASM_1	89265493	89266943	+	1183	-	- && O82013.1 RecName: Full=17.3 kDa class II heat shock protein; AltName: Full=Hsp17.3; AltName: Full=Hsp20.2 && PF00011:Hsp20/alpha crystallin family	-
evm.TU.HIC_ASM_7.1762	23.2127	41.532	27.3377	176.623	328.553	236.5	30.6941	247.226	-3.01282	8.92748e-10	5.566e-08	-	HIC_ASM_7	54533713	54537576	-	984	-	- && Q9FLD7.1 RecName: Full=Beta-glucuronosyltransferase GlcAT14A; AltName: Full=GT14 family glucuronic acid transferase 1; Short=AtGlcAT14A && PF02485:Core-2/I-Branching enzyme	-
novel.1788	7.73756	6.69871	6.56104	87.5232	302.137	112.357	6.9991	167.339	-4.58067	9.19854e-10	5.72836e-08	-	HIC_ASM_0	52795888	52846442	+	1302	-	- && - && -	-
evm.TU.HIC_ASM_18.1584	3806.88	5383.09	1903.79	428.942	507.689	370.857	3697.92	435.83	3.08483	9.27988e-10	5.77232e-08	-	HIC_ASM_18	54480826	54485925	-	2508	-	- && Q9LKG8.1 RecName: Full=NAC domain-containing protein 91; Short=ANAC091; AltName: Full=TCV-interacting protein && PF02365:No apical meristem (NAM) protein	NAM
evm.TU.HIC_ASM_21.3189	9.02715	1.33974	7.65455	83.5807	198.123	234.143	6.00715	171.949	-4.82578	9.48548e-10	5.89339e-08	-	HIC_ASM_21	109930609	109932482	+	1586	-	- && Q8VYE5.1 RecName: Full=Glucan endo-1,3-beta-glucosidase 12; AltName: Full=(1->3)-beta-glucan endohydrolase 12; Short=(1->3)-beta-glucanase 12; AltName: Full=Beta-1,3-endoglucanase 12; Short=Beta-1,3-glucanase 12; Flags: Precursor && PF00332:Glycosyl	Glyco_hydro_17
evm.TU.HIC_ASM_17.346	203.756	85.7435	149.81	14.1929	16.5102	14.9286	146.437	15.2106	3.26802	9.61686e-10	5.96812e-08	-	HIC_ASM_17	11064502	11065515	+	1014	-	- && - && -	-
evm.TU.HIC_ASM_15.1407	1570.72	1968.08	1400.78	290.955	129.605	275.786	1646.53	232.116	2.82621	9.76563e-10	6.05345e-08	-	HIC_ASM_15	42137906	42146812	+	3126	-	- && Q9LRA7.1 RecName: Full=Probable alpha,alpha-trehalose-phosphate synthase [UDP-forming] 9; AltName: Full=Trehalose-6-phosphate synthase 9; Short=AtTPS9 && PF02358:Trehalose-phosphatase|PF00982:Glycosyltransferase family 20	-
evm.TU.HIC_ASM_6.278	1114.21	774.371	1097.88	218.414	156.847	108.429	995.487	161.23	2.6264	9.8309e-10	6.08339e-08	-	HIC_ASM_6	6447601	6454962	-	2242	-	- && Q2LZZ7.1 RecName: Full=Serine/threonine-protein kinase tricorner; AltName: Full=NDR protein kinase; AltName: Full=Serine/threonine-protein kinase 38-like && PF00069:Protein kinase domain	Pkinase
evm.TU.HIC_ASM_4.2681	1085.84	545.275	1891.77	41.0018	90.8062	100.572	1174.29	77.4598	3.92252	9.83657e-10	6.08339e-08	-	HIC_ASM_4	85589527	85591117	+	1513	-	- && Q9ZVI6.1 RecName: Full=Protein LURP-one-related 8 && PF04525:LURP-one-related	-
evm.TU.HIC_ASM_16.214	6780.68	6039.56	9727.83	1963.36	1599.01	1636.64	7516.02	1733.01	2.11673	1.01482e-09	6.26889e-08	-	HIC_ASM_16	3972355	3977033	+	1666	-	- && Q07511.2 RecName: Full=Formate dehydrogenase, mitochondrial; Short=FDH; AltName: Full=NAD-dependent formate dehydrogenase; Flags: Precursor && PF02826:D-isomer specific 2-hydroxyacid dehydrogenase, NAD binding domain|PF00389:D-isomer specific 2-hydro	2-Hacid_dh_C
evm.TU.HIC_ASM_19.80	1743.53	2226.65	1008.21	171.104	264.989	260.857	1659.46	232.317	2.83644	1.03084e-09	6.36056e-08	-	HIC_ASM_19	1979869	1983689	+	2508	-	- && Q8W486.1 RecName: Full=Uncharacterized protein At1g04910 && PF10250:GDP-fucose protein O-fucosyltransferase	-
evm.TU.HIC_ASM_8.833	107.036	69.6666	49.2078	932.004	617.482	452.572	75.3035	667.352	-3.14974	1.04024e-09	6.41118e-08	-	HIC_ASM_8	26530646	26533760	-	2231	-	- && Q9SCU1.1 RecName: Full=Patellin-6 && PF00650:CRAL/TRIO domain|PF03765:CRAL/TRIO, N-terminal domain	CRAL_TRIO_N
evm.TU.HIC_ASM_0.4801	223.1	436.756	161.839	2147.87	2164.49	2248.72	273.898	2187.02	-2.99836	1.04487e-09	6.42705e-08	-	HIC_ASM_0	167822229	167827063	+	3839	-	- && Q9M0G7.1 RecName: Full=MDIS1-interacting receptor like kinase 1; Short=AtMIK1; AltName: Full=Leucine-rich repeat receptor-like protein kinase PXL2; AltName: Full=Protein PHLOEM INTERCALATED WITH XYLEM-LIKE 2; Flags: Precursor && PF00069:Protein kinas	Pkinase
evm.TU.HIC_ASM_21.3569	1330.86	1362.52	1746.33	9.46197	2.47653	56.5715	1479.9	22.8367	6.01693	1.04555e-09	6.42705e-08	-	HIC_ASM_21	121697956	121702689	+	2033	-	- && Q8ZK57.1 RecName: Full=Inositol 2-dehydrogenase; AltName: Full=Myo-inositol 2-dehydrogenase; Short=MI 2-dehydrogenase >A9N564.1 RecName: Full=Inositol 2-dehydrogenase; AltName: Full=Myo-inositol 2-dehydrogenase; Short=MI 2-dehydrogenase >B5F3F4.1 Rec	GFO_IDH_MocA
evm.TU.HIC_ASM_20.3362	15.4751	44.2115	12.0286	330.38	324.426	283.643	23.9051	312.816	-3.71967	1.0464e-09	6.42705e-08	-	HIC_ASM_20	101912653	101918661	+	3953	-	- && Q41495.1 RecName: Full=STS14 protein; Flags: Precursor && -	-
evm.TU.HIC_ASM_14.3317	28.371	13.3974	25.1506	174.258	160.975	143	22.3064	159.411	-2.83187	1.06159e-09	6.50982e-08	-	HIC_ASM_14	112845641	112849042	+	3184	-	- && Q9C9H7.2 RecName: Full=Receptor-like protein 12; Short=AtRLP12; Flags: Precursor && PF13855:Leucine rich repeat	-
evm.TU.HIC_ASM_20.4702	0	0	0	52.8293	85.0276	63.6429	0	67.1666	-8.20617	1.0623e-09	6.50982e-08	-	HIC_ASM_20	134723034	134724051	-	1018	-	- && - && -	-
evm.TU.HIC_ASM_17.2162	510.679	427.378	634.234	126.16	137.035	106.072	524.097	123.089	2.0909	1.06468e-09	6.51434e-08	-	HIC_ASM_17	87392959	87397978	+	1300	-	- && Q8GYH6.1 RecName: Full=Reticulon-like protein B16; Short=AtRTNLB16 && PF02453:Reticulon	-
evm.TU.HIC_ASM_21.1897	518.416	797.147	612.364	153.757	163.451	129.643	642.642	148.95	2.10914	1.06546e-09	6.51434e-08	-	HIC_ASM_21	64255629	64262656	-	3626	-	- && Q336N8.1 RecName: Full=Lysine-specific demethylase JMJ706; AltName: Full=Jumonji domain-containing protein 706; AltName: Full=Lysine-specific histone demethylase JMJ706; AltName: Full=Protein JUMONJI 706 && PF02373:JmjC domain, hydroxylase|PF02928:C5	JmjC
evm.TU.HIC_ASM_17.1379	78.6652	56.2692	39.3662	414.749	444.95	295.429	58.1002	385.043	-2.7317	1.07548e-09	6.56755e-08	-	HIC_ASM_17	54684938	54686424	-	1487	-	- && O81292.1 RecName: Full=L-type lectin-domain containing receptor kinase IV.3; Short=LecRK-IV.3; Flags: Precursor && PF00139:Legume lectin domain	-
evm.TU.HIC_ASM_20.5200	5079.71	971.314	2072.19	120.64	175.834	66.7858	2707.74	121.087	4.48315	1.07661e-09	6.56755e-08	-	HIC_ASM_20	147035118	147036071	-	954	-	- && Q9USH2.1 RecName: Full=UPF0651 protein P31B10.02, mitochondrial; Flags: Precursor && PF09791:Oxidoreductase-like protein, N-terminal	-
novel.190	127.67	26.7949	1214.89	1.57699	1.65102	0.785715	456.45	1.33791	8.41678	1.09618e-09	6.67939e-08	-	CTG1780_1	91194	139760	+	2204	-	- && - && -	-
evm.TU.HIC_ASM_19.3798	9.02715	1.33974	2.18701	83.5807	128.78	121.786	4.18464	111.382	-4.74725	1.1062e-09	6.73277e-08	-	HIC_ASM_19	94905728	94907797	-	1734	-	- && Q93ZQ3.1 RecName: Full=Probable inactive patatin-like protein 9; Short=AtPLP9; AltName: Full=Patatin-related phospholipase A IIIdelta; Short=pPLAIIId; AltName: Full=Phospholipase A IIIB; Short=AtPLAIIIB && PF01734:Patatin-like phospholipase	-
evm.TU.HIC_ASM_5.3522	3.86878	9.3782	6.56104	100.139	71.8194	149.286	6.60267	107.081	-4.02361	1.11312e-09	6.76726e-08	-	HIC_ASM_5	114450569	114453581	+	3013	-	- && O64639.1 RecName: Full=Receptor-like serine/threonine-protein kinase At2g45590 && -	-
evm.TU.HIC_ASM_17.726	306.923	408.622	313.836	93.8312	72.6449	70.7143	343.127	79.0635	2.11704	1.12982e-09	6.86102e-08	-	HIC_ASM_17	27382835	27389885	-	1425	-	- && - && PF01844:HNH endonuclease	HNH
evm.TU.HIC_ASM_17.4648	30.9502	18.7564	3.28052	783.766	567.951	289.143	17.6624	546.954	-4.96147	1.13312e-09	6.8733e-08	-	HIC_ASM_17	158690931	158692630	-	1700	-	- && Q9ZS34.1 RecName: Full=Geranylgeranyl diphosphate reductase, chloroplastic; AltName: Full=Geranylgeranyl reductase; Flags: Precursor && -	-
evm.TU.CTG8165.5	168.937	290.724	173.868	1354.64	939.431	1221	211.176	1171.69	-2.4731	1.13948e-09	6.9041e-08	-	CTG8165	171791	183817	-	7361	-	- && - && PF10358:N-terminal C2 in EEIG1 and EHBP1 proteins	-
evm.TU.HIC_ASM_8.3312	501.652	920.403	981.969	81.2152	142.813	113.929	801.341	112.652	2.83095	1.1565e-09	6.99931e-08	-	HIC_ASM_8	112468999	112481323	-	174	-	- && - && -	-
evm.TU.HIC_ASM_19.2884	19.3439	9.3782	17.4961	106.447	205.552	167.357	15.4061	159.786	-3.36885	1.16536e-09	7.04499e-08	-	HIC_ASM_19	71610720	71611605	-	819	-	- && O65695.1 RecName: Full=Auxin-responsive protein SAUR50; AltName: Full=Protein SMALL AUXIN UP RNA 50 && PF02519:Auxin responsive protein	Auxin_inducible
evm.TU.HIC_ASM_16.3341	1161.92	979.352	1016.96	151.391	279.848	210.572	1052.75	213.937	2.29913	1.1732e-09	7.0844e-08	-	HIC_ASM_16	98760530	98772443	-	918	-	- && - && -	-
evm.TU.HIC_ASM_7.713	1663.57	1753.72	273.377	55.1948	62.7388	42.4286	1230.22	53.4541	4.52445	1.18546e-09	7.15042e-08	-	HIC_ASM_7	19618068	19624087	+	2259	-	- && Q9FHD7.1 RecName: Full=Probable serine/threonine-protein kinase At5g41260 && PF07714:Protein tyrosine kinase	Pkinase_Tyr
evm.TU.HIC_ASM_4.2692	1089.71	1282.13	930.574	238.126	240.224	327.643	1100.8	268.664	2.03437	1.20018e-09	7.23109e-08	-	HIC_ASM_4	86086643	86090858	-	2826	-	- && F4KEW8.1 RecName: Full=Protein NETWORKED 4A && PF07765:KIP1-like protein	-
evm.TU.HIC_ASM_2.436	0	18.7564	3.28052	939.889	1476.84	305.643	7.34564	907.457	-6.96077	1.20285e-09	7.23908e-08	-	HIC_ASM_2	9789562	9793106	-	1750	-	- && Q9FI78.1 RecName: Full=Shikimate O-hydroxycinnamoyltransferase; AltName: Full=Hydroxycinnamoyl transferase; AltName: Full=Hydroxycinnamoyl-Coenzyme A shikimate/quinate hydroxycinnamoyltransferase && PF02458:Transferase family	-
evm.TU.HIC_ASM_3.2480	7282.33	5576.01	7329.77	1100.74	1797.14	1039.5	6729.37	1312.46	2.35826	1.21337e-09	7.29419e-08	-	HIC_ASM_3	89411372	89415113	-	1771	-	- && P0C8Z0.2 RecName: Full=Uncharacterized protein OsI_027940 && -	-
evm.TU.HIC_ASM_0.5501	1855.72	1915.83	1539.66	180.566	138.686	355.929	1770.4	225.06	2.97545	1.23052e-09	7.38901e-08	-	HIC_ASM_0	184802068	184807576	+	1768	-	- && Q9S7P9.1 RecName: Full=SNAP25 homologous protein SNAP33; Short=AtSNAP33; AltName: Full=Snap25a; AltName: Full=Synaptosomal-associated protein SNAP25-like 1; Short=SNAP-25-like protein 1 && -	-
evm.TU.HIC_ASM_5.3731	2991.86	12256	2506.32	193.182	364.05	191.714	5918.05	249.649	4.56719	1.23246e-09	7.39238e-08	-	HIC_ASM_5	119814618	119818570	-	1432	-	- && - && PF00168:C2 domain	C2
evm.TU.HIC_ASM_13.103	104.457	75.0256	286.499	1864.01	1922.61	3160.15	155.327	2315.59	-3.89603	1.23383e-09	7.39238e-08	-	HIC_ASM_13	2073689	2076744	-	1603	-	- && A2RVM8.1 RecName: Full=Heavy metal-associated isoprenylated plant protein 37; Short=AtHIP37; Flags: Precursor && PF00403:Heavy-metal-associated domain	HMA
evm.TU.HIC_ASM_21.3806	419.118	215.699	44.8338	0	0	1.57143	226.55	0.52381	8.73912	1.25868e-09	7.53286e-08	-	HIC_ASM_21	127407776	127409500	+	1725	-	- && O82752.1 RecName: Full=Protein DETOXIFICATION 49; Short=AtDTX49; AltName: Full=Multidrug and toxic compound extrusion protein 49; Short=MATE protein 49; AltName: Full=Protein NOVEL ION CARRIER 1; Short=Protein NIC1 && PF01554:MatE	MatE
evm.TU.HIC_ASM_19.1290	1855.72	1077.15	1932.23	264.147	196.472	330.786	1621.7	263.801	2.61997	1.27169e-09	7.60225e-08	-	HIC_ASM_19	31352612	31355390	-	2292	-	- && Q9FZ32.1 RecName: Full=F-box protein At1g55000 && -	-
evm.TU.HIC_ASM_19.3014	25.7919	44.2115	52.4883	259.416	336.808	233.357	40.8306	276.527	-2.75578	1.29765e-09	7.74885e-08	-	HIC_ASM_19	74234712	74240832	+	1985	-	- && Q6NKZ9.1 RecName: Full=Probable receptor-like serine/threonine-protein kinase At4g34500 && PF00069:Protein kinase domain	Pkinase
evm.TU.CTG2977.6	1.28959	5.35897	3.28052	404.499	151.894	62.8572	3.30969	206.417	-5.96792	1.30287e-09	7.77137e-08	-	CTG2977	79373	86360	-	2534	-	- && Q9S746.1 RecName: Full=Protein HOTHEAD; AltName: Full=Protein ADHESION OF CALYX EDGES; Flags: Precursor && PF05199:GMC oxidoreductase|PF00732:GMC oxidoreductase	-
evm.TU.HIC_ASM_6.1627	7571.2	313.5	1616.2	55.1948	27.2418	46.3572	3166.97	42.9313	6.2047	1.30548e-09	7.77833e-08	-	HIC_ASM_6	55896435	55897835	-	1280	-	- && - && PF04554:Extensin-like region	-
evm.TU.HIC_ASM_3.3820	5195.77	4280.48	5140.57	1621.15	1765.77	1710.5	4872.27	1699.14	1.51984	1.31344e-09	7.81706e-08	-	HIC_ASM_3	127395044	127411973	+	3528	-	- && A5D9M6.1 RecName: Full=Large proline-rich protein BAG6; AltName: Full=BCL2-associated athanogene 6; AltName: Full=HLA-B-associated transcript 3 && -	-
evm.TU.HIC_ASM_23.2585	576.448	933.801	468.021	124.583	101.538	106.072	659.423	110.731	2.57361	1.32142e-09	7.85588e-08	-	HIC_ASM_23	84658488	84662624	-	921	-	- && Q5XF09.1 RecName: Full=Probable sugar phosphate/phosphate translocator At3g11320 && PF03151:Triose-phosphate Transporter family	-
evm.TU.CTG2449_1.10	6984.43	2060.52	5512.37	55.1948	321.124	86.4286	4852.44	154.249	4.97565	1.32448e-09	7.86536e-08	-	CTG2449_1	146920	147926	-	1007	-	- && Q01545.1 RecName: Full=18.8 kDa class II heat shock protein && PF00011:Hsp20/alpha crystallin family	-
evm.TU.HIC_ASM_3.3809	85.1131	28.1346	65.6104	600.835	515.119	462.786	59.6194	526.247	-3.14006	1.32886e-09	7.88264e-08	-	HIC_ASM_3	127181841	127187178	-	2328	-	- && Q93ZY2.2 RecName: Full=Rop guanine nucleotide exchange factor 1; Short=AtRopGEF1; AltName: Full=Kinase partner protein-like; Short=KPP-like; AltName: Full=Rho of plants guanine nucleotide exchange factor 1 && PF03759:PRONE (Plant-specific Rop nucleot	DUF315
evm.TU.CTG8147.1	12.8959	0	4.37403	235.761	183.263	217.643	5.75665	212.222	-5.20426	1.33624e-09	7.91771e-08	-	CTG8147	6812	9453	-	2642	-	- && Q9LFH9.1 RecName: Full=L-type lectin-domain containing receptor kinase VIII.1; Short=LecRK-VIII.1; Flags: Precursor && PF00069:Protein kinase domain|PF00139:Legume lectin domain	Pkinase
evm.TU.HIC_ASM_6.445	20.6335	8.03846	12.0286	544.852	517.595	102.929	13.5668	388.458	-4.83974	1.3404e-09	7.93361e-08	-	HIC_ASM_6	13206242	13207285	+	1044	-	- && - && -	-
evm.TU.HIC_ASM_3.549	30.9502	6.69871	14.2156	268.089	238.573	204.286	17.2882	236.982	-3.77741	1.34387e-09	7.94356e-08	-	HIC_ASM_3	13385502	13387647	-	2146	-	- && Q66GP4.1 RecName: Full=Pentatricopeptide repeat-containing protein At5g13770, chloroplastic; Flags: Precursor && PF13041:PPR repeat family|PF01535:PPR repeat	PPR
evm.TU.HIC_ASM_4.1987	1926.65	336.275	842	52.8293	53.6582	22	1034.98	42.8292	4.59514	1.34504e-09	7.94356e-08	-	HIC_ASM_4	54377982	54379080	-	1099	-	- && Q5U458.2 RecName: Full=DnaJ homolog subfamily C member 11 && PF00226:DnaJ domain	DnaJ
evm.TU.CTG7379.10	981.38	13.3974	906.517	3.94249	1.65102	3.92857	633.765	3.17403	7.63938	1.36007e-09	8.0235e-08	-	CTG7379	103319	104916	-	956	-	- && Q9FKW8.1 RecName: Full=Thiosulfate sulfurtransferase 18; AltName: Full=Sulfurtransferase 18; Short=AtStr18 && PF00581:Rhodanese-like domain	Rhodanese
evm.TU.HIC_ASM_15.351	755.701	389.865	272.283	52.0408	37.9735	55	472.617	48.3381	3.28869	1.36276e-09	8.0306e-08	-	HIC_ASM_15	9464365	9468928	-	4103	-	- && P47735.1 RecName: Full=Receptor-like protein kinase 5; AltName: Full=Protein HAESA; Flags: Precursor && PF00069:Protein kinase domain|PF08263:Leucine rich repeat N-terminal domain|PF13855:Leucine rich repeat	Pkinase
evm.TU.HIC_ASM_19.1935	419.118	18.7564	3552.8	3.15399	0.825511	0	1330.23	1.3265	9.96809	1.36932e-09	8.06041e-08	-	HIC_ASM_19	46507837	46510299	+	1470	-	- && Q07262.1 RecName: Full=1-aminocyclopropane-1-carboxylate synthase; Short=ACC synthase; AltName: Full=S-adenosyl-L-methionine methylthioadenosine-lyase && PF00155:Aminotransferase class I and II	Aminotran_1_2
evm.TU.HIC_ASM_16.2880	1275.41	1751.04	1600.89	195.547	302.962	368.5	1542.45	289.003	2.41608	1.37432e-09	8.08089e-08	-	HIC_ASM_16	84638812	84656351	+	1237	-	- && - && -	-
evm.TU.HIC_ASM_10.299	58.0317	16.0769	16.4026	469.156	379.735	470.643	30.1704	439.845	-3.86924	1.37581e-09	8.08089e-08	-	HIC_ASM_10	8767605	8771142	+	3538	-	- && C0LGK9.1 RecName: Full=Probable LRR receptor-like serine/threonine-protein kinase At2g24230; Flags: Precursor && PF13855:Leucine rich repeat|PF07714:Protein tyrosine kinase	Pkinase_Tyr
evm.TU.HIC_ASM_2.1806	125.091	154.07	75.4519	760.111	1075.64	2159.93	118.204	1331.89	-3.49557	1.38252e-09	8.11143e-08	-	HIC_ASM_2	51950616	51953868	-	1893	-	- && P37392.1 RecName: Full=Tubulin beta-1 chain; AltName: Full=Beta-1-tubulin && PF00091:Tubulin/FtsZ family, GTPase domain|PF03953:Tubulin C-terminal domain	Tubulin
evm.TU.HIC_ASM_22.2841	50.2941	36.1731	45.9273	287.013	212.156	198.786	44.1315	232.652	-2.39688	1.41092e-09	8.26906e-08	-	HIC_ASM_22	96552391	96557037	+	1991	-	- && Q9ZVM9.1 RecName: Full=Probable serine/threonine-protein kinase At1g54610 && PF00069:Protein kinase domain	Pkinase
evm.TU.HIC_ASM_18.179	1225.11	10.7179	585.026	0.788497	0	0	606.952	0.262832	11.0488	1.41346e-09	8.27487e-08	-	HIC_ASM_18	4353843	4355261	+	631	-	- && Q02921.1 RecName: Full=Early nodulin-93; Short=N-93 && PF03386:Early nodulin 93 ENOD93 protein	-
evm.TU.HIC_ASM_5.3420	482.308	840.019	767.642	123.006	150.243	148.5	696.656	140.583	2.30917	1.47023e-09	8.59783e-08	-	HIC_ASM_5	112237724	112245853	+	1943	-	- && Q944H5.1 RecName: Full=Mitochondrial carrier protein MTM1; AltName: Full=Manganese tracking factor for mitochondrial SOD2 && PF00153:Mitochondrial carrier protein	Mito_carr
evm.TU.HIC_ASM_18.2621	1551.38	5407.2	554.408	56.7718	99.8868	43.2143	2504.33	66.6243	5.23241	1.47182e-09	8.59783e-08	-	HIC_ASM_18	94133330	94133707	+	378	-	- && P24629.1 RecName: Full=Heat shock cognate 70 kDa protein 1 && PF00012:Hsp70 protein	HSP70
evm.TU.HIC_ASM_22.1914	65.7692	18.7564	67.7974	428.154	1079.77	1239.86	50.7743	915.927	-4.17046	1.48215e-09	8.64251e-08	-	HIC_ASM_22	70473644	70478137	+	3388	-	- && Q9FII5.1 RecName: Full=Leucine-rich repeat receptor-like protein kinase TDR; AltName: Full=Protein PHLOEM INTERCALATED WITH XYLEM; AltName: Full=Tracheary element differentiation inhibitory factor receptor; Short=AtTDR; Short=TDIF receptor; Flags: Pr	Pkinase
evm.TU.HIC_ASM_22.502	8341.09	277.327	2042.67	2.36549	14.0337	41.6429	3553.69	19.3474	7.52072	1.48269e-09	8.64251e-08	-	HIC_ASM_22	15782619	15784479	+	1861	-	- && Q9M5J8.2 RecName: Full=Polygalacturonase inhibitor 2; AltName: Full=Polygalacturonase-inhibiting protein 2; Short=PGIP-2; Flags: Precursor && PF13855:Leucine rich repeat|PF08263:Leucine rich repeat N-terminal domain	LRRNT_2
evm.TU.HIC_ASM_19.1661	5.15837	6.69871	0	153.757	151.068	90.3572	3.95236	131.728	-5.10344	1.49108e-09	8.68205e-08	-	HIC_ASM_19	40455688	40460371	+	1264	-	- && Q9FZ45.1 RecName: Full=Uncharacterized membrane protein At1g16860 && -	-
evm.TU.HIC_ASM_16.1862	3686.95	5679.17	921.826	96.9851	92.4572	225.5	3429.31	138.314	4.63172	1.50221e-09	8.73736e-08	-	HIC_ASM_16	51672380	51676468	+	2014	-	- && Q8VYV9.1 RecName: Full=Aspartyl protease family protein 1; Flags: Precursor && PF14541:Xylanase inhibitor C-terminal|PF14543:Xylanase inhibitor N-terminal	-
evm.TU.HIC_ASM_0.4200	0	0	0	94.6197	47.0541	69.9286	0	70.5341	-8.27722	1.50619e-09	8.74669e-08	-	HIC_ASM_0	150536930	150537773	+	844	-	- && - && PF07911:Protein of unknown function (DUF1677)	-
evm.TU.HIC_ASM_9.1499	29.6606	32.1538	41.5532	174.258	156.022	173.643	34.4559	167.974	-2.28027	1.50707e-09	8.74669e-08	-	HIC_ASM_9	57278962	57284225	-	3649	-	- && O23052.1 RecName: Full=Uncharacterized TPR repeat-containing protein At1g05150 && PF13424:Tetratricopeptide repeat	-
evm.TU.HIC_ASM_19.1349	880.792	973.993	558.782	119.852	155.196	175.214	804.522	150.087	2.42198	1.50871e-09	8.74677e-08	-	HIC_ASM_19	33151192	33161334	+	2292	-	- && Q8LA32.1 RecName: Full=Probable E3 ubiquitin-protein ligase LUL4; AltName: Full=Protein LOG2-LIKE UBIQUITIN LIGASE 4; AltName: Full=RING finger protein 208 && PF13920:Zinc finger, C3HC4 type (RING finger)	-
evm.TU.HIC_ASM_14.389	0	0	0	41.0018	163.451	101.357	0	101.937	-8.80806	1.53749e-09	8.90402e-08	-	HIC_ASM_14	11335020	11336564	-	867	-	- && - && PF00582:Universal stress protein family	Usp
evm.TU.HIC_ASM_11.2826	426.855	365.75	484.423	83.5807	51.1817	33	425.676	55.9208	2.92844	1.54153e-09	8.91779e-08	-	HIC_ASM_11	124364264	124379245	+	2799	-	- && Q38961.1 RecName: Full=DNA cross-link repair protein SNM1; Short=AtSNM1 && PF00536:SAM domain (Sterile alpha motif)|PF07522:DNA repair metallo-beta-lactamase	SAM_1
evm.TU.HIC_ASM_11.2989	1002.01	305.461	28.4312	4.73098	0.825511	1.57143	445.302	2.37597	7.54631	1.54415e-09	8.92337e-08	-	HIC_ASM_11	130657963	130662819	-	1449	-	- && P12628.1 RecName: Full=NADP-dependent malic enzyme; Short=NADP-ME && PF00390:Malic enzyme, N-terminal domain|PF03949:Malic enzyme, NAD binding domain	Malic_M
evm.TU.HIC_ASM_16.4365	34.819	26.7949	13.1221	331.957	283.976	172.072	24.912	262.668	-3.40583	1.55546e-09	8.97908e-08	-	HIC_ASM_16	134619552	134624709	+	3937	-	- && C0LGQ9.1 RecName: Full=Probable LRR receptor-like serine/threonine-protein kinase At4g20940 && PF13855:Leucine rich repeat|PF07714:Protein tyrosine kinase|PF08263:Leucine rich repeat N-terminal domain	Pkinase_Tyr
evm.TU.HIC_ASM_21.4066	376.561	64.3077	37.1792	0	0	0	159.349	0	10.0808	1.59415e-09	9.19255e-08	-	HIC_ASM_21	134639471	134641337	+	1101	-	- && Q9SUS1.1 RecName: Full=Probable WRKY transcription factor 29; AltName: Full=WRKY DNA-binding protein 29 && PF03106:WRKY DNA -binding domain	WRKY
evm.TU.HIC_ASM_20.3933	1586.2	1603.67	1009.31	190.816	221.237	326.072	1399.73	246.042	2.50792	1.61263e-09	9.28914e-08	-	HIC_ASM_20	115851728	115859162	+	2446	-	- && Q9SGN6.1 RecName: Full=MACPF domain-containing protein NSL1; AltName: Full=Protein NECROTIC SPOTTED LESIONS 1; Short=Protein NSL1 && PF01823:MAC/Perforin domain	-
evm.TU.CTG1658.1	763.439	728.82	683.442	242.857	227.015	183.072	725.234	217.648	1.73639	1.62002e-09	9.32172e-08	-	CTG1658	4546	8724	+	2046	-	- && Q32LJ2.1 RecName: Full=ADP-ribosylation factor-related protein 1; Short=ARF-related protein 1 && PF00025:ADP-ribosylation factor family	Arf
evm.TU.HIC_ASM_8.3272	6.44796	9.3782	5.46753	93.0427	96.5847	63.6429	7.0979	84.4234	-3.58457	1.63099e-09	9.3694e-08	-	HIC_ASM_8	111417365	111418063	-	699	-	- && F8WKW8.1 RecName: Full=Beta-D-glucosyl crocetin beta-1,6-glucosyltransferase; AltName: Full=UDP-glucose glucosyltransferase 9; Short=GjUGT9; AltName: Full=UDP-glycosyltransferase 94E5 && -	-
evm.TU.HIC_ASM_11.3108	848.552	442.115	218.701	33.1169	18.1612	41.6429	503.123	30.9737	4.02071	1.6318e-09	9.3694e-08	-	HIC_ASM_11	134444923	134449427	-	1040	-	- && F4ITL6.1 RecName: Full=Protein REVERSION-TO-ETHYLENE SENSITIVITY1 && PF05608:Protein of unknown function (DUF778)	-
evm.TU.HIC_ASM_5.4035	7.73756	2.67949	1.09351	201.067	103.189	84.8572	3.83685	129.704	-5.10415	1.64668e-09	9.43862e-08	-	HIC_ASM_5	125638917	125642814	+	2368	-	- && - && PF04783:Protein of unknown function (DUF630)|PF04782:Protein of unknown function (DUF632)	-
evm.TU.HIC_ASM_18.2947	1806.72	1868.94	1732.11	528.293	369.003	553.143	1802.59	483.48	1.89838	1.64736e-09	9.43862e-08	-	HIC_ASM_18	105205821	105213082	+	1668	-	- && Q9ZT42.1 RecName: Full=E3 ubiquitin-protein ligase RHF2A; AltName: Full=RING-H2 finger F2a; AltName: Full=RING-H2 zinc finger protein RHF2a && PF13639:Ring finger domain	-
evm.TU.HIC_ASM_20.3968	250.181	376.468	236.197	1140.96	1253.13	1239.07	287.615	1211.05	-2.07501	1.65603e-09	9.47818e-08	-	HIC_ASM_20	116704858	116711617	-	3239	-	- && Q0JKI9.1 RecName: Full=Auxin response factor 2; AltName: Full=ETTIN-like protein 2; AltName: Full=OsETTIN2 && PF06507:Auxin response factor|PF02362:B3 DNA binding domain	Auxin_resp
evm.TU.HIC_ASM_12.3144	0	0	0	61.5028	71.8194	50.2858	0	61.2027	-8.07207	1.66653e-09	9.52814e-08	-	HIC_ASM_12	110525518	110526045	+	528	-	- && Q9LWM4.1 RecName: Full=CBL-interacting protein kinase 5; AltName: Full=OsCIPK05 && PF00069:Protein kinase domain	Pkinase
evm.TU.HIC_ASM_1.2845	3552.83	5885.49	2408.99	27.5974	25.5908	206.643	3949.1	86.6104	5.51054	1.69914e-09	9.70424e-08	-	HIC_ASM_1	108198108	108200863	-	2272	-	- && Q70II3.2 RecName: Full=Ethylene-responsive transcription factor ERF110 && PF00847:AP2 domain	AP2
evm.TU.HIC_ASM_11.1621	112.195	175.506	168.4	18.9239	22.2888	29.0715	152.034	23.4281	2.69808	1.72017e-09	9.81391e-08	-	HIC_ASM_11	66900547	66901611	-	246	-	- && - && -	-
novel.1496	0	0	0	63.0798	48.7051	77.0001	0	62.9283	-8.11259	1.72923e-09	9.85517e-08	-	CTG817	139000	143066	-	4067	-	- && - && -	-
evm.TU.CTG49.6	1811.88	1338.4	847.467	213.683	207.203	256.143	1332.58	225.676	2.56164	1.73725e-09	9.89038e-08	-	CTG49	132676	142678	-	2572	-	- && Q2TSC7.1 RecName: Full=Glutathione gamma-glutamylcysteinyltransferase 1; AltName: Full=LjPCS1-8R; AltName: Full=Phytochelatin synthase 1 && PF09328:Domain of unknown function (DUF1984)|PF05023:Phytochelatin synthase	-
evm.TU.HIC_ASM_0.2282	15966.4	13848.9	4002.23	741.187	964.196	395.215	11272.5	700.199	4.00891	1.7461e-09	9.92753e-08	-	HIC_ASM_0	83571267	83574033	+	1783	-	- && Q9ZNR6.1 RecName: Full=Pyridoxal 5'-phosphate synthase-like subunit PDX1.2; Short=AtPDX1.2; Short=AtPDX1;3 && -	-
evm.TU.CTG3876_2.13	16.7647	17.4167	51.3948	335.111	345.889	305.643	28.5254	328.881	-3.51607	1.74747e-09	9.92753e-08	-	CTG3876_2	194915	198319	+	3405	-	- && Q9SNB7.1 RecName: Full=Pentatricopeptide repeat-containing protein At3g46610 && PF13041:PPR repeat family	-
evm.TU.HIC_ASM_22.3432	2843.55	95.1217	2628.79	18.9239	33.8459	19.6429	1855.82	24.1376	6.26505	1.75438e-09	9.95627e-08	-	HIC_ASM_22	111685713	111687977	+	1287	-	- && Q8LGJ5.1 RecName: Full=Plant cysteine oxidase 2 && PF07847:Protein of unknown function (DUF1637)	-
evm.TU.CTG4395.6	2160.07	1716.21	721.714	137.198	190.693	95.8572	1532.66	141.25	3.43977	1.75637e-09	9.957e-08	-	CTG4395	151857	154976	+	1322	-	- && - && -	-
evm.TU.CTG6997.10	19.3439	10.7179	30.6182	152.968	230.317	205.072	20.2267	196.119	-3.26505	1.76919e-09	1.00191e-07	-	CTG6997	148880	152920	-	4041	-	- && B8XCH5.1 RecName: Full=Protein QUIRKY && PF00168:C2 domain|PF08372:Plant phosphoribosyltransferase C-terminal	C2
evm.TU.HIC_ASM_17.2699	6.44796	12.0577	14.2156	171.104	175.008	83.2858	10.9071	143.133	-3.70638	1.77291e-09	1.00256e-07	-	HIC_ASM_17	105289519	105292021	+	901	-	- && Q8LG03.1 RecName: Full=F-box protein At4g00755 && PF12937:F-box-like	-
evm.TU.HIC_ASM_22.675	147.014	88.423	111.538	11.039	13.2082	18.8572	115.658	14.3681	3.00841	1.77407e-09	1.00256e-07	-	HIC_ASM_22	22694348	22726569	+	1737	-	- && Q9SBQ9.1 RecName: Full=Flavonoid 3'-monooxygenase; AltName: Full=Cytochrome P450 75B2; AltName: Full=Flavonoid 3'-hydroxylase [Petunia x hybrida] && PF00067:Cytochrome P450	p450
evm.TU.HIC_ASM_11.4030	161.199	91.1025	117.005	1200.09	644.724	705.572	123.102	850.129	-2.78778	1.78635e-09	1.00844e-07	-	HIC_ASM_11	165341152	165346458	+	1760	-	- && A7PZL3.1 RecName: Full=Probable polygalacturonase; Short=PG; AltName: Full=Pectinase && PF00295:Glycosyl hydrolases family 28	-
evm.TU.HIC_ASM_7.86	116.063	89.7628	91.8545	357.978	361.574	345.715	99.2269	355.089	-1.84003	1.79859e-09	1.01429e-07	-	HIC_ASM_7	2178793	2183973	+	2196	-	- && - && -	-
novel.3285	41.267	29.4743	7.65455	328.015	506.864	1011.22	26.132	615.364	-4.56374	1.84016e-09	1.03615e-07	-	HIC_ASM_12	15817865	15823014	-	1729	-	- && Q84WL6.1 RecName: Full=Protein WVD2-like 3; AltName: Full=Protein WAVE-DAMPENED 2-LIKE3 && -	-
evm.TU.HIC_ASM_0.2363	904.005	2611.16	1100.07	100.928	185.74	115.5	1538.41	134.056	3.52063	1.84122e-09	1.03615e-07	-	HIC_ASM_0	86087566	86091424	+	2425	-	- && Q8W486.1 RecName: Full=Uncharacterized protein At1g04910 && PF10250:GDP-fucose protein O-fucosyltransferase	-
evm.TU.HIC_ASM_2.1087	12240.8	76.3653	16552.4	32.3284	59.4368	51.8572	9623.2	47.8741	7.65119	1.86191e-09	1.0467e-07	-	HIC_ASM_2	27605474	27606692	+	1219	-	- && - && -	-
novel.7119	6553.71	8240.76	5643.59	389.518	286.452	1013.57	6812.69	563.181	3.59647	1.89536e-09	1.06439e-07	-	HIC_ASM_3	81539886	81571138	+	3652	-	- && P16273.2 RecName: Full=Pathogen-related protein && -	-
evm.TU.HIC_ASM_16.1737	6099.77	8832.92	2856.24	581.122	781.759	472.215	5929.65	611.699	3.27704	1.90039e-09	1.0661e-07	-	HIC_ASM_16	47725556	47729069	+	2762	-	- && Q9SVW8.1 RecName: Full=Plant intracellular Ras-group-related LRR protein 4 && -	-
evm.TU.HIC_ASM_2.1047	220.52	242.493	275.564	1123.61	862.659	806.929	246.192	931.065	-1.91849	1.92549e-09	1.07906e-07	-	HIC_ASM_2	26329402	26345744	+	3403	-	- && P73627.1 RecName: Full=Uncharacterized protein sll1770 && PF03109:ABC1 family	ABC1
evm.TU.HIC_ASM_10.1517	1121.95	1759.08	916.358	250.742	166.753	223.929	1265.8	213.808	2.5653	1.94721e-09	1.08927e-07	-	HIC_ASM_10	56230886	56235929	+	2663	-	- && Q8BGF9.1 RecName: Full=Solute carrier family 25 member 44 && PF00153:Mitochondrial carrier protein	Mito_carr
evm.TU.HIC_ASM_14.2739	416.538	723.461	512.855	71.7532	92.4572	118.643	550.951	94.2845	2.54657	1.9489e-09	1.08927e-07	-	HIC_ASM_14	97837274	97843482	+	1595	-	- && - && PF02845:CUE domain	CUE
evm.TU.HIC_ASM_8.2008	2530.18	2163.68	4429.79	388.729	512.642	555.5	3041.22	485.624	2.64687	1.94979e-09	1.08927e-07	-	HIC_ASM_8	71015965	71019687	-	1435	-	- && - && -	-
evm.TU.HIC_ASM_14.410	10.3167	4.01923	12.0286	84.3692	440.823	260.072	8.78818	261.755	-4.88646	1.96938e-09	1.09907e-07	-	HIC_ASM_14	11754394	11756108	+	1715	-	- && Q93Z37.1 RecName: Full=Protein BIG GRAIN 1-like E && -	-
evm.TU.HIC_ASM_15.2622	20.6335	40.1923	9.84156	725.417	443.299	229.429	23.5558	466.048	-4.31409	1.97274e-09	1.0998e-07	-	HIC_ASM_15	92736205	92741665	-	3779	-	- && - && PF10358:N-terminal C2 in EEIG1 and EHBP1 proteins	-
evm.TU.HIC_ASM_16.2875	259.208	92.4423	261.348	5.51948	17.3357	11.7857	204.333	11.547	4.14799	1.98611e-09	1.10611e-07	-	HIC_ASM_16	84493321	84496852	-	1335	-	- && Q9ZQ85.2 RecName: Full=Myb family transcription factor EFM; AltName: Full=Protein EARLY FLOWERING MYB && PF00249:Myb-like DNA-binding domain	Myb_DNA-binding
evm.TU.HIC_ASM_18.4327	7.73756	1.33974	13.1221	138.775	161.8	123.357	7.39979	141.311	-4.22698	2.00128e-09	1.1134e-07	-	HIC_ASM_18	149196707	149202723	-	2187	-	- && Q8RWL6.1 RecName: Full=Serine/threonine-protein kinase STY17; AltName: Full=Serine/threonine/tyrosine-protein kinase 17 && PF07714:Protein tyrosine kinase	Pkinase_Tyr
evm.TU.HIC_ASM_22.4479	51.5837	123.256	94.0416	685.992	572.904	537.429	89.6272	598.775	-2.74032	2.00656e-09	1.11519e-07	-	HIC_ASM_22	138217171	138225544	+	2756	-	- && P46607.3 RecName: Full=Homeobox-leucine zipper protein GLABRA 2; AltName: Full=HD-ZIP protein ATHB-10; AltName: Full=Homeobox-leucine zipper protein ATHB-10 && PF00046:Homeobox domain|PF01852:START domain	START
evm.TU.HIC_ASM_12.1688	2316.11	2943.41	582.839	110.39	116.397	146.929	1947.45	124.572	3.96637	2.0291e-09	1.12655e-07	-	HIC_ASM_12	49448191	49451626	-	1173	-	- && - && -	-
evm.TU.HIC_ASM_10.2334	376.561	210.34	265.722	2209.37	2036.53	1207.64	284.208	1817.85	-2.6772	2.03752e-09	1.13006e-07	-	HIC_ASM_10	84703667	84706646	+	1771	-	- && - && PF02485:Core-2/I-Branching enzyme	-
evm.TU.HIC_ASM_15.605	3922.94	2628.58	2207.79	385.575	650.502	461.215	2919.77	499.097	2.54849	2.05514e-09	1.13865e-07	-	HIC_ASM_15	16052083	16056757	-	1271	-	- && - && PF05529:B-cell receptor-associated protein 31-like	-
evm.TU.HIC_ASM_3.2612	6446.67	9986.44	3728.86	1006.91	889.075	697.715	6720.66	864.567	2.95851	2.06626e-09	1.14364e-07	-	HIC_ASM_3	93438973	93445865	+	1695	-	- && Q9Y7K5.2 RecName: Full=Uncharacterized WD repeat-containing protein C2A9.03 && -	-
evm.TU.HIC_ASM_22.2424	64470.6	56294.7	57116	3591.6	9549.51	2801.86	59293.8	5314.32	3.47993	2.10902e-09	1.1661e-07	-	HIC_ASM_22	85041025	85043883	+	2326	-	- && P51819.1 RecName: Full=Heat shock protein 83 && PF02518:Histidine kinase-, DNA gyrase B-, and HSP90-like ATPase|PF00183:Hsp90 protein	HATPase_c
evm.TU.HIC_ASM_9.3549	46.4253	38.8525	55.7688	222.356	225.364	335.5	47.0156	261.074	-2.46988	2.14536e-09	1.18498e-07	-	HIC_ASM_9	117734847	117743071	-	4285	-	- && D1FP53.1 RecName: Full=Putative E3 ubiquitin-protein ligase LIN; Short=MtLIN && PF04564:U-box domain	U-box
evm.TU.CTG4212.1	303.054	5.35897	2291.99	0	0	0	866.801	0	12.5247	2.16358e-09	1.19381e-07	-	CTG4212	34444	37252	+	1817	-	- && Q07262.1 RecName: Full=1-aminocyclopropane-1-carboxylate synthase; Short=ACC synthase; AltName: Full=S-adenosyl-L-methionine methylthioadenosine-lyase && PF00155:Aminotransferase class I and II	Aminotran_1_2
evm.TU.HIC_ASM_13.3287	14.1855	29.4743	36.0857	366.651	338.459	172.857	26.5819	292.656	-3.45613	2.19012e-09	1.20722e-07	-	HIC_ASM_13	98863639	98865346	-	1107	-	- && - && -	-
evm.TU.HIC_ASM_5.2197	107.036	68.3269	71.0779	694.666	1154.06	421.929	82.147	756.886	-3.20423	2.21552e-09	1.21997e-07	-	HIC_ASM_5	78467478	78469251	+	1484	-	- && O49743.1 RecName: Full=GATA transcription factor 4; Short=AtGATA-4 && PF00320:GATA zinc finger	GATA
evm.TU.HIC_ASM_0.1133	28.371	17.4167	15.3091	392.672	530.803	128.857	20.3656	350.777	-4.10896	2.28757e-09	1.25835e-07	-	HIC_ASM_0	42796900	42798496	-	1597	-	- && - && PF13920:Zinc finger, C3HC4 type (RING finger)	-
evm.TU.HIC_ASM_22.4278	1516.56	2335.17	929.48	85.9462	13.2082	9.42858	1593.74	36.1943	5.45998	2.29876e-09	1.26321e-07	-	HIC_ASM_22	133246702	133248992	-	1356	-	- && Q9C9T2.1 RecName: Full=Protein SAR DEFICIENT 1 && PF07887:Calmodulin binding protein-like	-
evm.TU.HIC_ASM_0.3373	2.57919	0	2.18701	342.208	138.686	55.7858	1.58873	178.893	-6.78731	2.32549e-09	1.27659e-07	-	HIC_ASM_0	126322355	126325905	-	1731	-	- && - && -	-
novel.601	989.118	179.526	12.0286	0	0	0	393.557	0	11.3854	2.38362e-09	1.30599e-07	-	CTG3518	138916	141988	+	2560	-	- && O23090.1 RecName: Full=Transcription factor bHLH14; AltName: Full=Basic helix-loop-helix protein 14; Short=AtbHLH14; Short=bHLH 14; AltName: Full=Transcription factor EN 33; AltName: Full=bHLH transcription factor bHLH014 && PF00010:Helix-loop-helix	HLH
evm.TU.HIC_ASM_4.2100	373.982	438.096	221.982	14.9814	13.2082	43.2143	344.687	23.8013	3.85456	2.38389e-09	1.30599e-07	-	HIC_ASM_4	57813212	57819856	-	774	-	- && - && -	-
evm.TU.HIC_ASM_21.2959	19536	22159.3	2992.93	231.818	758.644	213.714	14896.1	401.392	5.21383	2.3917e-09	1.30828e-07	-	HIC_ASM_21	102555156	102556335	-	1180	-	- && O82013.1 RecName: Full=17.3 kDa class II heat shock protein; AltName: Full=Hsp17.3; AltName: Full=Hsp20.2 && PF00011:Hsp20/alpha crystallin family	-
evm.TU.HIC_ASM_4.587	651.244	1945.31	42.6468	5.51948	12.3827	6.28572	879.733	8.06262	6.77075	2.39294e-09	1.30828e-07	-	HIC_ASM_4	15962914	15967302	-	1209	-	- && Q9ZVN4.1 RecName: Full=Probable tyrosine-protein phosphatase At1g05000 && PF03162:Tyrosine phosphatase family	-
evm.TU.HIC_ASM_15.1451	10.3167	8.03846	5.46753	175.835	84.2021	88.0001	7.94091	116.012	-3.87926	2.3994e-09	1.31048e-07	-	HIC_ASM_15	44031742	44053928	+	2709	-	- && O80560.2 RecName: Full=Type I inositol polyphosphate 5-phosphatase 12; Short=At5PTase12 && PF03372:Endonuclease/Exonuclease/phosphatase family	Exo_endo_phos
evm.TU.HIC_ASM_4.3376	14703.9	16039.4	4210	678.896	1130.95	949.144	11651.1	919.663	3.66321	2.42134e-09	1.32112e-07	-	HIC_ASM_4	109634688	109639533	-	1667	-	- && O43030.1 RecName: Full=Hsp70 nucleotide exchange factor fes1 && PF08609:Nucleotide exchange factor Fes1	-
evm.TU.HIC_ASM_3.811	644.796	28.1346	612.364	0.788497	0	3.92857	428.432	1.57236	8.08221	2.45438e-09	1.33763e-07	-	HIC_ASM_3	20487070	20489735	+	2010	-	- && Q40577.3 RecName: Full=5-epi-aristolochene synthase; Short=EAS && PF01397:Terpene synthase, N-terminal domain|PF03936:Terpene synthase family, metal binding domain	-
evm.TU.CTG1251.13	1970.5	3049.25	360.857	44.9443	18.1612	78.5715	1793.54	47.2257	5.24655	2.45659e-09	1.33763e-07	-	CTG1251	350912	351785	+	874	-	- && - && -	-
evm.TU.HIC_ASM_23.6	201.176	104.5	63.4234	1058.95	1392.64	1034	123.033	1161.86	-3.24089	2.46681e-09	1.34184e-07	-	HIC_ASM_23	408862	411557	-	2696	-	- && Q7Y1B6.1 RecName: Full=DELLA protein GAI; AltName: Full=Gibberellic acid-insensitive mutant protein && PF03514:GRAS domain family|PF12041:Transcriptional regulator DELLA protein N terminal	GRAS
evm.TU.CTG5247.4	0	0	0	31.5399	210.505	151.643	0	131.229	-9.17256	2.48073e-09	1.34764e-07	-	CTG5247	84457	86531	+	1146	-	- && Q9ZU65.1 RecName: Full=Transcription repressor OFP7; AltName: Full=Ovate family protein 7; Short=AtOFP7 && PF04844:Transcriptional repressor, ovate	-
evm.TU.HIC_ASM_11.3000	657.692	541.256	893.395	111.178	138.686	167.357	697.448	139.074	2.32664	2.48249e-09	1.34764e-07	-	HIC_ASM_11	130961895	130966128	-	1405	-	- && Q99685.2 RecName: Full=Monoglyceride lipase; Short=MGL; AltName: Full=HU-K5; AltName: Full=Lysophospholipase homolog; AltName: Full=Lysophospholipase-like; AltName: Full=Monoacylglycerol lipase; Short=MAGL && PF12146:Serine aminopeptidase, S33	-
novel.5867	0	0	0	29.9629	160.975	286	0	158.979	-9.44942	2.56749e-09	1.39238e-07	-	HIC_ASM_20	16595158	16598171	+	2673	-	- && - && -	-
evm.TU.HIC_ASM_10.111	1397.92	8.03846	232.917	0	0	0	546.291	0	11.8586	2.58605e-09	1.40103e-07	-	HIC_ASM_10	3218464	3219241	+	387	-	- && Q9ZVQ6.1 RecName: Full=F-box protein PP2-B10; AltName: Full=Protein PHLOEM PROTEIN 2-LIKE B10; Short=AtPP2-B10 && PF14299:Phloem protein 2	-
evm.TU.HIC_ASM_2.1554	4967.51	9159.82	1634.79	339.054	314.52	354.357	5254.04	335.977	3.96693	2.59693e-09	1.40551e-07	-	HIC_ASM_2	42618364	42634564	-	2280	-	- && Q8L7G0.2 RecName: Full=Auxin response factor 1 && PF02362:B3 DNA binding domain	B3
evm.TU.HIC_ASM_1.126	274.683	29.4743	155.278	1.57699	0	0.785715	153.145	0.78757	7.59026	2.60468e-09	1.40828e-07	-	HIC_ASM_1	3258309	3263992	-	1260	-	- && - && PF13178:Protein of unknown function (DUF4005)	-
evm.TU.HIC_ASM_19.14	10.3167	13.3974	0	319.341	337.634	260.072	7.90472	305.682	-5.2956	2.6142e-09	1.41201e-07	-	HIC_ASM_19	504751	507038	+	2016	-	- && Q6L3L0.1 RecName: Full=Putative late blight resistance protein homolog R1B-23 && PF00931:NB-ARC domain	NB-ARC
evm.TU.HIC_ASM_17.2909	1539.77	1615.73	1545.12	293.321	485.4	400.715	1566.88	393.145	1.99487	2.69807e-09	1.45584e-07	-	HIC_ASM_17	112276741	112280456	-	1233	-	- && E9Q634.1 RecName: Full=Unconventional myosin-Ie; AltName: Full=Unconventional myosin 1E && PF06017:Unconventional myosin tail, actin- and lipid-binding	-
novel.6402	0	1.33974	0	73.3302	184.914	104.5	0.446581	120.915	-8.09255	2.73164e-09	1.47248e-07	-	HIC_ASM_22	22796236	22824446	+	1813	-	- && B6VJS4.2 RecName: Full=Trans-resveratrol di-O-methyltransferase; AltName: Full=Resveratrol O-methyltransferase; Short=ROMT; Short=VvROMT && PF00891:O-methyltransferase|PF08100:Dimerisation domain	-
evm.TU.HIC_ASM_3.3720	326.267	732.839	1786.79	41.7903	31.3694	7.07143	948.632	26.7437	5.14902	2.74883e-09	1.48027e-07	-	HIC_ASM_3	124528884	124530500	+	1617	-	- && Q9FYB5.2 RecName: Full=Chaperone protein dnaJ 11, chloroplastic; Short=AtDjC11; Short=AtJ11; Flags: Precursor && PF00226:DnaJ domain	DnaJ
evm.TU.HIC_ASM_3.30	462.964	99.141	756.706	21.2894	9.08062	14.9286	439.604	15.0995	4.86313	2.75907e-09	1.48429e-07	-	HIC_ASM_3	733574	738480	+	2083	-	- && H2DH21.1 RecName: Full=Cytochrome P450 CYP72A219; AltName: Full=Cytochrome P450 CYP72A129 [Panax ginseng] && PF00067:Cytochrome P450	p450
evm.TU.HIC_ASM_5.123	491.335	255.891	174.961	2040.63	3099.79	4143.08	307.396	3094.5	-3.33206	2.85309e-09	1.53333e-07	-	HIC_ASM_5	3074885	3077590	+	2502	-	- && - && PF04720:PDDEXK-like family of unknown function	-
evm.TU.HIC_ASM_11.3133	172.805	62.9679	297.434	9.46197	9.90613	8.64286	177.736	9.33699	4.25228	2.88032e-09	1.54642e-07	-	HIC_ASM_11	135835712	135841934	-	1707	-	- && Q9FM86.1 RecName: Full=Probable ADP,ATP carrier protein At5g56450; AltName: Full=ADP/ATP translocase At5g56450; AltName: Full=Adenine nucleotide translocator At5g56450 && PF00153:Mitochondrial carrier protein	Mito_carr
evm.TU.HIC_ASM_6.1965	2.57919	1.33974	5.46753	117.486	108.142	52.6429	3.12882	92.757	-4.85	2.93024e-09	1.57166e-07	-	HIC_ASM_6	69438516	69442542	+	2025	-	- && Q9LT24.1 RecName: Full=BTB/POZ domain-containing protein At3g19850 && PF03000:NPH3 family	-
evm.TU.HIC_ASM_3.3075	3744.98	576.089	6731.63	17.3469	10.7316	100.572	3684.23	42.8834	6.42441	2.93738e-09	1.57392e-07	-	HIC_ASM_3	106888264	106892767	+	2043	-	- && Q9C7Z9.2 RecName: Full=Serine carboxypeptidase-like 18; Flags: Precursor && PF00450:Serine carboxypeptidase	Peptidase_S10
evm.TU.HIC_ASM_21.4183	61.9005	60.2884	1.09351	3841.56	3589.32	1985.5	41.0941	3138.79	-6.25822	2.96362e-09	1.58578e-07	-	HIC_ASM_21	137525426	137531721	+	2914	-	- && Q42059.2 RecName: Full=Endoglucanase 6; AltName: Full=Endo-1,4-beta glucanase 6; Flags: Precursor && -	-
evm.TU.HIC_ASM_0.1274	661.561	795.807	454.899	141.929	136.209	144.572	637.422	140.903	2.17695	2.96542e-09	1.58578e-07	-	HIC_ASM_0	49510168	49521607	+	525	-	- && - && -	-
evm.TU.CTG7210.8	125.091	452.833	56.8623	2.36549	0.825511	5.5	211.595	2.897	6.1847	2.96941e-09	1.58633e-07	-	CTG7210	155327	158207	-	834	-	- && - && -	-
evm.TU.HIC_ASM_18.747	2924.8	2130.19	3881.95	417.903	652.979	587.715	2978.98	552.866	2.42996	2.97256e-09	1.58644e-07	-	HIC_ASM_18	21800976	21816130	+	1410	-	- && Q9ZRA2.2 RecName: Full=Homogentisate 1,2-dioxygenase; AltName: Full=Homogentisate oxygenase; AltName: Full=Homogentisic acid oxidase; AltName: Full=Homogentisicase && PF04209:homogentisate 1,2-dioxygenase	-
evm.TU.HIC_ASM_23.1784	1155.48	968.634	1245.5	330.38	346.714	387.357	1123.2	354.817	1.66266	2.98431e-09	1.59113e-07	-	HIC_ASM_23	54070220	54073150	-	2248	-	- && - && PF13917:Zinc knuckle	-
evm.TU.HIC_ASM_4.374	6.44796	8.03846	0	394.249	152.719	152.429	4.82881	233.132	-5.62425	2.99751e-09	1.59658e-07	-	HIC_ASM_4	10191338	10196737	+	2338	-	- && F4IDQ5.1 RecName: Full=Protein JASON && -	-
evm.TU.CTG2016.13	3110.5	4815.04	1049.77	257.839	115.571	92.7144	2991.77	155.375	4.26703	3.00339e-09	1.59729e-07	-	CTG2016	356899	358138	+	1081	-	- && - && PF07911:Protein of unknown function (DUF1677)	-
evm.TU.HIC_ASM_14.1754	398.484	487.666	430.842	101.716	135.384	127.286	438.997	121.462	1.85379	3.00478e-09	1.59729e-07	-	HIC_ASM_14	60251684	60256164	-	1080	-	- && - && -	-
evm.TU.HIC_ASM_19.938	1588.78	1690.76	2235.13	561.41	525.85	542.143	1838.22	543.135	1.7591	3.01504e-09	1.60116e-07	-	HIC_ASM_19	22950541	22956630	-	1145	-	- && P57108.1 RecName: Full=Glutathione S-transferase zeta class && PF13417:Glutathione S-transferase, N-terminal domain	-
evm.TU.HIC_ASM_20.2344	12.8959	13.3974	6.56104	95.4082	85.8531	100.572	10.9515	93.9443	-3.1171	3.0386e-09	1.61208e-07	-	HIC_ASM_20	76096072	76099005	-	1311	-	- && Q9SLN1.2 RecName: Full=Filament-like plant protein 7; Short=AtFPP7 && PF05911:Filament-like plant protein, long coiled-coil	-
evm.TU.HIC_ASM_8.604	1062.62	998.108	1016.96	383.998	397.071	401.5	1025.9	394.19	1.37993	3.04445e-09	1.61359e-07	-	HIC_ASM_8	18066734	18074276	-	1053	-	- && Q9LZM7.1 RecName: Full=PRA1 family protein A1; Short=AtPRA1.A1 && PF03208:PRA1 family protein	-
evm.TU.HIC_ASM_0.5906	2601.11	2195.84	4265.77	419.48	639.771	451.786	3020.91	503.679	2.58458	3.1395e-09	1.66233e-07	-	HIC_ASM_0	195084751	195087115	+	951	-	- && - && PF00582:Universal stress protein family	Usp
evm.TU.HIC_ASM_8.3578	9.02715	1.33974	15.3091	182.931	184.089	491.858	8.55866	286.293	-5.04555	3.16472e-09	1.67403e-07	-	HIC_ASM_8	120698921	120700927	-	2007	-	- && Q9SU79.1 RecName: Full=Probable polyamine oxidase 5; Short=AtPAO5 && PF01593:Flavin containing amine oxidoreductase	Amino_oxidase
evm.TU.HIC_ASM_9.1776	1143.87	685.948	1297.99	114.332	171.706	203.5	1042.6	163.179	2.67589	3.21343e-09	1.69812e-07	-	HIC_ASM_9	67707271	67714972	-	1562	-	- && - && PF09335:SNARE associated Golgi protein	-
novel.5377	670.588	472.929	820.13	126.16	128.78	159.5	654.549	138.146	2.24466	3.21756e-09	1.69864e-07	-	HIC_ASM_19	7437715	7443827	+	3075	-	- && - && -	-
novel.3736	135.407	113.878	77.639	16.5584	15.6847	12.5714	108.975	14.9382	2.86554	3.2588e-09	1.71872e-07	-	HIC_ASM_14	8589720	8592814	-	883	-	- && - && -	-
novel.1476	332.715	174.167	356.483	41.0018	32.1949	48.7143	287.788	40.637	2.82428	3.30511e-09	1.74144e-07	-	CTG8042	96228	101060	-	2381	-	- && - && PF10536:Plant mobile domain	-
evm.TU.HIC_ASM_18.1209	1452.08	2319.09	273.377	0	18.1612	3.14286	1348.18	7.10136	7.57187	3.31896e-09	1.74702e-07	-	HIC_ASM_18	39502204	39502740	-	537	-	- && P04793.1 RecName: Full=17.5 kDa class I heat shock protein; AltName: Full=HSP 17.5-M && PF00011:Hsp20/alpha crystallin family	-
evm.TU.HIC_ASM_0.4638	604.819	604.224	581.745	119.063	189.042	150.072	596.929	152.726	1.9669	3.36547e-09	1.76977e-07	-	HIC_ASM_0	163643564	163653357	-	990	-	- && - && PF09835:Uncharacterized protein conserved in bacteria (DUF2062)	-
evm.TU.CTG8820.9	7723.37	8428.32	5677.49	576.391	617.482	1426.86	7276.39	873.577	3.05816	3.36934e-09	1.77007e-07	-	CTG8820	201048	204233	+	2485	-	- && Q8L736.2 RecName: Full=F-box/kelch-repeat protein SKIP11; AltName: Full=SKP1-interacting partner 11 && PF01344:Kelch motif	Kelch_1
evm.TU.HIC_ASM_1.891	101.878	801.166	66.7039	3.15399	0.825511	0	323.249	1.3265	7.92601	3.41541e-09	1.79253e-07	-	HIC_ASM_1	28891255	28893136	-	669	-	- && Q8LBM2.1 RecName: Full=Protein TIFY 5A; AltName: Full=Jasmonate ZIM domain-containing protein 8 && PF09425:Divergent CCT motif|PF06200:tify domain	Zim
evm.TU.HIC_ASM_1.3918	16.7647	42.8718	38.2727	321.707	318.647	920.858	32.6364	520.404	-3.99434	3.44359e-09	1.80555e-07	-	HIC_ASM_1	133980009	133985764	+	3450	-	- && - && PF07944:Beta-L-arabinofuranosidase, GH127	-
evm.TU.CTG5327_1.10	771.177	81.7243	326.958	1.57699	9.90613	9.42858	393.286	6.97057	5.8195	3.45922e-09	1.81198e-07	-	CTG5327_1	231549	233283	+	1735	-	- && Q9MB73.1 RecName: Full=Limonoid UDP-glucosyltransferase; Short=LGTase; Short=Limonoid GTase; Short=Limonoid glucosyltransferase && PF00201:UDP-glucoronosyl and UDP-glucosyl transferase	UDPGT
evm.TU.HIC_ASM_11.3895	923.348	14183.9	146.53	21.2894	32.1949	6.28572	5084.58	19.9234	7.99592	3.49648e-09	1.82971e-07	-	HIC_ASM_11	161675633	161677127	-	1279	-	- && Q9FJ90.1 RecName: Full=Ethylene-responsive transcription factor ERF025 && PF00847:AP2 domain	AP2
evm.TU.HIC_ASM_14.2069	7.73756	12.0577	8.74805	94.6197	74.296	141.429	9.51443	103.448	-3.44774	3.50929e-09	1.83463e-07	-	HIC_ASM_14	71841980	71842285	+	192	-	- && - && -	-
evm.TU.HIC_ASM_22.29	2439.91	3029.16	1472.95	283.07	128.78	336.286	2314.01	249.379	3.21373	3.57645e-09	1.86792e-07	-	HIC_ASM_22	988068	993307	-	2168	-	- && Q9M682.1 RecName: Full=Guanylate kinase 2; Short=AtGK2; AltName: Full=GMP kinase 2 && PF00625:Guanylate kinase	-
evm.TU.HIC_ASM_20.1352	684.774	184.885	2018.61	29.1744	33.0204	13.3572	962.757	25.184	5.25723	3.58475e-09	1.87044e-07	-	HIC_ASM_20	48857193	48858078	-	886	-	- && Q9FYB5.2 RecName: Full=Chaperone protein dnaJ 11, chloroplastic; Short=AtDjC11; Short=AtJ11; Flags: Precursor && PF00226:DnaJ domain	DnaJ
evm.TU.CTG8413.6	1266.38	1424.15	630.953	106.447	82.5511	179.929	1107.16	122.976	3.16996	3.59263e-09	1.87273e-07	-	CTG8413	257047	261488	-	1398	-	- && Q4TU14.1 RecName: Full=E3 ubiquitin-protein ligase RHF1A; AltName: Full=RING-H2 finger F1a; AltName: Full=RING-H2 zinc finger protein RHF1a && -	-
evm.TU.HIC_ASM_8.3251	1070.36	1428.17	662.665	190.816	111.444	96.6429	1053.73	132.968	2.98603	3.62043e-09	1.8854e-07	-	HIC_ASM_8	110726885	110728555	-	1671	-	- && Q9LNJ3.1 RecName: Full=Aspartyl protease family protein 2; Flags: Precursor && PF14541:Xylanase inhibitor C-terminal|PF14543:Xylanase inhibitor N-terminal	-
evm.TU.HIC_ASM_8.2064	731.199	2704.94	2558.81	61.5028	70.9939	183.857	1998.31	105.451	4.24398	3.64362e-09	1.89563e-07	-	HIC_ASM_8	73160458	73163591	-	2124	-	- && - && PF06764:Protein of unknown function (DUF1223)	-
evm.TU.HIC_ASM_8.3156	77.3756	53.5897	41.5532	398.191	356.621	264.786	57.5062	339.866	-2.56612	3.68409e-09	1.91484e-07	-	HIC_ASM_8	108027432	108032975	-	2813	-	- && - && PF04782:Protein of unknown function (DUF632)|PF04783:Protein of unknown function (DUF630)	-
evm.TU.HIC_ASM_12.1853	3.86878	8.03846	0	206.586	226.19	90.3572	3.96908	174.378	-5.49765	3.71164e-09	1.92729e-07	-	HIC_ASM_12	56087704	56088727	-	1024	-	- && P29302.1 RecName: Full=Photosystem I reaction center subunit II, chloroplastic; AltName: Full=Photosystem I 20 kDa subunit; Short=PSI-D; Flags: Precursor && PF02531:PsaD	-
novel.5731	0	0	0	34.6939	102.363	184.643	0	107.233	-8.88136	3.71883e-09	1.92916e-07	-	HIC_ASM_2	127394848	127399672	+	4385	-	- && Q7XHW5.2 RecName: Full=Cytochrome P450 714B1; AltName: Full=GA 13-oxidase 1; AltName: Full=Gibberellin 13 oxidase 1 && -	-
evm.TU.HIC_ASM_14.1034	61.9005	52.25	25.1506	280.705	346.714	373.215	46.4337	333.545	-2.85022	3.76305e-09	1.95022e-07	-	HIC_ASM_14	32813262	32818376	+	2061	-	- && - && PF14365:Domain of unknown function (DUF4409)|PF03080:Domain of unknown function (DUF239)	-
evm.TU.HIC_ASM_8.1535	10.3167	28.1346	9.84156	443.924	418.534	128.857	16.0976	330.438	-4.36733	3.82185e-09	1.97878e-07	-	HIC_ASM_8	55972310	55973881	-	1572	-	- && Q3MKY2.1 RecName: Full=Acetylajmalan esterase; Flags: Precursor && PF00657:GDSL-like Lipase/Acylhydrolase	Lipase_GDSL
evm.TU.HIC_ASM_15.2196	461.674	509.102	699.844	111.967	146.115	135.143	556.874	131.075	2.08765	3.83095e-09	1.98159e-07	-	HIC_ASM_15	79283549	79319132	+	693	-	- && Q5JPI9.2 RecName: Full=Protein-lysine N-methyltransferase METTL10; AltName: Full=Methyltransferase-like protein 10 && PF13847:Methyltransferase domain	-
evm.TU.HIC_ASM_12.1684	49.0045	107.179	27.3377	920.176	1016.2	527.215	61.1739	821.198	-3.75055	3.85039e-09	1.98972e-07	-	HIC_ASM_12	48942041	48946465	-	1930	-	- && Q8W4K5.1 RecName: Full=VAN3-binding protein; AltName: Full=Protein FORKED 1 && PF05703:Auxin canalisation|PF08458:Plant pleckstrin homology-like region	-
evm.TU.HIC_ASM_17.2132	697.67	2031.05	1664.32	191.605	185.74	159.5	1464.35	178.948	3.03268	3.91968e-09	2.02359e-07	-	HIC_ASM_17	86047553	86056283	+	831	-	- && - && -	-
evm.TU.HIC_ASM_20.4613	686.063	143.352	2510.69	14.9814	1.65102	17.2857	1113.37	11.3061	6.62034	3.96374e-09	2.04404e-07	-	HIC_ASM_20	132856510	132857536	+	1027	-	- && Q9LIE6.1 RecName: Full=VQ motif-containing protein 22; Short=AtVQ22 && PF05678:VQ motif	-
evm.TU.HIC_ASM_11.4140	1.28959	2.67949	3.28052	342.208	101.538	55	2.41653	166.249	-6.09134	3.9669e-09	2.04404e-07	-	HIC_ASM_11	168761046	168764361	+	1754	-	- && Q9SUP7.1 RecName: Full=High mobility group B protein 6; AltName: Full=Nucleosome/chromatin assembly factor group D 06; Short=Nucleosome/chromatin assembly factor group D 6; AltName: Full=WRKY transcription factor 53; Short=AtWRKY53; Short=WRKY DNA-bi	HMG_box
evm.TU.HIC_ASM_12.745	1599.1	731.5	317.117	44.1558	10.7316	43.2143	882.571	32.7006	4.75339	4.01252e-09	2.06556e-07	-	HIC_ASM_12	20284785	20306444	+	2597	-	- && P31049.1 RecName: Full=Probable fatty acid methyltransferase; AltName: Full=ORF3; AltName: Full=S-adenosylmethionine-dependent methyltransferase; Short=AdoMet-MT; Short=SAM-MT && PF13450:NAD(P)-binding Rossmann-like domain|PF02353:Mycolic acid cyclop	-
evm.TU.CTG921.11	1.28959	0	4.37403	85.1577	77.598	64.4286	1.88787	75.7281	-5.24125	4.10994e-09	2.11369e-07	-	CTG921	159229	159895	-	667	-	- && O65695.1 RecName: Full=Auxin-responsive protein SAUR50; AltName: Full=Protein SMALL AUXIN UP RNA 50 && PF02519:Auxin responsive protein	Auxin_inducible
evm.TU.HIC_ASM_19.577	55.4525	36.1731	19.6831	282.282	418.534	277.357	37.1029	326.058	-3.14085	4.17432e-09	2.14475e-07	-	HIC_ASM_19	14078844	14080372	+	1340	-	- && Q8VYI9.1 RecName: Full=Non-specific lipid-transfer protein-like protein At5g64080; Flags: Precursor && PF14368:Probable lipid transfer	-
evm.TU.HIC_ASM_19.3860	19.3439	53.5897	16.4026	253.108	562.173	855.644	29.7787	556.975	-4.23056	4.17852e-09	2.14486e-07	-	HIC_ASM_19	96358996	96364602	+	2305	-	- && A2ZMH2.1 RecName: Full=Serine/threonine-protein kinase Nek2; Short=OsNek2; AltName: Full=NimA-related protein kinase 2 && PF00069:Protein kinase domain	Pkinase
evm.TU.HIC_ASM_12.1865	2859.03	1245.96	1306.74	70.9647	26.4163	157.143	1803.91	84.8414	4.4098	4.27191e-09	2.1907e-07	-	HIC_ASM_12	56806314	56812400	+	2073	-	- && Q94AZ2.2 RecName: Full=Sugar transport protein 13; AltName: Full=Hexose transporter 13; AltName: Full=Multicopy suppressor of snf4 deficiency protein 1 && PF00083:Sugar (and other) transporter	Sugar_tr
evm.TU.HIC_ASM_16.2727	56.7421	96.4615	64.5169	946.197	870.088	337.072	72.5735	717.785	-3.30708	4.27661e-09	2.19102e-07	-	HIC_ASM_16	79804390	79806537	+	2148	-	- && F4K6F1.1 RecName: Full=Xyloglucan galactosyltransferase XLT2; AltName: Full=Glycosyltransferase 18; Short=AtGT18; AltName: Full=Protein XYLOGLUCAN L-SIDE CHAIN GALACTOSYLTRANSFERASE POSITION 2 && PF03016:Exostosin family	-
evm.TU.HIC_ASM_18.659	110.905	166.128	68.8909	1550.19	1653.5	619.143	115.308	1274.28	-3.46774	4.41485e-09	2.25969e-07	-	HIC_ASM_18	18811813	18813933	+	1059	-	- && P27489.1 RecName: Full=Chlorophyll a-b binding protein 13, chloroplastic; AltName: Full=LHCII type III CAB-13; Flags: Precursor && PF00504:Chlorophyll A-B binding protein	-
evm.TU.HIC_ASM_16.105	1049.73	478.288	799.353	68.5992	123.001	120.214	775.79	103.938	2.90019	4.47229e-09	2.28596e-07	-	HIC_ASM_16	1828454	1830244	-	1791	-	- && Q8RXX9.2 RecName: Full=E3 ubiquitin-protein ligase ATL6; AltName: Full=RING-H2 finger protein ATL6; AltName: Full=RING-type E3 ubiquitin transferase ATL6; Flags: Precursor && PF13639:Ring finger domain	-
evm.TU.HIC_ASM_5.2610	6518.89	8267.55	1923.48	312.245	558.871	326.072	5569.97	399.062	3.803	4.47468e-09	2.28596e-07	-	HIC_ASM_5	91729182	91734457	+	358	-	- && P00054.1 RecName: Full=Cytochrome c && PF00034:Cytochrome c	-
evm.TU.HIC_ASM_16.5056	1061.33	372.448	1273.94	103.293	67.6919	83.2858	902.573	84.7569	3.41271	4.54958e-09	2.32202e-07	-	HIC_ASM_16	161850134	161852864	-	2731	-	- && - && PF07676:WD40-like Beta Propeller Repeat	PD40
evm.TU.HIC_ASM_20.3233	972.353	1354.48	745.771	206.586	169.23	237.286	1024.2	204.367	2.32483	4.67292e-09	2.3827e-07	-	HIC_ASM_20	98545688	98550441	-	2650	-	- && Q8BGF9.1 RecName: Full=Solute carrier family 25 member 44 && PF00153:Mitochondrial carrier protein	Mito_carr
evm.TU.HIC_ASM_9.1634	0	0	0	38.6364	75.947	155.572	0	90.0516	-8.62948	4.6979e-09	2.39317e-07	-	HIC_ASM_9	61979763	61981029	-	315	-	- && - && PF03242:Late embryogenesis abundant protein	-
evm.TU.HIC_ASM_8.1669	21.9231	29.4743	18.5896	123.794	128.78	165	23.329	139.191	-2.58374	4.75076e-09	2.4178e-07	-	HIC_ASM_8	60411847	60424137	-	864	-	- && Q9FF99.1 RecName: Full=Probable amino acid permease 7; AltName: Full=Amino acid transporter AAP7 && PF01490:Transmembrane amino acid transporter protein	Aa_trans
evm.TU.CTG3189.5	114.774	75.0256	63.4234	934.369	792.49	389.715	84.4076	705.525	-3.06445	4.76973e-09	2.42375e-07	-	CTG3189	169579	172341	-	1657	-	- && Q9M9F9.2 RecName: Full=Interactor of constitutive active ROPs 4; AltName: Full=ROP-interactive partner 4 && -	-
evm.TU.HIC_ASM_3.3704	416.538	391.205	294.153	1158.3	1499.95	1413.5	367.299	1357.25	-1.88637	4.77147e-09	2.42375e-07	-	HIC_ASM_3	124025889	124030628	+	2192	-	- && Q6Q8A5.1 RecName: Full=Hexokinase-2, chloroplastic; AltName: Full=NtHxK2; Flags: Precursor && PF03727:Hexokinase|PF00349:Hexokinase	-
evm.TU.CTG2462.10	1578.46	2277.56	886.834	249.954	225.364	165.786	1580.95	213.701	2.88697	4.78075e-09	2.42618e-07	-	CTG2462	241533	249571	+	2154	-	- && Q8W4F0.3 RecName: Full=Protein DA1-related 1 && PF12315:Protein of unknown function (DUF3633)|PF00412:LIM domain	LIM
evm.TU.HIC_ASM_19.2617	2.57919	20.0961	6.56104	158.488	194.82	217.643	9.74546	190.317	-4.3005	4.82273e-09	2.44517e-07	-	HIC_ASM_19	65434831	65436353	-	1110	-	- && Q9SN11.1 RecName: Full=Cyclin-D3-3; AltName: Full=G1/S-specific cyclin-D3-3; Short=CycD3;3 && PF00134:Cyclin, N-terminal domain|PF02984:Cyclin, C-terminal domain	Cyclin_C
evm.TU.HIC_ASM_8.2320	0	0	0	89.1002	59.4368	41.6429	0	63.3933	-8.12302	4.8457e-09	2.4545e-07	-	HIC_ASM_8	81450296	81454272	+	2048	-	- && Q9ZV88.1 RecName: Full=BES1/BZR1 homolog protein 4 && PF05687:BES1/BZR1 plant transcription factor, N-terminal	-
evm.TU.HIC_ASM_18.2764	798.258	629.679	733.743	132.468	160.149	216.072	720.56	169.563	2.08729	4.88501e-09	2.47208e-07	-	HIC_ASM_18	99907402	99911880	-	2293	-	- && Q9SJ44.1 RecName: Full=Ubiquitin-conjugating enzyme E2 variant 1C; Short=Ubc enzyme variant 1C; AltName: Full=Protein MMS ZWEI HOMOLOG 3 && PF00179:Ubiquitin-conjugating enzyme	UQ_con
evm.TU.HIC_ASM_19.936	141.855	245.173	111.538	21.2894	16.5102	22.7857	166.189	20.1951	3.0385	4.94917e-09	2.50219e-07	-	HIC_ASM_19	22930653	22941418	-	3721	-	- && Q9LT96.1 RecName: Full=Probable leucine-rich repeat receptor-like protein kinase At5g49770; Flags: Precursor && PF07714:Protein tyrosine kinase	Pkinase_Tyr
evm.TU.HIC_ASM_19.2389	1405.66	1065.1	2548.96	254.685	273.244	242.786	1673.24	256.905	2.70359	5.00122e-09	2.52614e-07	-	HIC_ASM_19	57325381	57336010	+	945	-	- && Q9D967.1 RecName: Full=Magnesium-dependent phosphatase 1; Short=MDP-1 && PF12689:Acid Phosphatase	-
evm.TU.CTG3284.4	5057.78	7155.57	2678	551.948	799.92	666.286	4963.78	672.718	2.88333	5.02906e-09	2.53715e-07	-	CTG3284	68513	73744	+	1677	-	- && Q54JK4.1 RecName: Full=Charged multivesicular body protein 5; AltName: Full=Vacuolar protein-sorting-associated protein 60 && PF03357:Snf7	ESCRT-III
evm.TU.CTG7789.2	573.869	2469.15	238.384	0	0	7.85715	1093.8	2.61905	8.70155	5.03247e-09	2.53715e-07	-	CTG7789	36879	38526	+	1571	-	- && A6YIH8.1 RecName: Full=Premnaspirodiene oxygenase; Short=HPO; AltName: Full=Cytochrome P450 71D55 && PF00067:Cytochrome P450	p450
evm.TU.CTG5972_2.2	16.7647	83.0641	19.6831	842.115	961.72	549.215	39.8373	784.35	-4.30388	5.05452e-09	2.54587e-07	-	CTG5972_2	15807	21079	+	1731	-	- && Q93VG8.1 RecName: Full=DeSI-like protein At4g17486 && PF05903:PPPDE putative peptidase domain	-
evm.TU.HIC_ASM_19.253	1376	1657.26	1355.95	433.673	529.152	467.5	1463.07	476.775	1.61756	5.09545e-09	2.56409e-07	-	HIC_ASM_19	6109620	6115478	+	1786	-	- && O64886.4 RecName: Full=Protoheme IX farnesyltransferase, mitochondrial; AltName: Full=Cytochrome c oxidase assembly protein COX10; AltName: Full=Heme O synthase; Flags: Precursor && PF01040:UbiA prenyltransferase family	UbiA
evm.TU.HIC_ASM_5.2273	2237.44	1751.04	3580.14	394.249	429.266	531.143	2522.88	451.552	2.48223	5.11033e-09	2.56917e-07	-	HIC_ASM_5	80547733	80552787	-	2206	-	- && P47924.2 RecName: Full=Bifunctional riboflavin biosynthesis protein RIBA 1, chloroplastic; Short=AtRIBA1; Includes: RecName: Full=3,4-dihydroxy-2-butanone 4-phosphate synthase; Short=DHBP synthase; Includes: RecName: Full=GTP cyclohydrolase-2; AltNam	DHBP_synthase
evm.TU.HIC_ASM_19.2568	1023.94	203.641	2307.3	41.0018	11.5571	6.28572	1178.29	19.6149	5.90829	5.11843e-09	2.57084e-07	-	HIC_ASM_19	63943065	63945592	-	2161	-	- && O82333.1 RecName: Full=Probable indole-3-acetic acid-amido synthetase GH3.1; AltName: Full=Auxin-responsive GH3-like protein 1; Short=AtGH3-1 && PF03321:GH3 auxin-responsive promoter	-
evm.TU.HIC_ASM_7.287	141.855	371.109	290.873	2696.66	4278.62	1628.79	267.946	2868.02	-3.42005	5.18825e-09	2.60347e-07	-	HIC_ASM_7	6917500	6921054	+	1456	-	- && P93004.2 RecName: Full=Aquaporin PIP2-7; AltName: Full=Plasma membrane intrinsic protein 2-7; Short=AtPIP2;7; AltName: Full=Plasma membrane intrinsic protein 3; AltName: Full=Salt stress-induced major intrinsic protein; Contains: RecName: Full=Aquapo	-
novel.5336	3233.01	1698.79	6470.28	172.681	12.3827	63.6429	3800.69	82.9021	5.51846	5.2473e-09	2.62995e-07	-	HIC_ASM_18	138403441	138404205	-	624	-	- && P83241.1 RecName: Full=Proteinase inhibitor PSI-1.2 && PF02428:Potato type II proteinase inhibitor family	-
evm.TU.CTG2104.24	510.679	451.493	594.868	78.8497	108.142	139.857	519.013	108.95	2.25238	5.2508e-09	2.62995e-07	-	CTG2104	411716	414520	-	928	-	- && Q9ZQG8.1 RecName: Full=Ferredoxin-3, chloroplastic; Short=AtFd3; Flags: Precursor && PF00111:2Fe-2S iron-sulfur cluster binding domain	Fer2
evm.TU.CTG123.3	27.0814	310.82	330.239	5.51948	1.65102	2.35714	222.714	3.17588	6.12933	5.26132e-09	2.63277e-07	-	CTG123	58888	60631	-	1744	-	- && K4D9Y4.1 RecName: Full=Acylsugar acyltransferase 3; Short=Sl-ASAT3 && PF02458:Transferase family	-
evm.TU.HIC_ASM_9.2271	1962.76	2442.35	1115.38	314.61	241.049	348.072	1840.16	301.244	2.61057	5.2781e-09	2.63719e-07	-	HIC_ASM_9	83783933	83792111	+	2400	-	- && O22799.2 RecName: Full=Uncharacterized protein At2g33490 && PF16746:BAR domain of APPL family	-
evm.TU.HIC_ASM_11.3489	1885.38	1653.24	3082.59	436.039	450.729	484	2207.07	456.923	2.27229	5.27996e-09	2.63719e-07	-	HIC_ASM_11	148106809	148108658	-	1357	-	- && - && -	-
evm.TU.HIC_ASM_7.195	4574.19	20.0961	5504.71	24.4434	10.7316	11.7857	3366.33	15.6536	7.74828	5.32083e-09	2.65513e-07	-	HIC_ASM_7	4583110	4586389	+	711	-	- && Q9XIA7.1 RecName: Full=Mitochondrial import receptor subunit TOM6 homolog; AltName: Full=Translocase of outer membrane 6 kDa subunit homolog && -	-
evm.TU.CTG4306.6	385.588	281.346	312.743	1421.66	1665.88	1054.43	326.559	1380.66	-2.07993	5.41298e-09	2.69861e-07	-	CTG4306	105003	109007	-	1792	-	- && Q9LY74.1 RecName: Full=2-methyl-6-phytyl-1,4-hydroquinone methyltransferase, chloroplastic; AltName: Full=37 kDa inner envelope membrane protein; Short=E37; AltName: Full=MPBQ/MSBQ methyltransferase; AltName: Full=Protein ALBINO OR PALE GREEN MUTANT	Methyltransf_11
evm.TU.CTG5457_2.4	644.796	38.8525	5864.48	2.36549	0	7.85715	2182.71	3.40755	9.32026	5.45275e-09	2.71591e-07	-	CTG5457_2	36087	37444	-	847	-	- && Q03662.1 RecName: Full=Probable glutathione S-transferase; AltName: Full=Auxin-induced protein PGNT1/PCNT110 && PF00043:Glutathione S-transferase, C-terminal domain|PF02798:Glutathione S-transferase, N-terminal domain	GST_N
evm.TU.HIC_ASM_15.1139	184.412	41.532	127.94	0	0	1.57143	117.961	0.52381	7.79675	5.52987e-09	2.75178e-07	-	HIC_ASM_15	31440470	31441018	-	549	-	- && - && -	-
evm.TU.HIC_ASM_18.339	49.0045	52.25	50.3013	228.664	274.07	182.286	50.5186	228.34	-2.17633	5.60764e-09	2.7879e-07	-	HIC_ASM_18	8675449	8678156	-	946	-	- && Q94K18.1 RecName: Full=Uncharacterized protein At4g29660; AltName: Full=Protein EMBRYO DEFECTIVE 2752 && -	-
evm.TU.HIC_ASM_8.3346	0	0	0	197.913	121.35	29.0715	0	116.111	-8.99607	5.72622e-09	2.84422e-07	-	HIC_ASM_8	113499934	113501764	+	1831	-	- && - && PF13855:Leucine rich repeat|PF08263:Leucine rich repeat N-terminal domain	LRRNT_2
evm.TU.HIC_ASM_10.1074	58.0317	24.1154	50.3013	670.223	477.971	260.857	44.1494	469.684	-3.40912	5.83932e-09	2.89772e-07	-	HIC_ASM_10	37179593	37185131	-	3274	-	- && Q9SZR3.1 RecName: Full=Protein SMAX1-LIKE 4; Short=AtSMXL4; AltName: Full=Protein HEAT SHOCK PROTEIN-RELATED; Short=AtHSPR && -	-
evm.TU.HIC_ASM_8.1996	1.28959	14.7372	4.37403	269.666	302.137	109.214	6.80026	227.006	-5.07533	5.85795e-09	2.90428e-07	-	HIC_ASM_8	70532002	70534387	+	1691	-	- && - && -	-
evm.TU.HIC_ASM_22.3067	0	1.33974	0	185.297	343.412	45.5715	0.446581	191.427	-8.75546	5.92064e-09	2.93265e-07	-	HIC_ASM_22	102914494	102917526	-	958	-	- && O64645.1 RecName: Full=MADS-box protein SOC1; AltName: Full=Agamous-like MADS-box protein AGL20; AltName: Full=Protein SUPPRESSOR OF CONSTANS OVEREXPRESSION 1 && PF00319:SRF-type transcription factor (DNA-binding and dimerisation domain)|PF01486:K-bo	SRF-TF
evm.TU.HIC_ASM_5.241	18.0543	8.03846	21.8701	148.237	218.76	122.572	15.9876	163.19	-3.34069	5.95671e-09	2.9465e-07	-	HIC_ASM_5	6821466	6824461	+	1825	-	- && P10967.1 RecName: Full=1-aminocyclopropane-1-carboxylate oxidase homolog; AltName: Full=Protein E8 && PF03171:2OG-Fe(II) oxygenase superfamily|PF14226:non-haem dioxygenase in morphine synthesis N-terminal	2OG-FeII_Oxy
evm.TU.HIC_ASM_22.2710	3.86878	4.01923	1.09351	597.681	108.142	66.7858	2.99384	257.536	-6.4484	5.95965e-09	2.9465e-07	-	HIC_ASM_22	93436822	93440909	+	2671	-	- && - && -	-
evm.TU.HIC_ASM_12.2812	0	2.67949	1.09351	213.683	97.4102	57.3572	1.25766	122.817	-6.63121	5.97086e-09	2.9465e-07	-	HIC_ASM_12	100011358	100015099	-	3742	-	- && C0LGS2.1 RecName: Full=Probable LRR receptor-like serine/threonine-protein kinase At4g36180; Flags: Precursor && PF00069:Protein kinase domain|PF08263:Leucine rich repeat N-terminal domain|PF13855:Leucine rich repeat	Pkinase
evm.TU.HIC_ASM_11.2069	1.28959	1.33974	4.37403	49.6753	165.928	98.2144	2.33445	104.606	-5.44117	5.97191e-09	2.9465e-07	-	HIC_ASM_11	86504397	86507372	+	2218	-	- && Q9C6W5.1 RecName: Full=ABC transporter G family member 14; Short=ABC transporter ABCG.14; Short=AtABCG14; AltName: Full=White-brown complex homolog protein 14; Short=AtWBC14 && PF01061:ABC-2 type transporter|PF00005:ABC transporter	ABC2_membrane
evm.TU.HIC_ASM_17.1162	0	0	0	113.544	66.0408	38.5	0	72.6948	-8.32054	5.976e-09	2.9465e-07	-	HIC_ASM_17	46131463	46134380	+	1779	-	- && F4K295.1 RecName: Full=Rop guanine nucleotide exchange factor 5; Short=AtRopGEF5; AltName: Full=Rho of plants guanine nucleotide exchange factor 5 && PF03759:PRONE (Plant-specific Rop nucleotide exchanger)	DUF315
evm.TU.HIC_ASM_19.4815	7780.11	5929.7	5194.16	1294.71	1864.83	1503.86	6301.32	1554.47	2.01923	6.04509e-09	2.97783e-07	-	HIC_ASM_19	132813799	132816692	+	2029	-	- && P0CH30.1 RecName: Full=E3 ubiquitin-protein ligase RING1; AltName: Full=RING finger protein 1 && PF14369:zinc-ribbon|PF13639:Ring finger domain	-
evm.TU.HIC_ASM_10.432	421.697	597.525	421	2503.48	1974.62	1658.64	480.074	2045.58	-2.09157	6.16141e-09	3.03235e-07	-	HIC_ASM_10	12962171	12966083	-	2427	-	- && Q9ZT63.2 RecName: Full=Metal tolerance protein 1; Short=AtMTP1; AltName: Full=ZAT1p; AltName: Full=Zinc transporter ZAT-1; Contains: RecName: Full=Metal tolerance protein 1 short form && PF01545:Cation efflux family	-
evm.TU.HIC_ASM_8.2614	0	5.35897	4.37403	97.7736	79.249	68.3572	3.24433	81.7933	-4.64667	6.21869e-09	3.05774e-07	-	HIC_ASM_8	90272052	90276956	+	2417	-	- && Q9SIV3.2 RecName: Full=Transcription activator GLK1; AltName: Full=GBF'S PRO-RICH REGION-INTERACTING factor 1; AltName: Full=Golden2-like protein 1; Short=AtGLK1 && PF00249:Myb-like DNA-binding domain	Myb_DNA-binding
evm.TU.HIC_ASM_22.1506	509.389	521.16	525.977	193.97	157.673	171.286	518.842	174.31	1.57351	6.23386e-09	3.0624e-07	-	HIC_ASM_22	57995120	58030866	+	2227	-	- && O04212.2 RecName: Full=Putative ABC1 protein At2g40090; Flags: Precursor && PF03109:ABC1 family	ABC1
evm.TU.HIC_ASM_8.1984	41.267	42.8718	18.5896	434.462	208.029	625.429	34.2428	422.64	-3.63051	6.24054e-09	3.06288e-07	-	HIC_ASM_8	69979550	69986110	-	2758	-	- && Q07970.1 RecName: Full=Kinesin-like protein KIN-14C; AltName: Full=AtKIN14a; AltName: Full=Kinesin-like protein KatA && PF00225:Kinesin motor domain	Kinesin
evm.TU.HIC_ASM_23.3814	6.44796	6.69871	29.5247	175.835	480.447	390.5	14.2238	348.927	-4.60035	6.24734e-09	3.06315e-07	-	HIC_ASM_23	130636301	130643301	-	3414	-	- && Q9FII5.1 RecName: Full=Leucine-rich repeat receptor-like protein kinase TDR; AltName: Full=Protein PHLOEM INTERCALATED WITH XYLEM; AltName: Full=Tracheary element differentiation inhibitory factor receptor; Short=AtTDR; Short=TDIF receptor; Flags: Pr	Pkinase
evm.TU.HIC_ASM_19.3113	18.0543	42.8718	15.3091	536.967	277.372	219.214	25.4117	344.518	-3.76762	6.25773e-09	3.06315e-07	-	HIC_ASM_19	76345472	76364023	+	9107	-	- && Q27IK6.1 RecName: Full=Kinesin-like protein KIN-12D; AltName: Full=Phragmoplast orienting kinesin 2 && -	-
evm.TU.HIC_ASM_20.5172	416.538	137.994	427.561	12.616	28.0674	6.28572	327.364	15.6563	4.3886	6.25818e-09	3.06315e-07	-	HIC_ASM_20	146349652	146350366	+	510	-	- && - && PF00257:Dehydrin	-
evm.TU.HIC_ASM_0.5642	21.9231	14.7372	19.6831	100.928	309.566	286	18.7811	232.165	-3.62605	6.27925e-09	3.07066e-07	-	HIC_ASM_0	188719838	188722736	+	1234	-	- && - && -	-
evm.TU.HIC_ASM_19.3505	1666.15	1732.29	1744.14	611.874	443.299	414.072	1714.19	489.748	1.80739	6.36826e-09	3.11136e-07	-	HIC_ASM_19	87295331	87306379	+	2089	-	- && P93033.2 RecName: Full=Fumarate hydratase 1, mitochondrial; Short=Fumarase 1; Flags: Precursor && PF10415:Fumarase C C-terminus|PF00206:Lyase	-
evm.TU.HIC_ASM_16.1275	6.44796	12.0577	2.18701	227.087	224.539	76.2144	6.89755	175.947	-4.69491	6.39012e-09	3.1192e-07	-	HIC_ASM_16	32695019	32699064	-	1501	-	- && P27493.1 RecName: Full=Chlorophyll a-b binding protein 21, chloroplastic; AltName: Full=LHCII type I CAB-21; Short=LHCP; Flags: Precursor && PF00504:Chlorophyll A-B binding protein	-
evm.TU.HIC_ASM_7.495	5.15837	2.67949	7.65455	124.583	133.733	54.2143	5.16413	104.177	-4.31268	6.42421e-09	3.133e-07	-	HIC_ASM_7	13022716	13033866	+	1726	-	- && Q945M8.1 RecName: Full=CASP-like protein 5B2; Short=AtCASPL5B2 && PF04535:Domain of unknown function (DUF588)	-
novel.5624	246.312	29.4743	137.782	0.788497	0.825511	0	137.856	0.538003	8.01108	6.4992e-09	3.16627e-07	-	HIC_ASM_19	146057840	146059840	-	2001	-	- && - && -	-
novel.7206	10.3167	8.03846	6.56104	81.2152	94.1082	63.6429	8.30541	79.6554	-3.26944	6.50541e-09	3.16627e-07	-	HIC_ASM_3	50096264	50100620	-	4357	-	- && - && -	-
evm.TU.HIC_ASM_6.3106	0	6.69871	0	438.404	436.695	99.0001	2.2329	324.7	-7.23199	6.51011e-09	3.16627e-07	-	HIC_ASM_6	109347392	109351225	-	2624	-	- && Q9LYR6.1 RecName: Full=Protein NRT1/ PTR FAMILY 6.1; Short=AtNPF6.1 && PF00854:POT family	-
evm.TU.HIC_ASM_1.2740	21.9231	125.936	114.818	1234	1350.54	1481.86	87.559	1355.46	-3.95175	6.55875e-09	3.18704e-07	-	HIC_ASM_1	105421428	105429245	+	948	-	- && - && PF04570:zinc-finger of the FCS-type, C2-C2	-
evm.TU.HIC_ASM_10.2505	294.027	412.641	324.771	95.4082	94.1082	93.5001	343.813	94.3388	1.86529	6.75493e-09	3.27941e-07	-	HIC_ASM_10	89728267	89734161	-	965	-	- && Q9ZQH1.2 RecName: Full=Probable calcium-binding protein CML48; AltName: Full=Calmodulin-like protein 48 && PF13405:EF-hand domain	-
evm.TU.HIC_ASM_21.626	13111.3	11734.8	10874.9	1401.95	3036.23	1600.5	11907	2012.89	2.5645	6.78569e-09	3.29136e-07	-	HIC_ASM_21	14956745	14957575	+	831	-	- && Q9LV58.1 RecName: Full=Multiprotein-bridging factor 1c && PF08523:Multiprotein bridging factor 1|PF01381:Helix-turn-helix	HTH_3
evm.TU.HIC_ASM_13.1463	215.362	637.718	488.797	26.0204	44.5776	54.2143	447.292	41.6041	3.42648	6.82012e-09	3.30508e-07	-	HIC_ASM_13	41981047	41985315	-	1196	-	- && Q94C27.1 RecName: Full=F-box protein At1g70590 && PF08238:Sel1 repeat	-
evm.TU.HIC_ASM_0.3625	15.4751	8.03846	33.8987	203.432	390.467	235.714	19.1374	276.538	-3.83992	6.8352e-09	3.30941e-07	-	HIC_ASM_0	133387411	133389134	+	1109	-	- && Q9LX82.1 RecName: Full=Transcription factor MYB48; AltName: Full=Myb-related protein 48; Short=AtMYB48 && PF00249:Myb-like DNA-binding domain	Myb_DNA-binding
evm.TU.CTG6797.9	86.4027	48.2307	45.9273	336.688	396.245	300.929	60.1869	344.621	-2.51947	6.88132e-09	3.32874e-07	-	CTG6797	189927	192118	-	1842	-	- && Q8S9H7.1 RecName: Full=Transcription factor DIVARICATA && PF00249:Myb-like DNA-binding domain	Myb_DNA-binding
evm.TU.HIC_ASM_19.1615	43.8462	41.532	90.761	1181.96	824.685	341.786	58.7131	782.809	-3.73368	6.90851e-09	3.33889e-07	-	HIC_ASM_19	39243445	39246631	-	1041	-	- && Q9LHH5.1 RecName: Full=Protein LNK3; AltName: Full=Night light-inducible and clock-regulated 3 && -	-
evm.TU.HIC_ASM_4.3723	655.113	814.564	965.566	241.28	218.76	188.572	811.748	216.204	1.90894	7.05129e-09	3.40483e-07	-	HIC_ASM_4	119886527	119901060	-	2047	-	- && Q8NFF5.1 RecName: Full=FAD synthase; AltName: Full=FAD pyrophosphorylase; AltName: Full=FMN adenylyltransferase; AltName: Full=Flavin adenine dinucleotide synthase; Includes: RecName: Full=Molybdenum cofactor biosynthesis protein-like region; Include	-
evm.TU.HIC_ASM_2.1499	1.28959	14.7372	3.28052	141.141	184.089	164.214	6.43576	163.148	-4.68554	7.06342e-09	3.40763e-07	-	HIC_ASM_2	40393126	40396664	-	2036	-	- && Q9FY49.1 RecName: Full=Leukotriene A-4 hydrolase homolog; Short=LTA-4 hydrolase; AltName: Full=Leukotriene A(4) hydrolase && PF09127:Leukotriene A4 hydrolase, C-terminal|PF01433:Peptidase family M1	-
evm.TU.HIC_ASM_16.1008	10.3167	12.0577	0	320.13	322.775	192.5	7.45814	278.468	-5.24502	7.12389e-09	3.43359e-07	-	HIC_ASM_16	24953299	24958106	+	2414	-	- && Q9LI74.1 RecName: Full=Protein CHUP1, chloroplastic; AltName: Full=Protein CHLOROPLAST UNUSUAL POSITIONING 1 && -	-
evm.TU.CTG3020.12	52.8733	32.1538	25.1506	254.685	231.143	198.786	36.7259	228.204	-2.63996	7.13003e-09	3.43359e-07	-	CTG3020	386217	390819	+	2655	-	- && Q7XA72.2 RecName: Full=ABC transporter G family member 21; Short=ABC transporter ABCG.21; Short=AtABCG21; AltName: Full=White-brown complex homolog protein 21; Short=AtWBC21 && PF01061:ABC-2 type transporter|PF00005:ABC transporter	ABC2_membrane
evm.TU.CTG4218.8	2670.75	2052.49	1963.94	305.937	592.717	390.5	2229.06	429.718	2.37507	7.17584e-09	3.45256e-07	-	CTG4218	132207	135307	+	646	-	- && Q9FE62.1 RecName: Full=Thioredoxin-like protein YLS8; AltName: Full=Protein YELLOW-LEAF-SPECIFIC GENE 8 && PF02966:Mitosis protein DIM1	-
evm.TU.HIC_ASM_15.2539	4571.61	7958.07	3210.53	917.811	685.174	744.858	5246.74	782.614	2.74497	7.2195e-09	3.47046e-07	-	HIC_ASM_15	90812405	90814143	-	1409	-	- && - && PF05553:Cotton fibre expressed protein|PF14364:Domain of unknown function (DUF4408)	-
evm.TU.CTG2961.1	220.52	71.0064	169.493	14.1929	14.0337	12.5714	153.673	13.5994	3.49904	7.28999e-09	3.50105e-07	-	CTG2961	35620	36810	-	1191	-	- && - && -	-
evm.TU.HIC_ASM_1.3304	20.6335	12.0577	15.3091	102.505	104.84	156.357	16.0001	121.234	-2.92137	7.29616e-09	3.50105e-07	-	HIC_ASM_1	119542827	119547774	+	1244	-	- && - && PF02230:Phospholipase/Carboxylesterase	Abhydrolase_2
evm.TU.HIC_ASM_10.375	450.068	13.3974	332.426	0	0	0.785715	265.297	0.261905	9.85495	7.37584e-09	3.53613e-07	-	HIC_ASM_10	11032655	11034293	+	1419	-	- && Q9D7Q1.2 RecName: Full=Chitotriosidase-1; AltName: Full=Chitinase-1; Flags: Precursor && PF00704:Glycosyl hydrolases family 18	-
evm.TU.HIC_ASM_18.346	6006.92	16102.4	992.904	123.006	170.881	275	7700.73	189.629	5.34369	7.42139e-09	3.55479e-07	-	HIC_ASM_18	8963319	8972890	-	2034	-	- && Q9SLD2.2 RecName: Full=Diacylglycerol O-acyltransferase 1 && PF03062:MBOAT, membrane-bound O-acyltransferase family	MBOAT
evm.TU.HIC_ASM_3.3008	20.6335	85.7435	18.5896	1067.63	1405.02	459.643	41.6555	977.429	-4.55644	7.57463e-09	3.62224e-07	-	HIC_ASM_3	104851148	104852191	-	1044	-	- && - && -	-
evm.TU.HIC_ASM_18.3687	11.6063	16.0769	17.4961	140.352	130.431	83.2858	15.0598	118.023	-2.96606	7.57568e-09	3.62224e-07	-	HIC_ASM_18	129137943	129138721	-	384	-	- && - && -	-
evm.TU.HIC_ASM_12.1210	23.2127	25.4551	19.6831	175.835	234.445	110.786	22.7836	173.689	-2.9335	7.62981e-09	3.64488e-07	-	HIC_ASM_12	34251433	34277246	+	1619	-	- && J9RYI6.1 RecName: Full=Divinyl chlorophyllide a 8-vinyl-reductase, chloroplastic; Flags: Precursor && PF05368:NmrA-like family	NmrA
evm.TU.HIC_ASM_20.1244	18739.1	2431.63	21338.7	458.117	192.344	676.501	14169.8	442.32	5.00154	7.88057e-09	3.75587e-07	-	HIC_ASM_20	45856842	45860576	+	2569	-	- && Q01559.1 RecName: Full=3-hydroxy-3-methylglutaryl-coenzyme A reductase; Short=HMG-CoA reductase && PF00368:Hydroxymethylglutaryl-coenzyme A reductase	-
evm.TU.HIC_ASM_1.2673	0	1.33974	0	81.2152	66.8664	110	0.446581	86.0272	-7.60186	7.88249e-09	3.75587e-07	-	HIC_ASM_1	103199931	103201834	-	1904	-	- && Q8LFY8.2 RecName: Full=RING-H2 finger protein ATL54; AltName: Full=RING-type E3 ubiquitin transferase ATL54 && PF13639:Ring finger domain	-
evm.TU.HIC_ASM_4.4012	0	0	0	42.5788	68.5174	362.215	0	157.77	-9.43848	7.88494e-09	3.75587e-07	-	HIC_ASM_4	127821993	127824932	+	806	-	- && O82088.1 RecName: Full=Protein SELF-PRUNING && PF01161:Phosphatidylethanolamine-binding protein	-
novel.5686	430.724	562.692	428.655	1593.55	1525.54	2076.64	474.023	1731.91	-1.86973	7.8901e-09	3.75587e-07	-	HIC_ASM_2	62587642	62591054	+	3413	-	- && - && -	-
evm.TU.HIC_ASM_11.828	1513.98	1574.2	230.73	34.6939	30.5439	69.1429	1106.3	44.7936	4.62583	7.89862e-09	3.7566e-07	-	HIC_ASM_11	25279242	25283147	-	1131	-	- && - && -	-
evm.TU.HIC_ASM_20.1331	256.629	849.397	44.8338	0.788497	0	4.71429	383.62	1.83426	7.70088	7.95031e-09	3.77784e-07	-	HIC_ASM_20	48317414	48319575	-	1725	-	- && A6YIH8.1 RecName: Full=Premnaspirodiene oxygenase; Short=HPO; AltName: Full=Cytochrome P450 71D55 && PF00067:Cytochrome P450	p450
evm.TU.HIC_ASM_12.3129	1428.87	1398.69	1854.59	95.4082	100.712	280.5	1560.72	158.874	3.29611	7.95803e-09	3.77817e-07	-	HIC_ASM_12	110119432	110123043	+	2369	-	- && H2DH18.1 RecName: Full=Cytochrome P450 CYP736A12 [Panax ginseng] && PF00067:Cytochrome P450	p450
evm.TU.HIC_ASM_13.2197	74.7964	37.5128	10.9351	488.868	1758.34	947.572	41.0814	1064.93	-4.69944	7.98937e-09	3.7897e-07	-	HIC_ASM_13	71764873	71766854	+	1982	-	- && Q8W3M4.1 RecName: Full=Uncharacterized protein At4g06744; Flags: Precursor && -	-
evm.TU.HIC_ASM_23.2226	600.95	982.031	487.704	44.9443	60.2623	116.286	690.229	73.8308	3.22429	8.05586e-09	3.81522e-07	-	HIC_ASM_23	71595899	71612251	+	1586	-	- && - && PF02338:OTU-like cysteine protease	OTU
evm.TU.CTG549.13	269.525	372.448	373.979	3520.64	2259.42	1367.93	338.651	2382.66	-2.81458	8.05737e-09	3.81522e-07	-	CTG549	464584	465841	-	849	-	- && Q9FK81.1 RecName: Full=Stress-response A/B barrel domain-containing protein At5g22580; AltName: Full=Uncharacterized protein At5g22580 && PF07876:Stress responsive A/B Barrel Domain	-
evm.TU.HIC_ASM_20.3876	1294.75	4.01923	610.177	0	0	0.785715	636.316	0.261905	11.1169	8.07288e-09	3.8192e-07	-	HIC_ASM_20	114308545	114308709	+	165	-	- && - && -	-
evm.TU.HIC_ASM_21.4	0	4.01923	0	112.755	276.546	81.7144	1.33974	157.005	-6.94826	8.10718e-09	3.83205e-07	-	HIC_ASM_21	235865	239617	-	1518	-	- && Q9SLG8.1 RecName: Full=Protein STRICTOSIDINE SYNTHASE-LIKE 2; Short=AtSSL2; AltName: Full=Strictosidine synthase; AltName: Full=Strictosidine synthase 10; Short=AtSS10; Flags: Precursor && PF03088:Strictosidine synthase	Str_synth
evm.TU.CTG4385.10	14090.1	9706.44	3855.7	347.727	995.566	627.001	9217.41	656.765	3.81093	8.13286e-09	3.84081e-07	-	CTG4385	277883	279254	+	1372	-	- && O65373.1 RecName: Full=BAG family molecular chaperone regulator 5, mitochondrial; AltName: Full=Bcl-2-associated athanogene 5; Flags: Precursor && PF02179:BAG domain	-
evm.TU.HIC_ASM_7.693	4302.08	1927.89	2614.57	166.373	19.8123	157.143	2948.18	114.443	4.68684	8.30938e-09	3.92073e-07	-	HIC_ASM_7	19290471	19292223	+	946	-	- && Q03662.1 RecName: Full=Probable glutathione S-transferase; AltName: Full=Auxin-induced protein PGNT1/PCNT110 && PF13417:Glutathione S-transferase, N-terminal domain|PF00043:Glutathione S-transferase, C-terminal domain	GST_C
evm.TU.HIC_ASM_5.3736	135.407	6.69871	3562.64	0	0	0.785715	1234.92	0.261905	12.0736	8.41891e-09	3.96892e-07	-	HIC_ASM_5	119907967	119909589	-	1623	-	- && Q9AT54.1 RecName: Full=Scopoletin glucosyltransferase; AltName: Full=Phenylpropanoid:glucosyltransferase 1 && PF00201:UDP-glucoronosyl and UDP-glucosyl transferase	UDPGT
evm.TU.HIC_ASM_1.1994	7.73756	6.69871	26.2442	215.26	247.653	152.429	13.5601	205.114	-3.89924	8.49425e-09	4.00093e-07	-	HIC_ASM_1	82614918	82619775	+	2564	-	- && Q7XUC5.2 RecName: Full=Probable protein phosphatase 2C 43; Short=OsPP2C43 && -	-
evm.TU.HIC_ASM_4.1673	3551.54	5011.98	4834.39	675.742	933.652	1217.07	4465.97	942.156	2.24494	8.55154e-09	4.02439e-07	-	HIC_ASM_4	46917386	46921580	+	1770	-	- && - && -	-
evm.TU.HIC_ASM_7.1528	1045.86	750.256	714.06	48.0983	141.162	113.143	836.725	100.801	3.05351	8.69124e-09	4.08655e-07	-	HIC_ASM_7	47164125	47166307	-	1581	-	- && Q8BYW9.1 RecName: Full=EGF domain-specific O-linked N-acetylglucosamine transferase; AltName: Full=Extracellular O-linked N-acetylglucosamine transferase; Flags: Precursor && PF04577:Protein of unknown function (DUF563)	-
evm.TU.HIC_ASM_9.1436	946.561	541.256	594.868	112.755	54.4837	117.857	694.228	95.032	2.8684	8.7128e-09	4.09085e-07	-	HIC_ASM_9	53942548	53948307	+	1887	-	- && Q9SX79.1 RecName: Full=Polyadenylate-binding protein RBP47C; Short=Poly(A)-binding protein RBP47C; AltName: Full=RNA-binding protein 47C; Short=AtRBP47C && PF00076:RNA recognition motif. (a.k.a. RRM, RBD, or RNP domain)	RRM_1
evm.TU.HIC_ASM_22.1771	927.217	1217.83	993.997	39.4249	76.7725	162.643	1046.35	92.9468	3.49261	8.7156e-09	4.09085e-07	-	HIC_ASM_22	66723464	66728178	+	2094	-	- && Q39030.2 RecName: Full=Serine/threonine-protein kinase AtPK2/AtPK19; AltName: Full=Ribosomal-protein S6 kinase homolog 2 && -	-
novel.3569	9.02715	9.3782	1.09351	87.5232	173.357	231	6.49962	163.96	-4.68191	8.7631e-09	4.10956e-07	-	HIC_ASM_13	102333901	102336181	-	1604	-	- && Q9FL41.1 RecName: Full=WAT1-related protein At5g07050 && PF00892:EamA-like transporter family	DUF6
evm.TU.CTG1008.6	88.9819	12.0577	1096.79	0	0	0	399.276	0	11.4066	8.78391e-09	4.11522e-07	-	CTG1008	165782	167616	+	1835	-	- && Q9SA85.1 RecName: Full=Berberine bridge enzyme-like 8; Short=AtBBE-like 8; Flags: Precursor && PF08031:Berberine and berberine like|PF01565:FAD binding domain	FAD_binding_4
evm.TU.HIC_ASM_21.3450	167.647	274.647	26.2442	2.36549	0.825511	0	156.179	1.06367	7.19556	8.79049e-09	4.11522e-07	-	HIC_ASM_21	117924007	117931419	-	1573	-	- && - && PF13962:Domain of unknown function|PF13857:Ankyrin repeats (many copies)|PF12796:Ankyrin repeats (3 copies)	-
evm.TU.HIC_ASM_20.1480	68.3484	85.7435	39.3662	360.343	335.157	403.857	64.4861	366.453	-2.5114	8.88032e-09	4.15366e-07	-	HIC_ASM_20	52021940	52025391	+	2036	-	- && Q40287.1 RecName: Full=Anthocyanidin 3-O-glucosyltransferase 5; AltName: Full=Flavonol 3-O-glucosyltransferase 5; AltName: Full=UDP-glucose flavonoid 3-O-glucosyltransferase 5 [Manihot esculenta] && PF00201:UDP-glucoronosyl and UDP-glucosyl transfera	UDPGT
evm.TU.HIC_ASM_10.1693	689.932	474.269	332.426	77.2727	89.1551	99.0001	498.876	88.476	2.49486	8.90885e-09	4.16338e-07	-	HIC_ASM_10	63199655	63206825	+	1480	-	- && - && PF09335:SNARE associated Golgi protein	-
evm.TU.HIC_ASM_9.2727	46.4253	213.019	137.782	4172.73	2661.45	1081.93	132.409	2638.7	-4.31695	8.95121e-09	4.17954e-07	-	HIC_ASM_9	96341258	96342607	+	934	-	- && Q9FK81.1 RecName: Full=Stress-response A/B barrel domain-containing protein At5g22580; AltName: Full=Uncharacterized protein At5g22580 && PF07876:Stress responsive A/B Barrel Domain	-
evm.TU.HIC_ASM_19.3159	2.57919	0	0	286.224	165.928	58.9286	0.859729	170.36	-7.6773	8.96781e-09	4.18366e-07	-	HIC_ASM_19	77204470	77207382	+	1107	-	- && Q5NUF4.1 RecName: Full=2-hydroxyisoflavanone dehydratase; AltName: Full=Carboxylesterase HIDM && PF07859:alpha/beta hydrolase fold	Abhydrolase_3
evm.TU.HIC_ASM_22.904	2850	4626.13	3516.72	158.488	128.78	512.286	3664.28	266.518	3.78109	9.05881e-09	4.22244e-07	-	HIC_ASM_22	32204960	32209720	+	1002	-	- && - && PF00582:Universal stress protein family	Usp
evm.TU.HIC_ASM_20.99	202.466	143.352	115.912	630.009	1399.24	1314.5	153.91	1114.58	-2.8571	9.07973e-09	4.22853e-07	-	HIC_ASM_20	2839743	2848347	+	3591	-	- && F4IL57.1 RecName: Full=Kinesin-like protein KIN-14I && PF00225:Kinesin motor domain|PF00307:Calponin homology (CH) domain	Kinesin
evm.TU.HIC_ASM_19.1588	83.8235	75.0256	119.192	3.15399	2.47653	10.2143	92.6804	5.2816	4.12978	9.11675e-09	4.24209e-07	-	HIC_ASM_19	38744276	38748933	-	1554	-	- && A0AAR7.1 RecName: Full=Calcium and calcium/calmodulin-dependent serine/threonine-protein kinase; Short=LjCCaMK && PF00069:Protein kinase domain|PF13499:EF-hand domain pair	Pkinase
evm.TU.HIC_ASM_21.1814	11.6063	26.7949	38.2727	343.785	289.754	183.072	25.558	272.204	-3.40628	9.17912e-09	4.26398e-07	-	HIC_ASM_21	61327322	61337599	+	4000	-	- && Q8LPK2.3 RecName: Full=ABC transporter B family member 2; Short=ABC transporter ABCB.2; Short=AtABCB2; AltName: Full=Multidrug resistance protein 2; AltName: Full=P-glycoprotein 2; Flags: Precursor && PF00005:ABC transporter|PF00664:ABC transporter t	ABC_membrane
evm.TU.HIC_ASM_22.2003	2.57919	0	0	147.449	85.0276	77.0001	0.859729	103.159	-6.96058	9.17966e-09	4.26398e-07	-	HIC_ASM_22	73108552	73112522	+	2742	-	- && Q94F62.2 RecName: Full=BRASSINOSTEROID INSENSITIVE 1-associated receptor kinase 1; Short=AtBAK1; Short=BRI1-associated receptor kinase 1; AltName: Full=Protein ELONGATED; AltName: Full=Somatic embryogenesis receptor kinase 3; Short=AtSERK3; AltName:	Pkinase_Tyr
evm.TU.HIC_ASM_17.4583	2706.86	6750.96	90.761	39.4249	3.30204	10.2143	3182.86	17.6471	7.49407	9.21864e-09	4.27536e-07	-	HIC_ASM_17	157417221	157418264	-	929	-	- && P29602.3 RecName: Full=Cucumber peeling cupredoxin; Short=CPC; AltName: Full=Stellacyanin && PF02298:Plastocyanin-like domain	Cu_bind_like
evm.TU.HIC_ASM_9.2181	5267.99	9339.35	5714.66	1253.71	1593.24	1001.79	6774	1282.91	2.40059	9.22006e-09	4.27536e-07	-	HIC_ASM_9	80670676	80677702	-	2529	-	- && - && PF04601:Domain of unknown function (DUF569)	-
evm.TU.HIC_ASM_21.3613	927.217	65.6474	470.208	13.4045	15.6847	8.64286	487.691	12.5773	5.27772	9.23031e-09	4.27642e-07	-	HIC_ASM_21	122733297	122736839	+	1412	-	- && P22988.1 RecName: Full=L-lactate dehydrogenase A; Short=LDH-A && PF02866:lactate/malate dehydrogenase, alpha/beta C-terminal domain|PF00056:lactate/malate dehydrogenase, NAD binding domain	-
evm.TU.HIC_ASM_22.4321	25.7919	12.0577	15.3091	756.957	191.518	190.143	17.7195	379.54	-4.42155	9.28344e-09	4.29733e-07	-	HIC_ASM_22	134674345	134675329	-	985	-	- && - && -	-
novel.8836	389.457	964.615	501.919	37.0594	88.3296	37.7143	618.664	54.3678	3.50891	9.30339e-09	4.30286e-07	-	HIC_ASM_9	47360848	47363024	+	986	-	- && - && -	-
evm.TU.CTG1917.10	6.44796	16.0769	10.9351	391.095	170.055	97.4287	11.1533	219.526	-4.30129	9.3765e-09	4.33294e-07	-	CTG1917	247690	249586	+	1331	-	- && Q9SN11.1 RecName: Full=Cyclin-D3-3; AltName: Full=G1/S-specific cyclin-D3-3; Short=CycD3;3 && PF02984:Cyclin, C-terminal domain|PF00134:Cyclin, N-terminal domain	Cyclin_C
evm.TU.HIC_ASM_7.2137	2.57919	0	0	82.7922	117.223	469.072	0.859729	223.029	-8.06266	9.38669e-09	4.33393e-07	-	HIC_ASM_7	68874651	68881528	-	3791	-	- && Q9C7G0.2 RecName: Full=65-kDa microtubule-associated protein 8; Short=AtMAP65-8 && -	-
evm.TU.HIC_ASM_4.3218	34.819	21.4359	30.6182	164.796	212.156	137.5	28.9577	171.484	-2.56339	9.40264e-09	4.33756e-07	-	HIC_ASM_4	105679033	105681852	-	1811	-	- && P25851.2 RecName: Full=Fructose-1,6-bisphosphatase, chloroplastic; Short=FBPase; AltName: Full=D-fructose-1,6-bisphosphate 1-phosphohydrolase; Flags: Precursor && PF00316:Fructose-1-6-bisphosphatase	-
evm.TU.HIC_ASM_15.789	6.44796	2.67949	7.65455	88.3117	146.115	62.0715	5.594	98.8328	-4.12511	9.51655e-09	4.38635e-07	-	HIC_ASM_15	20670303	20672833	+	2531	-	- && I1SSI5.1 RecName: Full=F-box/LRR-repeat MAX2 homolog A; AltName: Full=F-box and leucine-rich repeat MAX2 homolog A && -	-
evm.TU.HIC_ASM_6.3643	212.783	81.7243	226.356	1742.58	1336.5	1144.79	173.621	1407.96	-3.01842	9.54128e-09	4.39398e-07	-	HIC_ASM_6	122143293	122147286	+	2980	-	- && Q10M00.2 RecName: Full=Zinc finger CCCH domain-containing protein 22; Short=OsC3H22 && PF00642:Zinc finger C-x8-C-x5-C-x3-H type (and similar)	zf-CCCH
evm.TU.HIC_ASM_13.2335	3.86878	2.67949	20.7766	533.024	521.723	131.214	9.1083	395.32	-5.41856	9.60608e-09	4.42003e-07	-	HIC_ASM_13	74460919	74462677	-	1260	-	- && Q9ATN0.1 RecName: Full=Aquaporin PIP1-6; AltName: Full=Plasma membrane intrinsic protein 1-6; AltName: Full=ZmPIP1-6; AltName: Full=ZmPIP1;6 && PF00230:Major intrinsic protein	-
evm.TU.HIC_ASM_0.4296	71656.2	2576.33	44247.6	337.477	434.219	1100	39493.4	623.899	5.98413	9.6334e-09	4.42881e-07	-	HIC_ASM_0	153565151	153567922	+	1932	-	- && P14675.1 RecName: Full=Alcohol dehydrogenase 3 && PF08240:Alcohol dehydrogenase GroES-like domain|PF00107:Zinc-binding dehydrogenase	ADH_zinc_N
evm.TU.HIC_ASM_13.2739	165.068	519.82	25.1506	2.36549	0	1.57143	236.68	1.31231	7.48529	9.78405e-09	4.49422e-07	-	HIC_ASM_13	84661275	84662976	+	1702	-	- && Q9SCP6.1 RecName: Full=UDP-glycosyltransferase 73D1 && PF00201:UDP-glucoronosyl and UDP-glucosyl transferase	UDPGT
evm.TU.HIC_ASM_0.2053	1802.85	6328.94	311.649	36.2709	52.0072	82.5001	2814.48	56.926	5.62751	9.82682e-09	4.50704e-07	-	HIC_ASM_0	76327668	76331395	+	1425	-	- && Q9XHM5.1 RecName: Full=Gibberellin 2-beta-dioxygenase 2; AltName: Full=GA 2-oxidase 2; AltName: Full=Gibberellin 2-beta-hydroxylase 2; AltName: Full=Gibberellin 2-oxidase 2 && PF03171:2OG-Fe(II) oxygenase superfamily|PF14226:non-haem dioxygenase in m	2OG-FeII_Oxy
evm.TU.HIC_ASM_1.3388	24.5023	33.4936	1.09351	5767.07	1645.24	301.715	19.6964	2571.34	-7.0333	9.82873e-09	4.50704e-07	-	HIC_ASM_1	121848790	121855955	+	2339	-	- && Q9M571.1 RecName: Full=Phosphoethanolamine N-methyltransferase && PF08241:Methyltransferase domain|PF13489:Methyltransferase domain	Methyltransf_11
evm.TU.HIC_ASM_11.3958	20.6335	26.7949	32.8052	149.814	136.209	128.857	26.7445	138.294	-2.36474	9.84167e-09	4.50913e-07	-	HIC_ASM_11	163358939	163370625	-	2011	-	- && Q8GXB3.1 RecName: Full=AT-hook motif nuclear-localized protein 5 && PF03479:Domain of unknown function (DUF296)	-
evm.TU.HIC_ASM_6.2157	59.3213	131.295	40.4597	3.94249	3.30204	3.14286	77.0253	3.46246	4.47266	9.85425e-09	4.51105e-07	-	HIC_ASM_6	76707886	76708922	-	1037	-	- && - && -	-
evm.TU.HIC_ASM_2.3331	65.7692	84.4038	47.0208	287.013	316.171	300.929	65.7313	301.371	-2.20139	9.87763e-09	4.51784e-07	-	HIC_ASM_2	112986959	112991669	-	1051	-	- && B9SA89.1 RecName: Full=CASP-like protein 2B1; Short=RcCASPL2B1 && PF04535:Domain of unknown function (DUF588)	-
evm.TU.HIC_ASM_5.2870	7.73756	32.1538	1.09351	712.801	534.105	471.429	13.6616	572.779	-5.40275	9.88589e-09	4.51784e-07	-	HIC_ASM_5	98906235	98910540	+	2065	-	- && - && PF13415:Galactose oxidase, central domain	-
evm.TU.HIC_ASM_9.2484	321.109	290.724	112.631	3561.64	4001.25	1409.57	241.488	2990.82	-3.6313	1.00327e-08	4.58102e-07	-	HIC_ASM_9	90121397	90124565	+	1855	-	- && - && PF02485:Core-2/I-Branching enzyme	-
evm.TU.HIC_ASM_3.259	1449.5	1751.04	973.221	177.412	302.137	277.357	1391.26	252.302	2.46307	1.00915e-08	4.60396e-07	-	HIC_ASM_3	5567634	5571584	+	1080	-	- && Q9FH37.1 RecName: Full=Transcription factor ILR3; AltName: Full=Basic helix-loop-helix protein 105; Short=AtbHLH105; Short=bHLH 105; AltName: Full=Protein IAA-LEUCINE RESISTANT 3; AltName: Full=Transcription factor EN 133; AltName: Full=bHLH transcri	HLH
evm.TU.HIC_ASM_17.2905	2178.12	1807.31	2884.67	357.189	482.098	598.715	2290.04	479.334	2.25638	1.01128e-08	4.60976e-07	-	HIC_ASM_17	112186463	112190543	+	1111	-	- && - && -	-
evm.TU.HIC_ASM_10.1124	6.44796	26.7949	9.84156	206.586	188.216	149.286	14.3615	181.363	-3.66914	1.01509e-08	4.62011e-07	-	HIC_ASM_10	39727678	39730980	+	1204	-	- && Q38826.1 RecName: Full=Auxin-responsive protein IAA8; AltName: Full=Indoleacetic acid-induced protein 8 && PF02309:AUX/IAA family	-
evm.TU.HIC_ASM_21.3500	32.2398	76.3653	34.9922	477.041	323.6	329.215	47.8658	376.618	-2.9801	1.01527e-08	4.62011e-07	-	HIC_ASM_21	119764334	119768100	+	1575	-	- && Q8L7W2.2 RecName: Full=Nudix hydrolase 8; Short=AtNUDT8 && PF00293:NUDIX domain	NUDIX
evm.TU.CTG5193.3	1805.43	2.67949	19878.9	14.9814	5.77857	2.35714	7228.99	7.70572	9.8734	1.01911e-08	4.63367e-07	-	CTG5193	19696	22364	+	1109	-	- && - && PF12481:Aluminium induced protein	-
evm.TU.HIC_ASM_20.2588	0	1.33974	0	58.3488	95.7592	176.786	0.446581	110.298	-7.96027	1.02152e-08	4.64073e-07	-	HIC_ASM_20	81967730	81973806	+	576	-	- && - && -	-
evm.TU.CTG766.4	611.267	635.038	282.125	17.3469	10.7316	53.4286	509.477	27.1691	4.22763	1.02273e-08	4.64227e-07	-	CTG766	44413	45872	+	1460	-	- && H2DH16.2 RecName: Full=Dammarenediol 12-hydroxylase; AltName: Full=Cytochrome P450 CYP716A47; AltName: Full=Protopanaxadiol synthase; Short=PgDDS && -	-
evm.TU.CTG8793.5	6480.2	6362.44	1153.65	280.705	338.459	232.572	4665.43	283.912	4.03848	1.02409e-08	4.64451e-07	-	CTG8793	71733	134726	-	1551	-	- && P42849.1 RecName: Full=Umecyanin; Short=UMC && PF02298:Plastocyanin-like domain	Cu_bind_like
novel.1388	15.4751	12.0577	10.9351	83.5807	89.9807	80.9286	12.8226	84.83	-2.73069	1.02788e-08	4.6578e-07	-	CTG7375	124265	126561	-	553	-	- && - && -	-
evm.TU.HIC_ASM_5.1713	2059.48	5817.16	1703.68	254.685	266.64	350.429	3193.44	290.584	3.45798	1.03396e-08	4.68141e-07	-	HIC_ASM_5	61775336	61781904	-	1335	-	- && Q8VXU6.1 RecName: Full=Protein DEHYDRATION-INDUCED 19 homolog 4; Short=AtDi19-4 && PF05605:Drought induced 19 protein (Di19), zinc-binding|PF14571:Stress-induced protein Di19, C-terminal	-
evm.TU.HIC_ASM_19.4977	0	1.33974	3.28052	82.7922	111.444	51.0715	1.54009	81.7692	-5.66569	1.03619e-08	4.68753e-07	-	HIC_ASM_19	139098297	139102561	-	2054	-	- && Q9LXU9.1 RecName: Full=IRK-interacting protein && -	-
evm.TU.CTG1612.7	3.86878	9.3782	3.28052	93.0427	117.223	59.7143	5.50917	89.9932	-4.05157	1.03749e-08	4.68949e-07	-	CTG1612	333708	335181	+	1474	-	- && Q9LIR8.1 RecName: Full=F-box/kelch-repeat protein At3g23880 && -	-
evm.TU.HIC_ASM_18.3917	399.774	4607.38	782.951	59.9258	16.5102	10.2143	1930.03	28.8834	6.06188	1.07255e-08	4.84387e-07	-	HIC_ASM_18	136952018	136954227	-	1691	-	- && Q6VAA6.1 RecName: Full=UDP-glycosyltransferase 74G1 && PF00201:UDP-glucoronosyl and UDP-glucosyl transferase	UDPGT
evm.TU.HIC_ASM_13.1097	292.738	455.513	731.556	53.6178	74.296	76.2144	493.269	68.0427	2.85852	1.07531e-08	4.852e-07	-	HIC_ASM_13	31119491	31120615	+	1125	-	- && O04536.1 RecName: Full=Probable galacturonosyltransferase-like 9; AltName: Full=Like glycosyl transferase 8 && PF01501:Glycosyl transferase family 8	Glyco_transf_8
evm.TU.HIC_ASM_20.4921	0	4.01923	0	173.469	131.256	62.8572	1.33974	122.528	-6.59568	1.07616e-08	4.852e-07	-	HIC_ASM_20	139939163	139944278	-	4083	-	- && C0LGS2.1 RecName: Full=Probable LRR receptor-like serine/threonine-protein kinase At4g36180; Flags: Precursor && PF13855:Leucine rich repeat|PF00069:Protein kinase domain|PF08263:Leucine rich repeat N-terminal domain	Pkinase
evm.TU.HIC_ASM_18.3367	27371.6	54.9295	13818.6	21.2894	17.3357	99.0001	13748.4	45.8751	8.22712	1.07787e-08	4.85565e-07	-	HIC_ASM_18	116117977	116120221	+	1414	-	- && P14675.1 RecName: Full=Alcohol dehydrogenase 3 && PF08240:Alcohol dehydrogenase GroES-like domain|PF00107:Zinc-binding dehydrogenase	ADH_zinc_N
evm.TU.HIC_ASM_17.937	5938.57	9413.03	2117.03	2.36549	1.65102	84.8572	5822.88	29.6246	7.61826	1.09411e-08	4.92467e-07	-	HIC_ASM_17	37140088	37145269	+	1394	-	- && - && PF00582:Universal stress protein family	Usp
evm.TU.HIC_ASM_2.82	2785.52	2789.34	746.865	137.987	183.263	221.572	2107.24	180.941	3.54164	1.1011e-08	4.95201e-07	-	HIC_ASM_2	1510892	1518558	-	1685	-	- && F4I7L1.2 RecName: Full=Telomere repeat-binding factor 4; AltName: Full=MYB transcription factor && PF00538:linker histone H1 and H5 family|PF00249:Myb-like DNA-binding domain	Myb_DNA-binding
evm.TU.HIC_ASM_16.656	2243.89	1846.17	1827.25	638.683	718.194	715.786	1972.44	690.888	1.51342	1.11366e-08	5.00428e-07	-	HIC_ASM_16	15592054	15597858	+	1476	-	- && - && PF08597:Translation initiation factor eIF3 subunit	-
evm.TU.HIC_ASM_10.1309	2563.71	2782.65	1042.11	325.649	292.231	271.072	2129.49	296.317	2.84514	1.12131e-08	5.03448e-07	-	HIC_ASM_10	47729950	47736098	-	1847	-	- && Q9SX79.1 RecName: Full=Polyadenylate-binding protein RBP47C; Short=Poly(A)-binding protein RBP47C; AltName: Full=RNA-binding protein 47C; Short=AtRBP47C && PF00076:RNA recognition motif. (a.k.a. RRM, RBD, or RNP domain)	RRM_1
evm.TU.HIC_ASM_22.3648	3.86878	16.0769	2.18701	130.891	225.364	150.072	7.37757	168.775	-4.54033	1.1342e-08	5.08808e-07	-	HIC_ASM_22	118048862	118049689	-	828	-	- && O22227.1 RecName: Full=Protein MIZU-KUSSEI 1 && PF04759:Protein of unknown function, DUF617	-
evm.TU.HIC_ASM_16.228	23.2127	21.4359	16.4026	183.72	106.491	126.5	20.3504	138.904	-2.77614	1.13897e-08	5.10524e-07	-	HIC_ASM_16	4404000	4406033	-	2034	-	- && Q9FL07.1 RecName: Full=RING-H2 finger protein ATL46; AltName: Full=RING-type E3 ubiquitin transferase ATL46 && PF13639:Ring finger domain	-
evm.TU.HIC_ASM_12.3400	577.738	568.051	655.01	217.625	220.411	202.714	600.266	213.584	1.4912	1.14142e-08	5.11192e-07	-	HIC_ASM_12	117458434	117463959	-	1287	-	- && Q8W575.2 RecName: Full=COP9 signalosome complex subunit 3; Short=Signalosome subunit 3; AltName: Full=Protein FUSCA 11 && PF01399:PCI domain	-
evm.TU.HIC_ASM_2.819	186.991	174.167	186.99	568.506	524.199	703.215	182.716	598.64	-1.71188	1.14955e-08	5.14408e-07	-	HIC_ASM_2	19701979	19705228	+	2173	-	- && Q9LXD9.1 RecName: Full=Probable pectinesterase/pectinesterase inhibitor 51; Includes: RecName: Full=Pectinesterase inhibitor 51; AltName: Full=Pectin methylesterase inhibitor 51; Includes: RecName: Full=Pectinesterase 51; Short=PE 51; AltName: Full=P	-
evm.TU.HIC_ASM_19.882	5403.39	2156.99	1913.64	15.7699	94.9337	2.35714	3158.01	37.6869	6.3896	1.15558e-08	5.16677e-07	-	HIC_ASM_19	21023109	21025077	-	1969	-	- && Q38806.1 RecName: Full=22.0 kDa heat shock protein; Short=AtHsp22.0; Flags: Precursor && PF00011:Hsp20/alpha crystallin family	-
evm.TU.HIC_ASM_16.1545	1593.94	1362.52	1436.87	428.942	556.394	482.429	1464.44	489.255	1.58178	1.15999e-08	5.18214e-07	-	HIC_ASM_16	41228560	41242997	-	1928	-	- && Q62384.1 RecName: Full=Zinc finger protein ZPR1; AltName: Full=Zinc finger protein 259 && PF03367:ZPR1 zinc-finger domain	-
evm.TU.HIC_ASM_20.1876	18.0543	38.8525	6.56104	345.362	330.204	253.786	21.156	309.784	-3.88343	1.16215e-08	5.18749e-07	-	HIC_ASM_20	62916275	62917983	+	1709	-	- && Q9SEZ1.1 RecName: Full=Zinc-finger homeodomain protein 11; Short=AtZHD11; AltName: Full=Transcription factor HB29; Short=AtHB-29; AltName: Full=Zinc finger homeodomain transcription factor 1 && PF04770:ZF-HD protein dimerisation region	ZF-HD_dimer
evm.TU.HIC_ASM_11.4176	7.73756	1.33974	2.18701	121.429	59.4368	100.572	3.75477	93.8123	-4.6543	1.16399e-08	5.18792e-07	-	HIC_ASM_11	169635779	169636813	-	1035	-	- && - && PF03168:Late embryogenesis abundant protein	-
evm.TU.HIC_ASM_19.1080	15.4751	9.3782	0	262.57	306.264	504.429	8.28444	357.754	-5.44903	1.16418e-08	5.18792e-07	-	HIC_ASM_19	26782062	26786456	+	2420	-	- && - && PF13415:Galactose oxidase, central domain|PF13418:Galactose oxidase, central domain	-
evm.TU.HIC_ASM_0.3871	10.3167	5.35897	0	248.377	128.78	168.143	5.22524	181.766	-5.14769	1.16691e-08	5.19577e-07	-	HIC_ASM_0	140532556	140534536	-	1981	-	- && Q9SRQ1.1 RecName: Full=Cytochrome P450 89A9 && PF00067:Cytochrome P450	p450
evm.TU.HIC_ASM_18.180	4516.15	0	2846.4	0	0.825511	0.785715	2454.18	0.537075	12.1619	1.1864e-08	5.2782e-07	-	HIC_ASM_18	4362919	4363974	+	420	-	- && Q02921.1 RecName: Full=Early nodulin-93; Short=N-93 && PF03386:Early nodulin 93 ENOD93 protein	-
evm.TU.HIC_ASM_14.3039	1.28959	0	0	68.5992	187.391	75.4286	0.429864	110.473	-7.9622	1.19117e-08	5.29503e-07	-	HIC_ASM_14	106687466	106690609	-	503	-	- && P49098.1 RecName: Full=Cytochrome b5 && PF00173:Cytochrome b5-like Heme/Steroid binding domain	-
evm.TU.HIC_ASM_4.2763	1032.96	7115.37	197.925	31.5399	37.9735	40.0715	2782.09	36.5283	6.25096	1.19825e-08	5.3221e-07	-	HIC_ASM_4	89818874	89823684	-	335	-	- && - && -	-
evm.TU.HIC_ASM_19.1122	16.7647	22.7756	34.9922	350.881	181.612	168.929	24.8442	233.807	-3.22796	1.2014e-08	5.33168e-07	-	HIC_ASM_19	27702054	27703945	-	1892	-	- && - && PF07816:Protein of unknown function (DUF1645)	-
evm.TU.HIC_ASM_20.3792	1826.06	18.7564	26291.2	24.4434	25.5908	12.5714	9378.67	20.8686	8.81201	1.20853e-08	5.3589e-07	-	HIC_ASM_20	112446447	112449706	-	1875	-	- && P24805.1 RecName: Full=Stem-specific protein TSJT1 && PF12481:Aluminium induced protein	-
evm.TU.HIC_ASM_20.2898	122.511	834.66	1167.86	36.2709	17.3357	12.5714	708.345	22.0593	5.00488	1.21889e-08	5.40038e-07	-	HIC_ASM_20	91715055	91719432	-	2459	-	- && Q8VWN6.1 RecName: Full=Galactinol--sucrose galactosyltransferase; AltName: Full=Raffinose synthase [Pisum sativum] && PF05691:Raffinose synthase or seed imbibition protein Sip1	-
novel.3069	33.5294	30.8141	67.7974	439.193	263.338	313.5	44.047	338.677	-2.9364	1.22223e-08	5.41075e-07	-	HIC_ASM_11	92063330	92067879	-	4550	-	- && P10978.1 RecName: Full=Retrovirus-related Pol polyprotein from transposon TNT 1-94; Includes: RecName: Full=Protease; Includes: RecName: Full=Reverse transcriptase; Includes: RecName: Full=Endonuclease && PF07727:Reverse transcriptase (RNA-dependent	RVT_2
evm.TU.CTG1997.7	13304.7	9352.74	3208.35	778.247	764.423	918.501	8621.94	820.39	3.39359	1.22555e-08	5.42094e-07	-	CTG1997	147446	151045	-	2306	-	- && P41152.1 RecName: Full=Heat shock factor protein HSF30; AltName: Full=Heat shock transcription factor 30; Short=HSTF 30; AltName: Full=Heat stress transcription factor && PF00447:HSF-type DNA-binding	HSF_DNA-bind
evm.TU.HIC_ASM_3.918	848.552	255.891	2891.23	55.9833	17.3357	14.9286	1331.89	29.4159	5.50055	1.22683e-08	5.42218e-07	-	HIC_ASM_3	24387253	24388754	+	810	-	- && - && -	-
evm.TU.HIC_ASM_0.3657	322.398	676.57	170.587	26.8089	39.6245	23.5714	389.852	30.0016	3.69982	1.23009e-08	5.43211e-07	-	HIC_ASM_0	134109170	134113218	-	1864	-	- && Q9LQQ8.1 RecName: Full=Probable serine/threonine-protein kinase RLCKVII && PF00069:Protein kinase domain	Pkinase
evm.TU.HIC_ASM_22.3276	134.118	95.1217	170.587	1142.53	916.317	547.643	133.275	868.831	-2.70315	1.23531e-08	5.45069e-07	-	HIC_ASM_22	107304464	107305393	+	930	-	- && P80470.2 RecName: Full=Photosystem II core complex proteins psbY, chloroplastic; AltName: Full=L-arginine-metabolizing enzyme; Short=L-AME; Contains: RecName: Full=Photosystem II protein psbY-1, chloroplastic; AltName: Full=psbY-A1; Contains: RecName	-
evm.TU.HIC_ASM_4.898	851.131	917.724	1060.7	339.842	328.553	293.857	943.185	320.751	1.55637	1.24312e-08	5.48066e-07	-	HIC_ASM_4	25199516	25204464	+	2206	-	- && - && PF07223:Protein of unknown function (DUF1421)	-
evm.TU.HIC_ASM_14.320	1476.58	978.012	520.509	156.122	118.048	116.286	991.702	130.152	2.92941	1.25252e-08	5.51755e-07	-	HIC_ASM_14	9479035	9487425	+	2651	-	- && Q54R62.1 RecName: Full=Uridine-cytidine kinase C; AltName: Full=Cytidine monophosphokinase C; AltName: Full=Uridine monophosphokinase C && PF01928:CYTH domain|PF00485:Phosphoribulokinase / Uridine kinase family	-
evm.TU.CTG272.2	76.086	352.352	39.3662	4712.06	3778.36	3861.79	155.935	4117.4	-4.72401	1.26441e-08	5.56539e-07	-	CTG272	76764	83499	+	2142	-	- && Q84P52.1 RecName: Full=Gamma aminobutyrate transaminase 3, chloroplastic; AltName: Full=Gamma-aminobutyrate transaminase isozyme 3; Short=LeGABA-TP3; Short=SlGABA-T3; Flags: Precursor && PF00202:Aminotransferase class-III	Aminotran_3
evm.TU.CTG1375.8	2.57919	9.3782	0	108.813	210.505	154.786	3.9858	158.035	-5.35148	1.26643e-08	5.56972e-07	-	CTG1375	208234	209796	-	1563	-	- && F4I878.1 RecName: Full=Protein BRANCHLESS TRICHOME && -	-
evm.TU.HIC_ASM_15.2554	1018.78	1858.22	1205.04	290.955	326.077	291.5	1360.68	302.844	2.16759	1.28932e-08	5.66172e-07	-	HIC_ASM_15	91238520	91245690	+	2337	-	- && Q94BR5.1 RecName: Full=Helicase-like transcription factor CHR28; AltName: Full=Protein CHROMATIN REMODELING 28; AltName: Full=Protein SNF2-RING-HELICASE-LIKE 2 && PF00271:Helicase conserved C-terminal domain|PF00176:SNF2 family N-terminal domain|PF00	SNF2_N
evm.TU.HIC_ASM_7.262	5.15837	24.1154	18.5896	131.679	416.883	397.572	15.9545	315.378	-4.30449	1.28946e-08	5.66172e-07	-	HIC_ASM_7	6253323	6256138	+	2466	-	- && P34024.1 RecName: Full=1-phosphatidylinositol phosphodiesterase; AltName: Full=Phosphatidylinositol diacylglycerol-lyase; AltName: Full=Phosphatidylinositol-specific phospholipase C; Short=PI-PLC; Flags: Precursor && -	-
evm.TU.HIC_ASM_14.2327	2950.59	2114.11	2387.12	4.73098	4.12755	85.6429	2483.94	31.5005	6.30047	1.31032e-08	5.74863e-07	-	HIC_ASM_14	83633050	83635979	+	2439	-	- && Q9FGF8.1 RecName: Full=Ethylene-responsive transcription factor ABR1; AltName: Full=Protein ABA REPRESSOR 1 && PF00847:AP2 domain	AP2
evm.TU.HIC_ASM_7.451	0	2.67949	0	111.178	108.967	62.8572	0.893162	94.3342	-6.82308	1.35083e-08	5.92151e-07	-	HIC_ASM_7	11819344	11821831	+	1822	-	- && Q8S9H7.1 RecName: Full=Transcription factor DIVARICATA && PF00249:Myb-like DNA-binding domain	Myb_DNA-binding
evm.TU.HIC_ASM_17.2797	3073.1	2632.59	7222.61	61.5028	113.92	373.215	4309.43	182.879	4.55847	1.36512e-08	5.97928e-07	-	HIC_ASM_17	108569621	108574984	-	2514	-	- && Q9SMT7.1 RecName: Full=Oxalate--CoA ligase; AltName: Full=4-coumarate--CoA ligase isoform 8; Short=At4CL8; AltName: Full=4-coumarate--CoA ligase-like 10; AltName: Full=Acyl-activating enzyme 3; AltName: Full=Adenosine monophosphate binding protein 3;	AMP-binding
evm.TU.HIC_ASM_3.1214	1306.36	2647.33	1268.47	197.913	220.411	331.572	1740.72	249.965	2.7997	1.38253e-08	6.05059e-07	-	HIC_ASM_3	35841125	35846993	+	4309	-	- && Q8L736.2 RecName: Full=F-box/kelch-repeat protein SKIP11; AltName: Full=SKP1-interacting partner 11 && -	-
evm.TU.HIC_ASM_2.1267	5837.99	3333.28	2948.09	529.082	484.575	854.858	4039.79	622.838	2.69727	1.38594e-08	6.0606e-07	-	HIC_ASM_2	32768892	32774232	+	2928	-	- && Q9M8R7.1 RecName: Full=Probable protein phosphatase 2C 33; Short=AtPP2C33; AltName: Full=AtPPC6;1 && PF00481:Protein phosphatase 2C	PP2C
evm.TU.HIC_ASM_5.3760	1222.53	1508.55	1290.34	468.367	477.971	389.715	1340.47	445.351	1.5897	1.39065e-08	6.07623e-07	-	HIC_ASM_5	120410097	120421149	-	3713	-	- && Q9C5D0.1 RecName: Full=CBS domain-containing protein CBSX2, chloroplastic; AltName: Full=CBS domain-containing protein 1; Short=AtCDCP1; AltName: Full=Protein LOSS OF THE TIMING OF ET AND JA BIOSYNTHESIS 1; Short=AtLEJ1; Flags: Precursor && PF00571:C	CBS
evm.TU.HIC_ASM_22.4526	1628.76	300.102	2371.82	48.8868	71.8194	15.7143	1433.56	45.4735	4.97896	1.41099e-08	6.16011e-07	-	HIC_ASM_22	139259037	139260320	-	980	-	- && - && -	-
evm.TU.HIC_ASM_20.4625	50.2941	41.532	38.2727	201.855	174.183	276.572	43.3663	217.537	-2.32855	1.4226e-08	6.20576e-07	-	HIC_ASM_20	133076529	133080780	-	2591	-	- && Q9ZSB0.1 RecName: Full=Subtilisin-like protease SBT3.9; AltName: Full=Subtilase subfamily 3 member 9; Short=AtSBT3.9; Flags: Precursor && PF00082:Subtilase family|PF05922:Peptidase inhibitor I9|PF02225:PA domain	Peptidase_S8
evm.TU.CTG2036.14	2353.51	2497.28	2169.52	957.235	933.652	912.215	2340.1	934.368	1.32442	1.48796e-08	6.48559e-07	-	CTG2036	388359	391885	-	2055	-	- && Q0D5W6.1 RecName: Full=Protein translation factor SUI1 homolog; AltName: Full=Protein GOS2; AltName: Full=Protein eIF1; AltName: Full=Translation initiation factor 1 >A6MZM2.1 RecName: Full=Protein translation factor SUI1 homolog; AltName: Full=Prote	-
novel.4585	23.2127	33.4936	16.4026	184.508	147.766	134.357	24.3696	155.544	-2.68321	1.51301e-08	6.58945e-07	-	HIC_ASM_17	84858664	84869570	+	7909	-	- && P04146.3 RecName: Full=Copia protein; AltName: Full=Gag-int-pol protein; Contains: RecName: Full=Copia VLP protein; Contains: RecName: Full=Copia protease && PF07727:Reverse transcriptase (RNA-dependent DNA polymerase)|PF13976:GAG-pre-integrase domai	RVT_2
evm.TU.HIC_ASM_2.3201	30.9502	12.0577	27.3377	142.718	191.518	201.929	23.4485	178.722	-2.92476	1.52101e-08	6.6189e-07	-	HIC_ASM_2	109606175	109611339	-	2943	-	- && - && -	-
evm.TU.HIC_ASM_8.29	497.783	318.859	1297.99	13.4045	0.825511	0	704.878	4.74332	7.2132	1.53477e-08	6.6734e-07	-	HIC_ASM_8	831708	836952	-	1342	-	- && Q9FMR3.1 RecName: Full=NAC domain-containing protein 90; Short=ANAC090 && PF02365:No apical meristem (NAM) protein	NAM
evm.TU.HIC_ASM_19.1894	1307.65	2635.27	1987.99	397.403	373.131	234.929	1976.97	335.154	2.56042	1.54541e-08	6.71422e-07	-	HIC_ASM_19	45554394	45560671	-	2213	-	- && Q99142.1 RecName: Full=Transcriptional activator TAF-1 && PF16596:Disordered region downstream of MFMR|PF00170:bZIP transcription factor|PF07777:G-box binding protein MFMR	MFMR
evm.TU.HIC_ASM_8.547	2.57919	22.7756	0	2666.7	813.128	440	8.4516	1306.61	-7.28517	1.56706e-08	6.80281e-07	-	HIC_ASM_8	15992367	15996740	-	1375	-	- && O80932.1 RecName: Full=Expansin-A3; Short=AtEXPA3; AltName: Full=Alpha-expansin-3; Short=At-EXP3; Short=AtEx3; AltName: Full=Ath-ExpAlpha-1.9; Flags: Precursor && PF03330:Rare lipoprotein A (RlpA)-like double-psi beta-barrel|PF01357:Pollen allergen	-
evm.TU.HIC_ASM_20.2390	33.5294	56.2692	14.2156	525.139	359.097	293.072	34.6714	392.436	-3.50766	1.57007e-08	6.81034e-07	-	HIC_ASM_20	76938767	76942665	+	2806	-	- && C0LGS3.1 RecName: Full=Probable LRR receptor-like serine/threonine-protein kinase At4g37250; Flags: Precursor && PF08263:Leucine rich repeat N-terminal domain|PF13855:Leucine rich repeat|PF00069:Protein kinase domain	Pkinase
evm.TU.HIC_ASM_5.1540	243.733	207.66	338.987	1012.43	1251.47	976.644	263.46	1080.18	-2.03431	1.58058e-08	6.85041e-07	-	HIC_ASM_5	54820509	54822935	-	1658	-	- && Q8LGS1.2 RecName: Full=Protein MARD1; AltName: Full=Mediator of ABA-regulated dormancy1; AltName: Full=Senescence-associated protein SAG102 && PF04570:zinc-finger of the FCS-type, C2-C2	-
evm.TU.HIC_ASM_6.1328	392.036	459.532	501.919	64.6568	98.2358	121	451.162	94.6309	2.25349	1.5859e-08	6.86793e-07	-	HIC_ASM_6	45375097	45384239	-	1187	-	- && Q9S7H4.1 RecName: Full=Chorismate mutase 2; Short=AtCM2; AltName: Full=CM-2 && -	-
evm.TU.CTG5923.3	2905.45	2876.43	2264.65	295.686	231.143	605.001	2682.18	377.277	2.82956	1.58847e-08	6.87353e-07	-	CTG5923	32826	38312	+	1438	-	- && Q9S7P9.1 RecName: Full=SNAP25 homologous protein SNAP33; Short=AtSNAP33; AltName: Full=Snap25a; AltName: Full=Synaptosomal-associated protein SNAP25-like 1; Short=SNAP-25-like protein 1 && -	-
evm.TU.CTG7367.1	1372.13	7242.65	1706.96	232.607	175.834	146.929	3440.58	185.123	4.21603	1.60053e-08	6.92014e-07	-	CTG7367	46860	50973	+	2702	-	- && Q8L7G0.2 RecName: Full=Auxin response factor 1 && PF02362:B3 DNA binding domain|PF05278:Arabidopsis phospholipase-like protein (PEARLI 4)	B3
evm.TU.HIC_ASM_13.3623	6.44796	18.7564	16.4026	143.506	98.2358	149.286	13.869	130.343	-3.23009	1.63192e-08	7.05018e-07	-	HIC_ASM_13	108562679	108565448	+	2073	-	- && Q9ZVC2.1 RecName: Full=Regulatory protein NPR5; AltName: Full=BTB/POZ domain-containing protein NPR5; AltName: Full=Protein BLADE ON PETIOLE 2 && PF00651:BTB/POZ domain|PF11900:Domain of unknown function (DUF3420)|PF12796:Ankyrin repeats (3 copies)	BTB
evm.TU.HIC_ASM_3.3647	1.28959	0	0	82.0037	63.5643	73.0715	0.429864	72.8798	-7.36252	1.6436e-08	7.09417e-07	-	HIC_ASM_3	122193578	122197445	+	3868	-	- && C0LGS2.1 RecName: Full=Probable LRR receptor-like serine/threonine-protein kinase At4g36180; Flags: Precursor && PF13855:Leucine rich repeat|PF08263:Leucine rich repeat N-terminal domain|PF00069:Protein kinase domain	Pkinase
evm.TU.HIC_ASM_19.429	38.6878	29.4743	10.9351	716.744	253.432	282.072	26.3657	417.416	-3.99063	1.64474e-08	7.09417e-07	-	HIC_ASM_19	10979828	10981304	+	1477	-	- && Q8LBQ7.2 RecName: Full=Ethylene-responsive transcription factor ERF034 && PF00847:AP2 domain	AP2
evm.TU.CTG6760.2	5714.19	14003	1124.12	215.26	209.68	317.429	6947.1	247.456	4.81111	1.65287e-08	7.1235e-07	-	CTG6760	82099	92224	-	1621	-	- && Q9NCL8.1 RecName: Full=Phosphatidylinositol transfer protein 1; Short=PtdIns transfer protein 1; AltName: Full=DdPITP1 && PF02121:Phosphatidylinositol transfer protein	IP_trans
evm.TU.HIC_ASM_8.1677	697.67	292.064	211.047	41.0018	41.2755	27.5	400.26	36.5925	3.45121	1.65619e-08	7.13212e-07	-	HIC_ASM_8	60532056	60532544	+	489	-	- && Q5U458.2 RecName: Full=DnaJ homolog subfamily C member 11 && PF00226:DnaJ domain	DnaJ
evm.TU.HIC_ASM_6.3598	12.8959	18.7564	0	1603.01	1069.04	234.929	10.5508	968.993	-6.53169	1.65862e-08	7.13683e-07	-	HIC_ASM_6	120953933	120960157	+	4767	-	- && Q9FNB0.1 RecName: Full=Magnesium-chelatase subunit ChlH, chloroplastic; Short=Mg-chelatase subunit H; AltName: Full=ABA-binding protein; AltName: Full=Mg-protoporphyrin IX chelatase subunit ChlH; AltName: Full=Protein CONDITIONAL CHLORINA; AltName: F	-
evm.TU.HIC_ASM_2.521	2576.61	41.532	3060.72	1.57699	0.825511	18.0714	1892.95	6.82465	8.11399	1.66454e-08	7.15658e-07	-	HIC_ASM_2	11905690	11908037	-	1710	-	- && Q84LF2.1 RecName: Full=5-epi-aristolochene synthase 3; Short=NaEAS12 && PF01397:Terpene synthase, N-terminal domain|PF03936:Terpene synthase family, metal binding domain	-
evm.TU.HIC_ASM_18.1877	41.267	168.808	31.7117	1110.99	2113.31	1370.29	80.5954	1531.53	-4.25062	1.6663e-08	7.15844e-07	-	HIC_ASM_18	65060622	65066671	-	3665	-	- && Q9M1P7.1 RecName: Full=Probable boron transporter 2 && PF00955:HCO3- transporter family	-
evm.TU.HIC_ASM_4.3572	2834.53	5113.8	2217.63	634.74	571.253	503.643	3388.65	569.879	2.5719	1.67192e-08	7.17684e-07	-	HIC_ASM_4	115349969	115355701	+	1034	-	- && Q8VYK4.1 RecName: Full=Nuclear transcription factor Y subunit B-8; Short=AtNF-YB-8 && PF00808:Histone-like transcription factor (CBF/NF-Y) and archaeal histone	-
evm.TU.CTG3312.11	13928.9	25.4551	6184.87	44.1558	28.0674	22.7857	6713.07	31.6696	7.72767	1.69008e-08	7.24898e-07	-	CTG3312	329285	341713	-	3063	-	- && O04887.1 RecName: Full=Pectinesterase 2; Short=PE 2; AltName: Full=Pectin methylesterase; Flags: Precursor && PF04043:Plant invertase/pectin methylesterase inhibitor|PF01095:Pectinesterase	-
evm.TU.HIC_ASM_11.3696	682.195	732.839	770.922	249.165	241.875	181.5	728.652	224.18	1.7008	1.71139e-08	7.33457e-07	-	HIC_ASM_11	155550276	155558869	-	1314	-	- && O81445.3 RecName: Full=Calcineurin B-like protein 1; AltName: Full=SOS3-like calcium-binding protein 5 && PF13499:EF-hand domain pair	-
evm.TU.HIC_ASM_12.1630	56.7421	49.5705	71.0779	2.36549	0	0	59.1302	0.788497	6.21485	1.71838e-08	7.34911e-07	-	HIC_ASM_12	46683818	46686925	+	3108	-	- && Q9LIK7.1 RecName: Full=Putative calcium-transporting ATPase 13, plasma membrane-type; AltName: Full=Ca(2+)-ATPase isoform 13 && PF00690:Cation transporter/ATPase, N-terminus|PF00689:Cation transporting ATPase, C-terminus|PF12710:haloacid dehalogenase	E1-E2_ATPase
evm.TU.HIC_ASM_4.3201	1619.73	4754.75	593.774	78.0612	123.827	32.2143	2322.75	78.034	4.89576	1.71847e-08	7.34911e-07	-	HIC_ASM_4	105322872	105326605	+	1963	-	- && Q8W486.1 RecName: Full=Uncharacterized protein At1g04910 && PF10250:GDP-fucose protein O-fucosyltransferase	-
evm.TU.HIC_ASM_0.1194	1.28959	0	0	190.028	58.6113	81.7144	0.429864	110.118	-7.958	1.71889e-08	7.34911e-07	-	HIC_ASM_0	45530237	45536343	+	2394	-	- && Q9LJ42.2 RecName: Full=Probable pectate lyase 10; Flags: Precursor && -	-
evm.TU.CTG5318_1.6	49.0045	72.3461	64.5169	500.696	436.695	238.072	61.9558	391.821	-2.66084	1.72412e-08	7.3656e-07	-	CTG5318_1	180862	181943	-	1008	-	- && Q9C942.1 RecName: Full=Caffeoylshikimate esterase; AltName: Full=Lysophospholipase 2; Short=LysoPL2 && PF12146:Serine aminopeptidase, S33	-
evm.TU.HIC_ASM_22.340	203.756	125.936	124.66	742.764	889.075	585.358	151.45	739.066	-2.2875	1.73459e-08	7.40445e-07	-	HIC_ASM_22	10642547	10644573	-	2027	-	- && Q9LQF0.1 RecName: Full=Transcription factor TCP23 && PF03634:TCP family transcription factor	TCP
evm.TU.HIC_ASM_2.1991	410.091	297.423	817.943	3.15399	8.25511	33.7857	508.485	15.0649	5.07611	1.74537e-08	7.44456e-07	-	HIC_ASM_2	59851190	59852716	+	1292	-	- && O65660.1 RecName: Full=PLAT domain-containing protein 1; Short=AtPLAT1; Short=PLAT domain protein 1; Flags: Precursor && PF01477:PLAT/LH2 domain	-
evm.TU.HIC_ASM_18.2155	9665.5	12185	2518.35	125.371	615.005	185.429	8122.93	308.602	4.71827	1.76308e-08	7.51413e-07	-	HIC_ASM_18	75279665	75280700	-	1036	-	- && O82012.1 RecName: Full=17.6 kDa class I heat shock protein; AltName: Full=Hsp20.0 && PF00011:Hsp20/alpha crystallin family	-
evm.TU.HIC_ASM_0.4381	99.2986	131.295	182.616	961.966	900.632	544.5	137.736	802.366	-2.54079	1.7793e-08	7.57724e-07	-	HIC_ASM_0	156806406	156816238	+	4138	-	- && Q9C5W3.1 RecName: Full=NAD kinase 2, chloroplastic; Short=AtNADK-2; Flags: Precursor && PF01513:ATP-NAD kinase	NAD_kinase
evm.TU.HIC_ASM_22.1740	838.235	715.423	1077.1	255.473	173.357	167.357	876.921	198.729	2.14183	1.78398e-08	7.59115e-07	-	HIC_ASM_22	65825580	65835416	-	9837	-	- && E4NKF8.1 RecName: Full=U-box domain-containing protein 1; AltName: Full=Plant U-box protein 1; Short=MtPUB1 && -	-
evm.TU.HIC_ASM_3.2816	1.28959	26.7949	0	1110.2	1840.89	987.644	9.36148	1312.91	-7.14411	1.78627e-08	7.5949e-07	-	HIC_ASM_3	98868624	98870562	-	1939	-	- && O04496.1 RecName: Full=Aspartyl protease AED3; AltName: Full=Apoplastic EDS1-dependent protein 3; Flags: Precursor && PF14541:Xylanase inhibitor C-terminal|PF14543:Xylanase inhibitor N-terminal	-
evm.TU.CTG1301.14	2808.73	967.294	6901.12	164.007	178.31	243.572	3559.05	195.296	4.1878	1.7881e-08	7.59667e-07	-	CTG1301	370805	374586	-	2511	-	- && Q8S9H7.1 RecName: Full=Transcription factor DIVARICATA && PF00249:Myb-like DNA-binding domain	Myb_DNA-binding
evm.TU.HIC_ASM_23.1516	154.751	150.051	201.205	1344.39	1035.19	600.286	168.669	993.288	-2.55719	1.7917e-08	7.60596e-07	-	HIC_ASM_23	42895320	42899488	-	3783	-	- && Q9LRT1.1 RecName: Full=Probably inactive leucine-rich repeat receptor-like protein kinase At3g28040; Flags: Precursor && PF13855:Leucine rich repeat|PF08263:Leucine rich repeat N-terminal domain|PF00069:Protein kinase domain	Pkinase
evm.TU.HIC_ASM_16.2856	38.6878	33.4936	48.1143	225.51	265.814	158.714	40.0985	216.68	-2.4299	1.79504e-08	7.60941e-07	-	HIC_ASM_16	83663393	83668952	-	3043	-	- && Q9SCS2.1 RecName: Full=CDPK-related kinase 5; Short=AtCRK5; AltName: Full=Calcium/calmodulin-dependent protein kinase 1 && PF00069:Protein kinase domain	Pkinase
evm.TU.HIC_ASM_18.896	1388.89	2.67949	1647.91	1.57699	0	0	1013.16	0.525665	10.9035	1.79535e-08	7.60941e-07	-	HIC_ASM_18	26773524	26774896	-	1373	-	- && - && -	-
evm.TU.CTG5587_1.9	7.73756	14.7372	7.65455	290.955	329.379	62.8572	10.0431	227.73	-4.50943	1.86162e-08	7.8841e-07	-	CTG5587_1	244113	248609	+	1823	-	- && Q9ZU50.2 RecName: Full=Amino-acid permease BAT1; AltName: Full=Bidirectional amino acid transporter 1; AltName: Full=GABA permease; Short=AtGABP && PF13520:Amino acid permease	-
evm.TU.HIC_ASM_1.3767	52.8733	25.4551	45.9273	301.994	239.398	560.215	41.4186	367.202	-3.14635	1.86313e-08	7.88427e-07	-	HIC_ASM_1	130728376	130735826	+	1829	-	- && Q8RWC9.2 RecName: Full=CBL-interacting serine/threonine-protein kinase 1; AltName: Full=SNF1-related kinase 3.16; AltName: Full=SOS2-like protein kinase PKS13 && PF03822:NAF domain|PF00069:Protein kinase domain	Pkinase
evm.TU.HIC_ASM_20.4015	39919.3	1981.48	14822.5	451.809	437.521	600.286	18907.8	496.539	5.25091	1.86879e-08	7.90201e-07	-	HIC_ASM_20	118025367	118029421	-	2787	-	- && P51850.1 RecName: Full=Pyruvate decarboxylase 1; Short=PDC [Pisum sativum] && PF02776:Thiamine pyrophosphate enzyme, N-terminal TPP binding domain|PF02775:Thiamine pyrophosphate enzyme, C-terminal TPP binding domain|PF00205:Thiamine pyrophosphate enz	TPP_enzyme_N
evm.TU.CTG5016.11	3.86878	18.7564	15.3091	558.256	264.163	121.786	12.6448	314.735	-4.63625	1.87519e-08	7.92281e-07	-	CTG5016	208549	228130	-	9059	-	- && Q27IK6.1 RecName: Full=Kinesin-like protein KIN-12D; AltName: Full=Phragmoplast orienting kinesin 2 && PF12711:Kinesin motor|PF00225:Kinesin motor domain	Kinesin
evm.TU.HIC_ASM_4.1461	1268.96	3654.82	571.904	79.6382	58.6113	132.786	1831.89	90.3451	4.34145	1.88277e-08	7.9486e-07	-	HIC_ASM_4	40086180	40087338	+	1159	-	- && Q39688.1 RecName: Full=Epidermis-specific secreted glycoprotein EP1; AltName: Full=52/54 kDa medium protein; Flags: Precursor && PF01453:D-mannose binding lectin	B_lectin
evm.TU.HIC_ASM_21.3599	31707.2	25660.1	22742.7	1547.03	4972.05	3409.22	26703.4	3309.43	3.01237	1.91113e-08	8.06201e-07	-	HIC_ASM_21	122560690	122562340	+	1232	-	- && P11890.1 RecName: Full=Small heat shock protein, chloroplastic; Flags: Precursor && PF00011:Hsp20/alpha crystallin family	-
evm.TU.HIC_ASM_12.2912	2906.74	89.7628	3594.36	20.5009	39.6245	40.0715	2196.95	33.399	6.0397	1.91518e-08	8.07275e-07	-	HIC_ASM_12	103228941	103230870	-	969	-	- && - && -	-
evm.TU.CTG5684.2	1917.62	1363.86	756.706	233.395	143.639	200.357	1346.06	192.464	2.80578	1.92258e-08	8.09757e-07	-	CTG5684	122235	130504	+	2750	-	- && O22799.2 RecName: Full=Uncharacterized protein At2g33490 && PF16746:BAR domain of APPL family	-
evm.TU.HIC_ASM_17.4019	34.819	46.891	18.5896	754.592	369.003	217.643	33.4332	447.079	-3.7458	1.93165e-08	8.12943e-07	-	HIC_ASM_17	143850530	143855726	-	2682	-	- && P0DH62.1 RecName: Full=Inactive protein kinase SELMODRAFT_444075 [Selaginella moellendorffii] && PF00069:Protein kinase domain	Pkinase
evm.TU.HIC_ASM_8.1077	4642.53	5144.61	2205.6	398.191	574.555	726.786	3997.58	566.511	2.81888	1.94748e-08	8.18962e-07	-	HIC_ASM_8	37766639	37770307	+	2643	-	- && Q5W736.1 RecName: Full=CBL-interacting protein kinase 18; AltName: Full=OsCIPK18 && PF03822:NAF domain|PF00069:Protein kinase domain	Pkinase
evm.TU.HIC_ASM_20.4823	0	5.35897	0	207.375	241.875	69.1429	1.78632	172.797	-6.65826	1.95343e-08	8.20821e-07	-	HIC_ASM_20	137833424	137834047	+	624	-	- && - && -	-
evm.TU.CTG184_1.8	724.751	6432.11	150.904	32.3284	14.0337	3.14286	2435.92	16.5016	7.20557	1.95952e-08	8.2274e-07	-	CTG184_1	149695	151532	+	731	-	- && P46519.1 RecName: Full=Desiccation protectant protein Lea14 homolog && PF03168:Late embryogenesis abundant protein	-
evm.TU.HIC_ASM_16.2858	723.462	64.3077	178.242	1.57699	1.65102	9.42858	322.004	4.21887	6.25099	1.97366e-08	8.28028e-07	-	HIC_ASM_16	83730552	83734840	+	1657	-	- && O23181.2 RecName: Full=Patatin-like protein 3; Short=AtPLP3; AltName: Full=Patatin-related phospholipase A IIbeta; Short=pPLAIIb; AltName: Full=Phospholipase A IVC; Short=AtPLAIVC && PF01734:Patatin-like phospholipase	-
evm.TU.HIC_ASM_0.2263	0	1.33974	0	82.7922	95.7592	55	0.446581	77.8505	-7.45736	1.97782e-08	8.29127e-07	-	HIC_ASM_0	82833220	82882266	+	1935	-	- && Q6L3L0.1 RecName: Full=Putative late blight resistance protein homolog R1B-23 && PF00931:NB-ARC domain	NB-ARC
evm.TU.HIC_ASM_13.1368	107.036	174.167	101.696	1522.59	997.217	564.929	127.633	1028.24	-3.01115	2.02021e-08	8.46236e-07	-	HIC_ASM_13	38685764	38692224	+	2415	-	- && Q93ZS4.1 RecName: Full=Protein NSP-INTERACTING KINASE 3; AltName: Full=LRR receptor-like serine/threonine-protein kinase NIK3; Flags: Precursor && PF08263:Leucine rich repeat N-terminal domain|PF13855:Leucine rich repeat|PF00069:Protein kinase domain	Pkinase
evm.TU.HIC_ASM_20.4183	148.303	33.4936	254.787	2.36549	0	0	145.528	0.788497	7.51736	2.0263e-08	8.48127e-07	-	HIC_ASM_20	123053594	123054742	-	1149	-	- && - && -	-
evm.TU.HIC_ASM_15.2164	69.638	288.045	61.2364	5.51948	5.77857	4.71429	139.64	5.33745	4.70865	2.03708e-08	8.51975e-07	-	HIC_ASM_15	78277638	78280048	+	1758	-	- && Q42881.1 RecName: Full=1-aminocyclopropane-1-carboxylate synthase 3; Short=ACC synthase 3; AltName: Full=Le-ACS3; Short=ACS-3; AltName: Full=S-adenosyl-L-methionine methylthioadenosine-lyase 3 && PF00155:Aminotransferase class I and II	Aminotran_1_2
evm.TU.HIC_ASM_23.502	152.172	73.6859	124.66	18.1354	10.7316	14.1429	116.839	14.3366	3.02611	2.04011e-08	8.52578e-07	-	HIC_ASM_23	11069786	11070199	+	414	-	- && - && PF05553:Cotton fibre expressed protein	-
evm.TU.HIC_ASM_18.3359	1146.45	1153.52	1367.98	344.573	382.211	455.715	1222.65	394.166	1.63327	2.04817e-08	8.55284e-07	-	HIC_ASM_18	115893672	115899794	-	1573	-	- && P19515.2 RecName: Full=Lipase; AltName: Full=Triacylglycerol lipase; Flags: Precursor && PF01764:Lipase (class 3)	Lipase_3
evm.TU.HIC_ASM_20.1012	577.738	554.654	684.535	4114.38	3310.3	1932.07	605.642	3118.92	-2.36432	2.06248e-08	8.59836e-07	-	HIC_ASM_20	36665094	36669291	+	2172	-	- && P93472.1 RecName: Full=Delta(24)-sterol reductase; AltName: Full=Cell elongation protein diminuto && PF01565:FAD binding domain	FAD_binding_4
evm.TU.HIC_ASM_17.3640	87.6923	203.641	96.2286	1062.11	1377.78	693.786	129.187	1044.56	-3.01671	2.06329e-08	8.59836e-07	-	HIC_ASM_17	133207337	133215753	+	4527	-	- && F4HVS0.1 RecName: Full=Zinc finger protein BRUTUS-like At1g74770 && PF05495:CHY zinc finger|PF01814:Hemerythrin HHE cation binding domain|PF13639:Ring finger domain|PF14599:Zinc-ribbon	zf-CHY
evm.TU.HIC_ASM_22.1734	5.15837	0	1.09351	398.98	203.076	46.3572	2.08396	216.137	-6.70507	2.06387e-08	8.59836e-07	-	HIC_ASM_22	65413907	65416384	-	1394	-	- && O22874.1 RecName: Full=Expansin-A8; Short=AtEXPA8; AltName: Full=Alpha-expansin-8; Short=At-EXP8; Short=AtEx8; AltName: Full=Ath-ExpAlpha-1.11; Flags: Precursor && PF03330:Rare lipoprotein A (RlpA)-like double-psi beta-barrel|PF01357:Pollen allergen	-
evm.TU.CTG8542.1	2593.37	22.7756	3302.39	0	0	6.28572	1972.85	2.09524	9.87492	2.06791e-08	8.6085e-07	-	CTG8542	8143	8630	+	488	-	- && - && -	-
evm.TU.HIC_ASM_10.1957	1927.94	4082.2	962.286	188.451	253.432	178.357	2324.14	206.747	3.49072	2.0716e-08	8.61392e-07	-	HIC_ASM_10	71964442	71970238	+	1371	-	- && - && PF12906:RING-variant domain|PF12428:Protein of unknown function (DUF3675)	-
evm.TU.HIC_ASM_9.635	34.819	48.2307	16.4026	588.219	385.513	209.786	33.1508	394.506	-3.57867	2.07242e-08	8.61392e-07	-	HIC_ASM_9	17188290	17193499	-	3012	-	- && - && PF14309:Domain of unknown function (DUF4378)	-
evm.TU.HIC_ASM_21.3242	20903	25471.2	8541.38	1010.85	2436.08	1936	18305.2	1794.31	3.35075	2.07674e-08	8.62522e-07	-	HIC_ASM_21	111117278	111122837	-	2428	-	- && O65373.1 RecName: Full=BAG family molecular chaperone regulator 5, mitochondrial; AltName: Full=Bcl-2-associated athanogene 5; Flags: Precursor && PF02179:BAG domain	-
evm.TU.CTG4794.7	883.371	900.307	875.899	342.208	370.654	328.429	886.526	347.097	1.35287	2.10624e-08	8.74098e-07	-	CTG4794	127902	129342	-	536	-	- && O80929.1 RecName: Full=60S ribosomal protein L36-1 && PF01158:Ribosomal protein L36e	-
evm.TU.HIC_ASM_23.368	36.1086	26.7949	86.387	0	0	0	49.7635	0	8.4047	2.11078e-08	8.75304e-07	-	HIC_ASM_23	7258666	7261361	+	2136	-	- && Q9FWW5.1 RecName: Full=WEB family protein At1g12150 && PF05701:Weak chloroplast movement under blue light	-
evm.TU.HIC_ASM_20.2292	76.086	32.1538	67.7974	369.805	461.46	315.857	58.6791	382.374	-2.70155	2.12969e-08	8.82465e-07	-	HIC_ASM_20	74384811	74387764	+	2394	-	- && Q67Y93.2 RecName: Full=Cyclin-dependent kinase inhibitor 1; AltName: Full=Inhibitor/interactor of CDK protein 1; AltName: Full=KIP-related protein 1 && PF02234:Cyclin-dependent kinase inhibitor	-
evm.TU.HIC_ASM_2.2001	1670.02	1249.98	461.46	36.2709	42.101	121	1127.15	66.4573	4.08368	2.14698e-08	8.88947e-07	-	HIC_ASM_2	60465771	60471389	+	2285	-	- && P92961.1 RecName: Full=Proline transporter 1; Short=AtPROT1 && PF01490:Transmembrane amino acid transporter protein	Aa_trans
evm.TU.HIC_ASM_20.3946	12527.1	8579.71	4775.34	316.976	1159.84	588.501	8627.39	688.44	3.64756	2.1522e-08	8.90423e-07	-	HIC_ASM_20	116255917	116258624	+	1457	-	- && Q5R8J8.1 RecName: Full=DnaJ homolog subfamily B member 4 && PF01556:DnaJ C terminal domain|PF00226:DnaJ domain	DnaJ_C
evm.TU.HIC_ASM_12.1546	30780	5145.95	14154.3	5.51948	14.0337	286.786	16693.4	102.113	7.35281	2.15487e-08	8.90838e-07	-	HIC_ASM_12	43285180	43287684	-	1758	-	- && P27666.1 RecName: Full=Glucan endo-1,3-beta-glucosidase, basic vacuolar isoform GLB; AltName: Full=(1->3)-beta-glucan endohydrolase; Short=(1->3)-beta-glucanase; AltName: Full=Beta-1,3-endoglucanase, basic; AltName: Full=Glucanase GLB; Flags: Precurs	Glyco_hydro_17
evm.TU.HIC_ASM_6.492	3.86878	5.35897	1.09351	356.401	38.799	181.5	3.44042	192.233	-5.82875	2.16523e-08	8.9406e-07	-	HIC_ASM_6	14646870	14649994	-	3032	-	- && - && PF00092:von Willebrand factor type A domain	VWA
evm.TU.HIC_ASM_19.1998	2.57919	41.532	6.56104	1503.66	1206.07	290.715	16.8908	1000.15	-5.89445	2.16599e-08	8.9406e-07	-	HIC_ASM_19	47918744	47921884	-	1760	-	- && Q9LMM0.1 RecName: Full=Glycerol-3-phosphate 2-O-acyltransferase 4; Short=AtGPAT4; AltName: Full=Glycerol-3-phosphate acyltransferase 4 && PF01553:Acyltransferase	Acyltransferase
evm.TU.CTG741.6	243.733	52.25	241.665	0.788497	0	5.5	179.216	2.09617	6.40984	2.16924e-08	8.94714e-07	-	CTG741	115407	118481	+	1615	-	- && Q8GXZ3.1 RecName: Full=Serine/threonine-protein kinase At5g01020 && PF07714:Protein tyrosine kinase	Pkinase_Tyr
evm.TU.HIC_ASM_22.1632	717.014	128.615	789.512	22.8664	28.8929	37.7143	545.047	29.8245	4.19201	2.17759e-08	8.9747e-07	-	HIC_ASM_22	62918100	62920398	-	1724	-	- && Q8LFR2.2 RecName: Full=Dehydration-responsive element-binding protein 2C; Short=Protein DREB2C && PF00847:AP2 domain	AP2
evm.TU.CTG3296.4	6297.08	5728.74	981.969	141.929	18.9867	163.429	4335.93	108.115	5.32545	2.19176e-08	9.02619e-07	-	CTG3296	106543	111986	+	1748	-	- && Q9ZPS3.1 RecName: Full=Glutamate decarboxylase 4; Short=GAD 4 && PF00282:Pyridoxal-dependent decarboxylase conserved domain	-
evm.TU.HIC_ASM_2.638	219.231	192.923	190.27	57.5603	39.6245	34.5715	200.808	43.9188	2.19243	2.20157e-08	9.05965e-07	-	HIC_ASM_2	14943527	14949481	+	1070	-	- && - && -	-
evm.TU.HIC_ASM_12.2928	55.4525	72.3461	151.997	1818.27	1197.82	550	93.2653	1188.7	-3.6697	2.26031e-08	9.29426e-07	-	HIC_ASM_12	103690691	103695009	-	2082	-	- && P37272.1 RecName: Full=Bifunctional 15-cis-phytoene synthase, chromoplastic; AltName: Full=Geranylgeranyl pyrophosphate geranylgeranyltransferase; AltName: Full=Phytoene synthase; Flags: Precursor && PF00494:Squalene/phytoene synthase	-
evm.TU.HIC_ASM_22.2413	1130.97	192.923	2220.91	23.6549	47.0541	51.8572	1181.6	40.8554	4.85433	2.27228e-08	9.33635e-07	-	HIC_ASM_22	84725727	84732425	+	2584	-	- && Q9FLV9.1 RecName: Full=S-type anion channel SLAH3; AltName: Full=SLAC1-homolog protein 3 && PF03595:Voltage-dependent anion channel	C4dic_mal_tran
evm.TU.HIC_ASM_22.4168	28.371	107.179	26.2442	1119.67	1071.51	499.715	53.9315	896.964	-4.05927	2.28043e-08	9.36265e-07	-	HIC_ASM_22	130088713	130092215	+	2729	-	- && Q9LP77.1 RecName: Full=Probable inactive receptor kinase At1g48480; Flags: Precursor && PF08263:Leucine rich repeat N-terminal domain|PF00069:Protein kinase domain	Pkinase
evm.TU.HIC_ASM_17.2034	292.738	360.391	429.748	87.5232	102.363	69.9286	360.959	86.605	2.06024	2.2915e-08	9.39499e-07	-	HIC_ASM_17	82255964	82273667	+	2653	-	- && Q8RWG3.1 RecName: Full=Protein RETICULATA-RELATED 6, chloroplastic; Flags: Precursor && PF04187:Haem-binding uptake, Tiki superfamily, ChaN|PF11891:Domain of unknown function (DUF3411)	-
evm.TU.HIC_ASM_15.340	19.3439	62.9679	31.7117	538.544	467.239	246.715	38.0078	417.499	-3.46022	2.2918e-08	9.39499e-07	-	HIC_ASM_15	8924448	8929210	+	2733	-	- && Q9FFN2.2 RecName: Full=Probable glycosyltransferase At5g03795 && PF03016:Exostosin family	-
evm.TU.HIC_ASM_0.3011	20.6335	41.532	38.2727	394.249	833.766	197.214	33.4794	475.076	-3.82606	2.31306e-08	9.47491e-07	-	HIC_ASM_0	114307499	114310078	-	2580	-	- && Q9FGH9.1 RecName: Full=Exocyst complex component EXO70B1; Short=AtExo70b1; AltName: Full=Exocyst subunit Exo70 family protein B1 && PF03081:Exo70 exocyst complex subunit	Exo70
evm.TU.HIC_ASM_21.2792	1515.27	84.4038	556.595	22.8664	12.3827	18.0714	718.757	17.7735	5.33725	2.32136e-08	9.50166e-07	-	HIC_ASM_21	97227909	97236557	+	1739	-	- && Q94AA4.1 RecName: Full=ATP-dependent 6-phosphofructokinase 3; Short=ATP-PFK 3; Short=Phosphofructokinase 3; AltName: Full=Phosphohexokinase 3 && PF00365:Phosphofructokinase	PFK
evm.TU.HIC_ASM_1.2064	8615.77	8310.42	3263.02	394.249	28.0674	176	6729.74	199.439	5.07638	2.34519e-08	9.5919e-07	-	HIC_ASM_1	84686932	84688949	-	1398	-	- && O22230.1 RecName: Full=Heat stress transcription factor B-3; Short=AtHsfB3; AltName: Full=AtHsf-05 && PF00447:HSF-type DNA-binding	HSF_DNA-bind
evm.TU.HIC_ASM_16.1496	56.7421	30.8141	30.6182	257.05	274.07	186.214	39.3914	239.111	-2.60405	2.38647e-08	9.75333e-07	-	HIC_ASM_16	39578153	39586317	-	3229	-	- && Q9SUN6.1 RecName: Full=Subtilisin-like protease SBT2.2; AltName: Full=Subtilase subfamily 2 member 2; Short=AtSBT2.2; Flags: Precursor && PF05922:Peptidase inhibitor I9|PF00082:Subtilase family	Peptidase_S8
evm.TU.HIC_ASM_8.1540	392.036	510.442	123.566	7.09647	4.95306	25.9286	342.015	12.6594	4.7536	2.39439e-08	9.77826e-07	-	HIC_ASM_8	56083935	56086916	+	462	-	- && - && -	-
evm.TU.HIC_ASM_13.148	23134	35634.5	30940.8	4480.24	8000.85	4235	29903.1	5572.03	2.42403	2.41543e-08	9.8567e-07	-	HIC_ASM_13	3531979	3535441	-	1661	-	- && - && -	-
evm.TU.HIC_ASM_23.54	15.4751	81.7243	21.8701	1158.3	1038.49	391.286	39.6899	862.694	-4.44562	2.42699e-08	9.89635e-07	-	HIC_ASM_23	1372859	1377242	-	2164	-	- && Q9C7U5.2 RecName: Full=Glucan endo-1,3-beta-glucosidase 2; AltName: Full=(1->3)-beta-glucan endohydrolase 2; Short=(1->3)-beta-glucanase 2; AltName: Full=Beta-1,3-endoglucanase 2; Short=Beta-1,3-glucanase 2; Flags: Precursor && PF00332:Glycosyl hydro	Glyco_hydro_17
evm.TU.HIC_ASM_22.3462	39.9774	100.481	30.6182	704.916	733.053	401.5	57.0254	613.157	-3.43042	2.4488e-08	9.9777e-07	-	HIC_ASM_22	112272626	112281598	+	4949	-	- && F4HVS0.1 RecName: Full=Zinc finger protein BRUTUS-like At1g74770 && PF01814:Hemerythrin HHE cation binding domain|PF14599:Zinc-ribbon|PF05495:CHY zinc finger|PF13639:Ring finger domain	zf-CHY
evm.TU.HIC_ASM_3.3078	1.28959	0	0	296.475	194.82	30.6429	0.429864	173.979	-8.61768	2.46876e-08	1.00514e-06	-	HIC_ASM_3	106952441	106954320	-	1084	-	- && - && -	-
evm.TU.HIC_ASM_18.4440	3.86878	21.4359	6.56104	147.449	312.043	155.572	10.6219	205.021	-4.2825	2.4903e-08	1.01314e-06	-	HIC_ASM_18	152697034	152701172	-	1634	-	- && Q9SUC9.1 RecName: Full=Uncharacterized GPI-anchored protein At4g28100; Flags: Precursor && -	-
evm.TU.HIC_ASM_19.2124	0	0	0	23.6549	97.4102	140.643	0	87.236	-8.58356	2.50281e-08	1.01746e-06	-	HIC_ASM_19	50865881	50872141	-	2205	-	- && Q93ZQ5.2 RecName: Full=SPX domain-containing membrane protein At4g22990 && PF03105:SPX domain|PF07690:Major Facilitator Superfamily	MFS_1
evm.TU.HIC_ASM_20.2532	0	2.67949	10.9351	179.777	452.38	138.286	4.53818	256.814	-5.78834	2.50829e-08	1.01892e-06	-	HIC_ASM_20	80229483	80233699	+	2792	-	- && Q38914.2 RecName: Full=AP2-like ethylene-responsive transcription factor ANT; AltName: Full=Complementing a protein kinase C mutant protein 1; AltName: Full=Protein AINTEGUMENTA; AltName: Full=Protein DRAGON; AltName: Full=Protein OVULE MUTANT && PF0	AP2
evm.TU.HIC_ASM_0.379	12898.5	5949.8	4858.45	784.555	1159.84	1165.22	7902.25	1036.54	2.93048	2.51155e-08	1.01947e-06	-	HIC_ASM_0	11124144	11126338	+	1558	-	- && P0CG85.1 RecName: Full=Polyubiquitin; Contains: RecName: Full=Ubiquitin; Flags: Precursor >Q8H159.2 RecName: Full=Polyubiquitin 10; Contains: RecName: Full=Ubiquitin; Flags: Precursor && PF00240:Ubiquitin family	ubiquitin
evm.TU.HIC_ASM_20.2405	2272.26	0	3290.36	0	0.825511	0.785715	1854.21	0.537075	11.7575	2.51746e-08	1.0211e-06	-	HIC_ASM_20	77286154	77288287	-	1131	-	- && Q9FMH8.1 RecName: Full=Probable cysteine protease RD21B; Flags: Precursor && PF00112:Papain family cysteine protease|PF08246:Cathepsin propeptide inhibitor domain (I29)	Peptidase_C1
evm.TU.HIC_ASM_20.2372	56.7421	143.352	68.8909	1425.6	1291.1	470.643	89.6618	1062.45	-3.56808	2.52351e-08	1.02276e-06	-	HIC_ASM_20	76547294	76549360	+	2067	-	- && F4K6F1.1 RecName: Full=Xyloglucan galactosyltransferase XLT2; AltName: Full=Glycosyltransferase 18; Short=AtGT18; AltName: Full=Protein XYLOGLUCAN L-SIDE CHAIN GALACTOSYLTRANSFERASE POSITION 2 && PF03016:Exostosin family	-
evm.TU.HIC_ASM_19.5197	1989.84	391.205	2377.28	46.5213	89.9807	13.3572	1586.11	49.953	4.98936	2.52535e-08	1.02276e-06	-	HIC_ASM_19	146079574	146082017	+	1455	-	- && O49508.1 RecName: Full=F-box protein At4g18380 && -	-
evm.TU.HIC_ASM_2.3382	16.7647	17.4167	17.4961	139.564	121.35	80.9286	17.2258	113.948	-2.72527	2.53052e-08	1.02408e-06	-	HIC_ASM_2	113744857	113752149	-	2047	-	- && Q93WJ9.1 RecName: Full=Transcription repressor KAN1; AltName: Full=Protein KANADI 1 && PF00249:Myb-like DNA-binding domain	Myb_DNA-binding
novel.4351	385.588	271.968	347.735	59.1373	94.1082	58.1429	335.097	70.4628	2.25058	2.54099e-08	1.02754e-06	-	HIC_ASM_16	78751540	78768511	-	2387	-	- && O64816.1 RecName: Full=Casein kinase II subunit alpha-4, chloroplastic; Short=CK2-alpha4; AltName: Full=Plastid-targeted casein kinase 2 alpha; Short=cpCK2alpha; Flags: Precursor && -	-
evm.TU.CTG8596.1	1657.13	1504.53	5316.63	174.258	258.385	281.286	2826.1	237.976	3.57005	2.55346e-08	1.03181e-06	-	CTG8596	54572	55698	+	1127	-	- && O22533.1 RecName: Full=Zinc finger protein ZAT6; AltName: Full=COLD INDUCED ZINC FINGER PROTEIN 2 && PF13912:C2H2-type zinc finger	-
novel.5414	698.959	624.32	656.104	208.952	133.733	196.429	659.794	179.704	1.87609	2.58418e-08	1.04344e-06	-	HIC_ASM_19	38238299	38242226	+	3661	-	- && - && PF04434:SWIM zinc finger	SWIM
evm.TU.HIC_ASM_21.1148	3.86878	25.4551	7.65455	2180.19	152.719	369.286	12.3261	900.733	-6.19663	2.59811e-08	1.04828e-06	-	HIC_ASM_21	29427598	29429633	-	2036	-	- && Q66PF2.1 RecName: Full=Putative UDP-rhamnose:rhamnosyltransferase 1; Short=FaRT1; AltName: Full=Glycosyltransferase 4; Short=FaGT4 && PF00201:UDP-glucoronosyl and UDP-glucosyl transferase	UDPGT
evm.TU.HIC_ASM_14.3019	1294.75	857.435	1962.84	189.239	275.721	233.357	1371.68	232.772	2.55928	2.63277e-08	1.06146e-06	-	HIC_ASM_14	106053820	106079150	-	1569	-	- && Q9ZVQ6.1 RecName: Full=F-box protein PP2-B10; AltName: Full=Protein PHLOEM PROTEIN 2-LIKE B10; Short=AtPP2-B10 && PF14299:Phloem protein 2	-
evm.TU.HIC_ASM_15.1925	692.511	683.269	550.034	86.7347	131.256	174.429	641.938	130.807	2.29478	2.66358e-08	1.07308e-06	-	HIC_ASM_15	68709405	68717697	+	2027	-	- && Q84T61.1 RecName: Full=Heat stress transcription factor A-1; AltName: Full=Heat stress transcription factor 13; Short=OsHsf-13; AltName: Full=Heat stress transcription factor 3; Short=rHsf3 && PF00447:HSF-type DNA-binding	HSF_DNA-bind
evm.TU.HIC_ASM_4.3214	67.0588	64.3077	54.6753	562.198	485.4	227.857	62.0139	425.152	-2.77831	2.68154e-08	1.07951e-06	-	HIC_ASM_4	105539619	105541329	-	1711	-	- && Q9FHX3.1 RecName: Full=L-type lectin-domain containing receptor kinase S.6; Short=LecRK-S.6; Flags: Precursor && PF00139:Legume lectin domain	-
evm.TU.HIC_ASM_0.5656	1112.92	1075.81	858.403	352.458	303.788	351.215	1015.71	335.82	1.59637	2.69653e-08	1.08473e-06	-	HIC_ASM_0	189271213	189277068	+	1201	-	- && Q9SRS9.1 RecName: Full=E3 ubiquitin-protein ligase CHIP; AltName: Full=Carboxyl terminus of HSC70-interacting protein; Short=AtCHIP; AltName: Full=Plant U-box protein 61; AltName: Full=U-box domain-containing protein 61 && PF04564:U-box domain|PF1341	U-box
evm.TU.HIC_ASM_22.2524	59.3213	49.5705	33.8987	0.788497	3.30204	1.57143	47.5968	1.88732	4.66466	2.72002e-08	1.09336e-06	-	HIC_ASM_22	89016363	89017671	+	1309	-	- && P93604.1 RecName: Full=Rust resistance kinase Lr10; AltName: Full=Probable receptor-like serine/threonine-protein kinase LRK10; Flags: Precursor && PF00069:Protein kinase domain	Pkinase
evm.TU.HIC_ASM_16.1281	6637.53	7419.5	64.5169	62.2913	23.1143	40.0715	4707.18	41.8257	6.81412	2.73529e-08	1.09813e-06	-	HIC_ASM_16	32756937	32762792	-	5419	-	- && Q9FL28.1 RecName: Full=LRR receptor-like serine/threonine-protein kinase FLS2; AltName: Full=Protein FLAGELLIN-SENSING 2; AltName: Full=Protein FLAGELLIN-SENSITIVE 2; Flags: Precursor && -	-
evm.TU.HIC_ASM_5.3119	1292.17	2856.33	134.501	27.5974	4.95306	33.7857	1427.67	22.1121	6.01182	2.73597e-08	1.09813e-06	-	HIC_ASM_5	105156733	105160198	-	1329	-	- && Q9MAA2.1 RecName: Full=Phosphoglycerate mutase-like protein AT74; Short=At-74 && PF00300:Histidine phosphatase superfamily (branch 1)	-
evm.TU.HIC_ASM_0.3628	21.9231	9.3782	17.4961	79.6382	630.69	737.786	16.2658	482.705	-4.88943	2.74367e-08	1.1004e-06	-	HIC_ASM_0	133405874	133407141	-	1063	-	- && O82598.1 RecName: Full=Aquaporin TIP1-3; AltName: Full=Gamma-tonoplast intrinsic protein 3; Short=Gamma-TIP3; AltName: Full=Tonoplast intrinsic protein 1-3; Short=AtTIP1;3; Contains: RecName: Full=Aquaporin TIP1-3, N-terminally processed && PF00230:M	-
evm.TU.CTG3992.2	1156.76	1014.19	1313.3	372.171	432.568	366.929	1161.42	390.556	1.5726	2.76099e-08	1.10596e-06	-	CTG3992	38292	46539	+	1177	-	- && Q99614.1 RecName: Full=Tetratricopeptide repeat protein 1; Short=TPR repeat protein 1 && PF07719:Tetratricopeptide repeat|PF13414:TPR repeat	TPR_2
evm.TU.HIC_ASM_6.189	46.4253	12.0577	9.84156	263.358	391.292	396	22.7749	350.217	-3.94758	2.76167e-08	1.10596e-06	-	HIC_ASM_6	4180635	4185513	+	1575	-	- && Q9SX98.1 RecName: Full=Lysine histidine transporter-like 8; AltName: Full=Amino acid transporter-like protein 1 && PF01490:Transmembrane amino acid transporter protein	Aa_trans
evm.TU.HIC_ASM_19.2263	78.6652	89.7628	75.4519	298.052	286.452	244.357	81.2933	276.287	-1.76637	2.77879e-08	1.11199e-06	-	HIC_ASM_19	53816451	53819529	+	3079	-	- && O81316.1 RecName: Full=Scarecrow-like protein 6; Short=AtSCL6; AltName: Full=GRAS family protein 22; Short=AtGRAS-22; AltName: Full=SCL6-IV && PF03514:GRAS domain family	GRAS
novel.6895	11.6063	14.7372	20.7766	151.391	199.774	87.2144	15.7067	146.126	-3.21011	2.78917e-08	1.11514e-06	-	HIC_ASM_23	19001166	19003400	-	888	-	- && - && -	-
evm.TU.HIC_ASM_9.2366	2473.44	2753.17	1546.22	331.957	453.205	555.5	2257.61	446.888	2.33669	2.79082e-08	1.11514e-06	-	HIC_ASM_9	86893852	86901474	+	2454	-	- && - && -	-
evm.TU.HIC_ASM_12.465	839.525	1172.27	1038.83	58.3488	23.1143	134.357	1016.88	71.9401	3.82066	2.79865e-08	1.11744e-06	-	HIC_ASM_12	12982904	12985789	+	2695	-	- && O48837.2 RecName: Full=Receptor like protein kinase S.2; Short=LecRK-S.2 && PF00069:Protein kinase domain|PF07714:Protein tyrosine kinase	Pkinase
evm.TU.HIC_ASM_12.895	6999.91	7340.45	6963.45	2085.57	2870.3	2220.43	7101.27	2392.1	1.56982	2.8135e-08	1.12254e-06	-	HIC_ASM_12	25615997	25621610	+	2144	-	- && Q05046.1 RecName: Full=Chaperonin CPN60-2, mitochondrial; AltName: Full=HSP60-2; Flags: Precursor && PF00118:TCP-1/cpn60 chaperonin family	-
evm.TU.HIC_ASM_13.337	103.167	277.327	104.977	2460.11	2218.97	953.858	161.824	1877.65	-3.53748	2.82396e-08	1.12588e-06	-	HIC_ASM_13	8046858	8048912	-	2055	-	- && Q9LS40.1 RecName: Full=Protein ASPARTIC PROTEASE IN GUARD CELL 1; Short=AtASPG1; Flags: Precursor && PF14543:Xylanase inhibitor N-terminal|PF14541:Xylanase inhibitor C-terminal	-
evm.TU.HIC_ASM_16.3091	1.28959	12.0577	7.65455	137.198	96.5847	100.572	7.00061	111.452	-3.99522	2.86468e-08	1.14126e-06	-	HIC_ASM_16	90768606	90772262	+	1527	-	- && Q67Y69.1 RecName: Full=Protein WVD2-like 7 && PF06886:Targeting protein for Xklp2 (TPX2)	-
evm.TU.HIC_ASM_21.4091	1.28959	0	3.28052	195.547	94.9337	45.5715	1.52337	112.017	-6.13432	2.88219e-08	1.14581e-06	-	HIC_ASM_21	135282163	135284027	-	1775	-	- && Q9SH58.1 RecName: Full=Probable membrane-associated kinase regulator 2 && -	-
evm.TU.HIC_ASM_4.1974	381.719	125.936	2083.13	6.30798	26.4163	11	863.595	14.5748	5.89023	2.88229e-08	1.14581e-06	-	HIC_ASM_4	54062929	54065539	+	1074	-	- && P46256.1 RecName: Full=Fructose-bisphosphate aldolase, cytoplasmic isozyme 1 && PF00274:Fructose-bisphosphate aldolase class-I	-
evm.TU.HIC_ASM_4.3656	91.5611	81.7243	75.4519	469.944	338.459	282.857	82.9124	363.754	-2.13421	2.88249e-08	1.14581e-06	-	HIC_ASM_4	117882931	117887017	-	3321	-	- && Q653H7.1 RecName: Full=Auxin response factor 18; AltName: Full=OsARF10 && PF06507:Auxin response factor|PF02362:B3 DNA binding domain	Auxin_resp
evm.TU.HIC_ASM_16.1784	145.724	29.4743	31.7117	0	0	0	68.97	0	8.87239	2.88921e-08	1.14763e-06	-	HIC_ASM_16	49552508	49575913	-	1990	-	- && Q9SEY5.1 RecName: Full=Probable acyl-activating enzyme 2; AltName: Full=AMP-binding protein 2; Short=AtAMPBP2 && PF13193:AMP-binding enzyme C-terminal domain|PF00501:AMP-binding enzyme	AMP-binding
evm.TU.CTG6897.8	3793.98	213.019	2979.81	57.5603	32.1949	84.8572	2328.94	58.2041	5.32221	2.90543e-08	1.15322e-06	-	CTG6897	244419	246574	-	2156	-	- && - && PF13837:Myb/SANT-like DNA-binding domain	-
evm.TU.HIC_ASM_2.268	70.9276	97.8012	55.7688	321.707	411.93	618.358	74.8326	450.665	-2.59291	2.93808e-08	1.16532e-06	-	HIC_ASM_2	4990367	4996445	-	2500	-	- && Q6SZ87.1 RecName: Full=Nucleobase-ascorbate transporter 11; Short=AtNAT11 && PF00860:Permease family	-
evm.TU.HIC_ASM_17.4124	1128.39	1408.07	847.467	305.937	302.137	240.429	1127.98	282.834	1.99548	2.95684e-08	1.17104e-06	-	HIC_ASM_17	146075541	146085912	-	4309	-	- && - && PF08628:Sorting nexin C terminal|PF02194:PXA domain|PF00787:PX domain	PX
novel.2993	269.525	275.987	7.65455	0.788497	0.825511	0.785715	184.389	0.799908	7.84847	2.95685e-08	1.17104e-06	-	HIC_ASM_11	32535872	32541217	-	965	-	- && - && -	-
evm.TU.HIC_ASM_20.374	2563.71	3511.47	3392.06	849.211	1069.04	754.286	3155.74	890.845	1.82481	2.9645e-08	1.1732e-06	-	HIC_ASM_20	10186163	10188449	+	1845	-	- && O22932.1 RecName: Full=CBL-interacting serine/threonine-protein kinase 11; AltName: Full=SNF1-related kinase 3.22; AltName: Full=SOS2-like protein kinase PKS5; AltName: Full=SOS3-interacting protein 4 && PF00069:Protein kinase domain|PF03822:NAF doma	Pkinase
evm.TU.HIC_ASM_7.2479	584.186	770.352	598.148	122.217	150.243	200.357	650.895	157.606	2.04584	2.96894e-08	1.17332e-06	-	HIC_ASM_7	83545500	83553255	+	2410	-	- && Q6DEL1.1 RecName: Full=Putative sodium-coupled neutral amino acid transporter 7; AltName: Full=Solute carrier family 38 member 7 && PF01490:Transmembrane amino acid transporter protein	Aa_trans
evm.TU.HIC_ASM_17.4396	1063.91	1239.26	981.969	293.321	397.896	329.215	1095.05	340.144	1.68673	2.96916e-08	1.17332e-06	-	HIC_ASM_17	152864758	152869197	+	1867	-	- && Q8RWD5.1 RecName: Full=Coiled-coil domain-containing protein SCD2; AltName: Full=Protein STOMATAL CYTOKINESIS DEFECTIVE 2 && -	-
evm.TU.CTG2737.5	246.312	2282.92	52.4883	11.8275	2.47653	1.57143	860.574	5.29181	7.34405	2.97343e-08	1.17414e-06	-	CTG2737	213943	222788	+	2840	-	- && A6X935.2 RecName: Full=Inter alpha-trypsin inhibitor, heavy chain 4; Short=ITI heavy chain H4; Short=ITI-HC4; Short=Inter-alpha-inhibitor heavy chain 4; Flags: Precursor && PF13768:von Willebrand factor type A domain	-
evm.TU.HIC_ASM_3.2441	3171.11	9699.74	2933.88	521.985	412.755	589.286	5268.24	508.009	3.37432	3.00356e-08	1.18517e-06	-	HIC_ASM_3	88187817	88191657	+	1523	-	- && Q9M9H6.1 RecName: Full=Probable choline kinase 1; Short=AtCK1 && PF01633:Choline/ethanolamine kinase	Choline_kinase
evm.TU.HIC_ASM_4.1901	3.86878	0	0	112.755	172.532	56.5715	1.28959	113.953	-6.50721	3.02e-08	1.19079e-06	-	HIC_ASM_4	52458745	52459312	-	568	-	- && - && -	-
evm.TU.HIC_ASM_20.3492	98.0091	97.8012	52.4883	354.035	468.89	428.215	82.7662	417.047	-2.33657	3.03566e-08	1.19608e-06	-	HIC_ASM_20	104776047	104777549	+	1503	-	- && - && -	-
evm.TU.HIC_ASM_19.52	7123.71	3406.97	2225.29	503.061	593.542	475.358	4251.99	523.987	3.02051	3.08832e-08	1.21577e-06	-	HIC_ASM_19	1601451	1604085	+	1658	-	- && Q66GR3.1 RecName: Full=Transcription factor bHLH130; AltName: Full=Basic helix-loop-helix protein 130; Short=AtbHLH130; Short=bHLH 130; AltName: Full=Transcription factor EN 69; AltName: Full=bHLH transcription factor bHLH130 && PF00010:Helix-loop-he	HLH
evm.TU.HIC_ASM_13.303	4272.42	6753.64	996.184	20.5009	28.8929	187.786	4007.42	79.0599	5.66332	3.09014e-08	1.21577e-06	-	HIC_ASM_13	7170906	7173464	+	1950	-	- && - && PF03398:Regulator of Vps4 activity in the MVB pathway	-
[truncated: 11,798 more rows]

## Sheet: MR10
Supplementary Table S10 List of differentially expressed genes (DEGs) in K326 (MR) at 10 and 17 days post inoculation with Ralstonia solanacearum.
[truncated: 12,680 more rows]

[truncated: 1 more sheets: MR17]
