# Supplementary material for: Comparative Transcriptome Profiling Reveals Defense-Related Genes Against Ralstonia solanacearum Infection in Tobacco
Source: Front Plant Sci. 2021 Dec 14;12:767882. doi: 10.3389/fpls.2021.767882 (PMC8712766; doi:10.3389/fpls.2021.767882)
Supplement: Supplementary Table 11 — List of resistance-related genes expressed in 4411-3 (HR) and K326 (MR) in response to Ralstonia solanacearum infection. [file Table_11.xlsx]

## Sheet: Cell_Wall
Supplementary Table S11 List of resistance-related genes expressed in 4411-3 (HR) and K326 (MR) in response to Ralstonia solanacearum infection.
gene_id	HR_MR_0	MR10	MR17	HR10	HR17	gene_description
evm.TU.HIC_ASM_19.2302	3.99774	-5.78422	-3.27556	-0.524907	-0.196772	XTH-10
evm.TU.HIC_ASM_5.3673	4.99664	-1.11877	-1.64492	0.0924803	-0.707333	XTH-10
evm.TU.HIC_ASM_4.1203	-2.91724	3.5806	0.896425	1.94287	3.02531	XTH-16
evm.TU.HIC_ASM_8.2534	-2.41668	3.47621	-2.46775	1.94871	1.05846	XTH-16
evm.TU.HIC_ASM_15.802	-1.06958	3.97487	-9.1907	2.05712	0.735002	XTH-16
evm.TU.HIC_ASM_15.803	-1.02671	1.85193	-8.43376	0.560905	1.26958	XTH-16
evm.TU.HIC_ASM_4.1210	-1.01937	4.45719	2.38211	2.21801	0.140087	XTH-16
evm.TU.CTG1884.19	-0.292244	2.27994	-7.83018	1.66067	0.387677	XTH-16
evm.TU.HIC_ASM_12.304	0.989824	3.21267	-1.06809	-0.684063	-0.560571	XTH-2
evm.TU.HIC_ASM_4.1211	-2.15779	3.84326	2.05436	1.56169	2.04844	XTH-22
novel.515	-2.48253	2.78438	0.155595	1.17247	2.07781	XTH-23
evm.TU.HIC_ASM_10.33	-2.3207	3.26505	-0.0374313	1.84377	0.0651299	XTH-23
evm.TU.CTG3135_2.9	-1.94687	3.47349	-0.161858	2.00717	0.895623	XTH-23
evm.TU.HIC_ASM_23.3238	1.75495	4.53127	0.579864	-2.45169	0.552034	XTH-23
evm.TU.HIC_ASM_9.758	4.34089	2.54418	-0.624707	-2.27369	-3.01631	XTH-23
evm.TU.HIC_ASM_3.632	2.18854	2.39836	-0.191692	-1.77318	-0.22012	XTH-27
evm.TU.CTG7465.2	2.09791	-0.797195	-1.57422	-1.42539	-0.273401	XTH-28
evm.TU.CTG5143.5	3.03977	6.6069	5.5549	1.01086	-1.38355	XTH-30
evm.TU.HIC_ASM_22.4836	-2.74375	1.48953	-4.62301	1.47546	0.339214	Pectinesterase 3
evm.TU.HIC_ASM_4.3794	1.72711	-3.89527	-4.35094	-0.321098	-1.08553	pectinesterase 15
evm.TU.HIC_ASM_15.368	-2.06079	-2.43128	-0.61995	-1.26984	0.806889	pectinesterase 53
evm.TU.CTG1578.24	-5.36245	-5.27313	0.322403	0.866454	-2.32526	pectinesterase 68
evm.TU.HIC_ASM_21.3592	-5.1762	-7.80248	-1.26621	2.04184	-2.16884	pectinesterase 68
evm.TU.HIC_ASM_19.1188	-1.98668	-1.38338	-1.11266	2.13226	-0.773387	Pectinesterase inhibitor 22
evm.TU.HIC_ASM_0.1271	-1.27398	-1.15023	-3.59137	2.22235	-0.0518348	Pectinesterase inhibitor 40
evm.TU.HIC_ASM_2.2121	-4.41489	3.48877	-4.09965	4.81561	1.38663	pectinesterase inhibitor 51
evm.TU.HIC_ASM_22.2480	2.38277	-1.57583	-1.96409	-0.969761	-0.432333	pectinesterase inhibitor 61
evm.TU.HIC_ASM_9.903	-1.12544	0.935612	-2.04087	2.91822	-0.522752	pectinesterase inhibitor PPE8B

## Sheet: Starch_and_sucrose_metabolism
Supplementary Table S11 List of resistance-related genes expressed in 4411-3 (HR) and K326 (MR) in response to Ralstonia solanacearum infection.
gene_id	HR_MR_0	MR10	MR17	HR10	HR17	gene_description
evm.TU.HIC_ASM_3.3808	0.0767376	1.04734	-1.46749	1.24325	0.118675	alpha-amylase 2
novel.1047	0	6.80841	5.70819	7.21765	0	Beta-amylase 3, chloroplastic
evm.TU.HIC_ASM_21.560	1.11581	-0.219038	1.97505	1.22182	-0.28751	Alpha-glucosidase
novel.2205	-5.50731	4.97251	7.63299	2.78059	5.20782	Beta-glucosidase 12
evm.TU.HIC_ASM_6.2080	-2.1791	-0.36116	-0.326313	2.10804	0.684977	Beta-glucosidase 18
evm.TU.HIC_ASM_10.2031	0.104115	1.94193	-3.20902	2.22769	-0.829751	Beta-glucosidase 40
evm.TU.HIC_ASM_0.3951	-3.1493	1.58801	4.09514	3.9493	-0.571361	Beta-glucosidase BoGH3B
evm.TU.HIC_ASM_23.54	-0.248638	-4.44562	-4.24466	-1.63514	0.431566	Glucan endo-1,3-beta-glucosidase 2
evm.TU.HIC_ASM_4.1289	0.72357	-3.66337	-2.18271	-1.30786	0.0176656	ADP-glucose pyrophosphorylase
evm.TU.HIC_ASM_9.3346	-1.66609	2.22134	-1.78454	3.76402	0.683698	Hexokinase-3
evm.TU.HIC_ASM_20.4147	-2.07064	3.46073	2.23527	4.01037	0.186152	Trehalose-6-phosphate synthase 7
evm.TU.HIC_ASM_15.1407	-0.478513	2.82621	1.26382	3.67683	0.693772	Trehalose-6-phosphate synthase 9
evm.TU.HIC_ASM_10.84	-0.622786	5.35475	2.83657	4.04776	0.991918	Trehalose-6-phosphate synthase 11
evm.TU.HIC_ASM_20.3089	0.00698815	-2.81594	-0.365905	-1.29374	0.0205467	Granule-bound starch synthase II
evm.TU.HIC_ASM_14.468	0.157099	0.47587	0.10477	1.6105	1.34932	Starch phosphorylase L-2
evm.TU.HIC_ASM_20.4290	-0.465792	1.34001	1.00372	2.37492	0.294618	Soluble starch synthase IV
evm.TU.HIC_ASM_10.621	0.780967	-1.19451	-0.689874	-1.15911	-0.173832	sucrose-phosphate synthase
evm.TU.HIC_ASM_4.233	1.19419	4.10395	2.43441	2.46222	-0.878776	Sucrose synthase
evm.TU.HIC_ASM_21.4278	-0.62731	-2.31848	-1.98306	-1.24448	-0.0121307	Alpha,alpha-trehalase
evm.TU.HIC_ASM_17.2463	-1.08215	3.85787	0.464855	1.72175	-0.957092	Trehalose-phosphate phosphatase A
evm.TU.HIC_ASM_13.2927	-1.8015	5.67196	5.82416	6.77579	-0.288455	Beta-fructofuranosidase, insoluble isoenzyme 1

## Sheet: Plant_hormone_signal_transducti
Supplementary Table S11 List of resistance-related genes expressed in 4411-3 (HR) and K326 (MR) in response to Ralstonia solanacearum infection.
gene_id	HR_MR_0	MR10	MR17	HR10	HR17	gene_description
evm.TU.HIC_ASM_23.59	0.249893	3.33599	0.960673	0.0322222	0.164195	Jasmonate ZIM domain-containing protein 1
evm.TU.HIC_ASM_22.1625	0.27031	3.03677	0.0610794	0.504511	0.96278	Abscisic acid receptor PYL4
evm.TU.HIC_ASM_19.1853	1.27824	-2.23531	-0.191375	-1.46015	0.588651	Abscisic acid receptor PYL9
evm.TU.HIC_ASM_20.2250	1.17544	1.7853	-0.870809	0.268773	1.14901	abscisic acid-activated protein kinase 10
evm.TU.HIC_ASM_4.110	1.84157	-0.0990589	-0.898533	-0.570706	-0.654312	ABSCISIC ACID-INSENSITIVE 2
novel.5551	2.02273	-4.41444	-4.95869	-4.34958	1.68298	Auxin-responsive protein SAUR21
evm.TU.HIC_ASM_2.116	5.79321	0	-1.53254	0	-1.41811	Auxin-responsive protein SAUR24

## Sheet: Glutathione_metabolism
Supplementary Table S11 List of resistance-related genes expressed in 4411-3 (HR) and K326 (MR) in response to Ralstonia solanacearum infection.
gene_id	HR_MR_0	MR10	MR17	HR10	HR17	gene_description
evm.TU.HIC_ASM_14.1175	5.42835	7.60654	6.24214	1.52105	1.77479	Glutathione S-transferase U9
evm.TU.HIC_ASM_19.203	2.36966	3.03467	3.69682	-1.28971	0.462738	Glutathione transferase GST 23
evm.TU.HIC_ASM_8.2438	1.77844	2.66537	3.73331	1.0391	1.1322	Glutathione S-transferase parC
evm.TU.HIC_ASM_18.640	5.38923	4.39357	0.963263	0.405915	0.9224	Glutathione S-transferase
evm.TU.HIC_ASM_4.3250	7.48907	6.70244	6.87113	2.74087	-1.1311	Glutathione S-transferase
evm.TU.HIC_ASM_7.3138	2.06983	-1.48639	-0.396994	-0.0976889	0.384954	Glutathione peroxidase 3

## Sheet: ABC_transporters
Supplementary Table S11 List of resistance-related genes expressed in 4411-3 (HR) and K326 (MR) in response to Ralstonia solanacearum infection.
gene_id	HR_MR_0	MR10	MR17	HR10	HR17	gene_description
novel.523	1.33988	0.0843969	-0.584666	-0.212862	-0.175344	ABC transporter
novel.5313	-0.194613	2.28511	1.41498	0.452455	-0.0218488	ABC transporter
evm.TU.HIC_ASM_8.1971	1.68077	-1.27316	1.00946	-0.505334	0.0998887	ABC transporter

## Sheet: Glycerolipid_metabolism
Supplementary Table S11 List of resistance-related genes expressed in 4411-3 (HR) and K326 (MR) in response to Ralstonia solanacearum infection.
gene_id	HR_MR_0	MR10	MR17	HR10	HR17	gene_description
evm.TU.HIC_ASM_13.204	-1.32725	1.83445	-0.667261	1.91112	-0.161822	lipid phosphate phosphatase 3
evm.TU.HIC_ASM_1.710	-0.944185	0.977155	-0.496225	2.1145	-0.217618	monogalactosyldiacylglycerol synthase
evm.TU.HIC_ASM_13.3136	-0.119212	2.58518	0.485877	5.66315	-0.234752	Phosphatidate phosphatase PAH1
evm.TU.HIC_ASM_7.1290	-0.791069	0.612783	0.806979	1.07572	-0.209291	G3Digalactosyldiacylglycerol synthase 1
evm.TU.HIC_ASM_15.425	-0.99317	3.59664	1.05658	3.82871	0.341583	Diacylglycerol O-acyltransferase 1
evm.TU.CTG4409.6	-0.33612	1.07122	-0.356566	1.41878	-0.485186	Diacylglycerol kinase 5
evm.TU.HIC_ASM_8.2819	-0.601081	3.0649	2.00832	2.76185	-0.00955644	Diacylglycerol kinase 5
evm.TU.HIC_ASM_15.3	-0.338739	3.57691	2.20977	4.39608	0.157955	Diacylglycerol kinase 7
evm.TU.HIC_ASM_20.4961	0.393082	4.63631	6.32401	4.63516	0.76282	Caffeoylshikimate esterase
evm.TU.HIC_ASM_15.2555	0.440543	-2.0477	-0.621413	-1.81178	-0.180103	Caffeoylshikimate esterase
evm.TU.HIC_ASM_13.1237	0.202817	1.7958	1.43815	1.35004	-0.369499	Aldehyde dehydrogenase family 2 member B7
evm.TU.CTG5012.5	-0.578926	0.557648	-0.424671	-2.22091	-0.594326

## Sheet: Glycerophospholipid_metabolism
Supplementary Table S11 List of resistance-related genes expressed in 4411-3 (HR) and K326 (MR) in response to Ralstonia solanacearum infection.
gene_id	HR_MR_0	MR10	MR17	HR10	HR17	gene_description
evm.TU.CTG4409.6	-0.33612	1.07122	-0.356566	1.41878	-0.485186	Diacylglycerol kinase 5
evm.TU.HIC_ASM_8.2819	-0.601081	3.0649	2.00832	2.76185	-0.00955644	Diacylglycerol kinase 5
evm.TU.HIC_ASM_15.3	-0.338739	3.57691	2.20977	4.39608	0.157955	Diacylglycerol kinase 7
evm.TU.HIC_ASM_2.3855	-4.32577	6.45223	0	5.81868	0	Phospholipase A(1) DAD1
evm.TU.HIC_ASM_11.3641	1.03648	-1.27235	-1.74557	-1.47697	-0.693206	Phospholipase D alpha 1
evm.TU.HIC_ASM_0.5248	0.0683252	1.72104	-0.177348	2.27094	-0.101828	Phospholipase D alpha 1
evm.TU.HIC_ASM_19.2114	-0.229629	0.95986	0.278667	1.43785	-0.443097	Phospholipase D beta 1
evm.TU.HIC_ASM_3.3798	-2.19943	5.07836	3.23185	7.13693	-1.11505	Phospholipase D delta
evm.TU.HIC_ASM_19.1175	-0.885959	0.676491	-1.15696	2.1393	0.0861431	Phospholipase D zeta 1
evm.TU.HIC_ASM_13.204	-1.32725	1.83445	-0.667261	1.91112	-0.161822	Lipid phosphate phosphatase 3
evm.TU.HIC_ASM_13.3136	-0.119212	2.58518	0.485877	5.66315	-0.234752	Phosphatidate phosphatase PAH1
evm.TU.HIC_ASM_16.1677	-0.00188802	1.93477	-0.663779	1.58513	0.0230326	Choline-phosphate cytidylyltransferase 2
evm.TU.HIC_ASM_20.2705	-3.17817	2.19106	0.378026	2.12725	-0.150375	Glycerophosphodiester phosphodiesterase GDPD1
evm.TU.CTG2830.5	-5.74619	7.36615	9.58395	4.56949	0.413821	Glycerophosphodiester phosphodiesterase GDPD1
evm.TU.CTG1328.19	-1.07093	3.37204	-0.632142	3.90918	-0.210983	NAD-dependent glycerol-3-phosphate dehydrogenase N-terminus

## Sheet: Endocytosis
Supplementary Table S11 List of resistance-related genes expressed in 4411-3 (HR) and K326 (MR) in response to Ralstonia solanacearum infection.
gene_id	HR_MR_0	MR10	MR17	HR10	HR17	gene_description
evm.TU.CTG4179.2	0.198389	2.24705	2.44413	1.91185	-0.0526241	Actin-related protein 3
evm.TU.HIC_ASM_17.3090	0.102823	2.27145	1.49614	1.33406	0.243216	ADP-ribosylation factor 1
evm.TU.HIC_ASM_19.3390	-0.397536	1.49458	-0.756965	1.59509	0.52414	ADP-ribosylation factor 1
evm.TU.HIC_ASM_3.846	0.0521901	1.44035	1.21336	1.62168	-0.436195	ALG-2 interacting protein X
evm.TU.HIC_ASM_5.3621	-0.0241935	-0.069549	-0.444238	1.36311	-0.409941	ARF guanine-nucleotide exchange factor BIG2
evm.TU.HIC_ASM_2.706	-1.83331	3.33845	0.775784	2.29601	0.232096	Charged multivesicular body protein 5
evm.TU.HIC_ASM_1.3750	0.225499	0.922737	-0.0242828	1.31868	-0.303459	Clathrin interactor EPSIN 2
evm.TU.CTG8691.7	-0.0451798	1.04084	-0.00945493	1.45784	-0.58597	Cytoskeletal-regulatory complex EF hand
evm.TU.HIC_ASM_22.109	0.199001	0.836526	-0.0473195	1.24385	-0.230716	Dynamin-like protein 6
evm.TU.CTG4440.13	-0.528775	0.359149	-1.63532	1.49616	-0.447769	EH domain-containing protein 1
evm.TU.HIC_ASM_17.4028	-0.535786	1.94431	0.539745	1.58434	0.229426	ESCRT-related protein CHMP1A
evm.TU.HIC_ASM_22.4086	1.56365	6.06335	4.15358	3.34582	1.5265	Hsp70 protein
evm.TU.HIC_ASM_12.2167	-0.969717	-0.254285	-0.361399	-1.57177	-0.401574	Hsp70 protein
evm.TU.HIC_ASM_0.3522	0.0061348	6.84561	5.51582	2.73723	3.05355	Hsp70 protein
evm.TU.HIC_ASM_6.3286	2.29978	2.34073	2.86843	1.10192	2.06377	Hsp70 protein 4
evm.TU.HIC_ASM_11.3641	1.03648	-1.27235	-1.74557	-1.47697	-0.693206	Phospholipase D alpha 1
evm.TU.HIC_ASM_0.5248	0.0683252	1.72104	-0.177348	2.27094	-0.101828	Phospholipase D alpha 1
evm.TU.HIC_ASM_19.2114	-0.229629	0.95986	0.278667	1.43785	-0.443097	Phospholipase D beta 1
evm.TU.HIC_ASM_3.3798	-2.19943	5.07836	3.23185	7.13693	-1.11505	Phospholipase D delta
evm.TU.HIC_ASM_19.1175	-0.885959	0.676491	-1.15696	2.1393	0.0861431	Phospholipase D zeta 1
evm.TU.HIC_ASM_8.2079	0.175319	1.53169	0.144721	1.53938	0.275373	Protein ARF-GAP DOMAIN 5
evm.TU.CTG4485.4	-0.248594	2.05805	0.592493	1.68873	-0.111376	SUPPRESSOR OF K(+) TRANSPORT GROWTH DEFECT 1
evm.TU.HIC_ASM_0.3813	-0.0436065	1.48951	0.189165	1.41223	-0.0841177	SUPPRESSOR OF K(+) TRANSPORT GROWTH DEFECT 1
evm.TU.HIC_ASM_16.4838	-0.490248	0.889665	-0.757405	2.57397	-0.01865	Ras-related protein Rab11C
evm.TU.HIC_ASM_8.1440	-0.207423	0.935303	-1.09565	1.35446	0.0109469	Ras-related protein RABA2a
evm.TU.HIC_ASM_12.165	0.751648	0.594454	-1.728	-1.30599	0.158246	Ras-related protein RABA5d
evm.TU.HIC_ASM_23.540	0.256553	1.72208	0.510521	1.15689	0.073445	Ras-related protein RABF1
evm.TU.CTG2027.15	0.728285	0.635817	-0.294115	-1.86736	0.245489	Ras-related protein YPT3
evm.TU.HIC_ASM_20.1348	-0.194291	1.13817	-1.13608	1.71025	0.251868	Senescence-associated protein
evm.TU.HIC_ASM_19.2850	-2.30162	2.5202	-0.245272	2.95328	2.08101	Senescence-associated protein
evm.TU.CTG4300.3	-0.487571	2.16102	0.873262	1.74739	-0.155676	Vacuolar protein sorting-associated protein 2 homolog 3
evm.TU.HIC_ASM_15.2458	-0.855489	2.40254	0.653344	1.56931	0.244892	Vacuolar protein sorting-associated protein 28 homolog 2
