# Supplementary material for: Comparative Transcriptome Profiling Reveals Defense-Related Genes Against Ralstonia solanacearum Infection in Tobacco
Source: Front Plant Sci. 2021 Dec 14;12:767882. doi: 10.3389/fpls.2021.767882 (PMC8712766; doi:10.3389/fpls.2021.767882)
Supplement: Supplementary Table 12 — Significantly enriched GO terms after Ralstonia solanacearum infection in Arabidopsis, tomato, potato, pepper, and peanut. [file Table_12.xlsx]

## Sheet: Arabidopsis
Title: Deep sequencing reveals early reprogramming of Arabidopsis root transcriptomes upon Ralstonia solanacearum infection
GO trerm
Glucosinolate biosynthetic process
Response to stimulus
Response to JA
Response to Chemical
Response to Auxin
Response to Heat
Response to abiotic stress
Response to hydrogen peroxide
Response to Auxin
Auxin transport
Tryptophan metabolic process
Response to biotic stress
Auxin metabolic process
Glucosinolate biosynthetic process
Lignin metabolic process
Response to light stimulus
Pheylpropanoid metabolic process
Flavonoid biosynthetic process
Cell wall organization
Cellular response to hypoxia
Response to oxiadative stress
Response to karrkin
Response to chitin
Response to SA
Defense response
Response to baterium
Response to salt
Response to carbohydrate
Cell-cell junction assembly
Cell wall organization
Ion transmembrane transport
Hydrogen peroxide catabolic process
Root hair cell differentiation
Response to stimulus

## Sheet: Tomato
Title: Whole root transcriptomic analysis suggests a role for auxin pathways in resistance to Ralstonia solanacearum in tomato
GO term
Up-regulated	Down-regulated
modification morphol/physiol of other organism	reactive oxygen species metabolic process
reg of serine/threonine phosphatase activity	plant-type cell wall organization or biogenesis
aminoglycan metabolic process	hydrogen peroxide metebolic process
cell surface receptor signaling pathway	hydrogen peroxide catabolic process
amino sugar metabolic process	glucan metabolic process
response to biotic stimulus	cellular glucan metabolic process
protein folding	cellular polysaccharide metabolic process
response to oxygen-containing compound	phenylpropanoid metabolic process
monocarboxylic acid mebolic process	regulation of cellualr component size
hygrogen peroxide metabolic process	regulation of anatomical structure size
hydrogen peroxide catabolic process	DNA-dependent DNA replication
reactive oxygen species metabolic process	polyamine metabolic process
carbohydrate derivative metabolic process	organic acid transmembrane transport
response to toxic substance	amino acid transport
detoxification	response to oxidative stress
cellular oxidant detoxification	response to toxic substance
recognition of pollen	detoxification
pollination	cellular oxidant detoxification
pollen-pistil interaction	cellular detoxification
multi-organism reproductive process	reg of JA mediated signaling pathway
multi-multicellular organism process	DNA replication
cell recognition	cytoplasmic translation
response to oxidative stress	ribosomal large subunit biogenesis
single organism reproductive process	nucleosome organization
single-organism catabolic process	nucleosome assembly
multi-organism process	DNA packaging
secondary metabolite biosynthetic process	Chromatin assembly
secondary metabolic process	protein-DNA complex subunit organization
defense reponse	protein-DNA complex assembly
	Chromatin assembly or disassembly
	cellular carbohydrate biosynthetic process
	response to wounding
	water homeostasis
	regulation of cell size
	polyol transport
	organic hydroxy compound transport
	glycerol transport
	cellular water homeostasis
	cell volume homostasis
	water transport
	fluid transport
	cellular chemical homeostasis
	carboxylic acid transmembrane transport
	amino acid transmembrane transport
	nitogen comound transport
	carbohydrate biosynthetic process
	DNA conformation change
	rRNA processing
	rRNA metobilic process
	carbohydrate transport
	chemical homeostasis

## Sheet: Potato
Transcriptome responses to Ralstonia solanacearum infection in the roots of the wild potato Solanum commersonii
GO tern
Necleotide/ nucleic acid binding
catalytic activity
hydrolase activity
protein binding
transporter
binding
transferase activity
Structural molecule
Transcription factor
enzyme regulator activity
carbohydrate binding
kinasse activity
lipid binding
other

## Sheet: Pepper
Microarray analysis of the transcriptome for bacterial wilt resistance in pepper (Capsicum annuum L.)
S-response gen
Response to stress
Response to abiotic stimulus
Carbohydrate metabolic process
Programmed cell death
Cell death
Death
Positive regulation of response to stimulus
R-response-gene
Metabolic process
Response to stimulus
Cell wall organization
Externl encapsulating structure organzation
Carbohydrate metabolic process
Cellular carbohydrate metabolic process
Cellular glucan metabolic process
Glucan metabolic process
Cellular polysaccharide metabolic process
Polysaccharide metabolic process
Photosynthesis
Photosynthesis, light harvesting

## Sheet: Peanut
Title: Dynamics in the resistant and susceptible peanut (Arachis hypogaea L.) root transcriptome on infection with the Ralstonia solanacearum
KEGG pathways
Metabolism
Amino acid metabolism
Biosynthesis of other secondary metabolites
Carbohydrate metabolism
Energy metabolism
Glycan biosynthesis and metabolism
Lipid metabolism
Metabolism of other cofactors anvitamins
Metabolism of other amino acids
Metabolism of terpenoids and polyketides
Nucleotide metabolism
Xenobiotics biodegradation and metabolism
Gnetic information processing
Folding sorting and degradation
Replication and repair
Transcription
Translation
Cellular process
Cellcommunication
Cell motility
Transport and catabolism
Cell growth and death
Environmental information
Signaling molecules and interaction
Membrane transport
Signal transduction
